# Supplementary material for: Tetramine Aspect Ratio and Flexibility Determine Framework Symmetry for Zn8L6 Self‐Assembled Structures
Source: Angew Chem Int Ed Engl. 2023 Feb 1;62(10):e202217987. doi: 10.1002/anie.202217987 (PMC10946785; doi:10.1002/anie.202217987)
Supplement: Supplementary file 2 — Supporting Information [file ANIE-62-0-s001.cif]

 
data_jd370_sq

# start Validation Reply Form
_vrf_THETM01_jd370_sq
;
PROBLEM: The value of sine(theta_max)/wavelength is less than 0.550
RESPONSE: The crystals were weakly diffracting and few reflections 
at greater than 1.0 A resolution were observed hence the data was 
trimmed accordingly.
;
_vrf_PLAT084_jd370_sq
;
PROBLEM: High wR2 Value (i.e. > 0.25) ...................       0.38 Report
RESPONSE: The quality of the integration was lower than ideal due to the 
poor diffraction properties of the crystals and weak high angle
data. As a consequence the values of the  R1, wR and wR2 factors are larger 
than typical small molecule structures. 
;
_vrf_PLAT341_jd370_sq
;
PROBLEM: Low Bond Precision on  C-C Bonds ...............    0.01661 Ang.  
RESPONSE: The low bond precision arises from  the limited resolution of 
the data and thermal motion in some areas of the structure.
;
# end Validation Reply Form
 
_audit_creation_method            'SHELXL-2018/3'
_shelx_SHELXL_version_number      '2018/3'
_chemical_name_systematic         ?
_chemical_name_common             ?
_chemical_melting_point           ?
_chemical_formula_moiety          
;
'C324 H240 N60 Zn8, 16(B F4), 6.5(C2 H3 N)'
;
_chemical_formula_sum
 'C337 H259.50 B16 F64 N66.50 Zn8' 
_chemical_formula_weight          7152.52

loop_
 _atom_type_symbol
 _atom_type_description
 _atom_type_scat_dispersion_real
 _atom_type_scat_dispersion_imag
 _atom_type_scat_source
 'C'  'C'   0.0032   0.0016
 'International Tables Vol C Tables 4.2.6.8 and 6.1.1.4'
 'H'  'H'   0.0000   0.0000
 'International Tables Vol C Tables 4.2.6.8 and 6.1.1.4'
 'N'  'N'   0.0061   0.0032
 'International Tables Vol C Tables 4.2.6.8 and 6.1.1.4'
 'B'  'B'   0.0013   0.0007
 'International Tables Vol C Tables 4.2.6.8 and 6.1.1.4'
 'F'  'F'   0.0168   0.0099
 'International Tables Vol C Tables 4.2.6.8 and 6.1.1.4'
 'Zn'  'Zn'   0.3032   1.3627
 'International Tables Vol C Tables 4.2.6.8 and 6.1.1.4'
 
_space_group_crystal_system       triclinic
_space_group_IT_number            2
_space_group_name_H-M_alt         'P -1'
_space_group_name_Hall            '-P 1'
 
_shelx_space_group_comment
;
The symmetry employed for this shelxl refinement is uniquely defined
by the following loop, which should always be used as a source of
symmetry information in preference to the above space-group names.
They are only intended as comments.
;
 
loop_
 _space_group_symop_operation_xyz
 'x, y, z'
 '-x, -y, -z'
 
_cell_length_a                    20.8181(6)
_cell_length_b                    22.8600(8)
_cell_length_c                    42.6867(14)
_cell_angle_alpha                 90.355(3)
_cell_angle_beta                  97.922(3)
_cell_angle_gamma                 95.178(3)
_cell_volume                      20035.1(11)
_cell_formula_units_Z             2
_cell_measurement_temperature     100(2)
_cell_measurement_reflns_used     20511
_cell_measurement_theta_max       19.286039808546587
_cell_measurement_theta_min       0.932776976374842
 
_exptl_crystal_description        block
_exptl_crystal_colour             'red brown'
_exptl_crystal_density_meas       ?
_exptl_crystal_density_method     ?
_exptl_crystal_density_diffrn     1.186          
_exptl_crystal_F_000              7286
_exptl_transmission_factor_min    ?
_exptl_transmission_factor_max    ?
_exptl_crystal_size_max           0.200
_exptl_crystal_size_mid           0.100
_exptl_crystal_size_min           0.050
_exptl_absorpt_coefficient_mu     0.510
_shelx_estimated_absorpt_T_min    0.905
_shelx_estimated_absorpt_T_max    0.975
_exptl_absorpt_correction_T_min   0.992936602510474
_exptl_absorpt_correction_T_max   1.0
_exptl_absorpt_correction_type    empirical
_exptl_absorpt_process_details    
;
DIALS 3.3.3-g5efb02d60-release
Scaling & analysis of unmerged intensities, absorption correction using spherical harmonics
;
_exptl_absorpt_special_details    ?
_diffrn_ambient_temperature       100(2)
_diffrn_radiation_wavelength      0.6889
_diffrn_radiation_type            synchrotron
_diffrn_detector                  'Photon counting pixel array'
_diffrn_detector_type             'Dectris PILATUS 2M'
_diffrn_source                    Synchrotron
_diffrn_measurement_device        'Fixed \c 3-circle diffractometer'
_diffrn_measurement_device_type   'Fluid Film Devices'
_diffrn_measurement_method        'shutterless scans'
_diffrn_measurement_specimen_support 'MiTeGen MicroMount'
_diffrn_radiation_monochromator   'Silicon 111'
_diffrn_source_details            'Allan et al. (2017)'
_diffrn_source_type               'Diamond Light Source Beamline I19-1'
_diffrn_detector_area_resol_mean  ?
_diffrn_reflns_number             170976
_diffrn_reflns_av_unetI/netI      0.1024
_diffrn_reflns_av_R_equivalents   0.0768
_diffrn_reflns_limit_h_min        -20
_diffrn_reflns_limit_h_max        20
_diffrn_reflns_limit_k_min        -22
_diffrn_reflns_limit_k_max        22
_diffrn_reflns_limit_l_min        -42
_diffrn_reflns_limit_l_max        42
_diffrn_reflns_theta_min          0.934
_diffrn_reflns_theta_max          20.148
_diffrn_reflns_theta_full         20.148
_diffrn_measured_fraction_theta_max   0.999
_diffrn_measured_fraction_theta_full  0.999
_diffrn_reflns_Laue_measured_fraction_max    0.999
_diffrn_reflns_Laue_measured_fraction_full   0.999
_diffrn_reflns_point_group_measured_fraction_max   0.999
_diffrn_reflns_point_group_measured_fraction_full  0.999
_reflns_number_total              41924
_reflns_number_gt                 17539
_reflns_threshold_expression      'I > 2\s(I)'
_reflns_Friedel_coverage          0.000
_reflns_Friedel_fraction_max      .
_reflns_Friedel_fraction_full     .
 
_reflns_special_details
;
 Reflections were merged by SHELXL according to the crystal
 class for the calculation of statistics and refinement.
 
 Structure factors included contributions from the .fab file.
 
 _reflns_Friedel_fraction is defined as the number of unique
 Friedel pairs measured divided by the number that would be
 possible theoretically, ignoring centric projections and
 systematic absences.
;
 
_computing_data_collection        'GDA - generic data acquisition software'
_computing_cell_refinement        'DIALS 2theta refinement, DIALS 3.2.1-gcf2f28512-release'
_computing_data_reduction         
;
DIALS 3.2.1-gcf2f28512-release (Winter, G. et al., 2018)
dials.scale (Beilsten-Edmands, J. et al., 2020)
XIA2 0.7.107-g95bc1153-dials-3.2 (Winter, G., 2010)
;
_computing_structure_solution     'SHELXT 2018/2 (Sheldrick, 2018)'
_computing_structure_refinement 'SHELXL-2018/3 (Sheldrick, 2018)'
_computing_molecular_graphics     ?
_computing_publication_material   ?
_refine_special_details           ?
_refine_ls_structure_factor_coef  Fsqd
_refine_ls_matrix_type            full
_refine_ls_weighting_scheme       calc
_refine_ls_weighting_details
'w=1/[\s^2^(Fo^2^)+(0.2000P)^2^] where P=(Fo^2^+2Fc^2^)/3'
_atom_sites_solution_primary      ?
_atom_sites_solution_secondary    ?
_atom_sites_solution_hydrogens    geom
_refine_ls_hydrogen_treatment     constr
_refine_ls_extinction_method      none
_refine_ls_extinction_coef        .
_refine_ls_number_reflns          41924
_refine_ls_number_parameters      4539
_refine_ls_number_restraints      9093
_refine_ls_R_factor_all           0.1961
_refine_ls_R_factor_gt            0.1278
_refine_ls_wR_factor_ref          0.3788
_refine_ls_wR_factor_gt           0.3504
_refine_ls_goodness_of_fit_ref    1.124
_refine_ls_restrained_S_all       1.073
_refine_ls_shift/su_max           0.002
_refine_ls_shift/su_mean          0.000
 
loop_
 _atom_site_label
 _atom_site_type_symbol
 _atom_site_fract_x
 _atom_site_fract_y
 _atom_site_fract_z
 _atom_site_U_iso_or_equiv
 _atom_site_adp_type
 _atom_site_occupancy
 _atom_site_site_symmetry_order  
 _atom_site_calc_flag
 _atom_site_refinement_flags_posn
 _atom_site_refinement_flags_adp
 _atom_site_refinement_flags_occupancy
 _atom_site_disorder_assembly
 _atom_site_disorder_group
Zn1 Zn 0.09139(8) 0.42538(8) 0.38586(4) 0.1028(6) Uani 1 1 d . . . . .
Zn2 Zn 0.07303(7) 0.37050(7) 0.09042(3) 0.0828(5) Uani 1 1 d . . . . .
Zn3 Zn 0.68371(9) 0.58920(9) 0.38942(5) 0.1230(7) Uani 1 1 d . . . . .
Zn4 Zn 0.64416(9) 0.59697(9) 0.09643(4) 0.1212(7) Uani 1 1 d . . . . .
Zn5 Zn 0.27344(8) -0.09164(8) 0.39192(4) 0.1025(5) Uani 1 1 d . . . . .
Zn6 Zn 0.21387(9) -0.15934(7) 0.10859(4) 0.1072(6) Uani 1 1 d . . . . .
Zn7 Zn 0.87275(8) 0.08421(8) 0.42392(4) 0.1116(6) Uani 1 1 d . . . . .
Zn8 Zn 0.78905(8) 0.07740(8) 0.11821(4) 0.1108(6) Uani 1 1 d . . . . .
N1A N 0.0123(5) 0.4647(4) 0.3597(2) 0.111(4) Uani 1 1 d D U . . .
N2A N 0.0625(5) 0.3647(4) 0.3438(2) 0.108(3) Uani 1 1 d D U . . .
N3A N 0.2811(5) -0.0768(4) 0.4427(2) 0.117(4) Uani 1 1 d D U . . .
N4A N 0.2529(5) 0.0014(4) 0.3958(2) 0.102(3) Uani 1 1 d D U . . .
N5A N 0.1775(5) -0.2322(4) 0.1365(2) 0.131(4) Uani 1 1 d D U . . .
N6A N 0.1812(5) -0.1170(4) 0.1491(2) 0.104(3) Uani 1 1 d D U . . .
N7A N 0.0588(4) 0.3624(4) 0.03978(18) 0.088(3) Uani 1 1 d D U . . .
N8A N 0.1068(4) 0.2835(4) 0.08144(18) 0.087(3) Uani 1 1 d D U . . .
N9A N 0.1784(5) 0.1684(4) 0.30386(17) 0.121(4) Uani 1 1 d D U . . .
N10A N 0.1932(4) 0.1255(3) 0.17547(17) 0.108(3) Uani 1 1 d D U . . .
C1A C -0.0120(6) 0.5145(5) 0.3673(3) 0.127(5) Uani 1 1 d D U . . .
H1A H 0.006223 0.534549 0.386495 0.153 Uiso 1 1 calc R U . . .
C2A C -0.0614(7) 0.5375(6) 0.3488(3) 0.170(7) Uani 1 1 d D U . . .
H2A H -0.076760 0.573322 0.354635 0.205 Uiso 1 1 calc R U . . .
C3A C -0.0891(7) 0.5078(6) 0.3212(3) 0.171(7) Uani 1 1 d D U . . .
H3A H -0.124686 0.522615 0.308199 0.205 Uiso 1 1 calc R U . . .
C4A C -0.0650(6) 0.4565(6) 0.3124(3) 0.157(6) Uani 1 1 d D U . . .
H4A H -0.083082 0.435582 0.293487 0.188 Uiso 1 1 calc R U . . .
C5A C -0.0134(5) 0.4368(4) 0.3324(2) 0.114(4) Uani 1 1 d D U . . .
C6A C 0.0163(5) 0.3838(4) 0.3249(3) 0.112(4) Uani 1 1 d D U . . .
H6A H 0.000862 0.363093 0.305604 0.135 Uiso 1 1 calc R U . . .
C7A C 0.0919(5) 0.3158(4) 0.3336(2) 0.098(4) Uani 1 1 d D U . . .
C8A C 0.0829(5) 0.2618(4) 0.3481(2) 0.110(4) Uani 1 1 d D U . . .
H8A H 0.057626 0.258165 0.365000 0.132 Uiso 1 1 calc R U . . .
C9A C 0.1105(5) 0.2133(4) 0.3380(3) 0.111(4) Uani 1 1 d D U . . .
H9A H 0.102824 0.176450 0.347603 0.133 Uiso 1 1 calc R U . . .
C10A C 0.1492(5) 0.2180(4) 0.3140(2) 0.114(4) Uani 1 1 d D U . . .
C11A C 0.1590(7) 0.2724(5) 0.3000(3) 0.139(5) Uani 1 1 d D U . . .
H11A H 0.186113 0.276691 0.283869 0.167 Uiso 1 1 calc R U . . .
C12A C 0.1299(6) 0.3203(5) 0.3095(3) 0.133(5) Uani 1 1 d D U . . .
H12A H 0.136154 0.356742 0.299270 0.160 Uiso 1 1 calc R U . . .
C13A C 0.2965(6) -0.1149(5) 0.4655(3) 0.132(5) Uani 1 1 d D U . . .
H13A H 0.293648 -0.155477 0.460125 0.159 Uiso 1 1 calc R U . . .
C14A C 0.3163(7) -0.0976(6) 0.4964(3) 0.144(6) Uani 1 1 d D U . . .
H14A H 0.326568 -0.125933 0.512053 0.173 Uiso 1 1 calc R U . . .
C15A C 0.3211(7) -0.0389(6) 0.5045(2) 0.162(6) Uani 1 1 d D U . . .
H15A H 0.336305 -0.025935 0.525673 0.195 Uiso 1 1 calc R U . . .
C16A C 0.3032(7) 0.0012(5) 0.4812(2) 0.153(6) Uani 1 1 d D U . . .
H16A H 0.304896 0.041976 0.486195 0.183 Uiso 1 1 calc R U . . .
C17A C 0.2828(5) -0.0198(4) 0.4506(2) 0.120(5) Uani 1 1 d D U . . .
C18A C 0.2641(7) 0.0199(5) 0.4248(2) 0.124(5) Uani 1 1 d D U . . .
H18A H 0.260219 0.059988 0.429493 0.149 Uiso 1 1 calc R U . . .
C19A C 0.2371(5) 0.0438(4) 0.3722(2) 0.102(4) Uani 1 1 d D U . . .
C20A C 0.1965(5) 0.0268(4) 0.3448(2) 0.096(4) Uani 1 1 d D U . . .
H20A H 0.181708 -0.013504 0.341123 0.116 Uiso 1 1 calc R U . . .
C21A C 0.1768(5) 0.0676(4) 0.3226(2) 0.107(4) Uani 1 1 d D U . . .
H21A H 0.147111 0.054924 0.304362 0.128 Uiso 1 1 calc R U . . .
C22A C 0.1994(5) 0.1263(4) 0.3262(2) 0.109(4) Uani 1 1 d D U . . .
C23A C 0.2430(6) 0.1430(4) 0.3532(2) 0.129(5) Uani 1 1 d D U . . .
H23A H 0.260411 0.182816 0.356031 0.155 Uiso 1 1 calc R U . . .
C24A C 0.2615(6) 0.1027(4) 0.3758(2) 0.111(4) Uani 1 1 d D U . . .
H24A H 0.291114 0.115188 0.394113 0.133 Uiso 1 1 calc R U . . .
C25A C 0.1820(7) -0.2895(5) 0.1315(3) 0.145(6) Uani 1 1 d D U . . .
H25A H 0.203270 -0.301236 0.114464 0.173 Uiso 1 1 calc R U . . .
C26A C 0.1568(8) -0.3317(5) 0.1503(4) 0.185(8) Uani 1 1 d D U . . .
H26A H 0.160397 -0.372107 0.146267 0.223 Uiso 1 1 calc R U . . .
C27A C 0.1264(9) -0.3148(6) 0.1750(4) 0.223(9) Uani 1 1 d D U . . .
H27A H 0.108711 -0.343648 0.188096 0.267 Uiso 1 1 calc R U . . .
C28A C 0.1214(8) -0.2559(6) 0.1809(3) 0.201(8) Uani 1 1 d D U . . .
H28A H 0.100282 -0.243498 0.197795 0.242 Uiso 1 1 calc R U . . .
C29A C 0.1486(6) -0.2159(4) 0.1610(3) 0.161(6) Uani 1 1 d D U . . .
C30A C 0.1500(7) -0.1521(4) 0.1662(3) 0.153(6) Uani 1 1 d D U . . .
H30A H 0.128019 -0.137061 0.182165 0.183 Uiso 1 1 calc R U . . .
C31A C 0.1843(5) -0.0560(4) 0.1549(2) 0.100(4) Uani 1 1 d D U . . .
C32A C 0.1288(5) -0.0288(5) 0.1582(3) 0.137(5) Uani 1 1 d D U . . .
H32A H 0.087668 -0.051068 0.156140 0.164 Uiso 1 1 calc R U . . .
C33A C 0.1335(5) 0.0312(4) 0.1644(3) 0.133(5) Uani 1 1 d D U . . .
H33A H 0.095021 0.049346 0.166550 0.160 Uiso 1 1 calc R U . . .
C34A C 0.1921(5) 0.0651(4) 0.1675(2) 0.103(4) Uani 1 1 d D U . . .
C35A C 0.2467(5) 0.0384(4) 0.1625(3) 0.111(4) Uani 1 1 d D U . . .
H35A H 0.287342 0.061250 0.163230 0.133 Uiso 1 1 calc R U . . .
C36A C 0.2426(5) -0.0217(4) 0.1564(3) 0.117(4) Uani 1 1 d D U . . .
H36A H 0.280741 -0.039548 0.153090 0.140 Uiso 1 1 calc R U . . .
C37A C 0.0361(5) 0.4019(4) 0.0193(2) 0.089(3) Uani 1 1 d D U . . .
H37A H 0.029863 0.439800 0.026980 0.107 Uiso 1 1 calc R U . . .
C38A C 0.0213(6) 0.3893(5) -0.0131(2) 0.110(4) Uani 1 1 d D U . . .
H38A H 0.006404 0.418536 -0.027328 0.132 Uiso 1 1 calc R U . . .
C39A C 0.0287(5) 0.3340(5) -0.0241(2) 0.103(4) Uani 1 1 d D U . . .
H39A H 0.016715 0.324077 -0.045868 0.124 Uiso 1 1 calc R U . . .
C40A C 0.0535(5) 0.2930(5) -0.0032(2) 0.100(4) Uani 1 1 d D U . . .
H40A H 0.060422 0.254990 -0.010459 0.120 Uiso 1 1 calc R U . . .
C41A C 0.0682(4) 0.3090(4) 0.02858(18) 0.083(3) Uani 1 1 d D U . . .
C42A C 0.0934(5) 0.2676(4) 0.0522(2) 0.085(3) Uani 1 1 d D U . . .
H42A H 0.099700 0.228835 0.045921 0.102 Uiso 1 1 calc R U . . .
C43A C 0.1337(5) 0.2430(4) 0.1033(2) 0.099(4) Uani 1 1 d D U . . .
C44A C 0.1662(5) 0.2648(4) 0.1322(2) 0.103(4) Uani 1 1 d D U . . .
H44A H 0.173087 0.305967 0.136099 0.123 Uiso 1 1 calc R U . . .
C45A C 0.1885(5) 0.2267(4) 0.1554(2) 0.097(4) Uani 1 1 d D U . . .
H45A H 0.210891 0.242023 0.175035 0.117 Uiso 1 1 calc R U . . .
C46A C 0.1787(5) 0.1661(4) 0.1504(2) 0.100(4) Uani 1 1 d D U . . .
C47A C 0.1503(6) 0.1446(4) 0.1204(2) 0.110(4) Uani 1 1 d D U . . .
H47A H 0.145475 0.103526 0.115974 0.133 Uiso 1 1 calc R U . . .
C48A C 0.1294(6) 0.1833(4) 0.0971(2) 0.114(4) Uani 1 1 d D U . . .
H48A H 0.111844 0.168509 0.076561 0.137 Uiso 1 1 calc R U . . .
C49A C 0.1837(5) 0.1602(5) 0.27151(19) 0.100(4) Uani 1 1 d D U . . .
C50A C 0.2315(5) 0.1278(5) 0.2625(2) 0.107(4) Uani 1 1 d D U . . .
H50A H 0.261847 0.111839 0.278048 0.129 Uiso 1 1 calc R U . . .
C51A C 0.2348(5) 0.1187(5) 0.2308(2) 0.111(4) Uani 1 1 d D U . . .
H51A H 0.267305 0.095501 0.225343 0.133 Uiso 1 1 calc R U . . .
C52A C 0.1949(5) 0.1405(5) 0.20715(19) 0.104(4) Uani 1 1 d D U . . .
C53A C 0.1465(5) 0.1725(5) 0.2163(2) 0.114(4) Uani 1 1 d D U . . .
H53A H 0.116491 0.188129 0.200475 0.137 Uiso 1 1 calc R U . . .
C54A C 0.1407(5) 0.1824(5) 0.2477(2) 0.110(4) Uani 1 1 d D U . . .
H54A H 0.106997 0.204363 0.253032 0.132 Uiso 1 1 calc R U . . .
N1B N 0.1230(5) 0.4922(4) 0.4225(2) 0.104(3) Uani 1 1 d D U . . .
N2B N 0.1631(5) 0.4803(5) 0.36523(18) 0.100(3) Uani 1 1 d D U . . .
N3B N -0.0270(4) 0.3391(4) 0.09181(17) 0.085(3) Uani 1 1 d D U . . .
N4B N 0.0668(4) 0.3666(4) 0.14241(18) 0.091(3) Uani 1 1 d D U . . .
N5B N 0.5896(5) 0.6348(6) 0.0554(2) 0.149(5) Uani 1 1 d D U . . .
N6B N 0.5522(5) 0.6070(6) 0.1115(2) 0.131(4) Uani 1 1 d D U . . .
N7B N 0.7809(4) 0.6246(5) 0.3876(2) 0.121(4) Uani 1 1 d D U . . .
N8B N 0.6880(4) 0.5916(5) 0.3380(2) 0.110(3) Uani 1 1 d D U . . .
N9B N 0.2479(4) 0.4413(5) 0.24818(17) 0.122(4) Uani 1 1 d D U . . .
N10B N 0.4978(4) 0.5379(5) 0.2321(2) 0.141(4) Uani 1 1 d D U . . .
C1B C 0.1042(6) 0.4978(5) 0.4511(2) 0.112(4) Uani 1 1 d D U . . .
H1B H 0.070284 0.470788 0.456618 0.134 Uiso 1 1 calc R U . . .
C2B C 0.1312(7) 0.5402(6) 0.4727(3) 0.132(5) Uani 1 1 d D U . . .
H2B H 0.117075 0.541942 0.492854 0.158 Uiso 1 1 calc R U . . .
C3B C 0.1796(7) 0.5807(6) 0.4648(3) 0.165(7) Uani 1 1 d D U . . .
H3B H 0.198536 0.611185 0.479265 0.198 Uiso 1 1 calc R U . . .
C4B C 0.1999(7) 0.5761(5) 0.4352(3) 0.157(6) Uani 1 1 d D U . . .
H4B H 0.233257 0.603077 0.429216 0.188 Uiso 1 1 calc R U . . .
C5B C 0.1703(5) 0.5312(4) 0.4147(2) 0.117(4) Uani 1 1 d D U . . .
C6B C 0.1906(6) 0.5217(5) 0.3837(2) 0.114(4) Uani 1 1 d D U . . .
H6B H 0.224983 0.547023 0.377215 0.137 Uiso 1 1 calc R U . . .
C7B C 0.1853(5) 0.4730(5) 0.33569(18) 0.100(4) Uani 1 1 d D U . . .
C8B C 0.1456(5) 0.4827(6) 0.3077(2) 0.116(4) Uani 1 1 d D U . . .
H8B H 0.104397 0.497065 0.308318 0.139 Uiso 1 1 calc R U . . .
C9B C 0.1658(5) 0.4718(6) 0.2788(2) 0.118(5) Uani 1 1 d D U . . .
H9B H 0.138254 0.478707 0.259811 0.142 Uiso 1 1 calc R U . . .
C10B C 0.2253(5) 0.4509(5) 0.27739(19) 0.118(4) Uani 1 1 d D U . . .
C11B C 0.2659(5) 0.4422(7) 0.3056(2) 0.160(6) Uani 1 1 d D U . . .
H11B H 0.307341 0.428200 0.304949 0.192 Uiso 1 1 calc R U . . .
C12B C 0.2460(5) 0.4539(7) 0.3344(2) 0.147(6) Uani 1 1 d D U . . .
H12B H 0.274298 0.448728 0.353415 0.176 Uiso 1 1 calc R U . . .
C13B C -0.0742(5) 0.3261(5) 0.0675(2) 0.092(4) Uani 1 1 d D U . . .
H13B H -0.062835 0.326562 0.046663 0.110 Uiso 1 1 calc R U . . .
C14B C -0.1382(5) 0.3122(5) 0.0711(2) 0.103(4) Uani 1 1 d D U . . .
H14B H -0.170469 0.305431 0.053152 0.123 Uiso 1 1 calc R U . . .
C15B C -0.1551(4) 0.3081(5) 0.1012(2) 0.101(4) Uani 1 1 d D U . . .
H15B H -0.199035 0.297784 0.104249 0.122 Uiso 1 1 calc R U . . .
C16B C -0.1067(4) 0.3195(5) 0.1269(2) 0.100(4) Uani 1 1 d D U . . .
H16B H -0.116663 0.316616 0.147882 0.119 Uiso 1 1 calc R U . . .
C17B C -0.0435(4) 0.3350(4) 0.12109(17) 0.087(3) Uani 1 1 d D U . . .
C18B C 0.0085(4) 0.3498(5) 0.1475(2) 0.092(4) Uani 1 1 d D U . . .
H18B H -0.000945 0.346996 0.168617 0.110 Uiso 1 1 calc R U . . .
C19B C 0.1143(5) 0.3812(5) 0.1691(2) 0.102(4) Uani 1 1 d D U . . .
C20B C 0.1621(6) 0.4262(6) 0.1666(2) 0.137(6) Uani 1 1 d D U . . .
H20B H 0.164874 0.444101 0.146757 0.165 Uiso 1 1 calc R U . . .
C21B C 0.2058(5) 0.4455(6) 0.1927(2) 0.138(5) Uani 1 1 d D U . . .
H21B H 0.237816 0.477041 0.190670 0.165 Uiso 1 1 calc R U . . .
C22B C 0.2035(5) 0.4193(5) 0.2218(2) 0.123(5) Uani 1 1 d D U . . .
C23B C 0.1572(6) 0.3726(6) 0.2240(2) 0.153(6) Uani 1 1 d D U . . .
H23B H 0.155463 0.353804 0.243713 0.183 Uiso 1 1 calc R U . . .
C24B C 0.1135(6) 0.3530(5) 0.1979(2) 0.137(5) Uani 1 1 d D U . . .
H24B H 0.082785 0.320193 0.199551 0.164 Uiso 1 1 calc R U . . .
C25B C 0.6095(6) 0.6493(7) 0.0278(3) 0.167(7) Uani 1 1 d D U . . .
H25B H 0.654413 0.648725 0.025978 0.201 Uiso 1 1 calc R U . . .
C26B C 0.5680(7) 0.6649(8) 0.0020(3) 0.186(7) Uani 1 1 d D U . . .
H26B H 0.583827 0.674905 -0.017276 0.223 Uiso 1 1 calc R U . . .
C27B C 0.5034(7) 0.6658(8) 0.0046(3) 0.186(7) Uani 1 1 d D U . . .
H27B H 0.473726 0.676363 -0.012943 0.223 Uiso 1 1 calc R U . . .
C28B C 0.4814(5) 0.6512(8) 0.0329(3) 0.183(7) Uani 1 1 d D U . . .
H28B H 0.436683 0.651745 0.035195 0.219 Uiso 1 1 calc R U . . .
C29B C 0.5262(5) 0.6356(6) 0.0580(2) 0.161(6) Uani 1 1 d D U . . .
C30B C 0.5084(6) 0.6211(7) 0.0894(2) 0.160(6) Uani 1 1 d D U . . .
H30B H 0.464683 0.622246 0.093293 0.192 Uiso 1 1 calc R U . . .
C31B C 0.5360(6) 0.5929(6) 0.1418(2) 0.143(5) Uani 1 1 d D U . . .
C32B C 0.5738(6) 0.6163(6) 0.1690(3) 0.149(6) Uani 1 1 d D U . . .
H32B H 0.609385 0.644623 0.167271 0.179 Uiso 1 1 calc R U . . .
C33B C 0.5605(6) 0.5992(6) 0.1988(2) 0.148(6) Uani 1 1 d D U . . .
H33B H 0.587263 0.615928 0.217044 0.178 Uiso 1 1 calc R U . . .
C34B C 0.5097(6) 0.5586(6) 0.2023(2) 0.142(5) Uani 1 1 d D U . . .
C35B C 0.4685(7) 0.5388(7) 0.1754(2) 0.195(8) Uani 1 1 d D U . . .
H35B H 0.430438 0.513668 0.177294 0.233 Uiso 1 1 calc R U . . .
C36B C 0.4821(7) 0.5552(7) 0.1455(2) 0.180(7) Uani 1 1 d D U . . .
H36B H 0.453759 0.540175 0.127267 0.216 Uiso 1 1 calc R U . . .
C37B C 0.8261(6) 0.6429(6) 0.4118(2) 0.132(5) Uani 1 1 d D U . . .
H37B H 0.816841 0.636186 0.432750 0.158 Uiso 1 1 calc R U . . .
C38B C 0.8862(6) 0.6712(6) 0.4077(3) 0.147(6) Uani 1 1 d D U . . .
H38B H 0.917753 0.682813 0.425405 0.177 Uiso 1 1 calc R U . . .
C39B C 0.8992(5) 0.6821(6) 0.3775(3) 0.135(5) Uani 1 1 d D U . . .
H39B H 0.939758 0.701687 0.374062 0.162 Uiso 1 1 calc R U . . .
C40B C 0.8528(5) 0.6644(5) 0.3520(3) 0.131(5) Uani 1 1 d D U . . .
H40B H 0.860736 0.672019 0.330953 0.158 Uiso 1 1 calc R U . . .
C41B C 0.7944(4) 0.6351(4) 0.3580(2) 0.110(4) Uani 1 1 d D U . . .
C42B C 0.7426(5) 0.6166(5) 0.3322(3) 0.117(4) Uani 1 1 d D U . . .
H42B H 0.749494 0.623098 0.310863 0.141 Uiso 1 1 calc R U . . .
C43B C 0.6412(5) 0.5717(6) 0.3119(3) 0.121(3) Uani 0.775(8) 1 d D U P A 1
C44B C 0.5773(6) 0.5837(7) 0.3129(3) 0.124(4) Uani 0.775(8) 1 d D U P A 1
H44B H 0.565932 0.600626 0.331563 0.149 Uiso 0.775(8) 1 calc R U P A 1
C45B C 0.5302(6) 0.5713(7) 0.2870(3) 0.124(3) Uani 0.775(8) 1 d D U P A 1
H45B H 0.486467 0.579264 0.287994 0.148 Uiso 0.775(8) 1 calc R U P A 1
C46B C 0.5469(5) 0.5469(6) 0.2594(3) 0.122(3) Uani 0.775(8) 1 d D U P A 1
C47B C 0.6106(6) 0.5329(7) 0.2588(3) 0.124(4) Uani 0.775(8) 1 d D U P A 1
H47B H 0.622167 0.515224 0.240384 0.148 Uiso 0.775(8) 1 calc R U P A 1
C48B C 0.6567(6) 0.5448(7) 0.2851(3) 0.123(4) Uani 0.775(8) 1 d D U P A 1
H48B H 0.699777 0.534314 0.284841 0.147 Uiso 0.775(8) 1 calc R U P A 1
C49B C 0.3106(4) 0.4660(6) 0.2438(3) 0.127(5) Uani 1 1 d D U . . .
C50B C 0.3556(6) 0.4304(6) 0.2349(4) 0.213(8) Uani 1 1 d D U . . .
H50B H 0.344592 0.389386 0.231449 0.256 Uiso 1 1 calc R U . . .
C51B C 0.4166(6) 0.4555(6) 0.2314(4) 0.207(8) Uani 1 1 d D U . . .
H51B H 0.447013 0.430480 0.225288 0.248 Uiso 1 1 calc R U . . .
C52B C 0.4363(5) 0.5125(6) 0.2358(3) 0.128(5) Uani 1 1 d D U . . .
C53B C 0.3904(5) 0.5484(6) 0.2443(4) 0.171(6) Uani 1 1 d D U . . .
H53B H 0.402253 0.589377 0.247515 0.205 Uiso 1 1 calc R U . . .
C54B C 0.3283(5) 0.5258(6) 0.2482(4) 0.178(7) Uani 1 1 d D U . . .
H54B H 0.297879 0.551074 0.253956 0.213 Uiso 1 1 calc R U . . .
C43H C 0.628(2) 0.583(2) 0.3140(9) 0.123(4) Uiso 0.225(8) 1 d G U P A 2
C44H C 0.617(2) 0.6269(16) 0.2917(12) 0.124(5) Uiso 0.225(8) 1 d G U P A 2
H44H H 0.639576 0.664901 0.295205 0.148 Uiso 0.225(8) 1 calc R U P A 2
C45H C 0.573(2) 0.6148(19) 0.2644(10) 0.124(5) Uiso 0.225(8) 1 d G U P A 2
H45H H 0.565532 0.644458 0.249198 0.149 Uiso 0.225(8) 1 calc R U P A 2
C46H C 0.540(2) 0.559(2) 0.2593(9) 0.123(4) Uiso 0.225(8) 1 d G U P A 2
C47H C 0.551(2) 0.5157(16) 0.2815(11) 0.124(4) Uiso 0.225(8) 1 d G U P A 2
H47H H 0.528421 0.477747 0.278050 0.148 Uiso 0.225(8) 1 calc R U P A 2
C48H C 0.595(2) 0.5279(19) 0.3089(10) 0.123(4) Uiso 0.225(8) 1 d G U P A 2
H48H H 0.602466 0.498188 0.324058 0.147 Uiso 0.225(8) 1 calc R U P A 2
N1C N 0.2538(5) -0.2078(5) 0.0733(2) 0.124(4) Uani 1 1 d D U . . .
N2C N 0.3135(5) -0.1738(5) 0.1303(2) 0.112(4) Uani 1 1 d D U . . .
N3C N 0.1743(4) -0.1304(4) 0.3836(2) 0.104(3) Uani 1 1 d D U . . .
N4C N 0.2564(5) -0.1038(5) 0.3407(2) 0.103(3) Uani 1 1 d D U . . .
N5C N 0.8566(5) 0.0177(4) 0.4616(2) 0.121(4) Uani 1 1 d D U . . .
N6C N 0.8066(5) 0.0132(6) 0.3986(2) 0.124(4) Uani 1 1 d D U . . .
N7C N 0.8832(4) 0.1217(5) 0.1241(2) 0.102(3) Uani 1 1 d D U . . .
N8C N 0.8157(5) 0.0805(6) 0.1693(3) 0.132(4) Uani 1 1 d D U . . .
N9C N 0.4223(5) -0.0788(6) 0.2487(2) 0.184(6) Uani 1 1 d D U . . .
N10C N 0.6863(5) 0.0081(6) 0.2727(2) 0.164(5) Uani 1 1 d D U . . .
C1C C 0.2254(6) -0.2173(6) 0.0435(3) 0.129(5) Uani 1 1 d D U . . .
H1C H 0.182055 -0.207396 0.037706 0.154 Uiso 1 1 calc R U . . .
C2C C 0.2573(7) -0.2412(7) 0.0208(3) 0.154(6) Uani 1 1 d D U . . .
H2C H 0.235763 -0.248006 -0.000138 0.185 Uiso 1 1 calc R U . . .
C3C C 0.3206(6) -0.2550(6) 0.0288(3) 0.149(6) Uani 1 1 d D U . . .
H3C H 0.343349 -0.270930 0.013426 0.179 Uiso 1 1 calc R U . . .
C4C C 0.3506(6) -0.2451(6) 0.0598(3) 0.144(6) Uani 1 1 d D U . . .
H4C H 0.393479 -0.255491 0.066342 0.173 Uiso 1 1 calc R U . . .
C5C C 0.3160(5) -0.2197(5) 0.0809(2) 0.130(5) Uani 1 1 d D U . . .
C6C C 0.3456(6) -0.2012(6) 0.1127(2) 0.120(5) Uani 1 1 d D U . . .
H6C H 0.388773 -0.209628 0.120320 0.144 Uiso 1 1 calc R U . . .
C7C C 0.3439(6) -0.1536(5) 0.1604(2) 0.119(5) Uani 1 1 d D U . . .
C8C C 0.3137(6) -0.1656(6) 0.1869(3) 0.149(6) Uani 1 1 d D U . . .
H8C H 0.273782 -0.189832 0.185022 0.178 Uiso 1 1 calc R U . . .
C9C C 0.3416(6) -0.1422(6) 0.2162(3) 0.133(5) Uani 1 1 d D U . . .
H9C H 0.321352 -0.151476 0.234354 0.160 Uiso 1 1 calc R U . . .
C10C C 0.3978(6) -0.1060(6) 0.2191(3) 0.151(6) Uani 1 1 d D U . . .
C11C C 0.4278(7) -0.0929(8) 0.1926(3) 0.200(8) Uani 1 1 d D U . . .
H11C H 0.466545 -0.066927 0.194528 0.240 Uiso 1 1 calc R U . . .
C12C C 0.4016(7) -0.1173(7) 0.1635(3) 0.178(7) Uani 1 1 d D U . . .
H12C H 0.423112 -0.109287 0.145541 0.214 Uiso 1 1 calc R U . . .
C13C C 0.1344(6) -0.1441(6) 0.4052(3) 0.116(4) Uani 1 1 d D U . . .
H13C H 0.148714 -0.133757 0.426824 0.139 Uiso 1 1 calc R U . . .
C14C C 0.0739(6) -0.1724(6) 0.3969(3) 0.125(5) Uani 1 1 d D U . . .
H14C H 0.046955 -0.182327 0.412656 0.150 Uiso 1 1 calc R U . . .
C15C C 0.0522(6) -0.1865(6) 0.3661(3) 0.131(5) Uani 1 1 d D U . . .
H15C H 0.010016 -0.206287 0.360366 0.158 Uiso 1 1 calc R U . . .
C16C C 0.0911(5) -0.1721(6) 0.3430(3) 0.124(5) Uani 1 1 d D U . . .
H16C H 0.076278 -0.180363 0.321217 0.149 Uiso 1 1 calc R U . . .
C17C C 0.1530(5) -0.1449(5) 0.3533(2) 0.110(4) Uani 1 1 d D U . . .
C18C C 0.2006(5) -0.1309(6) 0.3313(3) 0.115(5) Uani 1 1 d D U . . .
H18C H 0.189522 -0.142227 0.309615 0.138 Uiso 1 1 calc R U . . .
C19C C 0.2976(6) -0.0886(6) 0.3177(3) 0.131(5) Uani 1 1 d D U . . .
C20C C 0.3597(6) -0.1020(8) 0.3242(3) 0.181(7) Uani 1 1 d D U . . .
H20C H 0.374981 -0.116300 0.344418 0.217 Uiso 1 1 calc R U . . .
C21C C 0.4016(6) -0.0949(9) 0.3015(3) 0.206(8) Uani 1 1 d D U . . .
H21C H 0.445031 -0.105143 0.306345 0.247 Uiso 1 1 calc R U . . .
C22C C 0.3813(6) -0.0737(7) 0.2728(3) 0.182(6) Uani 1 1 d D U . . .
C23C C 0.3183(7) -0.0553(8) 0.2662(3) 0.193(7) Uani 1 1 d D U . . .
H23C H 0.304692 -0.037715 0.246590 0.231 Uiso 1 1 calc R U . . .
C24C C 0.2766(6) -0.0631(8) 0.2886(3) 0.186(7) Uani 1 1 d D U . . .
H24C H 0.233739 -0.051206 0.284389 0.224 Uiso 1 1 calc R U . . .
C25C C 0.8792(6) 0.0167(6) 0.4928(3) 0.134(5) Uani 1 1 d D U . . .
H25C H 0.908638 0.048673 0.501537 0.161 Uiso 1 1 calc R U . . .
C26C C 0.8630(7) -0.0267(6) 0.5124(3) 0.145(6) Uani 1 1 d D U . . .
H26C H 0.878961 -0.023866 0.534358 0.174 Uiso 1 1 calc R U . . .
C27C C 0.8230(7) -0.0750(6) 0.5002(3) 0.168(7) Uani 1 1 d D U . . .
H27C H 0.810939 -0.105998 0.513560 0.202 Uiso 1 1 calc R U . . .
C28C C 0.8005(7) -0.0776(5) 0.4682(3) 0.162(7) Uani 1 1 d D U . . .
H28C H 0.774229 -0.110992 0.458846 0.194 Uiso 1 1 calc R U . . .
C29C C 0.8176(5) -0.0296(5) 0.4498(2) 0.132(5) Uani 1 1 d D U . . .
C30C C 0.7950(7) -0.0299(6) 0.4159(2) 0.128(5) Uani 1 1 d D U . . .
H30C H 0.770477 -0.064053 0.406370 0.153 Uiso 1 1 calc R U . . .
C31C C 0.7799(6) 0.0091(6) 0.3665(2) 0.126(5) Uani 1 1 d D U . . .
C32C C 0.8121(6) 0.0289(7) 0.3425(3) 0.156(6) Uani 1 1 d D U . . .
H32C H 0.856434 0.044115 0.347342 0.187 Uiso 1 1 calc R U . . .
C33C C 0.7835(6) 0.0278(8) 0.3116(3) 0.181(7) Uani 1 1 d D U . . .
H33C H 0.808394 0.041283 0.295572 0.217 Uiso 1 1 calc R U . . .
C34C C 0.7190(6) 0.0074(7) 0.3035(3) 0.171(6) Uani 1 1 d D U . . .
C35C C 0.6854(7) -0.0157(8) 0.3279(3) 0.195(8) Uani 1 1 d D U . . .
H35C H 0.641619 -0.032381 0.322885 0.234 Uiso 1 1 calc R U . . .
C36C C 0.7149(6) -0.0145(8) 0.3588(3) 0.184(7) Uani 1 1 d D U . . .
H36C H 0.691371 -0.029638 0.374964 0.220 Uiso 1 1 calc R U . . .
C37C C 0.9127(5) 0.1518(5) 0.1026(2) 0.103(4) Uani 1 1 d D U . . .
H37C H 0.891404 0.149934 0.081364 0.123 Uiso 1 1 calc R U . . .
C38C C 0.9718(6) 0.1852(6) 0.1086(3) 0.120(5) Uani 1 1 d D U . . .
H38C H 0.989817 0.206059 0.092239 0.144 Uiso 1 1 calc R U . . .
C39C C 1.0040(5) 0.1877(6) 0.1394(3) 0.117(4) Uani 1 1 d D U . . .
H39C H 1.045499 0.209102 0.144419 0.140 Uiso 1 1 calc R U . . .
C40C C 0.9741(5) 0.1579(6) 0.1628(3) 0.124(5) Uani 1 1 d D U . . .
H40C H 0.994607 0.159068 0.184116 0.149 Uiso 1 1 calc R U . . .
C41C C 0.9137(5) 0.1266(5) 0.1542(2) 0.120(4) Uani 1 1 d D U . . .
C42C C 0.8758(6) 0.1015(6) 0.1782(3) 0.134(5) Uani 1 1 d D U . . .
H42C H 0.894548 0.100610 0.199794 0.161 Uiso 1 1 calc R U . . .
C43C C 0.7800(7) 0.0666(8) 0.1946(4) 0.129(4) Uani 0.632(8) 1 d D U P B 1
C44C C 0.7360(9) 0.0166(8) 0.1920(4) 0.131(4) Uani 0.632(8) 1 d D U P B 1
H44C H 0.728850 -0.006871 0.173221 0.157 Uiso 0.632(8) 1 calc R U P B 1
C45C C 0.7028(8) 0.0014(8) 0.2172(4) 0.131(4) Uani 0.632(8) 1 d D U P B 1
H45C H 0.672349 -0.032448 0.215002 0.157 Uiso 0.632(8) 1 calc R U P B 1
C46C C 0.7122(8) 0.0333(7) 0.2453(3) 0.133(4) Uani 0.632(8) 1 d D U P B 1
C47C C 0.7526(9) 0.0850(7) 0.2466(4) 0.135(4) Uani 0.632(8) 1 d D U P B 1
H47C H 0.757084 0.109728 0.264846 0.162 Uiso 0.632(8) 1 calc R U P B 1
C48C C 0.7866(8) 0.1016(7) 0.2220(4) 0.134(4) Uani 0.632(8) 1 d D U P B 1
H48C H 0.814609 0.136999 0.223723 0.161 Uiso 0.632(8) 1 calc R U P B 1
C49C C 0.4889(6) -0.0585(7) 0.2540(3) 0.174(7) Uani 1 1 d D U . . .
C50C C 0.5356(7) -0.0961(7) 0.2508(4) 0.203(8) Uani 1 1 d D U . . .
H50C H 0.523602 -0.135979 0.244503 0.243 Uiso 1 1 calc R U . . .
C51C C 0.6002(6) -0.0746(7) 0.2571(4) 0.208(8) Uani 1 1 d D U . . .
H51C H 0.631449 -0.101615 0.254842 0.249 Uiso 1 1 calc R U . . .
C52C C 0.6230(6) -0.0205(7) 0.2659(3) 0.172(7) Uani 1 1 d D U . . .
C53C C 0.5750(6) 0.0172(7) 0.2689(5) 0.239(9) Uani 1 1 d D U . . .
H53C H 0.587786 0.057021 0.275118 0.286 Uiso 1 1 calc R U . . .
C54C C 0.5093(6) -0.0015(8) 0.2630(5) 0.231(9) Uani 1 1 d D U . . .
H54C H 0.477976 0.025424 0.265186 0.278 Uiso 1 1 calc R U . . .
C43G C 0.7826(14) 0.0499(13) 0.1956(6) 0.131(4) Uiso 0.368(8) 1 d G U P B 2
C44G C 0.7235(15) 0.0703(11) 0.2000(6) 0.133(4) Uiso 0.368(8) 1 d G U P B 2
H44G H 0.704827 0.098312 0.186052 0.159 Uiso 0.368(8) 1 calc R U P B 2
C45G C 0.6916(11) 0.0497(13) 0.2249(7) 0.130(4) Uiso 0.368(8) 1 d G U P B 2
H45G H 0.651259 0.063670 0.227940 0.156 Uiso 0.368(8) 1 calc R U P B 2
C46G C 0.7189(14) 0.0088(13) 0.2454(6) 0.131(4) Uiso 0.368(8) 1 d G U P B 2
C47G C 0.7780(15) -0.0116(11) 0.2410(6) 0.133(5) Uiso 0.368(8) 1 d G U P B 2
H47G H 0.796643 -0.039604 0.254977 0.159 Uiso 0.368(8) 1 calc R U P B 2
C48G C 0.8098(11) 0.0090(13) 0.2161(7) 0.131(5) Uiso 0.368(8) 1 d G U P B 2
H48G H 0.850212 -0.004962 0.213090 0.157 Uiso 0.368(8) 1 calc R U P B 2
N1D N 0.6899(6) 0.6770(5) 0.1200(3) 0.161(5) Uani 1 1 d D U . . .
N2D N 0.7005(6) 0.5658(4) 0.1408(3) 0.129(4) Uani 1 1 d D U . . .
N3D N 0.7736(5) 0.0781(5) 0.0691(2) 0.134(3) Uani 1 1 d D U . . .
N4D N 0.7410(5) 0.1580(4) 0.1080(2) 0.098(3) Uani 1 1 d D U . . .
N5D N 0.9555(4) 0.0415(4) 0.4129(2) 0.108(3) Uani 1 1 d D U . . .
N6D N 0.9057(5) 0.1397(5) 0.3851(3) 0.120(4) Uani 1 1 d D U . . .
N7D N 0.6955(7) 0.5876(6) 0.4415(3) 0.167(5) Uani 1 1 d D U . . .
N8D N 0.7210(5) 0.5071(5) 0.3998(3) 0.125(4) Uani 1 1 d D U . . .
N9D N 0.7112(5) 0.3394(4) 0.1915(2) 0.124(4) Uani 1 1 d D U . . .
N10D N 0.7890(5) 0.3297(4) 0.3229(2) 0.124(4) Uani 1 1 d D U . . .
C1D C 0.6750(8) 0.7325(7) 0.1138(4) 0.195(7) Uani 1 1 d D U . . .
H1D H 0.644255 0.739014 0.095865 0.234 Uiso 1 1 calc R U . . .
C2D C 0.7022(10) 0.7792(6) 0.1323(5) 0.230(10) Uani 1 1 d D U . . .
H2D H 0.688671 0.817273 0.127940 0.276 Uiso 1 1 calc R U . . .
C3D C 0.7497(10) 0.7713(6) 0.1575(5) 0.244(10) Uani 1 1 d D U . . .
H3D H 0.770838 0.803990 0.169845 0.293 Uiso 1 1 calc R U . . .
C4D C 0.7661(8) 0.7153(7) 0.1645(4) 0.223(8) Uani 1 1 d D U . . .
H4D H 0.798985 0.708584 0.181477 0.268 Uiso 1 1 calc R U . . .
C5D C 0.7327(7) 0.6684(5) 0.1457(3) 0.176(7) Uani 1 1 d D U . . .
C6D C 0.7383(7) 0.6073(5) 0.1555(4) 0.139(5) Uani 1 1 d D U . . .
H6D H 0.769935 0.598721 0.172675 0.167 Uiso 1 1 calc R U . . .
C7D C 0.7018(6) 0.5080(4) 0.1528(3) 0.120(4) Uani 1 1 d D U . . .
C8D C 0.7473(6) 0.4719(5) 0.1454(3) 0.144(5) Uani 1 1 d D U . . .
H8D H 0.777812 0.485441 0.131899 0.173 Uiso 1 1 calc R U . . .
C9D C 0.7487(6) 0.4157(5) 0.1576(3) 0.135(5) Uani 1 1 d D U . . .
H9D H 0.780007 0.391052 0.152236 0.162 Uiso 1 1 calc R U . . .
C10D C 0.7048(6) 0.3953(5) 0.1776(3) 0.120(4) Uani 1 1 d D U . . .
C11D C 0.6571(7) 0.4305(5) 0.1842(3) 0.133(5) Uani 1 1 d D U . . .
H11D H 0.625760 0.416364 0.197181 0.160 Uiso 1 1 calc R U . . .
C12D C 0.6555(6) 0.4863(5) 0.1719(3) 0.133(5) Uani 1 1 d D U . . .
H12D H 0.622611 0.510087 0.176322 0.160 Uiso 1 1 calc R U . . .
C13D C 0.7901(6) 0.0407(5) 0.0474(3) 0.131(4) Uani 1 1 d D U . . .
H13D H 0.820846 0.013973 0.054886 0.157 Uiso 1 1 calc R U . . .
C14D C 0.7670(6) 0.0375(6) 0.0159(3) 0.135(4) Uani 1 1 d D U . . .
H14D H 0.779121 0.007847 0.002788 0.162 Uiso 1 1 calc R U . . .
C15D C 0.7261(6) 0.0777(6) 0.0036(3) 0.135(4) Uani 1 1 d D U . . .
H15D H 0.709071 0.076968 -0.018188 0.162 Uiso 1 1 calc R U . . .
C16D C 0.7105(6) 0.1196(5) 0.0244(3) 0.133(4) Uani 1 1 d D U . . .
H16D H 0.683154 0.149020 0.016758 0.159 Uiso 1 1 calc R U . . .
C17D C 0.7351(5) 0.1183(4) 0.0560(2) 0.119(3) Uani 1 1 d D U . . .
C18D C 0.7200(6) 0.1618(5) 0.0789(3) 0.104(4) Uani 1 1 d D U . . .
H18D H 0.694393 0.192773 0.071770 0.124 Uiso 1 1 calc R U . . .
C19D C 0.7283(5) 0.2009(4) 0.1297(2) 0.094(3) Uani 1 1 d D U . . .
C20D C 0.7743(5) 0.2138(5) 0.1562(3) 0.104(4) Uani 1 1 d D U . . .
H20D H 0.810288 0.190829 0.160176 0.125 Uiso 1 1 calc R U . . .
C21D C 0.7689(5) 0.2592(5) 0.1769(2) 0.095(4) Uani 1 1 d D U . . .
H21D H 0.800960 0.267862 0.194812 0.114 Uiso 1 1 calc R U . . .
C22D C 0.7156(6) 0.2918(4) 0.1710(2) 0.101(4) Uani 1 1 d D U . . .
C23D C 0.6696(6) 0.2786(5) 0.1450(3) 0.121(5) Uani 1 1 d D U . . .
H23D H 0.633033 0.300923 0.141472 0.145 Uiso 1 1 calc R U . . .
C24D C 0.6749(5) 0.2338(5) 0.1239(3) 0.105(4) Uani 1 1 d D U . . .
H24D H 0.642917 0.225706 0.105942 0.126 Uiso 1 1 calc R U . . .
C25D C 0.9769(6) -0.0077(5) 0.4249(3) 0.116(4) Uani 1 1 d D U . . .
H25D H 0.956846 -0.025270 0.441716 0.139 Uiso 1 1 calc R U . . .
C26D C 1.0267(6) -0.0346(6) 0.4143(3) 0.135(5) Uani 1 1 d D U . . .
H26D H 1.040160 -0.070339 0.423095 0.162 Uiso 1 1 calc R U . . .
C27D C 1.0562(6) -0.0077(6) 0.3906(3) 0.134(5) Uani 1 1 d D U . . .
H27D H 1.091278 -0.024610 0.383038 0.161 Uiso 1 1 calc R U . . .
C28D C 1.0349(5) 0.0439(5) 0.3777(3) 0.125(5) Uani 1 1 d D U . . .
H28D H 1.055209 0.062882 0.361374 0.150 Uiso 1 1 calc R U . . .
C29D C 0.9832(5) 0.0671(4) 0.3892(2) 0.113(4) Uani 1 1 d D U . . .
C30D C 0.9564(6) 0.1200(5) 0.3760(3) 0.119(5) Uani 1 1 d D U . . .
H30D H 0.976928 0.140525 0.360235 0.143 Uiso 1 1 calc R U . . .
C31D C 0.8770(5) 0.1874(5) 0.3686(3) 0.118(4) Uani 1 1 d D U . . .
C32D C 0.8828(6) 0.1991(6) 0.3371(3) 0.131(5) Uani 1 1 d D U . . .
H32D H 0.905944 0.174382 0.325577 0.157 Uiso 1 1 calc R U . . .
C33D C 0.8551(6) 0.2464(6) 0.3224(3) 0.136(5) Uani 1 1 d D U . . .
H33D H 0.861474 0.255017 0.301276 0.163 Uiso 1 1 calc R U . . .
C34D C 0.8179(6) 0.2819(5) 0.3382(3) 0.125(5) Uani 1 1 d D U . . .
C35D C 0.8127(6) 0.2698(5) 0.3696(3) 0.122(5) Uani 1 1 d D U . . .
H35D H 0.788607 0.293523 0.381163 0.146 Uiso 1 1 calc R U . . .
C36D C 0.8422(6) 0.2233(5) 0.3843(3) 0.114(4) Uani 1 1 d D U . . .
H36D H 0.838226 0.216074 0.405837 0.136 Uiso 1 1 calc R U . . .
C37D C 0.6756(9) 0.6238(7) 0.4620(4) 0.218(8) Uani 1 1 d D U . . .
H37D H 0.661691 0.660142 0.454331 0.261 Uiso 1 1 calc R U . . .
C38D C 0.6736(11) 0.6121(9) 0.4933(4) 0.277(11) Uani 1 1 d D U . . .
H38D H 0.657796 0.638956 0.506824 0.332 Uiso 1 1 calc R U . . .
C39D C 0.6956(11) 0.5596(10) 0.5046(3) 0.274(11) Uani 1 1 d D U . . .
H39D H 0.695450 0.550023 0.526254 0.329 Uiso 1 1 calc R U . . .
C40D C 0.7179(10) 0.5214(8) 0.4841(3) 0.240(9) Uani 1 1 d D U . . .
H40D H 0.734163 0.485637 0.491336 0.288 Uiso 1 1 calc R U . . .
C41D C 0.7158(6) 0.5367(6) 0.4528(3) 0.171(6) Uani 1 1 d D U . . .
C42D C 0.7319(7) 0.4961(7) 0.4292(3) 0.155(6) Uani 1 1 d D U . . .
H42D H 0.750785 0.461157 0.435764 0.186 Uiso 1 1 calc R U . . .
C43D C 0.7405(6) 0.4652(5) 0.3797(3) 0.119(4) Uani 1 1 d D U . . .
C44D C 0.6964(6) 0.4429(6) 0.3539(3) 0.132(5) Uani 1 1 d D U . . .
H44D H 0.655316 0.458175 0.349015 0.158 Uiso 1 1 calc R U . . .
C45D C 0.7136(6) 0.3983(6) 0.3355(3) 0.150(6) Uani 1 1 d D U . . .
H45D H 0.682611 0.381631 0.318690 0.180 Uiso 1 1 calc R U . . .
C46D C 0.7737(6) 0.3773(5) 0.3409(3) 0.115(4) Uani 1 1 d D U . . .
C47D C 0.8185(6) 0.4031(6) 0.3651(3) 0.138(5) Uani 1 1 d D U . . .
H47D H 0.861448 0.391204 0.368322 0.165 Uiso 1 1 calc R U . . .
C48D C 0.8020(6) 0.4459(6) 0.3848(3) 0.130(5) Uani 1 1 d D U . . .
H48D H 0.832873 0.462000 0.401787 0.157 Uiso 1 1 calc R U . . .
C49D C 0.7288(6) 0.3362(5) 0.2245(2) 0.120(4) Uani 1 1 d D U . . .
C50D C 0.7194(6) 0.2858(5) 0.2408(2) 0.116(4) Uani 1 1 d D U . . .
H50D H 0.698703 0.251477 0.229703 0.139 Uiso 1 1 calc R U . . .
C51D C 0.7393(6) 0.2833(6) 0.2729(2) 0.123(5) Uani 1 1 d D U . . .
H51D H 0.733308 0.246780 0.283107 0.147 Uiso 1 1 calc R U . . .
C52D C 0.7669(6) 0.3305(6) 0.2904(2) 0.125(5) Uani 1 1 d D U . . .
C53D C 0.7759(7) 0.3835(6) 0.2743(3) 0.154(6) Uani 1 1 d D U . . .
H53D H 0.794886 0.417951 0.285819 0.185 Uiso 1 1 calc R U . . .
C54D C 0.7577(7) 0.3862(6) 0.2422(3) 0.143(6) Uani 1 1 d D U . . .
H54D H 0.764646 0.422364 0.231742 0.172 Uiso 1 1 calc R U . . .
N1E N 0.1173(5) -0.1534(4) 0.0835(2) 0.110(3) Uani 1 1 d D U . . .
N2E N 0.2232(5) -0.0737(5) 0.0833(2) 0.104(3) Uani 1 1 d D U . . .
N3E N 0.8183(5) -0.0094(5) 0.1157(3) 0.136(4) Uani 1 1 d D U . . .
N4E N 0.6944(5) 0.0213(5) 0.1097(3) 0.116(4) Uani 1 1 d D U . . .
N5E N 0.7246(5) 0.5858(5) 0.0721(3) 0.145(5) Uani 1 1 d D U . . .
N6E N 0.6224(4) 0.5063(5) 0.0797(3) 0.113(4) Uani 1 1 d D U . . .
N7E N 0.0491(4) 0.4616(4) 0.0914(2) 0.087(3) Uani 1 1 d D U . . .
N8E N 0.1675(4) 0.4218(4) 0.0901(2) 0.082(3) Uani 1 1 d D U . . .
N9E N 0.4395(5) 0.0946(4) 0.0925(3) 0.126(4) Uani 1 1 d D U . . .
N10E N 0.4158(4) 0.3391(4) 0.0985(2) 0.112(3) Uani 1 1 d D U . . .
C1E C 0.0649(6) -0.1907(5) 0.0845(3) 0.120(4) Uani 1 1 d D U . . .
H1E H 0.070587 -0.226344 0.095458 0.144 Uiso 1 1 calc R U . . .
C2E C 0.0022(6) -0.1814(6) 0.0706(3) 0.120(5) Uani 1 1 d D U . . .
H2E H -0.033611 -0.209730 0.071840 0.144 Uiso 1 1 calc R U . . .
C3E C -0.0058(6) -0.1294(6) 0.0552(3) 0.127(5) Uani 1 1 d D U . . .
H3E H -0.047721 -0.120697 0.045504 0.152 Uiso 1 1 calc R U . . .
C4E C 0.0479(5) -0.0902(5) 0.0539(3) 0.124(5) Uani 1 1 d D U . . .
H4E H 0.043335 -0.054114 0.043276 0.148 Uiso 1 1 calc R U . . .
C5E C 0.1086(5) -0.1031(4) 0.0681(2) 0.109(4) Uani 1 1 d D U . . .
C6E C 0.1677(5) -0.0632(5) 0.0687(3) 0.098(4) Uani 1 1 d D U . . .
H6E H 0.164766 -0.027447 0.057658 0.117 Uiso 1 1 calc R U . . .
C7E C 0.2762(5) -0.0298(5) 0.0834(2) 0.099(4) Uani 1 1 d D U . . .
C8E C 0.2688(5) 0.0288(5) 0.0761(3) 0.118(4) Uani 1 1 d D U . . .
H8E H 0.226732 0.040368 0.068807 0.141 Uiso 1 1 calc R U . . .
C9E C 0.3220(6) 0.0702(5) 0.0792(3) 0.128(5) Uani 1 1 d D U . . .
H9E H 0.315764 0.109848 0.074143 0.154 Uiso 1 1 calc R U . . .
C10E C 0.3847(5) 0.0551(5) 0.0895(3) 0.117(4) Uani 1 1 d D U . . .
C11E C 0.3920(6) -0.0045(5) 0.0972(3) 0.131(5) Uani 1 1 d D U . . .
H11E H 0.433940 -0.016060 0.104862 0.157 Uiso 1 1 calc R U . . .
C12E C 0.3386(5) -0.0458(5) 0.0936(3) 0.115(4) Uani 1 1 d D U . . .
H12E H 0.344574 -0.085766 0.098232 0.138 Uiso 1 1 calc R U . . .
C13E C 0.8793(6) -0.0252(6) 0.1188(3) 0.145(5) Uani 1 1 d D U . . .
H13E H 0.914236 0.004104 0.124747 0.174 Uiso 1 1 calc R U . . .
C14E C 0.8935(7) -0.0813(7) 0.1136(4) 0.181(7) Uani 1 1 d D U . . .
H14E H 0.937270 -0.091195 0.116795 0.217 Uiso 1 1 calc R U . . .
C15E C 0.8430(8) -0.1229(6) 0.1038(4) 0.191(8) Uani 1 1 d D U . . .
H15E H 0.851655 -0.162386 0.100429 0.230 Uiso 1 1 calc R U . . .
C16E C 0.7791(7) -0.1080(5) 0.0988(4) 0.179(7) Uani 1 1 d D U . . .
H16E H 0.743956 -0.136058 0.091040 0.215 Uiso 1 1 calc R U . . .
C17E C 0.7688(5) -0.0504(5) 0.1055(3) 0.146(5) Uani 1 1 d D U . . .
C18E C 0.7024(5) -0.0324(6) 0.1018(3) 0.127(5) Uani 1 1 d D U . . .
H18E H 0.666205 -0.059160 0.093783 0.152 Uiso 1 1 calc R U . . .
C19E C 0.6307(5) 0.0406(5) 0.1043(3) 0.111(4) Uani 1 1 d D U . . .
C20E C 0.6115(5) 0.0786(5) 0.1255(3) 0.120(5) Uani 1 1 d D U . . .
H20E H 0.641690 0.093148 0.143203 0.143 Uiso 1 1 calc R U . . .
C21E C 0.5491(5) 0.0958(6) 0.1216(3) 0.123(5) Uani 1 1 d D U . . .
H21E H 0.536722 0.121594 0.136818 0.148 Uiso 1 1 calc R U . . .
C22E C 0.5045(5) 0.0761(5) 0.0959(3) 0.117(4) Uani 1 1 d D U . . .
C23E C 0.5245(6) 0.0398(5) 0.0735(3) 0.125(5) Uani 1 1 d D U . . .
H23E H 0.495505 0.027561 0.055022 0.150 Uiso 1 1 calc R U . . .
C24E C 0.5867(6) 0.0216(5) 0.0782(3) 0.126(5) Uani 1 1 d D U . . .
H24E H 0.599291 -0.004350 0.063184 0.151 Uiso 1 1 calc R U . . .
C25E C 0.7747(7) 0.6249(6) 0.0689(4) 0.160(6) Uani 1 1 d D U . . .
H25E H 0.772651 0.664554 0.075158 0.192 Uiso 1 1 calc R U . . .
C26E C 0.8294(7) 0.6101(7) 0.0569(4) 0.175(7) Uani 1 1 d D U . . .
H26E H 0.864397 0.638902 0.054958 0.210 Uiso 1 1 calc R U . . .
C27E C 0.8321(6) 0.5527(7) 0.0479(4) 0.177(7) Uani 1 1 d D U . . .
H27E H 0.868925 0.541338 0.039253 0.212 Uiso 1 1 calc R U . . .
C28E C 0.7802(6) 0.5112(6) 0.0514(4) 0.169(6) Uani 1 1 d D U . . .
H28E H 0.781860 0.471031 0.045966 0.202 Uiso 1 1 calc R U . . .
C29E C 0.7259(5) 0.5300(5) 0.0631(3) 0.146(5) Uani 1 1 d D U . . .
C30E C 0.6687(5) 0.4899(6) 0.0672(3) 0.137(5) Uani 1 1 d D U . . .
H30E H 0.666808 0.450204 0.060152 0.164 Uiso 1 1 calc R U . . .
C31E C 0.5703(5) 0.4651(5) 0.0850(3) 0.106(4) Uani 1 1 d D U . . .
C32E C 0.5065(5) 0.4710(6) 0.0711(3) 0.140(5) Uani 1 1 d D U . . .
H32E H 0.497493 0.504221 0.058541 0.169 Uiso 1 1 calc R U . . .
C33E C 0.4569(5) 0.4296(5) 0.0752(3) 0.126(5) Uani 1 1 d D U . . .
H33E H 0.414317 0.433983 0.064841 0.151 Uiso 1 1 calc R U . . .
C34E C 0.4671(5) 0.3818(5) 0.0940(3) 0.101(4) Uani 1 1 d D U . . .
C35E C 0.5308(5) 0.3766(5) 0.1090(3) 0.130(5) Uani 1 1 d D U . . .
H35E H 0.539394 0.344608 0.122587 0.155 Uiso 1 1 calc R U . . .
C36E C 0.5808(5) 0.4177(5) 0.1041(3) 0.117(5) Uani 1 1 d D U . . .
H36E H 0.623626 0.413318 0.114269 0.140 Uiso 1 1 calc R U . . .
C37E C -0.0085(5) 0.4815(5) 0.0940(3) 0.097(4) Uani 1 1 d D U . . .
H37E H -0.045667 0.454120 0.094011 0.116 Uiso 1 1 calc R U . . .
C38E C -0.0152(6) 0.5401(5) 0.0967(3) 0.104(4) Uani 1 1 d D U . . .
H38E H -0.056289 0.552833 0.099297 0.125 Uiso 1 1 calc R U . . .
C39E C 0.0384(6) 0.5816(5) 0.0955(3) 0.111(4) Uani 1 1 d D U . . .
H39E H 0.034302 0.622461 0.097485 0.133 Uiso 1 1 calc R U . . .
C40E C 0.0978(5) 0.5611(4) 0.0915(2) 0.099(4) Uani 1 1 d D U . . .
H40E H 0.135012 0.587462 0.089798 0.118 Uiso 1 1 calc R U . . .
C41E C 0.1006(4) 0.5008(4) 0.0900(2) 0.089(3) Uani 1 1 d D U . . .
C42E C 0.1633(5) 0.4762(5) 0.0890(2) 0.087(3) Uani 1 1 d D U . . .
H42E H 0.201172 0.501951 0.087520 0.104 Uiso 1 1 calc R U . . .
C43E C 0.2304(4) 0.4015(4) 0.0921(2) 0.090(3) Uani 1 1 d D U . . .
C44E C 0.2419(5) 0.3566(5) 0.0721(3) 0.100(4) Uani 1 1 d D U . . .
H44E H 0.207584 0.340350 0.056652 0.120 Uiso 1 1 calc R U . . .
C45E C 0.3020(5) 0.3355(5) 0.0743(3) 0.103(4) Uani 1 1 d D U . . .
H45E H 0.308850 0.304442 0.060603 0.123 Uiso 1 1 calc R U . . .
C46E C 0.3523(4) 0.3590(5) 0.0964(3) 0.102(4) Uani 1 1 d D U . . .
C47E C 0.3417(5) 0.4044(5) 0.1166(3) 0.105(4) Uani 1 1 d D U . . .
H47E H 0.376281 0.421159 0.131756 0.126 Uiso 1 1 calc R U . . .
C48E C 0.2809(5) 0.4249(5) 0.1144(2) 0.096(4) Uani 1 1 d D U . . .
H48E H 0.273622 0.455346 0.128364 0.115 Uiso 1 1 calc R U . . .
C49E C 0.4341(5) 0.1558(5) 0.0950(3) 0.114(4) Uani 1 1 d D U . . .
C50E C 0.4710(6) 0.1953(5) 0.0787(3) 0.119(4) Uani 1 1 d D U . . .
H50E H 0.500597 0.180499 0.066243 0.142 Uiso 1 1 calc R U . . .
C51E C 0.4667(6) 0.2551(5) 0.0797(3) 0.116(4) Uani 1 1 d D U . . .
H51E H 0.494063 0.280485 0.068594 0.139 Uiso 1 1 calc R U . . .
C52E C 0.4223(5) 0.2788(4) 0.0969(3) 0.110(4) Uani 1 1 d D U . . .
C53E C 0.3870(6) 0.2395(5) 0.1145(3) 0.113(4) Uani 1 1 d D U . . .
H53E H 0.358324 0.254216 0.127535 0.135 Uiso 1 1 calc R U . . .
C54E C 0.3929(6) 0.1796(5) 0.1135(3) 0.116(4) Uani 1 1 d D U . . .
H54E H 0.368098 0.154281 0.125855 0.139 Uiso 1 1 calc R U . . .
N1F N 0.0333(5) 0.3765(4) 0.4145(2) 0.111(3) Uani 1 1 d D U . . .
N2F N 0.1576(4) 0.3654(5) 0.4070(2) 0.103(3) Uani 1 1 d D U . . .
N3F N 0.6505(9) 0.6714(9) 0.3952(6) 0.129(5) Uani 0.486(11) 1 d D U P C 1
N4F N 0.5785(6) 0.5678(5) 0.3878(3) 0.141(4) Uani 1 1 d D U . . .
N5F N 0.9315(4) 0.1379(4) 0.4608(2) 0.101(3) Uani 1 1 d D U . . .
N6F N 0.8029(4) 0.1346(5) 0.4414(3) 0.121(4) Uani 1 1 d D U . . .
N7F N 0.3105(5) -0.1768(5) 0.3975(3) 0.129(4) Uani 1 1 d D U . . .
N8F N 0.3776(5) -0.0705(4) 0.4000(3) 0.118(4) Uani 1 1 d D U . . .
N9F N 0.4210(4) 0.3558(4) 0.3901(3) 0.128(4) Uani 1 1 d D U . . .
N10F N 0.5350(4) 0.1446(4) 0.4070(3) 0.132(4) Uani 1 1 d D U . . .
C1F C -0.0268(6) 0.3843(6) 0.4202(3) 0.122(5) Uani 1 1 d D U . . .
H1F H -0.046852 0.416788 0.410702 0.146 Uiso 1 1 calc R U . . .
C2F C -0.0620(6) 0.3484(7) 0.4389(4) 0.151(6) Uani 1 1 d D U . . .
H2F H -0.104015 0.356402 0.443080 0.181 Uiso 1 1 calc R U . . .
C3F C -0.0329(6) 0.3007(7) 0.4510(4) 0.190(8) Uani 1 1 d D U . . .
H3F H -0.055803 0.273996 0.463494 0.228 Uiso 1 1 calc R U . . .
C4F C 0.0295(6) 0.2902(6) 0.4455(4) 0.186(7) Uani 1 1 d D U . . .
H4F H 0.049341 0.256734 0.453838 0.223 Uiso 1 1 calc R U . . .
C5F C 0.0615(4) 0.3303(5) 0.4275(3) 0.130(5) Uani 1 1 d D U . . .
C6F C 0.1291(5) 0.3262(6) 0.4225(3) 0.118(5) Uani 1 1 d D U . . .
H6F H 0.151713 0.294168 0.430870 0.142 Uiso 1 1 calc R U . . .
C7F C 0.2239(4) 0.3625(5) 0.4022(2) 0.102(4) Uani 1 1 d D U . . .
C8F C 0.2704(5) 0.4078(5) 0.4135(3) 0.100(4) Uani 1 1 d D U . . .
H8F H 0.257846 0.440789 0.423957 0.121 Uiso 1 1 calc R U . . .
C9F C 0.3352(5) 0.4051(5) 0.4095(3) 0.098(4) Uani 1 1 d D U . . .
H9F H 0.366825 0.435905 0.417759 0.118 Uiso 1 1 calc R U . . .
C10F C 0.3541(5) 0.3586(5) 0.3938(3) 0.103(4) Uani 1 1 d D U . . .
C11F C 0.3071(5) 0.3144(6) 0.3814(3) 0.129(5) Uani 1 1 d D U . . .
H11F H 0.319523 0.282916 0.369639 0.155 Uiso 1 1 calc R U . . .
C12F C 0.2423(5) 0.3154(5) 0.3857(3) 0.127(5) Uani 1 1 d D U . . .
H12F H 0.210959 0.284337 0.377609 0.153 Uiso 1 1 calc R U . . .
C13F C 0.6841(9) 0.7244(10) 0.3965(6) 0.130(5) Uani 0.486(11) 1 d D U P C 1
H13F H 0.727482 0.727434 0.391666 0.157 Uiso 0.486(11) 1 calc R U P C 1
C14F C 0.6580(11) 0.7746(9) 0.4047(7) 0.135(5) Uani 0.486(11) 1 d D U P C 1
H14F H 0.683018 0.811517 0.404823 0.162 Uiso 0.486(11) 1 calc R U P C 1
C15F C 0.5967(12) 0.7720(8) 0.4125(6) 0.138(5) Uani 0.486(11) 1 d D U P C 1
H15F H 0.579148 0.806388 0.418895 0.165 Uiso 0.486(11) 1 calc R U P C 1
C16F C 0.5603(10) 0.7178(8) 0.4111(6) 0.137(5) Uani 0.486(11) 1 d D U P C 1
H16F H 0.517071 0.714051 0.416169 0.164 Uiso 0.486(11) 1 calc R U P C 1
C17F C 0.5893(9) 0.6694(6) 0.4019(5) 0.130(4) Uani 0.486(11) 1 d D U P C 1
C18F C 0.5528(11) 0.6112(6) 0.3981(5) 0.129(5) Uani 0.486(11) 1 d D U P C 1
H18F H 0.509758 0.605923 0.403320 0.155 Uiso 0.486(11) 1 calc R U P C 1
C19F C 0.5392(6) 0.5139(5) 0.3851(3) 0.136(5) Uani 1 1 d D U . . .
C20F C 0.5613(6) 0.4685(6) 0.4030(3) 0.150(6) Uani 1 1 d D U . . .
H20F H 0.604294 0.472602 0.414094 0.180 Uiso 1 1 calc R U . . .
C21F C 0.5221(6) 0.4167(6) 0.4053(4) 0.155(6) Uani 1 1 d D U . . .
H21F H 0.537391 0.386172 0.418526 0.186 Uiso 1 1 calc R U . . .
C22F C 0.4607(5) 0.4100(5) 0.3881(3) 0.132(5) Uani 1 1 d D U . . .
C23F C 0.4386(6) 0.4558(5) 0.3686(4) 0.155(6) Uani 1 1 d D U . . .
H23F H 0.396874 0.450731 0.356238 0.186 Uiso 1 1 calc R U . . .
C24F C 0.4772(6) 0.5078(5) 0.3674(3) 0.141(5) Uani 1 1 d D U . . .
H24F H 0.461825 0.539012 0.354816 0.169 Uiso 1 1 calc R U . . .
C25F C 0.9956(5) 0.1386(6) 0.4711(3) 0.117(5) Uani 1 1 d D U . . .
H25F H 1.021736 0.120232 0.458117 0.141 Uiso 1 1 calc R U . . .
C26F C 1.0258(5) 0.1639(6) 0.4990(3) 0.123(5) Uani 1 1 d D U . . .
H26F H 1.071206 0.162273 0.505118 0.147 Uiso 1 1 calc R U . . .
C27F C 0.9893(5) 0.1921(6) 0.5184(3) 0.133(5) Uani 1 1 d D U . . .
H27F H 1.008753 0.210426 0.537901 0.160 Uiso 1 1 calc R U . . .
C28F C 0.9228(5) 0.1921(6) 0.5080(3) 0.120(5) Uani 1 1 d D U . . .
H28F H 0.895930 0.210790 0.520526 0.144 Uiso 1 1 calc R U . . .
C29F C 0.8959(4) 0.1651(5) 0.4795(2) 0.108(4) Uani 1 1 d D U . . .
C30F C 0.8258(4) 0.1625(6) 0.4678(3) 0.110(4) Uani 1 1 d D U . . .
H30F H 0.797454 0.181159 0.479436 0.132 Uiso 1 1 calc R U . . .
C31F C 0.7354(4) 0.1377(5) 0.4311(3) 0.114(4) Uani 1 1 d D U . . .
C32F C 0.6963(5) 0.0881(5) 0.4196(3) 0.105(4) Uani 1 1 d D U . . .
H32F H 0.715220 0.052392 0.417179 0.126 Uiso 1 1 calc R U . . .
C33F C 0.6300(4) 0.0898(5) 0.4114(3) 0.105(4) Uani 1 1 d D U . . .
H33F H 0.603642 0.054940 0.404145 0.126 Uiso 1 1 calc R U . . .
C34F C 0.6015(5) 0.1418(5) 0.4138(3) 0.103(4) Uani 1 1 d D U . . .
C35F C 0.6406(5) 0.1919(5) 0.4250(3) 0.129(5) Uani 1 1 d D U . . .
H35F H 0.621869 0.227930 0.426861 0.155 Uiso 1 1 calc R U . . .
C36F C 0.7069(5) 0.1896(5) 0.4337(3) 0.122(5) Uani 1 1 d D U . . .
H36F H 0.733211 0.224159 0.441413 0.146 Uiso 1 1 calc R U . . .
C37F C 0.2770(6) -0.2296(6) 0.3944(4) 0.154(6) Uani 1 1 d D U . . .
H37F H 0.231003 -0.231986 0.388951 0.185 Uiso 1 1 calc R U . . .
C38F C 0.3074(8) -0.2810(6) 0.3990(5) 0.208(8) Uani 1 1 d D U . . .
H38F H 0.282331 -0.317992 0.396255 0.250 Uiso 1 1 calc R U . . .
C39F C 0.3741(8) -0.2788(6) 0.4076(5) 0.231(9) Uani 1 1 d D U . . .
H39F H 0.395652 -0.313631 0.410530 0.278 Uiso 1 1 calc R U . . .
C40F C 0.4085(6) -0.2236(6) 0.4118(4) 0.206(8) Uani 1 1 d D U . . .
H40F H 0.454176 -0.219927 0.418436 0.247 Uiso 1 1 calc R U . . .
C41F C 0.3750(5) -0.1740(5) 0.4062(3) 0.143(5) Uani 1 1 d D U . . .
C42F C 0.4087(6) -0.1152(5) 0.4077(3) 0.134(5) Uani 1 1 d D U . . .
H42F H 0.454246 -0.109950 0.414612 0.161 Uiso 1 1 calc R U . . .
C43F C 0.4134(5) -0.0138(4) 0.4026(3) 0.108(4) Uani 1 1 d D U . . .
C44F C 0.4597(6) 0.0003(5) 0.4289(3) 0.141(6) Uani 1 1 d D U . . .
H44F H 0.464638 -0.026405 0.445830 0.169 Uiso 1 1 calc R U . . .
C45F C 0.4986(6) 0.0531(5) 0.4307(3) 0.134(5) Uani 1 1 d D U . . .
H45F H 0.529813 0.062497 0.448840 0.161 Uiso 1 1 calc R U . . .
C46F C 0.4919(5) 0.0918(5) 0.4063(3) 0.113(4) Uani 1 1 d D U . . .
C47F C 0.4426(5) 0.0792(5) 0.3811(3) 0.121(5) Uani 1 1 d D U . . .
H47F H 0.435710 0.107057 0.364853 0.145 Uiso 1 1 calc R U . . .
C48F C 0.4035(6) 0.0270(5) 0.3793(3) 0.121(5) Uani 1 1 d D U . . .
H48F H 0.369728 0.019196 0.362026 0.145 Uiso 1 1 calc R U . . .
C49F C 0.4481(5) 0.3024(5) 0.3922(3) 0.117(4) Uani 1 1 d D U . . .
C50F C 0.4950(6) 0.2880(5) 0.3738(3) 0.136(5) Uani 1 1 d D U . . .
H50F H 0.506264 0.313166 0.357398 0.163 Uiso 1 1 calc R U . . .
C51F C 0.5253(6) 0.2365(5) 0.3796(3) 0.136(5) Uani 1 1 d D U . . .
H51F H 0.559718 0.228892 0.368087 0.163 Uiso 1 1 calc R U . . .
C52F C 0.5076(5) 0.1966(5) 0.4011(3) 0.126(5) Uani 1 1 d D U . . .
C53F C 0.4602(6) 0.2110(5) 0.4195(3) 0.135(5) Uani 1 1 d D U . . .
H53F H 0.447837 0.184655 0.435248 0.162 Uiso 1 1 calc R U . . .
C54F C 0.4312(6) 0.2629(5) 0.4152(3) 0.123(5) Uani 1 1 d D U . . .
H54F H 0.399294 0.271759 0.428008 0.147 Uiso 1 1 calc R U . . .
N3I N 0.6443(10) 0.6773(10) 0.3798(7) 0.133(4) Uani 0.514(11) 1 d D U P C 2
C13I C 0.6765(10) 0.7308(11) 0.3799(8) 0.134(7) Uani 0.514(11) 1 d D U P C 2
H13I H 0.722319 0.734279 0.380037 0.161 Uiso 0.514(11) 1 calc R U P C 2
C14I C 0.6443(13) 0.7808(10) 0.3797(8) 0.141(7) Uani 0.514(11) 1 d D U P C 2
H14I H 0.668808 0.817902 0.383172 0.170 Uiso 0.514(11) 1 calc R U P C 2
C15I C 0.5783(13) 0.7783(10) 0.3748(8) 0.146(7) Uani 0.514(11) 1 d D U P C 2
H15I H 0.556480 0.812676 0.370451 0.175 Uiso 0.514(11) 1 calc R U P C 2
C16I C 0.5438(10) 0.7238(10) 0.3763(8) 0.140(7) Uani 0.514(11) 1 d D U P C 2
H16I H 0.497837 0.719885 0.375976 0.168 Uiso 0.514(11) 1 calc R U P C 2
C17I C 0.5795(10) 0.6753(9) 0.3784(8) 0.127(6) Uani 0.514(11) 1 d D U P C 2
C18I C 0.5468(14) 0.6159(9) 0.3797(8) 0.132(5) Uani 0.514(11) 1 d D U P C 2
H18I H 0.500748 0.610876 0.374542 0.158 Uiso 0.514(11) 1 calc R U P C 2
B1 B 0.0923(9) -0.2044(9) -0.0168(4) 0.123(5) Uani 1 1 d D U . . .
F1 F 0.0359(4) -0.2058(4) -0.03692(19) 0.136(3) Uani 1 1 d D U . . .
F2 F 0.1019(4) -0.2589(4) -0.0028(2) 0.152(3) Uani 1 1 d D U . . .
F3 F 0.1443(4) -0.1934(4) -0.0339(2) 0.149(3) Uani 1 1 d D U . . .
F4 F 0.0972(5) -0.1661(5) 0.0068(2) 0.180(4) Uani 1 1 d D U . . .
B2 B 0.3259(10) -0.3250(9) -0.0502(5) 0.136(5) Uani 1 1 d D U . . .
F5 F 0.2923(6) -0.3575(6) -0.0761(3) 0.220(6) Uani 1 1 d D U . . .
F6 F 0.3391(6) -0.3599(4) -0.0241(2) 0.184(4) Uani 1 1 d D U . . .
F7 F 0.3859(5) -0.3000(6) -0.0550(3) 0.219(6) Uani 1 1 d D U . . .
F8 F 0.2881(4) -0.2827(4) -0.0438(2) 0.126(3) Uani 1 1 d D U . . .
B3 B 1.1394(9) 0.1666(9) 0.4275(4) 0.127(5) Uani 1 1 d D U . . .
F9 F 1.0817(5) 0.1760(4) 0.4081(2) 0.163(4) Uani 1 1 d D U . . .
F10 F 1.1459(5) 0.1060(4) 0.4276(2) 0.170(4) Uani 1 1 d D U . . .
F11 F 1.1916(5) 0.1934(4) 0.4169(3) 0.170(4) Uani 1 1 d D U . . .
F12 F 1.1359(5) 0.1863(5) 0.4571(2) 0.156(3) Uani 1 1 d D U . . .
B4 B 0.8817(14) -0.1526(13) 0.4056(7) 0.131(13) Uiso 0.467(12) 1 d D U P D 1
F16 F 0.8177(8) -0.1748(9) 0.4010(5) 0.110(7) Uiso 0.467(12) 1 d D U P D 1
F13 F 0.8818(12) -0.1056(10) 0.3839(6) 0.160(8) Uiso 0.467(12) 1 d D U P D 1
F14 F 0.9000(8) -0.1274(8) 0.4348(4) 0.134(7) Uiso 0.467(12) 1 d D U P D 1
F15 F 0.9252(8) -0.1912(7) 0.4004(5) 0.111(6) Uiso 0.467(12) 1 d D U P D 1
B4A B 0.879(2) -0.167(2) 0.3973(10) 0.135(9) Uiso 0.220(11) 1 d D U P E 2
F16A F 0.8239(18) -0.198(2) 0.4071(11) 0.133(15) Uiso 0.220(11) 1 d D U P E 2
F13A F 0.868(2) -0.1088(18) 0.3942(12) 0.154(11) Uiso 0.220(11) 1 d D U P E 2
F15A F 0.8954(18) -0.1870(16) 0.3690(8) 0.134(11) Uiso 0.220(11) 1 d D U P E 2
F14A F 0.9302(16) -0.1807(17) 0.4191(10) 0.126(10) Uiso 0.220(11) 1 d D U P E 2
B5 B 0.6208(15) 0.4286(14) 0.5672(7) 0.193(9) Uani 0.718(11) 1 d D U P . .
F17 F 0.5600(11) 0.3987(10) 0.5696(5) 0.274(10) Uani 0.718(11) 1 d D U P . .
F18 F 0.6389(9) 0.3998(9) 0.5419(4) 0.230(8) Uani 0.718(11) 1 d D U P . .
F19 F 0.5963(13) 0.4786(8) 0.5554(5) 0.280(11) Uani 0.718(11) 1 d D U P . .
F20 F 0.6589(10) 0.4331(8) 0.5948(4) 0.235(9) Uani 0.718(11) 1 d D U P . .
B6 B -0.0489(11) 0.2675(11) 0.2305(5) 0.151(6) Uani 0.840(10) 1 d D U P . .
F21 F -0.0475(6) 0.2946(8) 0.2592(3) 0.212(7) Uani 0.840(10) 1 d D U P . .
F22 F 0.0088(6) 0.2523(6) 0.2260(3) 0.181(5) Uani 0.840(10) 1 d D U P . .
F23 F -0.0697(5) 0.3045(6) 0.2056(2) 0.165(5) Uani 0.840(10) 1 d D U P . .
F24 F -0.0944(6) 0.2192(7) 0.2266(4) 0.213(6) Uani 0.840(10) 1 d D U P . .
B7 B 0.1467(10) 0.0973(10) 0.0103(6) 0.136(6) Uani 0.841(10) 1 d D U P . .
F25 F 0.2126(5) 0.1127(6) 0.0179(3) 0.205(6) Uani 0.841(10) 1 d D U P . .
F26 F 0.1259(6) 0.0566(6) 0.0304(4) 0.196(6) Uani 0.841(10) 1 d D U P . .
F27 F 0.1091(5) 0.1450(5) 0.0110(2) 0.142(4) Uani 0.841(10) 1 d D U P . .
F28 F 0.1399(7) 0.0750(6) -0.0208(3) 0.199(6) Uani 0.841(10) 1 d D U P . .
B8 B 0.1360(13) 0.5704(11) 0.0024(6) 0.072(9) Uiso 0.499(9) 1 d D U P F 1
F29 F 0.1841(11) 0.6076(10) -0.0032(6) 0.185(10) Uiso 0.499(9) 1 d D U P F 1
F30 F 0.0900(10) 0.5364(10) -0.0147(6) 0.177(9) Uiso 0.499(9) 1 d D U P F 1
F31 F 0.1181(16) 0.6155(12) 0.0200(7) 0.261(13) Uiso 0.499(9) 1 d D U P F 1
F32 F 0.1474(13) 0.5253(10) 0.0227(6) 0.201(10) Uiso 0.499(9) 1 d D U P F 1
B9 B -0.0805(17) 0.6992(15) 0.1232(9) 0.207(7) Uiso 0.503(18) 1 d D U P G 1
F34 F -0.1148(15) 0.6431(12) 0.1237(7) 0.212(9) Uiso 0.503(18) 1 d D U P G 1
F33 F -0.1270(10) 0.7368(9) 0.1135(6) 0.168(7) Uiso 0.503(18) 1 d D U P G 1
F36 F -0.0552(14) 0.7230(16) 0.1522(7) 0.249(9) Uiso 0.503(18) 1 d D U P G 1
F35 F -0.0382(13) 0.6910(14) 0.1031(7) 0.153(8) Uiso 0.503(18) 1 d D U P G 1
B9A B -0.0826(18) 0.7138(17) 0.1153(9) 0.205(7) Uiso 0.497(18) 1 d D U P G 2
F34A F -0.1040(16) 0.6669(15) 0.1336(8) 0.228(8) Uiso 0.497(18) 1 d D U P G 2
F33A F -0.1225(11) 0.7288(10) 0.0889(7) 0.184(8) Uiso 0.497(18) 1 d D U P G 2
F36A F -0.0667(15) 0.7628(14) 0.1346(8) 0.236(9) Uiso 0.497(18) 1 d D U P G 2
F35A F -0.0243(13) 0.6987(14) 0.1079(7) 0.155(8) Uiso 0.497(18) 1 d D U P G 2
B10 B -0.0668(16) 0.5452(14) 0.4589(7) 0.103(12) Uiso 0.424(12) 1 d D U P H 1
F37 F -0.1192(17) 0.5739(17) 0.4687(9) 0.243(18) Uiso 0.424(12) 1 d D U P H 1
F38 F -0.0846(13) 0.4924(12) 0.4468(7) 0.174(8) Uiso 0.424(12) 1 d D U P H 1
F39 F -0.0275(13) 0.5368(16) 0.4865(6) 0.188(9) Uiso 0.424(12) 1 d D U P H 1
F40 F -0.0356(15) 0.5782(14) 0.4395(7) 0.214(10) Uiso 0.424(12) 1 d D U P H 1
B10A B -0.0649(19) 0.5394(18) 0.4622(9) 0.187(9) Uiso 0.375(13) 1 d D U P I 2
F37A F -0.1304(14) 0.5461(16) 0.4634(8) 0.169(10) Uiso 0.375(13) 1 d D U P I 2
F39A F -0.0456(19) 0.4868(17) 0.4741(10) 0.233(11) Uiso 0.375(13) 1 d D U P I 2
F38A F -0.0677(14) 0.5267(15) 0.4314(6) 0.169(9) Uiso 0.375(13) 1 d D U P I 2
F40A F -0.0296(16) 0.5886(17) 0.4770(9) 0.201(10) Uiso 0.375(13) 1 d D U P I 2
B11 B 0.8091(15) 0.5848(14) 0.2456(8) 0.202(6) Uani 0.661(15) 1 d D U P J 1
F41 F 0.8523(10) 0.5999(10) 0.2257(5) 0.208(6) Uani 0.661(15) 1 d D U P J 1
F42 F 0.8329(13) 0.6152(11) 0.2738(5) 0.200(6) Uani 0.661(15) 1 d D U P J 1
F43 F 0.8037(10) 0.5277(8) 0.2550(5) 0.201(6) Uani 0.661(15) 1 d D U P J 1
F44 F 0.7488(9) 0.6061(11) 0.2348(5) 0.210(6) Uani 0.661(15) 1 d D U P J 1
B11A B 0.817(2) 0.5801(18) 0.2432(11) 0.204(6) Uiso 0.327(13) 1 d D U P K 2
F43A F 0.828(2) 0.6301(17) 0.2256(10) 0.204(8) Uiso 0.327(13) 1 d D U P K 2
F44A F 0.820(3) 0.598(2) 0.2753(10) 0.196(7) Uiso 0.327(13) 1 d D U P K 2
F41A F 0.860(2) 0.5382(17) 0.2437(9) 0.210(7) Uiso 0.327(13) 1 d D U P K 2
F42A F 0.7530(17) 0.554(2) 0.2342(10) 0.208(8) Uiso 0.327(13) 1 d D U P K 2
B12 B 0.2296(18) -0.3297(18) 0.5378(10) 0.19(2) Uiso 0.358(15) 1 d D U P L 1
F48 F 0.234(2) -0.3222(19) 0.5707(8) 0.239(18) Uiso 0.358(15) 1 d D U P L 1
F45 F 0.1799(14) -0.3013(13) 0.5209(8) 0.173(9) Uiso 0.358(15) 1 d D U P L 1
F47 F 0.2917(16) -0.3214(15) 0.5280(8) 0.189(10) Uiso 0.358(15) 1 d D U P L 1
F46 F 0.2124(16) -0.3873(14) 0.5364(9) 0.159(10) Uiso 0.358(15) 1 d D U P L 1
B12A B 0.2269(19) -0.3339(17) 0.5408(9) 0.169(9) Uiso 0.313(14) 1 d D U P M 2
F48A F 0.2712(18) -0.3384(16) 0.5680(8) 0.171(10) Uiso 0.313(14) 1 d D U P M 2
F45A F 0.1863(14) -0.2923(13) 0.5485(9) 0.158(11) Uiso 0.313(14) 1 d D U P M 2
F47A F 0.1891(18) -0.3836(15) 0.5341(9) 0.155(10) Uiso 0.313(14) 1 d D U P M 2
F46A F 0.2547(19) -0.3073(15) 0.5159(8) 0.172(10) Uiso 0.313(14) 1 d D U P M 2
B13 B 0.6136(16) 0.9102(15) 0.4193(9) 0.168(9) Uiso 0.405(10) 1 d D U P N 1
F51 F 0.6682(12) 0.8769(12) 0.4216(6) 0.176(9) Uiso 0.405(10) 1 d D U P N 1
F49 F 0.5648(10) 0.8730(9) 0.4277(5) 0.137(7) Uiso 0.405(10) 1 d D U P N 1
F52 F 0.5803(13) 0.9203(12) 0.3909(6) 0.186(9) Uiso 0.405(10) 1 d D U P N 1
F50 F 0.6304(12) 0.9600(11) 0.4359(6) 0.169(9) Uiso 0.405(10) 1 d D U P N 1
B14 B 0.498(2) -0.1763(19) 0.0745(11) 0.29(3) Uiso 0.45(2) 1 d D U P O 1
F53 F 0.5025(12) -0.2218(11) 0.0956(7) 0.173(11) Uiso 0.45(2) 1 d D U P O 1
F54 F 0.555(2) -0.1409(19) 0.0767(13) 0.32(2) Uiso 0.45(2) 1 d D U P O 1
F55 F 0.444(2) -0.1455(19) 0.0782(12) 0.31(2) Uiso 0.45(2) 1 d D U P O 1
F56 F 0.486(3) -0.194(2) 0.0424(11) 0.40(3) Uiso 0.45(2) 1 d D U P O 1
B14A B 0.5275(19) -0.1721(17) 0.0970(11) 0.23(2) Uiso 0.48(2) 1 d D U P P 2
F53A F 0.527(2) -0.2160(16) 0.0758(10) 0.298(19) Uiso 0.48(2) 1 d D U P P 2
F54A F 0.5218(19) -0.2030(18) 0.1241(10) 0.31(2) Uiso 0.48(2) 1 d D U P P 2
F55A F 0.4817(12) -0.1323(9) 0.0953(5) 0.153(9) Uiso 0.48(2) 1 d D U P P 2
F56A F 0.5893(16) -0.1439(14) 0.0964(9) 0.245(14) Uiso 0.48(2) 1 d D U P P 2
B15 B 0.0767(17) -0.3216(16) 0.4105(9) 0.207(11) Uiso 0.446(11) 1 d D U P Q 1
F60 F 0.0469(12) -0.2882(11) 0.4297(6) 0.149(9) Uiso 0.446(11) 1 d D U P Q 1
F57 F 0.0640(12) -0.3780(11) 0.4204(6) 0.192(9) Uiso 0.446(11) 1 d D U P Q 1
F58 F 0.0507(15) -0.3202(16) 0.3783(7) 0.236(10) Uiso 0.446(11) 1 d D U P Q 1
F59 F 0.1438(12) -0.3064(11) 0.4122(6) 0.196(10) Uiso 0.446(11) 1 d D U P Q 1
B15A B 0.098(2) -0.3533(19) 0.3550(10) 0.261(12) Uiso 0.405(11) 1 d D U P R 2
F58A F 0.1561(18) -0.3259(17) 0.3668(9) 0.283(16) Uiso 0.405(11) 1 d D U P R 2
F57A F 0.1058(17) -0.4041(15) 0.3404(8) 0.248(14) Uiso 0.405(11) 1 d D U P R 2
F60A F 0.0637(18) -0.3626(18) 0.3805(8) 0.244(11) Uiso 0.405(11) 1 d D U P R 2
F59A F 0.0594(18) -0.3195(17) 0.3346(9) 0.277(13) Uiso 0.405(11) 1 d D U P R 2
B16 B 0.6000(19) -0.1067(18) 0.1582(10) 0.281(14) Uiso 0.500(12) 1 d D U P S 3
F61 F 0.6635(14) -0.0895(13) 0.1631(7) 0.250(12) Uiso 0.500(12) 1 d D U P S 3
F63 F 0.5696(14) -0.0584(13) 0.1617(7) 0.245(12) Uiso 0.500(12) 1 d D U P S 3
F62 F 0.5710(16) -0.1199(15) 0.1287(8) 0.283(13) Uiso 0.500(12) 1 d D U P S 3
F64 F 0.591(2) -0.1542(17) 0.1781(10) 0.384(19) Uiso 0.500(12) 1 d D U P S 3
B17 B 0.2996(16) 0.6002(15) 0.1103(7) 0.239(8) Uiso 0.683(14) 1 d D U P T 1
F67 F 0.2508(11) 0.6171(12) 0.0870(5) 0.188(7) Uiso 0.683(14) 1 d D U P T 1
F68 F 0.2821(13) 0.5789(11) 0.1397(6) 0.263(8) Uiso 0.683(14) 1 d D U P T 1
F65 F 0.3356(11) 0.5662(11) 0.0929(5) 0.246(8) Uiso 0.683(14) 1 d D U P T 1
F66 F 0.3421(11) 0.6552(9) 0.1153(6) 0.231(7) Uiso 0.683(14) 1 d D U P T 1
B17A B 0.310(2) 0.620(2) 0.1139(11) 0.239(8) Uiso 0.317(14) 1 d D U P T 2
F66A F 0.309(2) 0.6589(18) 0.1388(10) 0.236(10) Uiso 0.317(14) 1 d D U P T 2
F67A F 0.354(2) 0.631(2) 0.0928(11) 0.244(10) Uiso 0.317(14) 1 d D U P T 2
F68A F 0.317(2) 0.5674(18) 0.1294(11) 0.242(10) Uiso 0.317(14) 1 d D U P T 2
F65A F 0.249(2) 0.615(3) 0.0960(13) 0.213(11) Uiso 0.317(14) 1 d D U P T 2
N1S N -0.0827(11) 0.4624(12) 0.1589(6) 0.157(8) Uiso 0.663(16) 1 d D U P U 1
C1S C -0.0782(18) 0.4519(18) 0.1854(7) 0.210(11) Uiso 0.663(16) 1 d D U P U 1
C2S C -0.075(2) 0.4451(19) 0.2200(7) 0.241(15) Uiso 0.663(16) 1 d D U P U 1
C2Z C -0.067(3) 0.504(3) 0.1664(15) 0.167(13) Uiso 0.337(16) 1 d D U P U 2
C1Z C -0.053(4) 0.562(3) 0.1816(16) 0.202(17) Uiso 0.337(16) 1 d D U P U 2
N1Z N -0.040(3) 0.611(3) 0.1895(14) 0.211(19) Uiso 0.337(16) 1 d D U P U 2
N2S N 0.3642(18) 0.1463(14) 0.0025(9) 0.211(15) Uiso 0.5 1 d D U P . .
C3S C 0.3804(17) 0.1001(14) -0.0032(8) 0.146(12) Uiso 0.5 1 d D U P . .
C4S C 0.3988(15) 0.0419(13) -0.0017(8) 0.136(11) Uiso 0.5 1 d D U P . .
H4S1 H 0.431325 0.037313 -0.015836 0.204 Uiso 0.5 1 calc R U P . .
H4S2 H 0.360390 0.014221 -0.008172 0.204 Uiso 0.5 1 calc R U P . .
H4S3 H 0.417317 0.033755 0.020068 0.204 Uiso 0.5 1 calc R U P . .
N3S N -0.0081(10) -0.0395(9) -0.0925(4) 0.150(7) Uani 0.75 1 d D U P . .
C5S C 0.0095(11) -0.0489(9) -0.0658(5) 0.119(7) Uani 0.75 1 d D U P . .
C6S C 0.0302(9) -0.0559(9) -0.0327(4) 0.124(7) Uani 0.75 1 d D U P . .
H6SA H 0.042500 -0.095954 -0.029039 0.186 Uiso 0.75 1 calc R U P . .
H6SB H -0.005408 -0.048891 -0.020812 0.186 Uiso 0.75 1 calc R U P . .
H6SC H 0.067854 -0.027701 -0.025730 0.186 Uiso 0.75 1 calc R U P . .
C8S C 0.605(2) 0.195(2) 0.3024(11) 0.23(2) Uiso 0.5 1 d D U P . .
C7S C 0.648(2) 0.170(2) 0.3271(11) 0.24(2) Uiso 0.5 1 d D U P . .
N4S N 0.6943(17) 0.1530(15) 0.3421(8) 0.181(12) Uiso 0.5 1 d D U P . .
N5S N 1.3111(10) 0.1494(11) 0.4570(5) 0.103(7) Uiso 0.5 1 d D U P V 1
C9S C 1.304(2) 0.1960(14) 0.4637(10) 0.181(16) Uiso 0.5 1 d D U P V 1
C10S C 1.289(2) 0.2568(14) 0.4680(12) 0.23(2) Uiso 0.5 1 d D U P V 1
H10A H 1.296558 0.279046 0.449064 0.346 Uiso 0.5 1 calc R U P V 1
H10B H 1.318180 0.274645 0.486369 0.346 Uiso 0.5 1 calc R U P V 1
H10C H 1.243946 0.257467 0.471536 0.346 Uiso 0.5 1 calc R U P V 1
N6S N 0.7883(17) 0.7638(14) 0.4687(8) 0.188(13) Uiso 0.5 1 d D U P . .
C11S C 0.814(2) 0.7273(17) 0.4832(11) 0.204(18) Uiso 0.5 1 d D U P . .
C12S C 0.8421(15) 0.6743(13) 0.4952(8) 0.139(11) Uiso 0.5 1 d D U P . .
H12G H 0.810420 0.640155 0.489772 0.209 Uiso 0.5 1 calc R U P . .
H12H H 0.853242 0.677792 0.518234 0.209 Uiso 0.5 1 calc R U P . .
H12I H 0.881524 0.669303 0.485657 0.209 Uiso 0.5 1 calc R U P . .
N7S N 0.228(2) 0.2891(17) 0.0038(9) 0.239(12) Uiso 0.576(19) 1 d D U P W 1
C13S C 0.238(3) 0.255(3) -0.0154(12) 0.239(11) Uiso 0.576(19) 1 d D U P W 1
C14S C 0.258(2) 0.2385(19) -0.0457(10) 0.244(13) Uiso 0.576(19) 1 d D U P W 1
H14G H 0.252418 0.270784 -0.060547 0.366 Uiso 0.576(19) 1 calc R U P W 1
H14H H 0.230707 0.203307 -0.054517 0.366 Uiso 0.576(19) 1 calc R U P W 1
H14J H 0.303576 0.230198 -0.042287 0.366 Uiso 0.576(19) 1 calc R U P W 1
N7Z N 0.266(3) 0.261(3) -0.0030(14) 0.243(13) Uiso 0.424(19) 1 d D U P W 2
C13Z C 0.223(3) 0.238(3) -0.0214(17) 0.240(11) Uiso 0.424(19) 1 d D U P W 2
C14Z C 0.154(3) 0.234(3) -0.0351(14) 0.245(16) Uiso 0.424(19) 1 d D U P W 2
H14K H 0.143916 0.269858 -0.046120 0.368 Uiso 0.424(19) 1 calc R U P W 2
H14L H 0.126423 0.227606 -0.018156 0.368 Uiso 0.424(19) 1 calc R U P W 2
H14M H 0.144295 0.200240 -0.050105 0.368 Uiso 0.424(19) 1 calc R U P W 2
N8S N 0.4469(16) -0.1869(15) -0.0120(8) 0.175(12) Uiso 0.5 1 d D U P . .
C15S C 0.4554(18) -0.1430(16) 0.0028(9) 0.157(13) Uiso 0.5 1 d D U P . .
C16S C 0.451(2) -0.0889(16) 0.0202(10) 0.206(18) Uiso 0.5 1 d D U P . .
H16G H 0.420890 -0.064635 0.007442 0.310 Uiso 0.5 1 calc R U P . .
H16H H 0.493825 -0.067283 0.024710 0.310 Uiso 0.5 1 calc R U P . .
H16J H 0.433991 -0.098382 0.040114 0.310 Uiso 0.5 1 calc R U P . .
N9S N 0.503(3) 0.745(3) 0.2263(14) 0.151(14) Uiso 0.25 1 d D U P X 1
C17S C 0.456(3) 0.722(3) 0.2106(14) 0.158(13) Uiso 0.25 1 d D U P X 1
C18S C 0.417(3) 0.699(3) 0.1810(15) 0.146(16) Uiso 0.25 1 d D U P X 1
N9Z N 0.487(3) 0.730(3) 0.2495(14) 0.155(14) Uiso 0.25 1 d D U P Y 2
C17Z C 0.440(3) 0.712(3) 0.2328(15) 0.156(13) Uiso 0.25 1 d D U P Y 2
C18Z C 0.393(3) 0.692(3) 0.2053(17) 0.155(15) Uiso 0.25 1 d D U P Y 2
N10S N 0.1059(18) 0.5317(16) 0.0094(10) 0.078(9) Uani 0.25 1 d D U P Z 2
C19S C 0.146(3) 0.571(2) 0.0128(18) 0.104(11) Uani 0.25 1 d D U P Z 2
C20S C 0.180(2) 0.6302(18) 0.0129(12) 0.078(11) Uani 0.25 1 d D U P Z 2
C22S C 0.007(4) -0.370(4) 0.4775(18) 0.17(3) Uiso 0.25 1 d D U P A 3
N11S N 0.064(3) -0.307(3) 0.4372(16) 0.14(2) Uiso 0.25 1 d D U P A 3
C21S C 0.036(5) -0.327(3) 0.457(2) 0.22(3) Uiso 0.25 1 d D U P A 3
N12S N 0.650(3) 0.935(3) 0.4033(15) 0.170(11) Uiso 0.25 1 d D U P B 2
C23S C 0.650(4) 0.919(3) 0.4296(15) 0.164(10) Uiso 0.25 1 d D U P B 2
C24S C 0.652(4) 0.873(3) 0.4540(15) 0.153(11) Uiso 0.25 1 d D U P B 2
 
loop_
 _atom_site_aniso_label
 _atom_site_aniso_U_11
 _atom_site_aniso_U_22
 _atom_site_aniso_U_33
 _atom_site_aniso_U_23
 _atom_site_aniso_U_13
 _atom_site_aniso_U_12
Zn1 0.0993(11) 0.1250(14) 0.0866(11) -0.0093(10) 0.0134(9) 0.0245(10)
Zn2 0.0791(9) 0.1054(12) 0.0628(9) 0.0041(8) -0.0013(7) 0.0184(8)
Zn3 0.1151(14) 0.1273(16) 0.1265(15) -0.0295(12) 0.0228(11) 0.0040(11)
Zn4 0.1123(13) 0.1345(16) 0.1226(15) 0.0590(12) 0.0271(11) 0.0220(11)
Zn5 0.0920(11) 0.1196(14) 0.0996(12) 0.0196(10) 0.0194(9) 0.0189(10)
Zn6 0.1416(14) 0.0949(12) 0.0800(11) -0.0135(9) -0.0105(10) 0.0233(10)
Zn7 0.0887(11) 0.1316(15) 0.1098(13) 0.0156(11) -0.0070(9) 0.0162(10)
Zn8 0.0984(12) 0.1320(15) 0.1106(13) 0.0158(11) 0.0287(10) 0.0343(10)
N1A 0.107(8) 0.118(9) 0.112(8) -0.007(6) 0.007(6) 0.040(7)
N2A 0.116(8) 0.108(8) 0.094(8) -0.016(6) -0.014(6) 0.029(6)
N3A 0.113(8) 0.133(8) 0.108(8) 0.029(6) 0.009(7) 0.035(8)
N4A 0.114(8) 0.107(8) 0.083(6) 0.010(6) 0.000(6) 0.027(6)
N5A 0.163(11) 0.102(8) 0.112(9) -0.001(7) -0.019(7) -0.013(8)
N6A 0.141(9) 0.102(7) 0.065(7) -0.007(6) 0.000(6) 0.009(6)
N7A 0.074(6) 0.116(7) 0.071(6) 0.005(5) 0.006(5) 0.005(6)
N8A 0.081(6) 0.107(7) 0.071(5) -0.007(5) -0.003(5) 0.017(5)
N9A 0.183(10) 0.115(8) 0.068(5) 0.007(6) 0.003(6) 0.060(7)
N10A 0.136(8) 0.108(6) 0.079(5) -0.006(5) -0.015(6) 0.048(6)
C1A 0.125(11) 0.134(11) 0.130(11) -0.007(9) 0.013(8) 0.056(9)
C2A 0.170(14) 0.170(15) 0.183(15) -0.017(11) 0.004(10) 0.110(12)
C3A 0.152(14) 0.199(16) 0.168(15) -0.008(12) -0.003(11) 0.090(12)
C4A 0.152(13) 0.175(14) 0.139(12) -0.017(10) -0.029(9) 0.071(10)
C5A 0.107(10) 0.134(11) 0.105(9) -0.005(7) 0.007(7) 0.038(8)
C6A 0.109(10) 0.116(10) 0.107(10) -0.016(8) -0.010(7) 0.022(7)
C7A 0.112(9) 0.109(8) 0.072(8) 0.005(7) -0.004(6) 0.035(7)
C8A 0.119(10) 0.114(9) 0.097(10) 0.005(7) 0.012(7) 0.020(8)
C9A 0.118(11) 0.111(9) 0.110(10) 0.027(8) 0.022(7) 0.037(8)
C10A 0.150(11) 0.119(9) 0.077(9) 0.011(7) 0.012(7) 0.046(8)
C11A 0.194(14) 0.128(10) 0.118(12) 0.028(9) 0.074(10) 0.060(10)
C12A 0.179(14) 0.125(10) 0.111(11) 0.030(9) 0.044(8) 0.059(10)
C13A 0.128(11) 0.154(11) 0.118(10) 0.045(8) 0.014(10) 0.036(10)
C14A 0.166(13) 0.166(12) 0.107(9) 0.060(10) 0.015(10) 0.055(13)
C15A 0.207(16) 0.168(13) 0.110(10) 0.047(9) -0.010(11) 0.049(14)
C16A 0.219(16) 0.170(12) 0.071(8) 0.031(7) 0.006(10) 0.050(12)
C17A 0.142(11) 0.135(9) 0.080(7) 0.021(7) 0.005(8) 0.021(10)
C18A 0.165(12) 0.124(11) 0.083(7) 0.018(7) -0.002(9) 0.037(10)
C19A 0.125(10) 0.104(8) 0.078(7) 0.006(6) 0.003(6) 0.030(7)
C20A 0.109(9) 0.101(9) 0.082(8) 0.009(6) 0.010(6) 0.029(7)
C21A 0.120(10) 0.120(8) 0.081(8) 0.009(7) 0.007(7) 0.031(8)
C22A 0.141(11) 0.112(8) 0.075(7) 0.004(7) -0.004(7) 0.045(8)
C23A 0.158(12) 0.118(10) 0.102(10) 0.008(7) -0.023(8) 0.020(9)
C24A 0.144(11) 0.106(8) 0.079(8) 0.004(7) -0.009(8) 0.028(8)
C25A 0.185(14) 0.103(9) 0.123(12) -0.011(9) -0.042(9) -0.011(11)
C26A 0.26(2) 0.105(11) 0.168(17) -0.011(10) -0.021(13) -0.047(12)
C27A 0.30(2) 0.135(11) 0.215(19) -0.010(14) 0.046(15) -0.075(16)
C28A 0.28(2) 0.142(11) 0.179(16) -0.007(12) 0.067(13) -0.066(15)
C29A 0.203(15) 0.119(9) 0.155(14) -0.004(10) 0.032(10) -0.031(11)
C30A 0.202(15) 0.125(9) 0.133(13) -0.005(9) 0.046(11) -0.010(11)
C31A 0.123(8) 0.109(7) 0.067(8) -0.023(7) 0.001(8) 0.021(6)
C32A 0.117(9) 0.128(9) 0.161(13) -0.015(11) -0.004(10) 0.024(8)
C33A 0.102(8) 0.127(9) 0.177(14) -0.006(11) 0.021(10) 0.042(7)
C34A 0.115(8) 0.103(7) 0.092(9) 0.001(7) 0.001(8) 0.040(6)
C35A 0.112(8) 0.101(8) 0.121(11) -0.007(9) 0.001(8) 0.037(7)
C36A 0.120(9) 0.107(8) 0.121(11) -0.014(9) -0.004(9) 0.024(7)
C37A 0.084(8) 0.115(9) 0.064(6) 0.003(6) -0.003(6) 0.002(7)
C38A 0.116(10) 0.135(10) 0.072(7) 0.003(7) -0.001(7) -0.010(9)
C39A 0.105(9) 0.137(10) 0.062(8) -0.003(6) 0.009(7) -0.015(8)
C40A 0.096(9) 0.133(10) 0.070(6) -0.006(6) 0.025(7) -0.003(7)
C41A 0.058(7) 0.115(8) 0.073(6) 0.003(6) 0.004(6) -0.005(6)
C42A 0.065(7) 0.101(9) 0.085(6) -0.010(6) -0.004(6) 0.002(6)
C43A 0.107(9) 0.110(8) 0.075(7) -0.004(6) -0.006(6) 0.021(8)
C44A 0.116(10) 0.128(9) 0.065(7) 0.008(6) 0.001(6) 0.031(8)
C45A 0.112(9) 0.109(7) 0.070(7) -0.005(6) -0.006(7) 0.037(8)
C46A 0.108(9) 0.104(7) 0.085(7) -0.006(6) -0.014(7) 0.046(8)
C47A 0.139(11) 0.129(10) 0.068(7) -0.007(6) 0.005(7) 0.054(9)
C48A 0.143(11) 0.123(8) 0.081(8) 0.002(7) 0.009(8) 0.042(9)
C49A 0.115(9) 0.111(10) 0.076(6) 0.002(7) 0.005(6) 0.029(7)
C50A 0.125(10) 0.131(11) 0.071(6) 0.022(8) 0.005(7) 0.049(8)
C51A 0.119(10) 0.145(12) 0.076(6) 0.013(8) 0.010(7) 0.059(8)
C52A 0.121(10) 0.119(10) 0.075(6) -0.006(7) -0.010(6) 0.055(7)
C53A 0.119(10) 0.151(12) 0.076(6) 0.007(8) -0.001(7) 0.052(8)
C54A 0.128(10) 0.131(11) 0.075(6) -0.001(8) 0.002(7) 0.049(8)
N1B 0.123(9) 0.110(9) 0.079(7) -0.009(6) 0.013(6) 0.015(6)
N2B 0.111(8) 0.121(9) 0.070(6) 0.006(6) 0.023(6) 0.013(6)
N3B 0.101(7) 0.093(7) 0.065(5) 0.000(6) 0.017(4) 0.013(6)
N4B 0.099(6) 0.119(8) 0.058(6) 0.004(6) 0.012(5) 0.021(6)
N5B 0.151(9) 0.189(12) 0.125(9) 0.090(9) 0.038(8) 0.082(10)
N6B 0.105(8) 0.183(12) 0.113(8) 0.056(8) 0.032(6) 0.041(8)
N7B 0.110(8) 0.116(9) 0.133(8) -0.028(8) 0.005(6) 0.015(7)
N8B 0.097(6) 0.102(8) 0.130(8) -0.016(7) 0.012(6) 0.017(6)
N9B 0.100(7) 0.205(11) 0.055(5) 0.006(7) 0.001(5) -0.004(7)
N10B 0.109(7) 0.214(12) 0.101(6) 0.024(8) 0.027(6) -0.002(7)
C1B 0.131(11) 0.119(11) 0.090(9) -0.005(7) 0.029(8) 0.022(8)
C2B 0.175(14) 0.136(13) 0.092(10) -0.021(8) 0.045(9) 0.018(9)
C3B 0.231(17) 0.158(14) 0.107(10) -0.043(10) 0.058(11) -0.031(11)
C4B 0.231(16) 0.140(13) 0.091(10) -0.015(8) 0.035(10) -0.049(11)
C5B 0.151(12) 0.116(11) 0.084(8) -0.009(7) 0.023(7) 0.002(8)
C6B 0.152(12) 0.119(11) 0.074(8) 0.005(7) 0.020(7) 0.011(8)
C7B 0.103(8) 0.137(11) 0.062(6) 0.006(7) 0.013(6) 0.023(8)
C8B 0.111(9) 0.162(13) 0.072(6) 0.019(9) 0.008(6) 0.013(9)
C9B 0.108(9) 0.178(13) 0.065(7) 0.021(9) 0.004(7) 0.003(9)
C10B 0.102(8) 0.194(13) 0.054(6) 0.029(8) 0.005(5) 0.002(9)
C11B 0.131(11) 0.295(19) 0.060(7) 0.016(11) 0.005(7) 0.066(12)
C12B 0.117(10) 0.269(18) 0.059(7) 0.009(10) 0.002(7) 0.058(11)
C13B 0.094(7) 0.111(10) 0.071(7) -0.001(7) 0.008(5) 0.012(7)
C14B 0.093(7) 0.131(11) 0.084(7) -0.012(8) 0.009(6) 0.010(8)
C15B 0.093(8) 0.118(10) 0.098(8) 0.002(8) 0.024(6) 0.019(8)
C16B 0.101(7) 0.116(10) 0.089(8) -0.003(8) 0.029(5) 0.025(8)
C17B 0.101(6) 0.098(9) 0.064(6) -0.002(7) 0.011(5) 0.018(7)
C18B 0.102(7) 0.107(10) 0.065(7) 0.006(7) 0.007(5) 0.015(7)
C19B 0.118(9) 0.133(11) 0.054(6) -0.008(7) 0.006(6) 0.010(7)
C20B 0.142(11) 0.206(15) 0.053(7) 0.008(9) 0.005(7) -0.028(9)
C21B 0.093(9) 0.241(16) 0.071(7) 0.015(9) 0.006(6) -0.017(9)
C22B 0.096(9) 0.207(14) 0.063(6) 0.003(8) 0.012(6) -0.008(8)
C23B 0.139(12) 0.219(16) 0.085(9) 0.028(10) -0.009(8) -0.032(10)
C24B 0.131(11) 0.179(14) 0.089(8) 0.026(9) -0.005(7) -0.018(9)
C25B 0.170(13) 0.212(16) 0.141(12) 0.101(12) 0.051(9) 0.080(13)
C26B 0.179(13) 0.262(18) 0.143(12) 0.098(13) 0.056(10) 0.109(15)
C27B 0.170(12) 0.273(19) 0.137(12) 0.095(14) 0.047(11) 0.095(15)
C28B 0.143(12) 0.287(19) 0.139(12) 0.102(14) 0.040(9) 0.092(13)
C29B 0.141(10) 0.222(15) 0.132(10) 0.088(11) 0.030(8) 0.059(12)
C30B 0.125(11) 0.230(17) 0.136(11) 0.079(12) 0.029(8) 0.052(12)
C31B 0.120(11) 0.200(15) 0.115(8) 0.060(10) 0.028(7) 0.026(9)
C32B 0.116(11) 0.213(16) 0.123(9) 0.047(11) 0.024(8) 0.018(10)
C33B 0.132(12) 0.197(16) 0.124(9) 0.035(10) 0.035(9) 0.025(9)
C34B 0.120(11) 0.220(16) 0.096(7) 0.019(10) 0.046(7) 0.021(9)
C35B 0.180(15) 0.29(2) 0.104(9) 0.028(13) 0.037(9) -0.058(14)
C36B 0.166(14) 0.263(19) 0.103(9) 0.030(12) 0.028(10) -0.036(12)
C37B 0.133(11) 0.113(12) 0.142(10) -0.031(10) -0.006(8) 0.015(9)
C38B 0.138(11) 0.116(12) 0.173(12) -0.034(12) -0.014(10) -0.013(9)
C39B 0.101(10) 0.111(11) 0.183(13) -0.033(12) -0.001(9) 0.001(8)
C40B 0.117(9) 0.123(12) 0.154(11) -0.002(10) 0.015(8) 0.014(8)
C41B 0.106(8) 0.091(10) 0.134(9) -0.030(9) 0.018(7) 0.008(7)
C42B 0.103(8) 0.122(12) 0.130(10) -0.021(9) 0.024(7) 0.016(8)
C43B 0.120(5) 0.123(5) 0.121(5) -0.002(4) 0.016(4) 0.013(4)
C44B 0.120(5) 0.130(5) 0.123(5) -0.002(4) 0.018(4) 0.011(4)
C45B 0.120(5) 0.130(5) 0.121(5) 0.001(4) 0.017(4) 0.014(4)
C46B 0.117(5) 0.131(5) 0.119(5) 0.001(4) 0.015(4) 0.013(4)
C47B 0.121(5) 0.128(6) 0.123(5) -0.002(5) 0.017(5) 0.016(5)
C48B 0.122(5) 0.125(6) 0.122(5) 0.000(5) 0.018(4) 0.012(5)
C49B 0.097(8) 0.193(13) 0.091(9) -0.008(10) 0.024(7) -0.002(8)
C50B 0.137(12) 0.213(15) 0.30(2) -0.017(16) 0.094(14) -0.007(10)
C51B 0.128(12) 0.216(14) 0.29(2) -0.017(17) 0.089(14) -0.014(10)
C52B 0.099(8) 0.202(13) 0.081(9) 0.020(10) 0.017(7) 0.000(8)
C53B 0.119(11) 0.199(14) 0.193(16) -0.015(13) 0.040(11) -0.015(9)
C54B 0.116(10) 0.210(13) 0.209(17) -0.019(15) 0.049(12) -0.012(10)
N1C 0.135(8) 0.150(10) 0.088(7) -0.036(7) -0.004(6) 0.054(8)
N2C 0.138(9) 0.106(9) 0.092(7) -0.007(6) 0.001(6) 0.035(7)
N3C 0.105(7) 0.116(9) 0.101(7) 0.035(7) 0.036(5) 0.036(6)
N4C 0.089(6) 0.136(10) 0.086(7) 0.006(7) 0.012(5) 0.020(6)
N5C 0.125(9) 0.125(9) 0.102(7) 0.019(7) -0.009(7) -0.008(7)
N6C 0.104(8) 0.157(11) 0.105(7) 0.003(7) 0.008(6) -0.007(8)
N7C 0.074(7) 0.152(10) 0.083(6) 0.017(7) 0.004(5) 0.033(6)
N8C 0.098(7) 0.181(11) 0.121(8) 0.029(8) 0.016(6) 0.030(7)
N9C 0.114(8) 0.322(16) 0.104(8) -0.040(10) 0.028(7) -0.060(9)
N10C 0.106(7) 0.275(13) 0.101(7) -0.001(8) 0.018(6) -0.047(8)
C1C 0.151(11) 0.141(12) 0.089(8) -0.047(9) -0.023(7) 0.047(10)
C2C 0.155(12) 0.201(15) 0.104(10) -0.062(11) -0.025(8) 0.071(11)
C3C 0.145(11) 0.163(14) 0.133(10) -0.036(11) -0.035(9) 0.058(11)
C4C 0.148(12) 0.165(14) 0.119(10) -0.045(10) -0.016(8) 0.072(11)
C5C 0.140(10) 0.137(12) 0.112(8) -0.023(9) -0.021(7) 0.073(9)
C6C 0.146(11) 0.122(12) 0.092(8) -0.018(8) -0.009(7) 0.056(9)
C7C 0.140(11) 0.134(12) 0.083(7) -0.018(8) 0.021(7) -0.002(8)
C8C 0.155(12) 0.189(15) 0.088(8) 0.003(9) 0.015(8) -0.051(11)
C9C 0.126(11) 0.184(15) 0.083(8) 0.002(9) 0.015(8) -0.025(9)
C10C 0.114(10) 0.239(16) 0.095(8) -0.022(10) 0.034(7) -0.043(9)
C11C 0.150(13) 0.33(2) 0.107(10) -0.048(12) 0.052(9) -0.076(13)
C12C 0.154(13) 0.263(19) 0.113(10) -0.044(12) 0.052(10) -0.054(11)
C13C 0.116(9) 0.126(12) 0.119(10) 0.032(9) 0.054(7) 0.021(8)
C14C 0.113(9) 0.132(13) 0.143(10) 0.034(10) 0.053(9) 0.024(8)
C15C 0.105(10) 0.135(12) 0.161(11) 0.017(11) 0.045(8) 0.009(9)
C16C 0.104(9) 0.129(12) 0.146(11) 0.012(9) 0.042(7) 0.004(8)
C17C 0.107(8) 0.116(11) 0.111(8) 0.008(9) 0.030(7) 0.008(7)
C18C 0.103(8) 0.142(12) 0.100(9) 0.002(9) 0.023(7) -0.003(8)
C19C 0.113(8) 0.210(15) 0.073(8) -0.018(9) 0.024(7) 0.014(9)
C20C 0.127(10) 0.33(2) 0.096(11) 0.006(12) 0.035(8) 0.040(13)
C21C 0.114(11) 0.38(2) 0.125(11) 0.033(15) 0.039(9) 0.007(14)
C22C 0.087(9) 0.341(19) 0.106(9) -0.001(11) 0.018(8) -0.049(11)
C23C 0.154(12) 0.30(2) 0.137(13) 0.052(14) 0.056(10) 0.020(14)
C24C 0.174(13) 0.27(2) 0.132(12) 0.049(13) 0.060(10) 0.040(14)
C25C 0.129(11) 0.159(13) 0.103(9) 0.041(8) -0.011(8) -0.009(10)
C26C 0.149(13) 0.141(13) 0.132(12) 0.056(9) -0.023(10) -0.001(9)
C27C 0.163(15) 0.157(13) 0.164(12) 0.060(12) -0.043(11) -0.007(10)
C28C 0.164(14) 0.144(13) 0.156(12) 0.049(10) -0.024(11) -0.030(11)
C29C 0.136(12) 0.126(11) 0.125(9) 0.013(8) -0.001(9) -0.003(8)
C30C 0.132(12) 0.129(12) 0.113(9) -0.005(8) 0.007(9) -0.018(10)
C31C 0.095(8) 0.184(14) 0.095(7) -0.023(9) 0.004(6) 0.007(9)
C32C 0.112(10) 0.251(18) 0.103(9) -0.001(12) 0.004(7) 0.020(11)
C33C 0.127(10) 0.29(2) 0.113(9) 0.002(13) -0.005(8) -0.003(13)
C34C 0.115(10) 0.300(18) 0.090(8) -0.009(11) 0.015(7) -0.024(12)
C35C 0.143(12) 0.34(2) 0.086(9) -0.009(13) -0.003(8) -0.043(14)
C36C 0.142(11) 0.29(2) 0.099(9) 0.011(13) -0.004(8) -0.042(13)
C37C 0.093(8) 0.127(11) 0.092(9) 0.007(7) 0.010(6) 0.034(7)
C38C 0.115(10) 0.135(12) 0.105(8) 0.032(9) -0.002(7) 0.010(8)
C39C 0.100(9) 0.154(13) 0.097(9) 0.008(9) 0.007(6) 0.023(8)
C40C 0.101(9) 0.184(14) 0.087(9) 0.013(9) 0.006(7) 0.020(8)
C41C 0.079(7) 0.194(13) 0.090(7) 0.017(9) 0.006(6) 0.036(7)
C42C 0.106(8) 0.197(15) 0.103(10) 0.024(10) 0.019(7) 0.023(9)
C43C 0.126(5) 0.136(5) 0.127(5) 0.006(4) 0.022(4) 0.012(4)
C44C 0.131(5) 0.133(5) 0.129(5) 0.005(4) 0.019(4) 0.010(4)
C45C 0.130(5) 0.135(5) 0.127(5) 0.004(4) 0.019(4) 0.006(4)
C46C 0.132(5) 0.138(5) 0.127(5) 0.004(4) 0.022(4) 0.005(4)
C47C 0.136(6) 0.138(6) 0.131(6) 0.005(5) 0.023(5) 0.009(5)
C48C 0.134(6) 0.138(6) 0.130(6) 0.005(5) 0.020(5) 0.010(5)
C49C 0.111(8) 0.277(17) 0.120(12) -0.042(13) 0.020(9) -0.056(9)
C50C 0.130(11) 0.266(17) 0.202(17) -0.022(16) 0.032(13) -0.049(10)
C51C 0.121(10) 0.264(17) 0.230(19) -0.016(17) 0.029(13) -0.033(10)
C52C 0.096(9) 0.267(17) 0.141(13) -0.010(13) 0.011(9) -0.041(9)
C53C 0.116(10) 0.276(18) 0.31(2) -0.074(18) 0.016(15) -0.048(11)
C54C 0.119(10) 0.279(18) 0.28(2) -0.049(18) 0.011(14) -0.045(11)
N1D 0.168(12) 0.107(9) 0.229(15) 0.056(9) 0.098(9) 0.020(9)
N2D 0.138(10) 0.092(7) 0.155(11) 0.024(7) 0.001(8) 0.018(7)
N3D 0.104(7) 0.109(7) 0.173(8) -0.032(6) -0.047(6) 0.030(5)
N4D 0.095(7) 0.097(8) 0.100(7) 0.008(6) 0.009(6) 0.004(6)
N5D 0.096(8) 0.116(9) 0.108(9) 0.012(6) -0.006(6) 0.018(6)
N6D 0.083(7) 0.162(10) 0.113(9) 0.003(7) -0.009(6) 0.035(7)
N7D 0.156(12) 0.211(15) 0.130(11) -0.050(9) 0.013(9) 0.012(11)
N8D 0.116(9) 0.162(11) 0.100(8) -0.006(7) 0.015(7) 0.020(7)
N9D 0.169(10) 0.102(7) 0.097(7) 0.008(5) -0.015(7) 0.035(7)
N10D 0.144(9) 0.125(9) 0.105(7) 0.019(6) 0.007(7) 0.032(7)
C1D 0.252(18) 0.103(11) 0.264(19) 0.067(12) 0.148(14) 0.031(12)
C2D 0.33(2) 0.111(12) 0.28(2) 0.046(13) 0.188(17) 0.006(14)
C3D 0.36(2) 0.116(11) 0.28(2) 0.005(15) 0.157(16) -0.023(16)
C4D 0.30(2) 0.120(11) 0.256(19) -0.007(13) 0.098(14) -0.049(14)
C5D 0.183(16) 0.111(9) 0.239(17) 0.008(11) 0.066(11) -0.006(11)
C6D 0.137(12) 0.116(9) 0.163(14) 0.003(10) 0.020(10) 0.004(9)
C7D 0.137(11) 0.090(8) 0.134(12) 0.020(8) 0.011(8) 0.027(7)
C8D 0.113(11) 0.107(10) 0.218(16) 0.023(10) 0.041(10) 0.019(8)
C9D 0.093(10) 0.110(10) 0.206(16) 0.036(10) 0.010(8) 0.034(9)
C10D 0.134(11) 0.119(9) 0.105(10) 0.018(7) -0.013(7) 0.051(8)
C11D 0.179(13) 0.124(11) 0.112(11) 0.034(9) 0.048(9) 0.056(9)
C12D 0.149(12) 0.120(10) 0.142(13) 0.038(9) 0.029(9) 0.054(9)
C13D 0.112(7) 0.122(8) 0.151(8) -0.012(7) -0.017(7) 0.026(6)
C14D 0.121(8) 0.138(8) 0.143(8) -0.013(7) -0.007(7) 0.033(6)
C15D 0.125(8) 0.146(9) 0.132(8) -0.021(7) -0.009(7) 0.040(6)
C16D 0.126(8) 0.134(8) 0.129(7) -0.025(7) -0.021(7) 0.028(7)
C17D 0.104(7) 0.120(8) 0.127(7) -0.011(6) -0.014(6) 0.026(6)
C18D 0.100(9) 0.098(9) 0.107(7) 0.002(7) -0.010(8) 0.018(7)
C19D 0.104(8) 0.088(9) 0.094(8) 0.017(6) 0.018(6) 0.019(6)
C20D 0.103(9) 0.120(10) 0.092(9) 0.024(7) 0.012(6) 0.025(8)
C21D 0.089(8) 0.116(10) 0.080(8) 0.018(6) 0.012(7) 0.006(7)
C22D 0.121(9) 0.092(8) 0.089(8) 0.023(6) 0.011(7) 0.016(7)
C23D 0.141(11) 0.101(10) 0.120(10) 0.003(7) -0.014(8) 0.053(9)
C24D 0.104(9) 0.110(10) 0.099(9) 0.007(7) 0.000(7) 0.025(7)
C25D 0.106(10) 0.137(11) 0.106(10) 0.021(8) -0.004(7) 0.042(8)
C26D 0.124(12) 0.156(13) 0.135(13) 0.018(9) 0.032(9) 0.041(9)
C27D 0.105(11) 0.148(13) 0.158(14) 0.024(9) 0.031(9) 0.043(9)
C28D 0.092(10) 0.145(12) 0.139(12) 0.016(9) 0.008(8) 0.025(8)
C29D 0.085(9) 0.129(11) 0.125(11) 0.027(8) 0.008(7) 0.024(7)
C30D 0.100(10) 0.140(11) 0.120(11) 0.029(9) 0.013(8) 0.027(8)
C31D 0.101(10) 0.141(11) 0.113(9) 0.012(8) 0.009(8) 0.022(7)
C32D 0.124(11) 0.168(13) 0.101(9) 0.013(9) -0.005(9) 0.045(9)
C33D 0.125(12) 0.161(13) 0.125(11) 0.015(9) 0.006(9) 0.047(9)
C34D 0.154(12) 0.107(10) 0.115(9) 0.021(8) 0.017(9) 0.028(8)
C35D 0.137(11) 0.120(11) 0.107(9) 0.023(8) 0.002(9) 0.024(8)
C36D 0.130(11) 0.106(11) 0.105(10) 0.020(7) 0.015(8) 0.015(7)
C37D 0.25(2) 0.253(19) 0.146(14) -0.079(14) 0.005(15) 0.042(15)
C38D 0.36(3) 0.32(2) 0.154(15) -0.066(17) 0.021(19) 0.06(2)
C39D 0.33(3) 0.36(3) 0.134(15) -0.038(15) 0.026(17) 0.08(2)
C40D 0.27(2) 0.33(2) 0.124(12) -0.016(14) 0.008(16) 0.076(18)
C41D 0.143(13) 0.247(17) 0.124(10) -0.031(11) 0.016(12) 0.029(13)
C42D 0.151(13) 0.208(15) 0.112(8) 0.009(10) 0.018(11) 0.049(12)
C43D 0.115(9) 0.141(12) 0.099(9) 0.005(7) 0.004(7) 0.022(8)
C44D 0.142(11) 0.146(13) 0.103(10) -0.011(8) -0.004(8) 0.027(9)
C45D 0.142(11) 0.190(15) 0.119(12) -0.030(10) -0.004(9) 0.047(10)
C46D 0.127(10) 0.127(10) 0.093(9) 0.019(7) 0.008(7) 0.033(8)
C47D 0.131(11) 0.160(14) 0.123(12) -0.011(9) 0.008(8) 0.034(9)
C48D 0.122(10) 0.165(13) 0.103(10) -0.003(8) 0.002(8) 0.031(9)
C49D 0.150(12) 0.114(9) 0.094(7) 0.013(6) -0.002(8) 0.027(9)
C50D 0.142(11) 0.110(9) 0.097(8) 0.006(7) 0.015(8) 0.027(9)
C51D 0.144(12) 0.128(10) 0.097(8) 0.010(7) 0.015(9) 0.025(9)
C52D 0.150(12) 0.120(10) 0.103(8) 0.010(6) -0.004(8) 0.038(9)
C53D 0.206(15) 0.138(11) 0.105(9) 0.011(8) -0.020(10) 0.008(11)
C54D 0.185(14) 0.130(11) 0.104(9) 0.020(8) -0.015(10) 0.006(10)
N1E 0.118(8) 0.110(9) 0.102(8) -0.007(7) 0.014(7) 0.018(6)
N2E 0.116(7) 0.115(8) 0.083(7) 0.000(7) 0.016(6) 0.022(6)
N3E 0.127(8) 0.148(10) 0.153(11) 0.039(9) 0.058(9) 0.060(7)
N4E 0.127(8) 0.100(8) 0.140(9) 0.040(8) 0.060(7) 0.038(7)
N5E 0.133(10) 0.131(9) 0.190(12) 0.077(10) 0.066(9) 0.047(8)
N6E 0.086(7) 0.151(10) 0.115(9) 0.066(7) 0.039(6) 0.049(6)
N7E 0.087(6) 0.106(7) 0.066(6) -0.005(6) -0.002(5) 0.027(5)
N8E 0.076(5) 0.104(7) 0.064(6) -0.014(6) 0.002(5) 0.012(5)
N9E 0.122(7) 0.101(7) 0.163(10) 0.022(8) 0.032(7) 0.027(6)
N10E 0.074(5) 0.108(7) 0.155(10) 0.008(7) 0.013(6) 0.021(5)
C1E 0.123(9) 0.131(11) 0.101(10) -0.008(9) 0.001(8) 0.008(7)
C2E 0.113(9) 0.132(11) 0.112(12) -0.013(9) 0.001(8) 0.014(9)
C3E 0.124(9) 0.128(12) 0.127(12) -0.013(9) 0.002(9) 0.032(8)
C4E 0.112(8) 0.132(11) 0.133(12) 0.013(9) 0.019(9) 0.041(7)
C5E 0.117(7) 0.107(9) 0.108(10) -0.007(7) 0.016(8) 0.037(6)
C6E 0.119(7) 0.104(9) 0.078(9) -0.005(7) 0.025(7) 0.033(7)
C7E 0.121(7) 0.098(8) 0.083(9) -0.016(8) 0.022(7) 0.021(6)
C8E 0.126(9) 0.110(9) 0.119(11) 0.002(9) 0.011(9) 0.030(7)
C9E 0.139(9) 0.095(9) 0.155(13) -0.007(10) 0.024(10) 0.025(7)
C10E 0.128(8) 0.098(8) 0.134(11) 0.002(9) 0.035(9) 0.027(6)
C11E 0.129(9) 0.109(9) 0.164(13) 0.020(10) 0.044(10) 0.024(7)
C12E 0.115(8) 0.112(10) 0.123(11) 0.007(9) 0.025(9) 0.025(6)
C13E 0.135(9) 0.166(12) 0.157(13) 0.039(12) 0.059(10) 0.070(9)
C14E 0.191(14) 0.172(14) 0.211(17) 0.036(15) 0.091(14) 0.084(11)
C15E 0.194(14) 0.136(13) 0.28(2) 0.044(14) 0.126(15) 0.077(10)
C16E 0.197(13) 0.118(10) 0.258(18) 0.040(12) 0.118(14) 0.073(10)
C17E 0.149(9) 0.119(10) 0.195(14) 0.023(11) 0.080(11) 0.054(8)
C18E 0.136(9) 0.100(9) 0.161(13) 0.045(10) 0.060(10) 0.037(8)
C19E 0.125(9) 0.098(10) 0.120(10) 0.024(7) 0.046(7) 0.028(8)
C20E 0.124(9) 0.123(11) 0.124(10) 0.012(8) 0.035(8) 0.047(8)
C21E 0.111(9) 0.125(12) 0.146(11) 0.014(9) 0.040(7) 0.037(9)
C22E 0.121(8) 0.093(10) 0.146(11) 0.021(8) 0.042(7) 0.019(7)
C23E 0.124(9) 0.112(11) 0.147(11) 0.015(8) 0.048(8) 0.011(8)
C24E 0.122(9) 0.127(12) 0.135(11) 0.015(9) 0.041(8) 0.014(9)
C25E 0.143(13) 0.163(12) 0.188(15) 0.081(12) 0.070(11) 0.016(9)
C26E 0.142(13) 0.179(14) 0.212(18) 0.021(15) 0.056(12) 0.002(12)
C27E 0.127(12) 0.178(14) 0.229(18) 0.022(15) 0.050(12) -0.006(11)
C28E 0.112(11) 0.175(13) 0.235(17) 0.027(13) 0.074(11) 0.021(9)
C29E 0.144(11) 0.143(10) 0.173(13) 0.045(11) 0.089(10) 0.030(9)
C30E 0.136(10) 0.129(11) 0.171(13) 0.060(10) 0.081(10) 0.056(8)
C31E 0.090(7) 0.128(10) 0.112(10) 0.030(8) 0.034(7) 0.036(7)
C32E 0.105(8) 0.158(13) 0.156(13) 0.054(11) 0.004(9) 0.015(8)
C33E 0.080(8) 0.161(12) 0.135(12) 0.041(9) 0.000(8) 0.017(7)
C34E 0.068(6) 0.114(9) 0.120(10) 0.004(7) 0.003(7) 0.019(6)
C35E 0.076(7) 0.143(12) 0.167(13) 0.047(10) 0.005(8) 0.006(7)
C36E 0.069(7) 0.142(11) 0.132(11) 0.044(8) -0.008(7) -0.001(7)
C37E 0.098(7) 0.117(9) 0.079(8) 0.004(8) 0.011(7) 0.033(7)
C38E 0.114(9) 0.131(9) 0.072(8) 0.005(9) 0.004(8) 0.051(7)
C39E 0.119(9) 0.131(10) 0.078(9) -0.001(8) -0.015(8) 0.034(7)
C40E 0.116(8) 0.106(7) 0.071(8) 0.006(8) -0.009(7) 0.026(7)
C41E 0.096(7) 0.107(7) 0.059(7) -0.003(7) -0.013(6) 0.022(5)
C42E 0.083(7) 0.104(8) 0.071(8) 0.001(8) -0.007(6) 0.016(6)
C43E 0.071(6) 0.103(9) 0.095(9) -0.006(6) 0.004(6) 0.008(6)
C44E 0.073(7) 0.112(10) 0.113(10) -0.015(7) 0.000(7) 0.013(6)
C45E 0.079(7) 0.118(10) 0.113(10) -0.005(8) 0.010(6) 0.023(7)
C46E 0.077(6) 0.098(9) 0.129(10) 0.001(7) 0.004(6) 0.012(6)
C47E 0.073(7) 0.115(10) 0.125(10) -0.007(7) 0.002(7) 0.014(7)
C48E 0.078(7) 0.111(10) 0.097(9) -0.008(7) 0.002(6) 0.012(6)
C49E 0.105(10) 0.104(7) 0.138(12) 0.016(8) 0.024(7) 0.024(7)
C50E 0.124(11) 0.111(8) 0.131(12) 0.012(9) 0.041(8) 0.031(8)
C51E 0.102(10) 0.117(8) 0.138(12) 0.026(9) 0.036(8) 0.038(8)
C52E 0.090(9) 0.109(7) 0.134(11) 0.004(8) 0.021(7) 0.022(7)
C53E 0.100(10) 0.113(8) 0.131(12) -0.011(9) 0.038(8) 0.013(8)
C54E 0.118(10) 0.115(8) 0.118(11) 0.010(9) 0.015(7) 0.024(8)
N1F 0.103(7) 0.135(9) 0.097(8) 0.002(7) 0.008(6) 0.033(7)
N2F 0.090(6) 0.115(9) 0.100(8) -0.016(6) 0.009(6) -0.001(6)
N3F 0.119(7) 0.131(7) 0.138(9) -0.002(8) 0.020(7) 0.010(6)
N4F 0.111(8) 0.126(7) 0.191(12) -0.015(8) 0.043(8) 0.004(6)
N5F 0.069(6) 0.117(9) 0.116(8) 0.000(6) 0.003(5) 0.014(6)
N6F 0.099(7) 0.119(9) 0.131(9) 0.024(7) -0.026(7) 0.002(6)
N7F 0.102(7) 0.123(9) 0.173(11) 0.036(9) 0.052(8) 0.020(7)
N8F 0.101(8) 0.129(8) 0.122(9) 0.031(8) 0.007(7) 0.022(6)
N9F 0.087(6) 0.118(8) 0.182(11) 0.030(8) 0.018(7) 0.020(5)
N10F 0.077(6) 0.130(8) 0.183(11) 0.054(8) -0.005(7) 0.012(5)
C1F 0.113(10) 0.127(12) 0.136(12) -0.004(9) 0.036(8) 0.038(9)
C2F 0.122(12) 0.162(15) 0.175(16) 0.038(11) 0.035(10) 0.028(9)
C3F 0.101(11) 0.232(18) 0.243(18) 0.114(14) 0.036(11) 0.027(11)
C4F 0.102(10) 0.191(16) 0.273(19) 0.103(13) 0.047(11) 0.022(10)
C5F 0.094(8) 0.145(12) 0.153(13) 0.043(9) 0.013(8) 0.027(8)
C6F 0.091(8) 0.117(11) 0.145(13) -0.003(9) 0.013(8) 0.002(7)
C7F 0.085(6) 0.123(10) 0.095(9) 0.001(7) 0.001(6) 0.015(6)
C8F 0.089(7) 0.120(10) 0.088(9) -0.003(7) 0.001(7) 0.004(6)
C9F 0.089(7) 0.111(9) 0.093(9) 0.005(7) 0.006(7) 0.004(7)
C10F 0.088(7) 0.112(10) 0.110(10) 0.008(7) 0.010(7) 0.015(6)
C11F 0.101(8) 0.137(11) 0.152(13) -0.032(10) 0.025(9) 0.012(7)
C12F 0.101(8) 0.137(11) 0.142(12) -0.025(9) 0.012(9) 0.017(8)
C13F 0.120(8) 0.130(8) 0.141(9) -0.005(8) 0.019(8) 0.008(7)
C14F 0.122(9) 0.132(8) 0.151(10) -0.002(9) 0.019(9) 0.011(8)
C15F 0.123(9) 0.131(8) 0.160(11) -0.003(9) 0.021(9) 0.014(8)
C16F 0.125(9) 0.131(8) 0.156(10) -0.005(9) 0.026(9) 0.013(7)
C17F 0.120(6) 0.130(6) 0.142(8) -0.006(7) 0.025(7) 0.011(6)
C18F 0.119(8) 0.132(7) 0.139(10) -0.012(8) 0.027(8) 0.010(7)
C19F 0.095(9) 0.131(8) 0.187(14) -0.009(9) 0.049(9) -0.003(7)
C20F 0.107(11) 0.146(11) 0.185(15) -0.009(11) -0.004(10) -0.012(8)
C21F 0.100(10) 0.147(12) 0.206(16) 0.018(12) -0.007(10) -0.004(8)
C22F 0.090(8) 0.113(9) 0.190(14) 0.015(9) 0.006(8) 0.008(7)
C23F 0.101(10) 0.136(12) 0.216(16) 0.052(11) -0.007(10) -0.013(8)
C24F 0.112(10) 0.124(11) 0.189(15) 0.031(11) 0.033(9) 0.004(8)
C25F 0.081(7) 0.169(13) 0.095(9) 0.005(8) -0.006(6) 0.002(8)
C26F 0.065(8) 0.204(15) 0.094(9) -0.004(9) 0.003(6) -0.005(8)
C27F 0.094(8) 0.211(15) 0.094(10) -0.003(9) 0.014(7) 0.004(10)
C28F 0.093(7) 0.159(13) 0.105(9) 0.000(8) 0.012(7) 0.004(9)
C29F 0.081(7) 0.127(11) 0.114(9) -0.004(8) 0.008(6) 0.011(7)
C30F 0.082(7) 0.130(12) 0.119(10) 0.017(8) 0.005(6) 0.020(8)
C31F 0.093(7) 0.112(9) 0.129(11) 0.027(9) -0.015(7) 0.006(6)
C32F 0.085(7) 0.113(9) 0.113(10) 0.029(8) -0.003(7) 0.012(6)
C33F 0.076(6) 0.113(9) 0.122(10) 0.038(8) -0.005(7) 0.009(6)
C34F 0.081(6) 0.103(8) 0.125(10) 0.034(8) 0.010(7) 0.005(5)
C35F 0.093(7) 0.116(9) 0.170(14) 0.032(10) -0.009(9) 0.005(7)
C36F 0.098(8) 0.110(9) 0.146(12) 0.035(9) -0.022(8) 0.007(7)
C37F 0.142(12) 0.113(10) 0.225(17) 0.055(13) 0.081(12) 0.014(8)
C38F 0.155(13) 0.124(11) 0.36(2) 0.062(15) 0.080(16) 0.009(10)
C39F 0.154(13) 0.148(12) 0.40(2) 0.074(18) 0.070(18) 0.025(11)
C40F 0.133(12) 0.139(11) 0.36(2) 0.065(16) 0.072(14) 0.039(9)
C41F 0.115(8) 0.128(9) 0.192(14) 0.029(11) 0.028(10) 0.030(7)
C42F 0.092(9) 0.129(9) 0.179(14) 0.037(11) 0.000(10) 0.023(7)
C43F 0.085(9) 0.135(9) 0.104(9) 0.043(8) 0.012(6) 0.006(7)
C44F 0.114(11) 0.158(12) 0.140(11) 0.050(10) -0.009(8) -0.011(8)
C45F 0.102(10) 0.144(12) 0.145(12) 0.050(9) -0.019(9) -0.001(8)
C46F 0.076(8) 0.119(9) 0.145(11) 0.042(8) 0.003(7) 0.018(6)
C47F 0.097(10) 0.127(10) 0.135(11) 0.054(9) 0.003(7) 0.007(7)
C48F 0.110(10) 0.123(10) 0.128(11) 0.042(8) 0.009(8) 0.003(7)
C49F 0.069(8) 0.122(9) 0.163(12) 0.035(8) 0.013(7) 0.018(7)
C50F 0.107(11) 0.136(12) 0.172(14) 0.041(10) 0.037(9) 0.024(8)
C51F 0.100(10) 0.132(12) 0.178(14) 0.042(9) 0.022(9) 0.022(8)
C52F 0.080(9) 0.105(9) 0.186(14) 0.033(8) 0.003(8) 0.000(7)
C53F 0.104(11) 0.124(11) 0.174(14) 0.052(10) 0.007(8) 0.011(8)
C54F 0.097(10) 0.115(10) 0.158(13) 0.020(9) 0.024(8) 0.006(8)
N3I 0.124(6) 0.134(6) 0.141(8) -0.005(6) 0.023(6) 0.009(5)
C13I 0.131(9) 0.132(8) 0.138(11) 0.000(8) 0.019(8) 0.007(6)
C14I 0.143(9) 0.136(9) 0.143(11) -0.002(8) 0.012(8) 0.012(7)
C15I 0.145(9) 0.141(9) 0.156(11) -0.006(9) 0.030(8) 0.018(7)
C16I 0.136(9) 0.137(8) 0.148(11) -0.003(8) 0.022(8) 0.018(6)
C17I 0.123(7) 0.130(7) 0.130(10) -0.003(8) 0.023(8) 0.013(6)
C18I 0.123(7) 0.134(6) 0.140(9) -0.007(7) 0.022(7) 0.008(6)
B1 0.120(10) 0.147(12) 0.093(12) -0.001(8) -0.011(7) 0.008(12)
F1 0.116(6) 0.178(8) 0.105(6) 0.018(5) -0.015(4) 0.003(5)
F2 0.142(7) 0.169(8) 0.136(8) 0.025(6) -0.009(5) 0.008(6)
F3 0.123(6) 0.180(9) 0.141(7) 0.024(6) 0.002(5) 0.019(6)
F4 0.171(8) 0.223(10) 0.139(8) -0.059(7) -0.037(6) 0.073(8)
B2 0.164(13) 0.146(16) 0.118(12) 0.023(8) 0.054(11) 0.062(9)
F5 0.222(10) 0.260(13) 0.187(10) -0.057(9) -0.016(8) 0.147(10)
F6 0.301(13) 0.150(8) 0.126(7) 0.028(6) 0.073(8) 0.090(8)
F7 0.130(7) 0.322(15) 0.235(12) 0.134(10) 0.077(7) 0.098(8)
F8 0.107(6) 0.131(7) 0.146(7) 0.004(5) 0.031(5) 0.029(5)
B3 0.136(10) 0.144(11) 0.106(10) 0.031(11) 0.031(9) 0.023(12)
F9 0.160(7) 0.171(9) 0.149(8) 0.043(7) -0.011(6) 0.015(7)
F10 0.182(9) 0.140(7) 0.177(9) 0.030(7) -0.010(7) 0.014(6)
F11 0.161(8) 0.160(8) 0.204(10) 0.039(7) 0.082(7) 0.007(6)
F12 0.166(8) 0.215(10) 0.102(6) 0.027(6) 0.030(5) 0.077(7)
B5 0.23(2) 0.16(2) 0.183(19) -0.014(19) 0.028(15) 0.003(17)
F17 0.250(18) 0.27(2) 0.30(2) 0.001(18) 0.065(14) -0.037(16)
F18 0.236(17) 0.27(2) 0.184(15) -0.033(14) 0.037(12) 0.023(14)
F19 0.43(3) 0.159(14) 0.24(2) 0.005(13) 0.002(17) 0.036(14)
F20 0.265(18) 0.222(17) 0.212(16) -0.093(14) -0.015(13) 0.067(14)
B6 0.107(12) 0.220(19) 0.116(12) 0.014(11) -0.019(14) 0.019(10)
F21 0.165(11) 0.347(19) 0.115(8) -0.010(10) 0.009(8) -0.004(11)
F22 0.123(8) 0.180(12) 0.235(13) 0.000(9) -0.002(8) 0.028(7)
F23 0.129(8) 0.262(13) 0.109(8) 0.037(8) 0.021(6) 0.033(8)
F24 0.142(10) 0.229(14) 0.259(16) 0.035(10) 0.011(10) -0.002(9)
B7 0.113(10) 0.119(16) 0.170(14) 0.007(11) -0.011(13) 0.025(10)
F25 0.113(7) 0.235(14) 0.257(14) 0.101(11) -0.020(8) 0.032(8)
F26 0.132(9) 0.182(12) 0.276(14) 0.096(11) 0.005(9) 0.045(8)
F27 0.150(8) 0.145(9) 0.129(8) -0.013(6) -0.017(6) 0.056(7)
F28 0.216(13) 0.189(13) 0.195(11) -0.029(9) -0.005(9) 0.089(10)
B11 0.201(7) 0.203(7) 0.200(7) 0.002(6) 0.028(6) 0.019(6)
F41 0.217(9) 0.213(10) 0.201(9) 0.010(8) 0.047(7) 0.024(8)
F42 0.211(11) 0.196(11) 0.188(9) -0.004(8) 0.017(8) 0.007(10)
F43 0.196(9) 0.196(8) 0.208(9) 0.004(7) 0.020(8) 0.016(7)
F44 0.208(9) 0.216(10) 0.208(10) 0.010(9) 0.018(7) 0.037(8)
N3S 0.177(18) 0.148(16) 0.127(13) -0.024(14) 0.003(14) 0.056(13)
C5S 0.131(17) 0.096(14) 0.133(13) -0.003(16) 0.013(14) 0.036(12)
C6S 0.117(15) 0.109(15) 0.139(13) 0.001(14) -0.013(13) 0.016(12)
N10S 0.082(14) 0.086(13) 0.078(17) 0.040(13) 0.024(13) 0.044(11)
C19S 0.105(13) 0.101(13) 0.113(14) 0.018(9) 0.030(9) 0.025(8)
C20S 0.081(17) 0.096(14) 0.070(18) -0.003(15) 0.045(15) 0.028(12)
 
_geom_special_details
;
 All esds (except the esd in the dihedral angle between two l.s. planes)
 are estimated using the full covariance matrix.  The cell esds are taken
 into account individually in the estimation of esds in distances, angles
 and torsion angles; correlations between esds in cell parameters are only
 used when they are defined by crystal symmetry.  An approximate (isotropic)
 treatment of cell esds is used for estimating esds involving l.s. planes.
;
 
loop_
 _geom_bond_atom_site_label_1
 _geom_bond_atom_site_label_2
 _geom_bond_distance
 _geom_bond_site_symmetry_2
 _geom_bond_publ_flag
Zn1 N1F 2.093(10) . ?
Zn1 N1A 2.130(8) . ?
Zn1 N2B 2.149(9) . ?
Zn1 N2F 2.146(11) . ?
Zn1 N1B 2.171(8) . ?
Zn1 N2A 2.244(9) . ?
Zn2 N7A 2.146(8) . ?
Zn2 N3B 2.151(8) . ?
Zn2 N7E 2.186(9) . ?
Zn2 N8E 2.199(9) . ?
Zn2 N8A 2.217(9) . ?
Zn2 N4B 2.243(8) . ?
Zn3 N3F 2.085(17) . ?
Zn3 N8D 2.122(12) . ?
Zn3 N7B 2.122(9) . ?
Zn3 N4F 2.192(11) . ?
Zn3 N7D 2.204(12) . ?
Zn3 N8B 2.209(10) . ?
Zn3 N3I 2.26(2) . ?
Zn4 N5E 2.122(10) . ?
Zn4 N6B 2.133(10) . ?
Zn4 N1D 2.160(12) . ?
Zn4 N5B 2.180(9) . ?
Zn4 N6E 2.177(12) . ?
Zn4 N2D 2.241(11) . ?
Zn5 N3C 2.154(9) . ?
Zn5 N7F 2.160(10) . ?
Zn5 N8F 2.157(11) . ?
Zn5 N3A 2.174(9) . ?
Zn5 N4C 2.179(10) . ?
Zn5 N4A 2.218(9) . ?
Zn6 N1E 2.160(10) . ?
Zn6 N1C 2.161(9) . ?
Zn6 N5A 2.194(10) . ?
Zn6 N6A 2.193(10) . ?
Zn6 N2C 2.205(11) . ?
Zn6 N2E 2.247(11) . ?
Zn7 N6F 2.142(12) . ?
Zn7 N5D 2.160(9) . ?
Zn7 N5F 2.157(9) . ?
Zn7 N6C 2.206(11) . ?
Zn7 N6D 2.238(12) . ?
Zn7 N5C 2.259(10) . ?
Zn8 N3D 2.078(11) . ?
Zn8 N7C 2.105(9) . ?
Zn8 N3E 2.135(10) . ?
Zn8 N8C 2.174(11) . ?
Zn8 N4D 2.192(10) . ?
Zn8 N4E 2.235(11) . ?
N1A C1A 1.344(7) . ?
N1A C5A 1.343(6) . ?
N2A C6A 1.277(9) . ?
N2A C7A 1.416(7) . ?
N3A C13A 1.335(7) . ?
N3A C17A 1.340(6) . ?
N4A C18A 1.287(9) . ?
N4A C19A 1.427(7) . ?
N5A C25A 1.339(7) . ?
N5A C29A 1.345(6) . ?
N6A C30A 1.284(9) . ?
N6A C31A 1.410(7) . ?
N7A C37A 1.331(7) . ?
N7A C41A 1.350(5) . ?
N8A C42A 1.283(8) . ?
N8A C43A 1.414(7) . ?
N9A C49A 1.414(8) . ?
N9A C22A 1.415(8) . ?
N9A C10A 1.424(8) . ?
N10A C52A 1.388(8) . ?
N10A C34A 1.419(8) . ?
N10A C46A 1.440(8) . ?
C1A C2A 1.356(9) . ?
C1A H1A 0.9500 . ?
C2A C3A 1.383(10) . ?
C2A H2A 0.9500 . ?
C3A C4A 1.387(8) . ?
C3A H3A 0.9500 . ?
C4A C5A 1.387(7) . ?
C4A H4A 0.9500 . ?
C5A C6A 1.462(6) . ?
C6A H6A 0.9500 . ?
C7A C12A 1.382(7) . ?
C7A C8A 1.392(7) . ?
C8A C9A 1.387(7) . ?
C8A H8A 0.9500 . ?
C9A C10A 1.387(9) . ?
C9A H9A 0.9500 . ?
C10A C11A 1.393(9) . ?
C11A C12A 1.381(7) . ?
C11A H11A 0.9500 . ?
C12A H12A 0.9500 . ?
C13A C14A 1.370(9) . ?
C13A H13A 0.9500 . ?
C14A C15A 1.376(9) . ?
C14A H14A 0.9500 . ?
C15A C16A 1.393(8) . ?
C15A H15A 0.9500 . ?
C16A C17A 1.388(7) . ?
C16A H16A 0.9500 . ?
C17A C18A 1.464(6) . ?
C18A H18A 0.9500 . ?
C19A C20A 1.378(7) . ?
C19A C24A 1.396(7) . ?
C20A C21A 1.381(7) . ?
C20A H20A 0.9500 . ?
C21A C22A 1.382(9) . ?
C21A H21A 0.9500 . ?
C22A C23A 1.394(9) . ?
C23A C24A 1.380(7) . ?
C23A H23A 0.9500 . ?
C24A H24A 0.9500 . ?
C25A C26A 1.373(9) . ?
C25A H25A 0.9500 . ?
C26A C27A 1.373(10) . ?
C26A H26A 0.9500 . ?
C27A C28A 1.382(8) . ?
C27A H27A 0.9500 . ?
C28A C29A 1.388(7) . ?
C28A H28A 0.9500 . ?
C29A C30A 1.469(6) . ?
C30A H30A 0.9500 . ?
C31A C36A 1.378(7) . ?
C31A C32A 1.382(7) . ?
C32A C33A 1.386(7) . ?
C32A H32A 0.9500 . ?
C33A C34A 1.374(9) . ?
C33A H33A 0.9500 . ?
C34A C35A 1.379(9) . ?
C35A C36A 1.391(7) . ?
C35A H35A 0.9500 . ?
C36A H36A 0.9500 . ?
C37A C38A 1.398(9) . ?
C37A H37A 0.9500 . ?
C38A C39A 1.373(9) . ?
C38A H38A 0.9500 . ?
C39A C40A 1.382(8) . ?
C39A H39A 0.9500 . ?
C40A C41A 1.389(7) . ?
C40A H40A 0.9500 . ?
C41A C42A 1.464(6) . ?
C42A H42A 0.9500 . ?
C43A C48A 1.381(7) . ?
C43A C44A 1.391(7) . ?
C44A C45A 1.381(7) . ?
C44A H44A 0.9500 . ?
C45A C46A 1.393(9) . ?
C45A H45A 0.9500 . ?
C46A C47A 1.399(9) . ?
C47A C48A 1.386(7) . ?
C47A H47A 0.9500 . ?
C48A H48A 0.9500 . ?
C49A C50A 1.388(9) . ?
C49A C54A 1.389(9) . ?
C50A C51A 1.378(7) . ?
C50A H50A 0.9500 . ?
C51A C52A 1.344(8) . ?
C51A H51A 0.9500 . ?
C52A C53A 1.394(8) . ?
C53A C54A 1.379(7) . ?
C53A H53A 0.9500 . ?
C54A H54A 0.9500 . ?
N1B C1B 1.343(7) . ?
N1B C5B 1.346(6) . ?
N2B C6B 1.270(9) . ?
N2B C7B 1.416(7) . ?
N3B C13B 1.340(7) . ?
N3B C17B 1.342(5) . ?
N4B C18B 1.287(8) . ?
N4B C19B 1.419(7) . ?
N5B C25B 1.334(7) . ?
N5B C29B 1.342(6) . ?
N6B C30B 1.283(9) . ?
N6B C31B 1.413(7) . ?
N7B C37B 1.338(7) . ?
N7B C41B 1.350(6) . ?
N8B C42B 1.283(9) . ?
N8B C43B 1.418(7) . ?
N8B C43H 1.50(3) . ?
N9B C49B 1.411(8) . ?
N9B C22B 1.413(8) . ?
N9B C10B 1.415(8) . ?
N10B C52B 1.387(8) . ?
N10B C46H 1.41(3) . ?
N10B C34B 1.404(8) . ?
N10B C46B 1.441(8) . ?
C1B C2B 1.359(9) . ?
C1B H1B 0.9500 . ?
C2B C3B 1.384(10) . ?
C2B H2B 0.9500 . ?
C3B C4B 1.390(8) . ?
C3B H3B 0.9500 . ?
C4B C5B 1.388(7) . ?
C4B H4B 0.9500 . ?
C5B C6B 1.467(6) . ?
C6B H6B 0.9500 . ?
C7B C12B 1.384(7) . ?
C7B C8B 1.387(7) . ?
C8B C9B 1.383(7) . ?
C8B H8B 0.9500 . ?
C9B C10B 1.377(9) . ?
C9B H9B 0.9500 . ?
C10B C11B 1.399(9) . ?
C11B C12B 1.382(7) . ?
C11B H11B 0.9500 . ?
C12B H12B 0.9500 . ?
C13B C14B 1.371(9) . ?
C13B H13B 0.9500 . ?
C14B C15B 1.377(9) . ?
C14B H14B 0.9500 . ?
C15B C16B 1.389(7) . ?
C15B H15B 0.9500 . ?
C16B C17B 1.387(7) . ?
C16B H16B 0.9500 . ?
C17B C18B 1.467(6) . ?
C18B H18B 0.9500 . ?
C19B C20B 1.380(7) . ?
C19B C24B 1.392(7) . ?
C20B C21B 1.379(7) . ?
C20B H20B 0.9500 . ?
C21B C22B 1.388(9) . ?
C21B H21B 0.9500 . ?
C22B C23B 1.385(9) . ?
C23B C24B 1.384(7) . ?
C23B H23B 0.9500 . ?
C24B H24B 0.9500 . ?
C25B C26B 1.375(9) . ?
C25B H25B 0.9500 . ?
C26B C27B 1.366(10) . ?
C26B H26B 0.9500 . ?
C27B C28B 1.383(8) . ?
C27B H27B 0.9500 . ?
C28B C29B 1.388(7) . ?
C28B H28B 0.9500 . ?
C29B C30B 1.472(6) . ?
C30B H30B 0.9500 . ?
C31B C36B 1.380(8) . ?
C31B C32B 1.384(8) . ?
C32B C33B 1.389(7) . ?
C32B H32B 0.9500 . ?
C33B C34B 1.368(9) . ?
C33B H33B 0.9500 . ?
C34B C35B 1.384(9) . ?
C35B C36B 1.391(7) . ?
C35B H35B 0.9500 . ?
C36B H36B 0.9500 . ?
C37B C38B 1.390(9) . ?
C37B H37B 0.9500 . ?
C38B C39B 1.374(9) . ?
C38B H38B 0.9500 . ?
C39B C40B 1.382(8) . ?
C39B H39B 0.9500 . ?
C40B C41B 1.390(7) . ?
C40B H40B 0.9500 . ?
C41B C42B 1.464(6) . ?
C42B H42B 0.9500 . ?
C43B C48B 1.385(8) . ?
C43B C44B 1.389(8) . ?
C44B C45B 1.383(7) . ?
C44B H44B 0.9500 . ?
C45B C46B 1.402(9) . ?
C45B H45B 0.9500 . ?
C46B C47B 1.396(9) . ?
C47B C48B 1.383(7) . ?
C47B H47B 0.9500 . ?
C48B H48B 0.9500 . ?
C49B C50B 1.384(9) . ?
C49B C54B 1.389(9) . ?
C50B C51B 1.375(7) . ?
C50B H50B 0.9500 . ?
C51B C52B 1.335(9) . ?
C51B H51B 0.9500 . ?
C52B C53B 1.397(9) . ?
C53B C54B 1.381(7) . ?
C53B H53B 0.9500 . ?
C54B H54B 0.9500 . ?
C43H C44H 1.3900 . ?
C43H C48H 1.3900 . ?
C44H C45H 1.3900 . ?
C44H H44H 0.9500 . ?
C45H C46H 1.3900 . ?
C45H H45H 0.9500 . ?
C46H C47H 1.3900 . ?
C47H C48H 1.3900 . ?
C47H H47H 0.9500 . ?
C48H H48H 0.9500 . ?
N1C C1C 1.335(9) . ?
N1C C5C 1.345(6) . ?
N2C C6C 1.269(11) . ?
N2C C7C 1.407(8) . ?
N3C C17C 1.339(6) . ?
N3C C13C 1.344(9) . ?
N4C C18C 1.278(11) . ?
N4C C19C 1.416(8) . ?
N5C C29C 1.343(6) . ?
N5C C25C 1.350(9) . ?
N6C C30C 1.260(11) . ?
N6C C31C 1.405(8) . ?
N7C C37C 1.336(9) . ?
N7C C41C 1.350(6) . ?
N8C C42C 1.302(12) . ?
N8C C43C 1.416(9) . ?
N8C C43G 1.54(2) . ?
N9C C10C 1.412(10) . ?
N9C C49C 1.408(11) . ?
N9C C22C 1.436(11) . ?
N10C C34C 1.396(10) . ?
N10C C52C 1.409(11) . ?
N10C C46G 1.43(2) . ?
N10C C46C 1.457(11) . ?
C1C C2C 1.383(11) . ?
C1C H1C 0.9500 . ?
C2C C3C 1.381(12) . ?
C2C H2C 0.9500 . ?
C3C C4C 1.391(9) . ?
C3C H3C 0.9500 . ?
C4C C5C 1.382(9) . ?
C4C H4C 0.9500 . ?
C5C C6C 1.455(7) . ?
C6C H6C 0.9500 . ?
C7C C8C 1.386(9) . ?
C7C C12C 1.387(9) . ?
C8C C9C 1.386(8) . ?
C8C H8C 0.9500 . ?
C9C C10C 1.360(11) . ?
C9C H9C 0.9500 . ?
C10C C11C 1.388(11) . ?
C11C C12C 1.381(8) . ?
C11C H11C 0.9500 . ?
C12C H12C 0.9500 . ?
C13C C14C 1.363(11) . ?
C13C H13C 0.9500 . ?
C14C C15C 1.357(12) . ?
C14C H14C 0.9500 . ?
C15C C16C 1.383(9) . ?
C15C H15C 0.9500 . ?
C16C C17C 1.393(9) . ?
C16C H16C 0.9500 . ?
C17C C18C 1.472(7) . ?
C18C H18C 0.9500 . ?
C19C C20C 1.348(9) . ?
C19C C24C 1.405(9) . ?
C20C C21C 1.389(8) . ?
C20C H20C 0.9500 . ?
C21C C22C 1.349(12) . ?
C21C H21C 0.9500 . ?
C22C C23C 1.405(12) . ?
C23C C24C 1.380(8) . ?
C23C H23C 0.9500 . ?
C24C H24C 0.9500 . ?
C25C C26C 1.352(11) . ?
C25C H25C 0.9500 . ?
C26C C27C 1.375(12) . ?
C26C H26C 0.9500 . ?
C27C C28C 1.382(9) . ?
C27C H27C 0.9500 . ?
C28C C29C 1.398(9) . ?
C28C H28C 0.9500 . ?
C29C C30C 1.462(7) . ?
C30C H30C 0.9500 . ?
C31C C32C 1.357(9) . ?
C31C C36C 1.405(9) . ?
C32C C33C 1.369(8) . ?
C32C H32C 0.9500 . ?
C33C C34C 1.377(11) . ?
C33C H33C 0.9500 . ?
C34C C35C 1.412(12) . ?
C35C C36C 1.375(8) . ?
C35C H35C 0.9500 . ?
C36C H36C 0.9500 . ?
C37C C38C 1.380(11) . ?
C37C H37C 0.9500 . ?
C38C C39C 1.388(11) . ?
C38C H38C 0.9500 . ?
C39C C40C 1.396(9) . ?
C39C H39C 0.9500 . ?
C40C C41C 1.393(8) . ?
C40C H40C 0.9500 . ?
C41C C42C 1.469(7) . ?
C42C H42C 0.9500 . ?
C43C C44C 1.393(10) . ?
C43C C48C 1.396(10) . ?
C44C C45C 1.383(8) . ?
C44C H44C 0.9500 . ?
C45C C46C 1.382(13) . ?
C45C H45C 0.9500 . ?
C46C C47C 1.383(12) . ?
C47C C48C 1.380(8) . ?
C47C H47C 0.9500 . ?
C48C H48C 0.9500 . ?
C49C C54C 1.367(12) . ?
C49C C50C 1.374(12) . ?
C50C C51C 1.379(8) . ?
C50C H50C 0.9500 . ?
C51C C52C 1.319(12) . ?
C51C H51C 0.9500 . ?
C52C C53C 1.395(12) . ?
C53C C54C 1.385(8) . ?
C53C H53C 0.9500 . ?
C54C H54C 0.9500 . ?
C43G C44G 1.3900 . ?
C43G C48G 1.3900 . ?
C44G C45G 1.3900 . ?
C44G H44G 0.9500 . ?
C45G C46G 1.3900 . ?
C45G H45G 0.9500 . ?
C46G C47G 1.3900 . ?
C47G C48G 1.3900 . ?
C47G H47G 0.9500 . ?
C48G H48G 0.9500 . ?
N1D C5D 1.344(7) . ?
N1D C1D 1.351(9) . ?
N2D C6D 1.280(12) . ?
N2D C7D 1.422(8) . ?
N3D C17D 1.347(6) . ?
N3D C13D 1.355(9) . ?
N4D C18D 1.264(11) . ?
N4D C19D 1.413(8) . ?
N5D C25D 1.328(9) . ?
N5D C29D 1.345(6) . ?
N6D C30D 1.290(11) . ?
N6D C31D 1.433(8) . ?
N7D C37D 1.330(9) . ?
N7D C41D 1.343(7) . ?
N8D C42D 1.271(12) . ?
N8D C43D 1.408(9) . ?
N9D C22D 1.409(10) . ?
N9D C49D 1.413(10) . ?
N9D C10D 1.420(10) . ?
N10D C52D 1.404(10) . ?
N10D C34D 1.413(10) . ?
N10D C46D 1.411(10) . ?
C1D C2D 1.358(13) . ?
C1D H1D 0.9500 . ?
C2D C3D 1.382(13) . ?
C2D H2D 0.9500 . ?
C3D C4D 1.378(10) . ?
C3D H3D 0.9500 . ?
C4D C5D 1.404(9) . ?
C4D H4D 0.9500 . ?
C5D C6D 1.469(7) . ?
C6D H6D 0.9500 . ?
C7D C8D 1.377(9) . ?
C7D C12D 1.404(9) . ?
C8D C9D 1.390(8) . ?
C8D H8D 0.9500 . ?
C9D C10D 1.386(11) . ?
C9D H9D 0.9500 . ?
C10D C11D 1.389(11) . ?
C11D C12D 1.383(8) . ?
C11D H11D 0.9500 . ?
C12D H12D 0.9500 . ?
C13D C14D 1.360(11) . ?
C13D H13D 0.9500 . ?
C14D C15D 1.367(12) . ?
C14D H14D 0.9500 . ?
C15D C16D 1.390(9) . ?
C15D H15D 0.9500 . ?
C16D C17D 1.378(9) . ?
C16D H16D 0.9500 . ?
C17D C18D 1.475(7) . ?
C18D H18D 0.9500 . ?
C19D C20D 1.390(9) . ?
C19D C24D 1.393(9) . ?
C20D C21D 1.382(8) . ?
C20D H20D 0.9500 . ?
C21D C22D 1.387(11) . ?
C21D H21D 0.9500 . ?
C22D C23D 1.376(11) . ?
C23D C24D 1.380(8) . ?
C23D H23D 0.9500 . ?
C24D H24D 0.9500 . ?
C25D C26D 1.378(11) . ?
C25D H25D 0.9500 . ?
C26D C27D 1.374(12) . ?
C26D H26D 0.9500 . ?
C27D C28D 1.390(9) . ?
C27D H27D 0.9500 . ?
C28D C29D 1.386(9) . ?
C28D H28D 0.9500 . ?
C29D C30D 1.461(7) . ?
C30D H30D 0.9500 . ?
C31D C36D 1.372(9) . ?
C31D C32D 1.391(9) . ?
C32D C33D 1.385(8) . ?
C32D H32D 0.9500 . ?
C33D C34D 1.400(11) . ?
C33D H33D 0.9500 . ?
C34D C35D 1.389(11) . ?
C35D C36D 1.385(8) . ?
C35D H35D 0.9500 . ?
C36D H36D 0.9500 . ?
C37D C38D 1.372(13) . ?
C37D H37D 0.9500 . ?
C38D C39D 1.387(13) . ?
C38D H38D 0.9500 . ?
C39D C40D 1.389(10) . ?
C39D H39D 0.9500 . ?
C40D C41D 1.379(9) . ?
C40D H40D 0.9500 . ?
C41D C42D 1.458(7) . ?
C42D H42D 0.9500 . ?
C43D C48D 1.380(9) . ?
C43D C44D 1.393(9) . ?
C44D C45D 1.384(8) . ?
C44D H44D 0.9500 . ?
C45D C46D 1.372(11) . ?
C45D H45D 0.9500 . ?
C46D C47D 1.384(11) . ?
C47D C48D 1.381(8) . ?
C47D H47D 0.9500 . ?
C48D H48D 0.9500 . ?
C49D C50D 1.361(11) . ?
C49D C54D 1.405(11) . ?
C50D C51D 1.380(8) . ?
C50D H50D 0.9500 . ?
C51D C52D 1.346(11) . ?
C51D H51D 0.9500 . ?
C52D C53D 1.406(11) . ?
C53D C54D 1.376(8) . ?
C53D H53D 0.9500 . ?
C54D H54D 0.9500 . ?
N1E C1E 1.329(9) . ?
N1E C5E 1.341(6) . ?
N2E C6E 1.276(11) . ?
N2E C7E 1.423(8) . ?
N3E C13E 1.339(9) . ?
N3E C17E 1.351(7) . ?
N4E C18E 1.302(12) . ?
N4E C19E 1.424(8) . ?
N5E C25E 1.334(9) . ?
N5E C29E 1.334(7) . ?
N6E C30E 1.249(11) . ?
N6E C31E 1.413(8) . ?
N7E C37E 1.340(8) . ?
N7E C41E 1.341(6) . ?
N8E C42E 1.257(10) . ?
N8E C43E 1.420(8) . ?
N9E C10E 1.381(10) . ?
N9E C49E 1.420(10) . ?
N9E C22E 1.440(10) . ?
N10E C52E 1.400(10) . ?
N10E C34E 1.414(10) . ?
N10E C46E 1.428(10) . ?
C1E C2E 1.392(11) . ?
C1E H1E 0.9500 . ?
C2E C3E 1.375(12) . ?
C2E H2E 0.9500 . ?
C3E C4E 1.377(9) . ?
C3E H3E 0.9500 . ?
C4E C5E 1.381(9) . ?
C4E H4E 0.9500 . ?
C5E C6E 1.462(7) . ?
C6E H6E 0.9500 . ?
C7E C12E 1.394(9) . ?
C7E C8E 1.395(9) . ?
C8E C9E 1.381(8) . ?
C8E H8E 0.9500 . ?
C9E C10E 1.393(11) . ?
C9E H9E 0.9500 . ?
C10E C11E 1.418(11) . ?
C11E C12E 1.384(8) . ?
C11E H11E 0.9500 . ?
C12E H12E 0.9500 . ?
C13E C14E 1.365(12) . ?
C13E H13E 0.9500 . ?
C14E C15E 1.372(13) . ?
C14E H14E 0.9500 . ?
C15E C16E 1.391(10) . ?
C15E H15E 0.9500 . ?
C16E C17E 1.388(9) . ?
C16E H16E 0.9500 . ?
C17E C18E 1.465(7) . ?
C18E H18E 0.9500 . ?
C19E C20E 1.376(9) . ?
C19E C24E 1.381(9) . ?
C20E C21E 1.380(8) . ?
C20E H20E 0.9500 . ?
C21E C22E 1.383(11) . ?
C21E H21E 0.9500 . ?
C22E C23E 1.392(11) . ?
C23E C24E 1.384(8) . ?
C23E H23E 0.9500 . ?
C24E H24E 0.9500 . ?
C25E C26E 1.379(12) . ?
C25E H25E 0.9500 . ?
C26E C27E 1.374(12) . ?
C26E H26E 0.9500 . ?
C27E C28E 1.397(10) . ?
C27E H27E 0.9500 . ?
C28E C29E 1.397(9) . ?
C28E H28E 0.9500 . ?
C29E C30E 1.468(7) . ?
C30E H30E 0.9500 . ?
C31E C36E 1.376(9) . ?
C31E C32E 1.395(9) . ?
C32E C33E 1.367(8) . ?
C32E H32E 0.9500 . ?
C33E C34E 1.373(11) . ?
C33E H33E 0.9500 . ?
C34E C35E 1.408(11) . ?
C35E C36E 1.377(8) . ?
C35E H35E 0.9500 . ?
C36E H36E 0.9500 . ?
C37E C38E 1.364(11) . ?
C37E H37E 0.9500 . ?
C38E C39E 1.404(11) . ?
C38E H38E 0.9500 . ?
C39E C40E 1.392(9) . ?
C39E H39E 0.9500 . ?
C40E C41E 1.386(8) . ?
C40E H40E 0.9500 . ?
C41E C42E 1.472(7) . ?
C42E H42E 0.9500 . ?
C43E C48E 1.382(9) . ?
C43E C44E 1.387(9) . ?
C44E C45E 1.374(8) . ?
C44E H44E 0.9500 . ?
C45E C46E 1.376(11) . ?
C45E H45E 0.9500 . ?
C46E C47E 1.396(11) . ?
C47E C48E 1.381(8) . ?
C47E H47E 0.9500 . ?
C48E H48E 0.9500 . ?
C49E C54E 1.387(11) . ?
C49E C50E 1.386(11) . ?
C50E C51E 1.380(8) . ?
C50E H50E 0.9500 . ?
C51E C52E 1.399(11) . ?
C51E H51E 0.9500 . ?
C52E C53E 1.399(11) . ?
C53E C54E 1.386(8) . ?
C53E H53E 0.9500 . ?
C54E H54E 0.9500 . ?
N1F C1F 1.335(9) . ?
N1F C5F 1.341(6) . ?
N2F C6F 1.272(11) . ?
N2F C7F 1.431(8) . ?
N3F C13F 1.340(9) . ?
N3F C17F 1.341(7) . ?
N4F C18F 1.273(14) . ?
N4F C18I 1.36(3) . ?
N4F C19F 1.412(9) . ?
N5F C25F 1.345(8) . ?
N5F C29F 1.348(6) . ?
N6F C30F 1.302(11) . ?
N6F C31F 1.421(8) . ?
N7F C37F 1.334(9) . ?
N7F C41F 1.338(6) . ?
N8F C42F 1.280(11) . ?
N8F C43F 1.431(8) . ?
N9F C49F 1.388(10) . ?
N9F C10F 1.431(10) . ?
N9F C22F 1.437(10) . ?
N10F C52F 1.373(10) . ?
N10F C34F 1.381(10) . ?
N10F C46F 1.436(10) . ?
C1F C2F 1.382(11) . ?
C1F H1F 0.9500 . ?
C2F C3F 1.365(12) . ?
C2F H2F 0.9500 . ?
C3F C4F 1.393(9) . ?
C3F H3F 0.9500 . ?
C4F C5F 1.384(9) . ?
C4F H4F 0.9500 . ?
C5F C6F 1.464(7) . ?
C6F H6F 0.9500 . ?
C7F C8F 1.386(9) . ?
C7F C12F 1.392(9) . ?
C8F C9F 1.390(8) . ?
C8F H8F 0.9500 . ?
C9F C10F 1.368(11) . ?
C9F H9F 0.9500 . ?
C10F C11F 1.388(11) . ?
C11F C12F 1.388(8) . ?
C11F H11F 0.9500 . ?
C12F H12F 0.9500 . ?
C13F C14F 1.377(12) . ?
C13F H13F 0.9500 . ?
C14F C15F 1.360(13) . ?
C14F H14F 0.9500 . ?
C15F C16F 1.388(10) . ?
C15F H15F 0.9500 . ?
C16F C17F 1.388(9) . ?
C16F H16F 0.9500 . ?
C17F C18F 1.468(7) . ?
C18F H18F 0.9500 . ?
C19F C20F 1.367(9) . ?
C19F C24F 1.396(9) . ?
C20F C21F 1.390(8) . ?
C20F H20F 0.9500 . ?
C21F C22F 1.379(11) . ?
C21F H21F 0.9500 . ?
C22F C23F 1.409(11) . ?
C23F C24F 1.378(8) . ?
C23F H23F 0.9500 . ?
C24F H24F 0.9500 . ?
C25F C26F 1.367(11) . ?
C25F H25F 0.9500 . ?
C26F C27F 1.390(11) . ?
C26F H26F 0.9500 . ?
C27F C28F 1.394(9) . ?
C27F H27F 0.9500 . ?
C28F C29F 1.384(8) . ?
C28F H28F 0.9500 . ?
C29F C30F 1.471(7) . ?
C30F H30F 0.9500 . ?
C31F C32F 1.380(9) . ?
C31F C36F 1.385(9) . ?
C32F C33F 1.380(8) . ?
C32F H32F 0.9500 . ?
C33F C34F 1.385(11) . ?
C33F H33F 0.9500 . ?
C34F C35F 1.388(11) . ?
C35F C36F 1.384(8) . ?
C35F H35F 0.9500 . ?
C36F H36F 0.9500 . ?
C37F C38F 1.389(12) . ?
C37F H37F 0.9500 . ?
C38F C39F 1.382(13) . ?
C38F H38F 0.9500 . ?
C39F C40F 1.390(10) . ?
C39F H39F 0.9500 . ?
C40F C41F 1.391(9) . ?
C40F H40F 0.9500 . ?
C41F C42F 1.455(7) . ?
C42F H42F 0.9500 . ?
C43F C48F 1.374(9) . ?
C43F C44F 1.392(9) . ?
C44F C45F 1.386(8) . ?
C44F H44F 0.9500 . ?
C45F C46F 1.372(11) . ?
C45F H45F 0.9500 . ?
C46F C47F 1.388(11) . ?
C47F C48F 1.379(8) . ?
C47F H47F 0.9500 . ?
C48F H48F 0.9500 . ?
C49F C54F 1.397(11) . ?
C49F C50F 1.397(11) . ?
C50F C51F 1.392(8) . ?
C50F H50F 0.9500 . ?
C51F C52F 1.363(11) . ?
C51F H51F 0.9500 . ?
C52F C53F 1.404(11) . ?
C53F C54F 1.380(8) . ?
C53F H53F 0.9500 . ?
C54F H54F 0.9500 . ?
N3I C17I 1.338(11) . ?
N3I C13I 1.340(13) . ?
C13I C14I 1.375(15) . ?
C13I H13I 0.9500 . ?
C14I C15I 1.356(15) . ?
C14I H14I 0.9500 . ?
C15I C16I 1.387(13) . ?
C15I H15I 0.9500 . ?
C16I C17I 1.386(12) . ?
C16I H16I 0.9500 . ?
C17I C18I 1.469(12) . ?
C18I H18I 0.9500 . ?
B1 F4 1.317(17) . ?
B1 F1 1.355(17) . ?
B1 F3 1.394(18) . ?
B1 F2 1.402(18) . ?
B2 F8 1.349(18) . ?
B2 F7 1.367(19) . ?
B2 F6 1.388(18) . ?
B2 F5 1.394(19) . ?
B3 F11 1.334(18) . ?
B3 F12 1.353(18) . ?
B3 F9 1.398(18) . ?
B3 F10 1.404(18) . ?
B4 F14 1.36(2) . ?
B4 F15 1.36(2) . ?
B4 F16 1.37(2) . ?
B4 F13 1.42(3) . ?
B4A F14A 1.37(3) . ?
B4A F13A 1.38(3) . ?
B4A F15A 1.38(3) . ?
B4A F16A 1.40(3) . ?
B5 F20 1.33(2) . ?
B5 F19 1.36(3) . ?
B5 F18 1.37(2) . ?
B5 F17 1.40(3) . ?
B6 F22 1.32(2) . ?
B6 F21 1.36(2) . ?
B6 F24 1.38(2) . ?
B6 F23 1.41(2) . ?
B7 F26 1.35(2) . ?
B7 F25 1.38(2) . ?
B7 F27 1.40(2) . ?
B7 F28 1.40(2) . ?
B8 F29 1.30(2) . ?
B8 F30 1.31(2) . ?
B8 F32 1.37(2) . ?
B8 F31 1.38(3) . ?
B9 F35 1.33(3) . ?
B9 F36 1.37(3) . ?
B9 F33 1.38(3) . ?
B9 F34 1.41(3) . ?
B9A F33A 1.37(3) . ?
B9A F35A 1.37(3) . ?
B9A F36A 1.37(3) . ?
B9A F34A 1.41(3) . ?
B10 F38 1.31(3) . ?
B10 F40 1.32(3) . ?
B10 F39 1.36(3) . ?
B10 F37 1.43(3) . ?
B10A F38A 1.34(3) . ?
B10A F39A 1.38(3) . ?
B10A F40A 1.39(3) . ?
B10A F37A 1.39(3) . ?
B11 F41 1.34(3) . ?
B11 F43 1.37(3) . ?
B11 F42 1.40(3) . ?
B11 F44 1.41(3) . ?
B11A F41A 1.38(3) . ?
B11A F43A 1.39(3) . ?
B11A F42A 1.40(3) . ?
B11A F44A 1.41(3) . ?
B12 F46 1.33(3) . ?
B12 F45 1.39(3) . ?
B12 F48 1.40(3) . ?
B12 F47 1.41(3) . ?
B12A F47A 1.33(3) . ?
B12A F48A 1.39(3) . ?
B12A F46A 1.40(3) . ?
B12A F45A 1.39(3) . ?
B13 F50 1.33(3) . ?
B13 F52 1.34(3) . ?
B13 F49 1.35(3) . ?
B13 F51 1.42(3) . ?
B14 F54 1.37(3) . ?
B14 F53 1.38(3) . ?
B14 F55 1.39(3) . ?
B14 F56 1.41(3) . ?
B14A F53A 1.35(3) . ?
B14A F54A 1.37(3) . ?
B14A F55A 1.37(3) . ?
B14A F56A 1.39(3) . ?
B15 F60 1.36(3) . ?
B15 F57 1.37(3) . ?
B15 F59 1.40(3) . ?
B15 F58 1.41(3) . ?
B15A F58A 1.35(3) . ?
B15A F57A 1.35(3) . ?
B15A F60A 1.38(3) . ?
B15A F59A 1.39(3) . ?
B16 F61 1.33(3) . ?
B16 F62 1.34(3) . ?
B16 F63 1.34(3) . ?
B16 F64 1.40(3) . ?
B17 F67 1.40(3) . ?
B17 F65 1.40(3) . ?
B17 F68 1.43(3) . ?
B17 F66 1.47(3) . ?
B17A F66A 1.38(3) . ?
B17A F65A 1.38(3) . ?
B17A F67A 1.38(3) . ?
B17A F68A 1.39(3) . ?
N1S C1S 1.149(16) . ?
C1S C2S 1.480(16) . ?
C2Z C1Z 1.453(18) . ?
C1Z N1Z 1.165(18) . ?
N2S C3S 1.172(17) . ?
C3S C4S 1.417(17) . ?
C4S H4S1 0.9800 . ?
C4S H4S2 0.9800 . ?
C4S H4S3 0.9800 . ?
N3S C5S 1.173(14) . ?
C5S C6S 1.434(15) . ?
C6S H6SA 0.9800 . ?
C6S H6SB 0.9800 . ?
C6S H6SC 0.9800 . ?
C8S C7S 1.442(18) . ?
C7S N4S 1.178(18) . ?
N5S C9S 1.130(17) . ?
C9S C10S 1.464(17) . ?
C10S H10A 0.9800 . ?
C10S H10B 0.9800 . ?
C10S H10C 0.9800 . ?
N6S C11S 1.166(17) . ?
C11S C12S 1.459(17) . ?
C12S H12G 0.9800 . ?
C12S H12H 0.9800 . ?
C12S H12I 0.9800 . ?
N7S C13S 1.18(2) . ?
C13S C14S 1.47(2) . ?
C14S H14G 0.9800 . ?
C14S H14H 0.9800 . ?
C14S H14J 0.9800 . ?
N7Z C13Z 1.19(2) . ?
C13Z C14Z 1.47(2) . ?
C14Z H14K 0.9800 . ?
C14Z H14L 0.9800 . ?
C14Z H14M 0.9800 . ?
N8S C15S 1.171(16) . ?
C15S C16S 1.455(17) . ?
C16S H16G 0.9800 . ?
C16S H16H 0.9800 . ?
C16S H16J 0.9800 . ?
N9S C17S 1.181(19) . ?
C17S C18S 1.476(19) . ?
N9Z C17Z 1.171(19) . ?
C17Z C18Z 1.457(19) . ?
N10S C19S 1.172(18) . ?
C19S C20S 1.465(18) . ?
C22S C21S 1.461(19) . ?
N11S C21S 1.175(19) . ?
N12S C23S 1.18(2) . ?
C23S C24S 1.49(2) . ?
 
loop_
 _geom_angle_atom_site_label_1
 _geom_angle_atom_site_label_2
 _geom_angle_atom_site_label_3
 _geom_angle
 _geom_angle_site_symmetry_1
 _geom_angle_site_symmetry_3
 _geom_angle_publ_flag
N1F Zn1 N1A 94.8(4) . . ?
N1F Zn1 N2B 168.6(4) . . ?
N1A Zn1 N2B 92.9(4) . . ?
N1F Zn1 N2F 78.6(4) . . ?
N1A Zn1 N2F 165.2(4) . . ?
N2B Zn1 N2F 95.8(4) . . ?
N1F Zn1 N1B 92.6(4) . . ?
N1A Zn1 N1B 100.3(4) . . ?
N2B Zn1 N1B 77.7(3) . . ?
N2F Zn1 N1B 93.3(4) . . ?
N1F Zn1 N2A 94.0(4) . . ?
N1A Zn1 N2A 76.8(3) . . ?
N2B Zn1 N2A 95.9(4) . . ?
N2F Zn1 N2A 90.4(3) . . ?
N1B Zn1 N2A 172.9(4) . . ?
N7A Zn2 N3B 90.7(3) . . ?
N7A Zn2 N7E 94.8(3) . . ?
N3B Zn2 N7E 91.0(3) . . ?
N7A Zn2 N8E 91.2(3) . . ?
N3B Zn2 N8E 167.4(3) . . ?
N7E Zn2 N8E 76.4(3) . . ?
N7A Zn2 N8A 76.5(3) . . ?
N3B Zn2 N8A 96.1(3) . . ?
N7E Zn2 N8A 168.8(3) . . ?
N8E Zn2 N8A 96.5(3) . . ?
N7A Zn2 N4B 167.3(3) . . ?
N3B Zn2 N4B 76.9(3) . . ?
N7E Zn2 N4B 88.7(3) . . ?
N8E Zn2 N4B 101.5(3) . . ?
N8A Zn2 N4B 101.3(3) . . ?
N3F Zn3 N8D 161.2(7) . . ?
N3F Zn3 N7B 93.4(6) . . ?
N8D Zn3 N7B 87.6(4) . . ?
N3F Zn3 N4F 77.5(6) . . ?
N8D Zn3 N4F 102.5(5) . . ?
N7B Zn3 N4F 169.7(4) . . ?
N3F Zn3 N7D 84.4(8) . . ?
N8D Zn3 N7D 76.8(5) . . ?
N7B Zn3 N7D 94.3(4) . . ?
N4F Zn3 N7D 89.9(5) . . ?
N3F Zn3 N8B 98.7(7) . . ?
N8D Zn3 N8B 99.8(4) . . ?
N7B Zn3 N8B 77.6(4) . . ?
N4F Zn3 N8B 98.5(4) . . ?
N7D Zn3 N8B 171.4(4) . . ?
N8D Zn3 N3I 178.4(8) . . ?
N7B Zn3 N3I 92.3(6) . . ?
N4F Zn3 N3I 77.5(6) . . ?
N7D Zn3 N3I 101.6(8) . . ?
N8B Zn3 N3I 81.8(8) . . ?
N5E Zn4 N6B 168.4(4) . . ?
N5E Zn4 N1D 93.2(5) . . ?
N6B Zn4 N1D 93.6(5) . . ?
N5E Zn4 N5B 92.7(4) . . ?
N6B Zn4 N5B 76.9(4) . . ?
N1D Zn4 N5B 99.1(5) . . ?
N5E Zn4 N6E 78.8(4) . . ?
N6B Zn4 N6E 96.9(4) . . ?
N1D Zn4 N6E 163.7(4) . . ?
N5B Zn4 N6E 95.4(5) . . ?
N5E Zn4 N2D 89.5(5) . . ?
N6B Zn4 N2D 101.4(4) . . ?
N1D Zn4 N2D 76.2(5) . . ?
N5B Zn4 N2D 175.0(5) . . ?
N6E Zn4 N2D 89.5(4) . . ?
N3C Zn5 N7F 91.8(4) . . ?
N3C Zn5 N8F 168.7(4) . . ?
N7F Zn5 N8F 76.9(4) . . ?
N3C Zn5 N3A 98.4(4) . . ?
N7F Zn5 N3A 92.8(4) . . ?
N8F Zn5 N3A 83.7(4) . . ?
N3C Zn5 N4C 77.4(4) . . ?
N7F Zn5 N4C 90.9(4) . . ?
N8F Zn5 N4C 101.1(4) . . ?
N3A Zn5 N4C 174.5(4) . . ?
N3C Zn5 N4A 98.1(4) . . ?
N7F Zn5 N4A 166.6(4) . . ?
N8F Zn5 N4A 93.3(4) . . ?
N3A Zn5 N4A 76.9(3) . . ?
N4C Zn5 N4A 100.0(4) . . ?
N1E Zn6 N1C 98.9(4) . . ?
N1E Zn6 N5A 90.8(4) . . ?
N1C Zn6 N5A 100.1(4) . . ?
N1E Zn6 N6A 87.4(4) . . ?
N1C Zn6 N6A 172.3(4) . . ?
N5A Zn6 N6A 75.2(4) . . ?
N1E Zn6 N2C 173.3(4) . . ?
N1C Zn6 N2C 74.8(4) . . ?
N5A Zn6 N2C 88.4(4) . . ?
N6A Zn6 N2C 98.8(4) . . ?
N1E Zn6 N2E 76.5(4) . . ?
N1C Zn6 N2E 93.9(4) . . ?
N5A Zn6 N2E 162.5(4) . . ?
N6A Zn6 N2E 91.9(4) . . ?
N2C Zn6 N2E 105.6(4) . . ?
N6F Zn7 N5D 169.8(4) . . ?
N6F Zn7 N5F 77.3(4) . . ?
N5D Zn7 N5F 92.5(4) . . ?
N6F Zn7 N6C 99.8(4) . . ?
N5D Zn7 N6C 89.8(4) . . ?
N5F Zn7 N6C 162.7(4) . . ?
N6F Zn7 N6D 103.0(4) . . ?
N5D Zn7 N6D 77.8(4) . . ?
N5F Zn7 N6D 93.5(4) . . ?
N6C Zn7 N6D 103.7(4) . . ?
N6F Zn7 N5C 88.5(4) . . ?
N5D Zn7 N5C 90.5(4) . . ?
N5F Zn7 N5C 86.9(4) . . ?
N6C Zn7 N5C 75.9(4) . . ?
N6D Zn7 N5C 168.3(4) . . ?
N3D Zn8 N7C 96.9(4) . . ?
N3D Zn8 N3E 88.9(4) . . ?
N7C Zn8 N3E 96.8(4) . . ?
N3D Zn8 N8C 173.9(4) . . ?
N7C Zn8 N8C 77.1(4) . . ?
N3E Zn8 N8C 91.0(5) . . ?
N3D Zn8 N4D 76.8(4) . . ?
N7C Zn8 N4D 93.6(4) . . ?
N3E Zn8 N4D 163.3(4) . . ?
N8C Zn8 N4D 104.1(4) . . ?
N3D Zn8 N4E 80.8(4) . . ?
N7C Zn8 N4E 173.1(4) . . ?
N3E Zn8 N4E 76.7(4) . . ?
N8C Zn8 N4E 105.1(4) . . ?
N4D Zn8 N4E 92.2(4) . . ?
C1A N1A C5A 118.3(7) . . ?
C1A N1A Zn1 126.6(7) . . ?
C5A N1A Zn1 115.1(6) . . ?
C6A N2A C7A 117.8(8) . . ?
C6A N2A Zn1 110.7(6) . . ?
C7A N2A Zn1 130.9(7) . . ?
C13A N3A C17A 118.6(7) . . ?
C13A N3A Zn5 127.4(7) . . ?
C17A N3A Zn5 112.6(6) . . ?
C18A N4A C19A 117.1(8) . . ?
C18A N4A Zn5 111.1(6) . . ?
C19A N4A Zn5 131.4(7) . . ?
C25A N5A C29A 118.8(8) . . ?
C25A N5A Zn6 126.6(8) . . ?
C29A N5A Zn6 114.7(7) . . ?
C30A N6A C31A 119.2(9) . . ?
C30A N6A Zn6 114.4(7) . . ?
C31A N6A Zn6 125.8(7) . . ?
C37A N7A C41A 118.5(7) . . ?
C37A N7A Zn2 126.8(6) . . ?
C41A N7A Zn2 114.3(5) . . ?
C42A N8A C43A 118.3(8) . . ?
C42A N8A Zn2 112.0(6) . . ?
C43A N8A Zn2 129.3(6) . . ?
C49A N9A C22A 120.3(7) . . ?
C49A N9A C10A 120.1(7) . . ?
C22A N9A C10A 119.6(7) . . ?
C52A N10A C34A 117.6(7) . . ?
C52A N10A C46A 122.7(7) . . ?
C34A N10A C46A 118.4(7) . . ?
N1A C1A C2A 122.8(8) . . ?
N1A C1A H1A 118.6 . . ?
C2A C1A H1A 118.6 . . ?
C1A C2A C3A 118.9(9) . . ?
C1A C2A H2A 120.6 . . ?
C3A C2A H2A 120.6 . . ?
C2A C3A C4A 119.9(9) . . ?
C2A C3A H3A 120.0 . . ?
C4A C3A H3A 120.0 . . ?
C3A C4A C5A 117.4(8) . . ?
C3A C4A H4A 121.3 . . ?
C5A C4A H4A 121.3 . . ?
N1A C5A C4A 122.7(7) . . ?
N1A C5A C6A 115.9(7) . . ?
C4A C5A C6A 121.5(8) . . ?
N2A C6A C5A 121.5(8) . . ?
N2A C6A H6A 119.3 . . ?
C5A C6A H6A 119.3 . . ?
C12A C7A C8A 118.7(7) . . ?
C12A C7A N2A 121.3(8) . . ?
C8A C7A N2A 119.9(8) . . ?
C9A C8A C7A 120.5(8) . . ?
C9A C8A H8A 119.8 . . ?
C7A C8A H8A 119.8 . . ?
C8A C9A C10A 120.8(8) . . ?
C8A C9A H9A 119.6 . . ?
C10A C9A H9A 119.6 . . ?
C9A C10A C11A 118.3(7) . . ?
C9A C10A N9A 120.9(8) . . ?
C11A C10A N9A 120.8(8) . . ?
C12A C11A C10A 120.8(8) . . ?
C12A C11A H11A 119.6 . . ?
C10A C11A H11A 119.6 . . ?
C11A C12A C7A 120.8(8) . . ?
C11A C12A H12A 119.6 . . ?
C7A C12A H12A 119.6 . . ?
N3A C13A C14A 122.6(9) . . ?
N3A C13A H13A 118.7 . . ?
C14A C13A H13A 118.7 . . ?
C13A C14A C15A 119.4(9) . . ?
C13A C14A H14A 120.3 . . ?
C15A C14A H14A 120.3 . . ?
C14A C15A C16A 118.8(9) . . ?
C14A C15A H15A 120.6 . . ?
C16A C15A H15A 120.6 . . ?
C17A C16A C15A 118.3(8) . . ?
C17A C16A H16A 120.8 . . ?
C15A C16A H16A 120.8 . . ?
N3A C17A C16A 122.2(7) . . ?
N3A C17A C18A 116.4(7) . . ?
C16A C17A C18A 121.4(8) . . ?
N4A C18A C17A 121.2(9) . . ?
N4A C18A H18A 119.4 . . ?
C17A C18A H18A 119.4 . . ?
C20A C19A C24A 118.0(7) . . ?
C20A C19A N4A 119.9(8) . . ?
C24A C19A N4A 122.2(8) . . ?
C19A C20A C21A 121.0(8) . . ?
C19A C20A H20A 119.5 . . ?
C21A C20A H20A 119.5 . . ?
C20A C21A C22A 121.5(8) . . ?
C20A C21A H21A 119.2 . . ?
C22A C21A H21A 119.2 . . ?
C21A C22A C23A 117.4(7) . . ?
C21A C22A N9A 121.8(8) . . ?
C23A C22A N9A 120.7(8) . . ?
C24A C23A C22A 121.2(8) . . ?
C24A C23A H23A 119.4 . . ?
C22A C23A H23A 119.4 . . ?
C23A C24A C19A 120.7(8) . . ?
C23A C24A H24A 119.7 . . ?
C19A C24A H24A 119.7 . . ?
N5A C25A C26A 121.8(9) . . ?
N5A C25A H25A 119.1 . . ?
C26A C25A H25A 119.1 . . ?
C27A C26A C25A 119.2(9) . . ?
C27A C26A H26A 120.4 . . ?
C25A C26A H26A 120.4 . . ?
C26A C27A C28A 120.4(9) . . ?
C26A C27A H27A 119.8 . . ?
C28A C27A H27A 119.8 . . ?
C27A C28A C29A 117.1(8) . . ?
C27A C28A H28A 121.5 . . ?
C29A C28A H28A 121.5 . . ?
N5A C29A C28A 122.8(7) . . ?
N5A C29A C30A 115.2(8) . . ?
C28A C29A C30A 121.9(9) . . ?
N6A C30A C29A 119.5(9) . . ?
N6A C30A H30A 120.3 . . ?
C29A C30A H30A 120.3 . . ?
C36A C31A C32A 118.5(7) . . ?
C36A C31A N6A 120.3(8) . . ?
C32A C31A N6A 121.1(9) . . ?
C31A C32A C33A 119.8(8) . . ?
C31A C32A H32A 120.1 . . ?
C33A C32A H32A 120.1 . . ?
C34A C33A C32A 122.0(8) . . ?
C34A C33A H33A 119.0 . . ?
C32A C33A H33A 119.0 . . ?
C33A C34A C35A 118.0(7) . . ?
C33A C34A N10A 118.5(8) . . ?
C35A C34A N10A 123.5(8) . . ?
C34A C35A C36A 120.4(8) . . ?
C34A C35A H35A 119.8 . . ?
C36A C35A H35A 119.8 . . ?
C31A C36A C35A 121.1(8) . . ?
C31A C36A H36A 119.4 . . ?
C35A C36A H36A 119.4 . . ?
N7A C37A C38A 122.0(8) . . ?
N7A C37A H37A 119.0 . . ?
C38A C37A H37A 119.0 . . ?
C39A C38A C37A 119.0(8) . . ?
C39A C38A H38A 120.5 . . ?
C37A C38A H38A 120.5 . . ?
C38A C39A C40A 119.6(8) . . ?
C38A C39A H39A 120.2 . . ?
C40A C39A H39A 120.2 . . ?
C39A C40A C41A 118.1(7) . . ?
C39A C40A H40A 121.0 . . ?
C41A C40A H40A 121.0 . . ?
N7A C41A C40A 122.7(6) . . ?
N7A C41A C42A 115.9(7) . . ?
C40A C41A C42A 121.4(7) . . ?
N8A C42A C41A 120.2(8) . . ?
N8A C42A H42A 119.9 . . ?
C41A C42A H42A 119.9 . . ?
C48A C43A C44A 118.8(7) . . ?
C48A C43A N8A 123.2(8) . . ?
C44A C43A N8A 118.0(8) . . ?
C45A C44A C43A 120.3(8) . . ?
C45A C44A H44A 119.9 . . ?
C43A C44A H44A 119.9 . . ?
C44A C45A C46A 120.9(8) . . ?
C44A C45A H45A 119.5 . . ?
C46A C45A H45A 119.5 . . ?
C45A C46A C47A 118.4(7) . . ?
C45A C46A N10A 121.9(8) . . ?
C47A C46A N10A 119.6(8) . . ?
C48A C47A C46A 120.0(8) . . ?
C48A C47A H47A 120.0 . . ?
C46A C47A H47A 120.0 . . ?
C43A C48A C47A 121.1(8) . . ?
C43A C48A H48A 119.4 . . ?
C47A C48A H48A 119.4 . . ?
C50A C49A C54A 117.6(7) . . ?
C50A C49A N9A 120.5(7) . . ?
C54A C49A N9A 121.9(8) . . ?
C51A C50A C49A 119.7(8) . . ?
C51A C50A H50A 120.1 . . ?
C49A C50A H50A 120.1 . . ?
C52A C51A C50A 124.4(8) . . ?
C52A C51A H51A 117.8 . . ?
C50A C51A H51A 117.8 . . ?
C51A C52A N10A 124.0(8) . . ?
C51A C52A C53A 115.7(7) . . ?
N10A C52A C53A 119.5(7) . . ?
C54A C53A C52A 122.2(8) . . ?
C54A C53A H53A 118.9 . . ?
C52A C53A H53A 118.9 . . ?
C53A C54A C49A 120.4(8) . . ?
C53A C54A H54A 119.8 . . ?
C49A C54A H54A 119.8 . . ?
C1B N1B C5B 117.9(7) . . ?
C1B N1B Zn1 129.6(7) . . ?
C5B N1B Zn1 112.4(6) . . ?
C6B N2B C7B 118.5(9) . . ?
C6B N2B Zn1 113.0(6) . . ?
C7B N2B Zn1 128.3(7) . . ?
C13B N3B C17B 117.5(7) . . ?
C13B N3B Zn2 128.2(6) . . ?
C17B N3B Zn2 114.2(5) . . ?
C18B N4B C19B 117.6(8) . . ?
C18B N4B Zn2 111.1(6) . . ?
C19B N4B Zn2 131.2(6) . . ?
C25B N5B C29B 118.4(7) . . ?
C25B N5B Zn4 128.3(7) . . ?
C29B N5B Zn4 112.7(6) . . ?
C30B N6B C31B 120.5(9) . . ?
C30B N6B Zn4 114.1(7) . . ?
C31B N6B Zn4 124.9(7) . . ?
C37B N7B C41B 118.0(7) . . ?
C37B N7B Zn3 127.6(7) . . ?
C41B N7B Zn3 113.9(6) . . ?
C42B N8B C43B 117.7(9) . . ?
C42B N8B C43H 124(2) . . ?
C42B N8B Zn3 111.2(6) . . ?
C43B N8B Zn3 131.1(8) . . ?
C43H N8B Zn3 122.3(19) . . ?
C49B N9B C22B 119.7(7) . . ?
C49B N9B C10B 119.0(7) . . ?
C22B N9B C10B 119.7(7) . . ?
C52B N10B C46H 118(2) . . ?
C52B N10B C34B 119.5(8) . . ?
C46H N10B C34B 119(2) . . ?
C52B N10B C46B 119.3(8) . . ?
C34B N10B C46B 121.0(8) . . ?
N1B C1B C2B 123.3(8) . . ?
N1B C1B H1B 118.3 . . ?
C2B C1B H1B 118.3 . . ?
C1B C2B C3B 119.1(8) . . ?
C1B C2B H2B 120.5 . . ?
C3B C2B H2B 120.5 . . ?
C2B C3B C4B 118.9(8) . . ?
C2B C3B H3B 120.6 . . ?
C4B C3B H3B 120.6 . . ?
C5B C4B C3B 118.5(8) . . ?
C5B C4B H4B 120.8 . . ?
C3B C4B H4B 120.8 . . ?
N1B C5B C4B 122.3(7) . . ?
N1B C5B C6B 115.7(7) . . ?
C4B C5B C6B 122.0(8) . . ?
N2B C6B C5B 121.1(9) . . ?
N2B C6B H6B 119.5 . . ?
C5B C6B H6B 119.5 . . ?
C12B C7B C8B 119.1(6) . . ?
C12B C7B N2B 120.2(8) . . ?
C8B C7B N2B 120.6(8) . . ?
C9B C8B C7B 120.5(8) . . ?
C9B C8B H8B 119.8 . . ?
C7B C8B H8B 119.8 . . ?
C10B C9B C8B 120.7(8) . . ?
C10B C9B H9B 119.7 . . ?
C8B C9B H9B 119.7 . . ?
C9B C10B C11B 119.0(7) . . ?
C9B C10B N9B 121.7(8) . . ?
C11B C10B N9B 119.3(8) . . ?
C12B C11B C10B 120.2(8) . . ?
C12B C11B H11B 119.9 . . ?
C10B C11B H11B 119.9 . . ?
C11B C12B C7B 120.5(7) . . ?
C11B C12B H12B 119.7 . . ?
C7B C12B H12B 119.7 . . ?
N3B C13B C14B 123.1(8) . . ?
N3B C13B H13B 118.4 . . ?
C14B C13B H13B 118.4 . . ?
C13B C14B C15B 119.3(8) . . ?
C13B C14B H14B 120.3 . . ?
C15B C14B H14B 120.3 . . ?
C14B C15B C16B 118.6(8) . . ?
C14B C15B H15B 120.7 . . ?
C16B C15B H15B 120.7 . . ?
C17B C16B C15B 118.5(7) . . ?
C17B C16B H16B 120.8 . . ?
C15B C16B H16B 120.8 . . ?
N3B C17B C16B 122.9(6) . . ?
N3B C17B C18B 116.9(7) . . ?
C16B C17B C18B 120.2(7) . . ?
N4B C18B C17B 120.8(8) . . ?
N4B C18B H18B 119.6 . . ?
C17B C18B H18B 119.6 . . ?
C20B C19B C24B 119.0(7) . . ?
C20B C19B N4B 118.5(8) . . ?
C24B C19B N4B 122.5(8) . . ?
C21B C20B C19B 120.6(8) . . ?
C21B C20B H20B 119.7 . . ?
C19B C20B H20B 119.7 . . ?
C20B C21B C22B 120.8(8) . . ?
C20B C21B H21B 119.6 . . ?
C22B C21B H21B 119.6 . . ?
C23B C22B C21B 118.6(7) . . ?
C23B C22B N9B 122.2(8) . . ?
C21B C22B N9B 119.2(8) . . ?
C24B C23B C22B 120.7(8) . . ?
C24B C23B H23B 119.6 . . ?
C22B C23B H23B 119.6 . . ?
C23B C24B C19B 120.2(8) . . ?
C23B C24B H24B 119.9 . . ?
C19B C24B H24B 119.9 . . ?
N5B C25B C26B 122.9(9) . . ?
N5B C25B H25B 118.5 . . ?
C26B C25B H25B 118.5 . . ?
C27B C26B C25B 118.7(9) . . ?
C27B C26B H26B 120.7 . . ?
C25B C26B H26B 120.7 . . ?
C26B C27B C28B 119.6(9) . . ?
C26B C27B H27B 120.2 . . ?
C28B C27B H27B 120.2 . . ?
C27B C28B C29B 118.4(8) . . ?
C27B C28B H28B 120.8 . . ?
C29B C28B H28B 120.8 . . ?
N5B C29B C28B 121.9(7) . . ?
N5B C29B C30B 115.2(8) . . ?
C28B C29B C30B 122.9(8) . . ?
N6B C30B C29B 119.8(9) . . ?
N6B C30B H30B 120.1 . . ?
C29B C30B H30B 120.1 . . ?
C36B C31B C32B 117.4(7) . . ?
C36B C31B N6B 121.3(9) . . ?
C32B C31B N6B 121.2(9) . . ?
C31B C32B C33B 121.1(8) . . ?
C31B C32B H32B 119.4 . . ?
C33B C32B H32B 119.4 . . ?
C34B C33B C32B 121.3(9) . . ?
C34B C33B H33B 119.4 . . ?
C32B C33B H33B 119.4 . . ?
C33B C34B C35B 117.7(8) . . ?
C33B C34B N10B 122.2(9) . . ?
C35B C34B N10B 120.0(9) . . ?
C34B C35B C36B 121.0(9) . . ?
C34B C35B H35B 119.5 . . ?
C36B C35B H35B 119.5 . . ?
C31B C36B C35B 121.0(8) . . ?
C31B C36B H36B 119.5 . . ?
C35B C36B H36B 119.5 . . ?
N7B C37B C38B 122.7(9) . . ?
N7B C37B H37B 118.6 . . ?
C38B C37B H37B 118.6 . . ?
C39B C38B C37B 118.7(9) . . ?
C39B C38B H38B 120.7 . . ?
C37B C38B H38B 120.7 . . ?
C38B C39B C40B 119.7(9) . . ?
C38B C39B H39B 120.1 . . ?
C40B C39B H39B 120.1 . . ?
C39B C40B C41B 118.3(8) . . ?
C39B C40B H40B 120.8 . . ?
C41B C40B H40B 120.8 . . ?
N7B C41B C40B 122.5(7) . . ?
N7B C41B C42B 116.2(8) . . ?
C40B C41B C42B 121.1(8) . . ?
N8B C42B C41B 120.6(9) . . ?
N8B C42B H42B 119.7 . . ?
C41B C42B H42B 119.7 . . ?
C48B C43B C44B 119.3(7) . . ?
C48B C43B N8B 123.7(9) . . ?
C44B C43B N8B 116.9(9) . . ?
C45B C44B C43B 120.5(8) . . ?
C45B C44B H44B 119.8 . . ?
C43B C44B H44B 119.8 . . ?
C44B C45B C46B 120.0(9) . . ?
C44B C45B H45B 120.0 . . ?
C46B C45B H45B 120.0 . . ?
C47B C46B C45B 119.5(8) . . ?
C47B C46B N10B 121.7(9) . . ?
C45B C46B N10B 118.9(9) . . ?
C48B C47B C46B 119.5(9) . . ?
C48B C47B H47B 120.2 . . ?
C46B C47B H47B 120.2 . . ?
C47B C48B C43B 121.2(8) . . ?
C47B C48B H48B 119.4 . . ?
C43B C48B H48B 119.4 . . ?
C50B C49B C54B 118.9(8) . . ?
C50B C49B N9B 120.0(9) . . ?
C54B C49B N9B 121.2(9) . . ?
C51B C50B C49B 118.6(9) . . ?
C51B C50B H50B 120.7 . . ?
C49B C50B H50B 120.7 . . ?
C52B C51B C50B 124.7(10) . . ?
C52B C51B H51B 117.6 . . ?
C50B C51B H51B 117.6 . . ?
C51B C52B N10B 124.7(9) . . ?
C51B C52B C53B 116.4(8) . . ?
N10B C52B C53B 118.9(9) . . ?
C54B C53B C52B 121.6(9) . . ?
C54B C53B H53B 119.2 . . ?
C52B C53B H53B 119.2 . . ?
C53B C54B C49B 119.8(9) . . ?
C53B C54B H54B 120.1 . . ?
C49B C54B H54B 120.1 . . ?
C44H C43H C48H 120.0 . . ?
C44H C43H N8B 118(3) . . ?
C48H C43H N8B 119(3) . . ?
C43H C44H C45H 120.0 . . ?
C43H C44H H44H 120.0 . . ?
C45H C44H H44H 120.0 . . ?
C44H C45H C46H 120.0 . . ?
C44H C45H H45H 120.0 . . ?
C46H C45H H45H 120.0 . . ?
C47H C46H C45H 120.0 . . ?
C47H C46H N10B 112(3) . . ?
C45H C46H N10B 128(3) . . ?
C46H C47H C48H 120.0 . . ?
C46H C47H H47H 120.0 . . ?
C48H C47H H47H 120.0 . . ?
C47H C48H C43H 120.0 . . ?
C47H C48H H48H 120.0 . . ?
C43H C48H H48H 120.0 . . ?
C1C N1C C5C 118.5(8) . . ?
C1C N1C Zn6 124.6(7) . . ?
C5C N1C Zn6 115.9(6) . . ?
C6C N2C C7C 119.0(10) . . ?
C6C N2C Zn6 114.6(7) . . ?
C7C N2C Zn6 126.3(8) . . ?
C17C N3C C13C 118.4(8) . . ?
C17C N3C Zn5 113.9(6) . . ?
C13C N3C Zn5 127.6(8) . . ?
C18C N4C C19C 117.9(10) . . ?
C18C N4C Zn5 111.8(7) . . ?
C19C N4C Zn5 130.3(8) . . ?
C29C N5C C25C 115.9(8) . . ?
C29C N5C Zn7 111.8(7) . . ?
C25C N5C Zn7 132.3(8) . . ?
C30C N6C C31C 118.1(11) . . ?
C30C N6C Zn7 112.8(8) . . ?
C31C N6C Zn7 128.9(9) . . ?
C37C N7C C41C 116.0(8) . . ?
C37C N7C Zn8 127.8(7) . . ?
C41C N7C Zn8 115.6(7) . . ?
C42C N8C C43C 114.0(11) . . ?
C42C N8C C43G 114.2(15) . . ?
C42C N8C Zn8 113.2(8) . . ?
C43C N8C Zn8 132.7(10) . . ?
C43G N8C Zn8 130.9(13) . . ?
C10C N9C C49C 117.6(9) . . ?
C10C N9C C22C 121.1(9) . . ?
C49C N9C C22C 121.2(9) . . ?
C34C N10C C52C 119.2(10) . . ?
C34C N10C C46G 123.0(15) . . ?
C52C N10C C46G 110.8(15) . . ?
C34C N10C C46C 126.5(10) . . ?
C52C N10C C46C 114.2(10) . . ?
N1C C1C C2C 121.9(9) . . ?
N1C C1C H1C 119.1 . . ?
C2C C1C H1C 119.1 . . ?
C1C C2C C3C 119.7(10) . . ?
C1C C2C H2C 120.1 . . ?
C3C C2C H2C 120.1 . . ?
C2C C3C C4C 118.8(10) . . ?
C2C C3C H3C 120.6 . . ?
C4C C3C H3C 120.6 . . ?
C5C C4C C3C 118.0(9) . . ?
C5C C4C H4C 121.0 . . ?
C3C C4C H4C 121.0 . . ?
N1C C5C C4C 123.0(8) . . ?
N1C C5C C6C 114.8(8) . . ?
C4C C5C C6C 122.2(9) . . ?
N2C C6C C5C 119.8(10) . . ?
N2C C6C H6C 120.1 . . ?
C5C C6C H6C 120.1 . . ?
C8C C7C C12C 119.2(8) . . ?
C8C C7C N2C 120.3(10) . . ?
C12C C7C N2C 120.3(10) . . ?
C9C C8C C7C 120.1(9) . . ?
C9C C8C H8C 120.0 . . ?
C7C C8C H8C 120.0 . . ?
C10C C9C C8C 120.7(10) . . ?
C10C C9C H9C 119.7 . . ?
C8C C9C H9C 119.7 . . ?
C9C C10C C11C 119.7(9) . . ?
C9C C10C N9C 119.6(10) . . ?
C11C C10C N9C 120.5(10) . . ?
C12C C11C C10C 120.2(10) . . ?
C12C C11C H11C 119.9 . . ?
C10C C11C H11C 119.9 . . ?
C11C C12C C7C 120.1(9) . . ?
C11C C12C H12C 120.0 . . ?
C7C C12C H12C 120.0 . . ?
N3C C13C C14C 121.5(10) . . ?
N3C C13C H13C 119.3 . . ?
C14C C13C H13C 119.3 . . ?
C15C C14C C13C 120.1(10) . . ?
C15C C14C H14C 120.0 . . ?
C13C C14C H14C 120.0 . . ?
C14C C15C C16C 120.3(10) . . ?
C14C C15C H15C 119.8 . . ?
C16C C15C H15C 119.8 . . ?
C15C C16C C17C 116.6(9) . . ?
C15C C16C H16C 121.7 . . ?
C17C C16C H16C 121.7 . . ?
N3C C17C C16C 123.1(8) . . ?
N3C C17C C18C 115.1(8) . . ?
C16C C17C C18C 121.8(9) . . ?
N4C C18C C17C 121.4(10) . . ?
N4C C18C H18C 119.3 . . ?
C17C C18C H18C 119.3 . . ?
C20C C19C C24C 119.5(8) . . ?
C20C C19C N4C 116.5(10) . . ?
C24C C19C N4C 123.9(10) . . ?
C19C C20C C21C 120.6(10) . . ?
C19C C20C H20C 119.7 . . ?
C21C C20C H20C 119.7 . . ?
C22C C21C C20C 120.8(11) . . ?
C22C C21C H21C 119.6 . . ?
C20C C21C H21C 119.6 . . ?
C21C C22C C23C 119.8(10) . . ?
C21C C22C N9C 117.5(11) . . ?
C23C C22C N9C 122.2(11) . . ?
C24C C23C C22C 119.1(10) . . ?
C24C C23C H23C 120.4 . . ?
C22C C23C H23C 120.4 . . ?
C23C C24C C19C 119.9(10) . . ?
C23C C24C H24C 120.0 . . ?
C19C C24C H24C 120.0 . . ?
N5C C25C C26C 124.6(10) . . ?
N5C C25C H25C 117.7 . . ?
C26C C25C H25C 117.7 . . ?
C25C C26C C27C 119.2(10) . . ?
C25C C26C H26C 120.4 . . ?
C27C C26C H26C 120.4 . . ?
C26C C27C C28C 118.8(10) . . ?
C26C C27C H27C 120.6 . . ?
C28C C27C H27C 120.6 . . ?
C27C C28C C29C 118.2(9) . . ?
C27C C28C H28C 120.9 . . ?
C29C C28C H28C 120.9 . . ?
N5C C29C C28C 123.2(8) . . ?
N5C C29C C30C 116.2(9) . . ?
C28C C29C C30C 120.6(9) . . ?
N6C C30C C29C 123.0(11) . . ?
N6C C30C H30C 118.5 . . ?
C29C C30C H30C 118.5 . . ?
C32C C31C C36C 117.9(8) . . ?
C32C C31C N6C 124.0(11) . . ?
C36C C31C N6C 118.0(10) . . ?
C31C C32C C33C 122.7(10) . . ?
C31C C32C H32C 118.6 . . ?
C33C C32C H32C 118.6 . . ?
C32C C33C C34C 120.7(10) . . ?
C32C C33C H33C 119.7 . . ?
C34C C33C H33C 119.7 . . ?
C33C C34C N10C 123.2(10) . . ?
C33C C34C C35C 117.5(9) . . ?
N10C C34C C35C 119.3(10) . . ?
C36C C35C C34C 121.0(10) . . ?
C36C C35C H35C 119.5 . . ?
C34C C35C H35C 119.5 . . ?
C35C C36C C31C 120.1(10) . . ?
C35C C36C H36C 120.0 . . ?
C31C C36C H36C 120.0 . . ?
N7C C37C C38C 125.2(9) . . ?
N7C C37C H37C 117.4 . . ?
C38C C37C H37C 117.4 . . ?
C37C C38C C39C 118.2(10) . . ?
C37C C38C H38C 120.9 . . ?
C39C C38C H38C 120.9 . . ?
C38C C39C C40C 118.5(9) . . ?
C38C C39C H39C 120.8 . . ?
C40C C39C H39C 120.8 . . ?
C41C C40C C39C 118.6(9) . . ?
C41C C40C H40C 120.7 . . ?
C39C C40C H40C 120.7 . . ?
N7C C41C C40C 123.5(8) . . ?
N7C C41C C42C 115.3(8) . . ?
C40C C41C C42C 120.9(8) . . ?
N8C C42C C41C 118.3(10) . . ?
N8C C42C H42C 120.8 . . ?
C41C C42C H42C 120.8 . . ?
C44C C43C C48C 118.6(9) . . ?
C44C C43C N8C 119.0(13) . . ?
C48C C43C N8C 122.4(13) . . ?
C45C C44C C43C 119.4(11) . . ?
C45C C44C H44C 120.3 . . ?
C43C C44C H44C 120.3 . . ?
C44C C45C C46C 122.7(12) . . ?
C44C C45C H45C 118.7 . . ?
C46C C45C H45C 118.7 . . ?
C45C C46C C47C 117.0(10) . . ?
C45C C46C N10C 119.2(12) . . ?
C47C C46C N10C 123.4(12) . . ?
C48C C47C C46C 121.7(12) . . ?
C48C C47C H47C 119.1 . . ?
C46C C47C H47C 119.1 . . ?
C47C C48C C43C 120.3(11) . . ?
C47C C48C H48C 119.9 . . ?
C43C C48C H48C 119.9 . . ?
C54C C49C C50C 118.0(10) . . ?
C54C C49C N9C 121.6(12) . . ?
C50C C49C N9C 120.4(12) . . ?
C49C C50C C51C 118.4(12) . . ?
C49C C50C H50C 120.8 . . ?
C51C C50C H50C 120.8 . . ?
C52C C51C C50C 126.6(12) . . ?
C52C C51C H51C 116.7 . . ?
C50C C51C H51C 116.7 . . ?
C51C C52C C53C 114.3(10) . . ?
C51C C52C N10C 133.4(12) . . ?
C53C C52C N10C 112.3(11) . . ?
C54C C53C C52C 122.0(12) . . ?
C54C C53C H53C 119.0 . . ?
C52C C53C H53C 119.0 . . ?
C49C C54C C53C 120.8(12) . . ?
C49C C54C H54C 119.6 . . ?
C53C C54C H54C 119.6 . . ?
C44G C43G C48G 120.0 . . ?
C44G C43G N8C 115(2) . . ?
C48G C43G N8C 125(2) . . ?
C45G C44G C43G 120.0 . . ?
C45G C44G H44G 120.0 . . ?
C43G C44G H44G 120.0 . . ?
C44G C45G C46G 120.0 . . ?
C44G C45G H45G 120.0 . . ?
C46G C45G H45G 120.0 . . ?
C45G C46G C47G 120.0 . . ?
C45G C46G N10C 107(2) . . ?
C47G C46G N10C 130(2) . . ?
C48G C47G C46G 120.0 . . ?
C48G C47G H47G 120.0 . . ?
C46G C47G H47G 120.0 . . ?
C47G C48G C43G 120.0 . . ?
C47G C48G H48G 120.0 . . ?
C43G C48G H48G 120.0 . . ?
C5D N1D C1D 118.0(10) . . ?
C5D N1D Zn4 114.1(8) . . ?
C1D N1D Zn4 127.4(10) . . ?
C6D N2D C7D 118.7(11) . . ?
C6D N2D Zn4 111.9(8) . . ?
C7D N2D Zn4 129.3(8) . . ?
C17D N3D C13D 112.8(8) . . ?
C17D N3D Zn8 116.0(7) . . ?
C13D N3D Zn8 130.8(8) . . ?
C18D N4D C19D 119.9(10) . . ?
C18D N4D Zn8 112.1(7) . . ?
C19D N4D Zn8 127.9(7) . . ?
C25D N5D C29D 119.4(8) . . ?
C25D N5D Zn7 127.4(8) . . ?
C29D N5D Zn7 113.0(7) . . ?
C30D N6D C31D 119.3(10) . . ?
C30D N6D Zn7 109.8(8) . . ?
C31D N6D Zn7 130.7(8) . . ?
C37D N7D C41D 117.0(10) . . ?
C37D N7D Zn3 129.8(10) . . ?
C41D N7D Zn3 112.0(9) . . ?
C42D N8D C43D 115.0(11) . . ?
C42D N8D Zn3 114.7(9) . . ?
C43D N8D Zn3 130.2(9) . . ?
C22D N9D C49D 121.6(9) . . ?
C22D N9D C10D 117.3(9) . . ?
C49D N9D C10D 119.2(9) . . ?
C52D N10D C34D 123.8(9) . . ?
C52D N10D C46D 115.5(9) . . ?
C34D N10D C46D 120.3(9) . . ?
N1D C1D C2D 122.5(11) . . ?
N1D C1D H1D 118.7 . . ?
C2D C1D H1D 118.7 . . ?
C1D C2D C3D 119.8(12) . . ?
C1D C2D H2D 120.1 . . ?
C3D C2D H2D 120.1 . . ?
C4D C3D C2D 119.2(12) . . ?
C4D C3D H3D 120.4 . . ?
C2D C3D H3D 120.4 . . ?
C3D C4D C5D 118.1(10) . . ?
C3D C4D H4D 121.0 . . ?
C5D C4D H4D 121.0 . . ?
N1D C5D C4D 122.1(9) . . ?
N1D C5D C6D 116.9(10) . . ?
C4D C5D C6D 120.7(10) . . ?
N2D C6D C5D 119.8(11) . . ?
N2D C6D H6D 120.1 . . ?
C5D C6D H6D 120.1 . . ?
C8D C7D C12D 118.8(8) . . ?
C8D C7D N2D 120.8(11) . . ?
C12D C7D N2D 120.4(11) . . ?
C7D C8D C9D 120.4(9) . . ?
C7D C8D H8D 119.8 . . ?
C9D C8D H8D 119.8 . . ?
C10D C9D C8D 120.6(10) . . ?
C10D C9D H9D 119.7 . . ?
C8D C9D H9D 119.7 . . ?
C9D C10D C11D 119.4(9) . . ?
C9D C10D N9D 118.7(10) . . ?
C11D C10D N9D 121.9(10) . . ?
C12D C11D C10D 119.9(10) . . ?
C12D C11D H11D 120.0 . . ?
C10D C11D H11D 120.0 . . ?
C11D C12D C7D 120.7(9) . . ?
C11D C12D H12D 119.6 . . ?
C7D C12D H12D 119.6 . . ?
N3D C13D C14D 126.7(10) . . ?
N3D C13D H13D 116.7 . . ?
C14D C13D H13D 116.7 . . ?
C13D C14D C15D 118.8(10) . . ?
C13D C14D H14D 120.6 . . ?
C15D C14D H14D 120.6 . . ?
C14D C15D C16D 117.3(10) . . ?
C14D C15D H15D 121.3 . . ?
C16D C15D H15D 121.3 . . ?
C17D C16D C15D 119.5(9) . . ?
C17D C16D H16D 120.3 . . ?
C15D C16D H16D 120.3 . . ?
N3D C17D C16D 124.7(8) . . ?
N3D C17D C18D 113.8(8) . . ?
C16D C17D C18D 121.5(9) . . ?
N4D C18D C17D 120.0(10) . . ?
N4D C18D H18D 120.0 . . ?
C17D C18D H18D 120.0 . . ?
C20D C19D C24D 119.6(8) . . ?
C20D C19D N4D 117.8(9) . . ?
C24D C19D N4D 122.3(9) . . ?
C21D C20D C19D 121.5(9) . . ?
C21D C20D H20D 119.3 . . ?
C19D C20D H20D 119.3 . . ?
C20D C21D C22D 118.6(9) . . ?
C20D C21D H21D 120.7 . . ?
C22D C21D H21D 120.7 . . ?
C23D C22D C21D 119.9(9) . . ?
C23D C22D N9D 121.3(9) . . ?
C21D C22D N9D 118.7(9) . . ?
C22D C23D C24D 122.0(9) . . ?
C22D C23D H23D 119.0 . . ?
C24D C23D H23D 119.0 . . ?
C23D C24D C19D 118.4(9) . . ?
C23D C24D H24D 120.8 . . ?
C19D C24D H24D 120.8 . . ?
N5D C25D C26D 123.2(10) . . ?
N5D C25D H25D 118.4 . . ?
C26D C25D H25D 118.4 . . ?
C27D C26D C25D 117.5(10) . . ?
C27D C26D H26D 121.2 . . ?
C25D C26D H26D 121.2 . . ?
C26D C27D C28D 120.4(10) . . ?
C26D C27D H27D 119.8 . . ?
C28D C27D H27D 119.8 . . ?
C29D C28D C27D 118.3(9) . . ?
C29D C28D H28D 120.9 . . ?
C27D C28D H28D 120.9 . . ?
N5D C29D C28D 121.2(8) . . ?
N5D C29D C30D 117.2(9) . . ?
C28D C29D C30D 121.6(9) . . ?
N6D C30D C29D 122.1(10) . . ?
N6D C30D H30D 119.0 . . ?
C29D C30D H30D 119.0 . . ?
C36D C31D C32D 118.1(8) . . ?
C36D C31D N6D 119.1(10) . . ?
C32D C31D N6D 122.8(10) . . ?
C33D C32D C31D 120.4(9) . . ?
C33D C32D H32D 119.8 . . ?
C31D C32D H32D 119.8 . . ?
C32D C33D C34D 121.3(10) . . ?
C32D C33D H33D 119.3 . . ?
C34D C33D H33D 119.3 . . ?
C35D C34D C33D 117.5(9) . . ?
C35D C34D N10D 121.4(10) . . ?
C33D C34D N10D 121.0(10) . . ?
C36D C35D C34D 120.5(10) . . ?
C36D C35D H35D 119.7 . . ?
C34D C35D H35D 119.7 . . ?
C31D C36D C35D 122.0(9) . . ?
C31D C36D H36D 119.0 . . ?
C35D C36D H36D 119.0 . . ?
N7D C37D C38D 124.5(12) . . ?
N7D C37D H37D 117.7 . . ?
C38D C37D H37D 117.7 . . ?
C37D C38D C39D 117.7(12) . . ?
C37D C38D H38D 121.2 . . ?
C39D C38D H38D 121.2 . . ?
C40D C39D C38D 119.3(12) . . ?
C40D C39D H39D 120.3 . . ?
C38D C39D H39D 120.3 . . ?
C41D C40D C39D 118.1(10) . . ?
C41D C40D H40D 120.9 . . ?
C39D C40D H40D 120.9 . . ?
N7D C41D C40D 123.3(9) . . ?
N7D C41D C42D 115.4(10) . . ?
C40D C41D C42D 121.2(11) . . ?
N8D C42D C41D 120.7(11) . . ?
N8D C42D H42D 119.6 . . ?
C41D C42D H42D 119.6 . . ?
C48D C43D C44D 119.6(8) . . ?
C48D C43D N8D 121.6(10) . . ?
C44D C43D N8D 118.8(10) . . ?
C45D C44D C43D 118.8(9) . . ?
C45D C44D H44D 120.6 . . ?
C43D C44D H44D 120.6 . . ?
C46D C45D C44D 122.2(10) . . ?
C46D C45D H45D 118.9 . . ?
C44D C45D H45D 118.9 . . ?
C45D C46D C47D 117.9(9) . . ?
C45D C46D N10D 121.3(10) . . ?
C47D C46D N10D 120.9(10) . . ?
C48D C47D C46D 121.3(10) . . ?
C48D C47D H47D 119.4 . . ?
C46D C47D H47D 119.4 . . ?
C47D C48D C43D 120.0(9) . . ?
C47D C48D H48D 120.0 . . ?
C43D C48D H48D 120.0 . . ?
C50D C49D C54D 117.0(9) . . ?
C50D C49D N9D 122.8(10) . . ?
C54D C49D N9D 120.2(10) . . ?
C49D C50D C51D 121.6(10) . . ?
C49D C50D H50D 119.2 . . ?
C51D C50D H50D 119.2 . . ?
C52D C51D C50D 122.6(11) . . ?
C52D C51D H51D 118.7 . . ?
C50D C51D H51D 118.7 . . ?
C51D C52D N10D 124.4(10) . . ?
C51D C52D C53D 117.0(9) . . ?
N10D C52D C53D 118.6(10) . . ?
C54D C53D C52D 120.9(11) . . ?
C54D C53D H53D 119.5 . . ?
C52D C53D H53D 119.5 . . ?
C53D C54D C49D 120.9(10) . . ?
C53D C54D H54D 119.6 . . ?
C49D C54D H54D 119.6 . . ?
C1E N1E C5E 117.1(8) . . ?
C1E N1E Zn6 127.2(8) . . ?
C5E N1E Zn6 115.2(7) . . ?
C6E N2E C7E 118.2(10) . . ?
C6E N2E Zn6 109.8(8) . . ?
C7E N2E Zn6 131.7(8) . . ?
C13E N3E C17E 118.4(9) . . ?
C13E N3E Zn8 127.2(9) . . ?
C17E N3E Zn8 113.6(7) . . ?
C18E N4E C19E 118.8(11) . . ?
C18E N4E Zn8 111.8(7) . . ?
C19E N4E Zn8 127.2(8) . . ?
C25E N5E C29E 119.8(9) . . ?
C25E N5E Zn4 127.8(9) . . ?
C29E N5E Zn4 111.8(7) . . ?
C30E N6E C31E 119.9(11) . . ?
C30E N6E Zn4 110.2(8) . . ?
C31E N6E Zn4 129.3(7) . . ?
C37E N7E C41E 118.6(8) . . ?
C37E N7E Zn2 128.1(7) . . ?
C41E N7E Zn2 113.3(6) . . ?
C42E N8E C43E 118.0(9) . . ?
C42E N8E Zn2 113.2(7) . . ?
C43E N8E Zn2 128.8(7) . . ?
C10E N9E C49E 120.5(9) . . ?
C10E N9E C22E 122.4(9) . . ?
C49E N9E C22E 116.8(9) . . ?
C52E N10E C34E 122.1(8) . . ?
C52E N10E C46E 119.5(8) . . ?
C34E N10E C46E 116.4(8) . . ?
N1E C1E C2E 124.7(10) . . ?
N1E C1E H1E 117.7 . . ?
C2E C1E H1E 117.7 . . ?
C3E C2E C1E 117.4(10) . . ?
C3E C2E H2E 121.3 . . ?
C1E C2E H2E 121.3 . . ?
C2E C3E C4E 118.7(10) . . ?
C2E C3E H3E 120.6 . . ?
C4E C3E H3E 120.6 . . ?
C3E C4E C5E 120.2(9) . . ?
C3E C4E H4E 119.9 . . ?
C5E C4E H4E 119.9 . . ?
N1E C5E C4E 121.9(8) . . ?
N1E C5E C6E 114.4(9) . . ?
C4E C5E C6E 123.7(9) . . ?
N2E C6E C5E 123.8(10) . . ?
N2E C6E H6E 118.1 . . ?
C5E C6E H6E 118.1 . . ?
C12E C7E C8E 118.5(8) . . ?
C12E C7E N2E 117.6(10) . . ?
C8E C7E N2E 123.7(10) . . ?
C9E C8E C7E 120.8(9) . . ?
C9E C8E H8E 119.6 . . ?
C7E C8E H8E 119.6 . . ?
C8E C9E C10E 121.5(10) . . ?
C8E C9E H9E 119.2 . . ?
C10E C9E H9E 119.2 . . ?
N9E C10E C9E 123.7(10) . . ?
N9E C10E C11E 118.7(10) . . ?
C9E C10E C11E 117.6(9) . . ?
C12E C11E C10E 120.6(10) . . ?
C12E C11E H11E 119.7 . . ?
C10E C11E H11E 119.7 . . ?
C11E C12E C7E 121.0(9) . . ?
C11E C12E H12E 119.5 . . ?
C7E C12E H12E 119.5 . . ?
N3E C13E C14E 123.2(11) . . ?
N3E C13E H13E 118.4 . . ?
C14E C13E H13E 118.4 . . ?
C13E C14E C15E 118.2(11) . . ?
C13E C14E H14E 120.9 . . ?
C15E C14E H14E 120.9 . . ?
C14E C15E C16E 120.7(11) . . ?
C14E C15E H15E 119.7 . . ?
C16E C15E H15E 119.7 . . ?
C17E C16E C15E 117.3(10) . . ?
C17E C16E H16E 121.4 . . ?
C15E C16E H16E 121.4 . . ?
N3E C17E C16E 122.2(8) . . ?
N3E C17E C18E 117.9(9) . . ?
C16E C17E C18E 119.9(10) . . ?
N4E C18E C17E 118.2(10) . . ?
N4E C18E H18E 120.9 . . ?
C17E C18E H18E 120.9 . . ?
C20E C19E C24E 118.3(8) . . ?
C20E C19E N4E 119.8(10) . . ?
C24E C19E N4E 121.8(10) . . ?
C19E C20E C21E 121.0(9) . . ?
C19E C20E H20E 119.5 . . ?
C21E C20E H20E 119.5 . . ?
C22E C21E C20E 120.8(10) . . ?
C22E C21E H21E 119.6 . . ?
C20E C21E H21E 119.6 . . ?
C21E C22E C23E 118.4(9) . . ?
C21E C22E N9E 119.7(10) . . ?
C23E C22E N9E 121.9(10) . . ?
C24E C23E C22E 120.1(10) . . ?
C24E C23E H23E 120.0 . . ?
C22E C23E H23E 120.0 . . ?
C19E C24E C23E 121.3(10) . . ?
C19E C24E H24E 119.4 . . ?
C23E C24E H24E 119.4 . . ?
N5E C25E C26E 122.7(11) . . ?
N5E C25E H25E 118.7 . . ?
C26E C25E H25E 118.7 . . ?
C27E C26E C25E 118.4(11) . . ?
C27E C26E H26E 120.8 . . ?
C25E C26E H26E 120.8 . . ?
C26E C27E C28E 119.5(11) . . ?
C26E C27E H27E 120.3 . . ?
C28E C27E H27E 120.3 . . ?
C29E C28E C27E 118.6(10) . . ?
C29E C28E H28E 120.7 . . ?
C27E C28E H28E 120.7 . . ?
N5E C29E C28E 121.0(8) . . ?
N5E C29E C30E 116.3(9) . . ?
C28E C29E C30E 122.7(9) . . ?
N6E C30E C29E 122.2(11) . . ?
N6E C30E H30E 118.9 . . ?
C29E C30E H30E 118.9 . . ?
C36E C31E C32E 117.7(8) . . ?
C36E C31E N6E 121.0(9) . . ?
C32E C31E N6E 121.4(9) . . ?
C33E C32E C31E 120.9(9) . . ?
C33E C32E H32E 119.5 . . ?
C31E C32E H32E 119.5 . . ?
C32E C33E C34E 121.8(9) . . ?
C32E C33E H33E 119.1 . . ?
C34E C33E H33E 119.1 . . ?
C33E C34E C35E 117.6(9) . . ?
C33E C34E N10E 122.0(9) . . ?
C35E C34E N10E 120.4(9) . . ?
C36E C35E C34E 120.3(9) . . ?
C36E C35E H35E 119.9 . . ?
C34E C35E H35E 119.9 . . ?
C31E C36E C35E 121.7(9) . . ?
C31E C36E H36E 119.2 . . ?
C35E C36E H36E 119.2 . . ?
N7E C37E C38E 121.6(9) . . ?
N7E C37E H37E 119.2 . . ?
C38E C37E H37E 119.2 . . ?
C37E C38E C39E 120.4(9) . . ?
C37E C38E H38E 119.8 . . ?
C39E C38E H38E 119.8 . . ?
C40E C39E C38E 118.0(9) . . ?
C40E C39E H39E 121.0 . . ?
C38E C39E H39E 121.0 . . ?
C41E C40E C39E 117.7(9) . . ?
C41E C40E H40E 121.1 . . ?
C39E C40E H40E 121.1 . . ?
N7E C41E C40E 123.6(7) . . ?
N7E C41E C42E 115.9(8) . . ?
C40E C41E C42E 120.4(8) . . ?
N8E C42E C41E 121.1(9) . . ?
N8E C42E H42E 119.4 . . ?
C41E C42E H42E 119.4 . . ?
C48E C43E C44E 118.8(7) . . ?
C48E C43E N8E 121.0(8) . . ?
C44E C43E N8E 120.3(8) . . ?
C45E C44E C43E 121.0(8) . . ?
C45E C44E H44E 119.5 . . ?
C43E C44E H44E 119.5 . . ?
C44E C45E C46E 120.2(9) . . ?
C44E C45E H45E 119.9 . . ?
C46E C45E H45E 119.9 . . ?
C45E C46E C47E 119.5(8) . . ?
C45E C46E N10E 121.3(9) . . ?
C47E C46E N10E 119.1(9) . . ?
C48E C47E C46E 119.8(9) . . ?
C48E C47E H47E 120.1 . . ?
C46E C47E H47E 120.1 . . ?
C43E C48E C47E 120.7(8) . . ?
C43E C48E H48E 119.6 . . ?
C47E C48E H48E 119.6 . . ?
C54E C49E C50E 116.4(9) . . ?
C54E C49E N9E 123.1(10) . . ?
C50E C49E N9E 120.4(10) . . ?
C51E C50E C49E 123.0(10) . . ?
C51E C50E H50E 118.5 . . ?
C49E C50E H50E 118.5 . . ?
C50E C51E C52E 120.5(10) . . ?
C50E C51E H51E 119.7 . . ?
C52E C51E H51E 119.7 . . ?
C51E C52E C53E 116.7(9) . . ?
C51E C52E N10E 122.8(10) . . ?
C53E C52E N10E 120.3(9) . . ?
C54E C53E C52E 121.6(10) . . ?
C54E C53E H53E 119.2 . . ?
C52E C53E H53E 119.2 . . ?
C49E C54E C53E 121.6(10) . . ?
C49E C54E H54E 119.2 . . ?
C53E C54E H54E 119.2 . . ?
C1F N1F C5F 117.9(8) . . ?
C1F N1F Zn1 128.9(8) . . ?
C5F N1F Zn1 113.1(7) . . ?
C6F N2F C7F 120.8(10) . . ?
C6F N2F Zn1 111.7(8) . . ?
C7F N2F Zn1 127.2(8) . . ?
C13F N3F C17F 116.8(9) . . ?
C13F N3F Zn3 128.6(12) . . ?
C17F N3F Zn3 114.1(11) . . ?
C18F N4F C19F 115.6(12) . . ?
C18I N4F C19F 115.3(14) . . ?
C18F N4F Zn3 110.1(11) . . ?
C18I N4F Zn3 109.9(12) . . ?
C19F N4F Zn3 132.2(9) . . ?
C25F N5F C29F 116.3(8) . . ?
C25F N5F Zn7 129.1(7) . . ?
C29F N5F Zn7 113.1(6) . . ?
C30F N6F C31F 115.4(10) . . ?
C30F N6F Zn7 112.8(7) . . ?
C31F N6F Zn7 131.4(8) . . ?
C37F N7F C41F 118.4(9) . . ?
C37F N7F Zn5 128.1(8) . . ?
C41F N7F Zn5 113.5(7) . . ?
C42F N8F C43F 117.9(10) . . ?
C42F N8F Zn5 112.7(8) . . ?
C43F N8F Zn5 128.5(8) . . ?
C49F N9F C10F 120.3(9) . . ?
C49F N9F C22F 121.1(9) . . ?
C10F N9F C22F 118.2(9) . . ?
C52F N10F C34F 122.6(9) . . ?
C52F N10F C46F 117.6(8) . . ?
C34F N10F C46F 119.7(9) . . ?
N1F C1F C2F 124.6(10) . . ?
N1F C1F H1F 117.7 . . ?
C2F C1F H1F 117.7 . . ?
C3F C2F C1F 116.2(10) . . ?
C3F C2F H2F 121.9 . . ?
C1F C2F H2F 121.9 . . ?
C2F C3F C4F 121.4(10) . . ?
C2F C3F H3F 119.3 . . ?
C4F C3F H3F 119.3 . . ?
C5F C4F C3F 117.6(9) . . ?
C5F C4F H4F 121.2 . . ?
C3F C4F H4F 121.2 . . ?
N1F C5F C4F 122.1(8) . . ?
N1F C5F C6F 115.8(9) . . ?
C4F C5F C6F 122.0(9) . . ?
N2F C6F C5F 120.0(11) . . ?
N2F C6F H6F 120.0 . . ?
C5F C6F H6F 120.0 . . ?
C8F C7F C12F 119.4(8) . . ?
C8F C7F N2F 119.7(9) . . ?
C12F C7F N2F 120.9(9) . . ?
C7F C8F C9F 120.4(9) . . ?
C7F C8F H8F 119.8 . . ?
C9F C8F H8F 119.8 . . ?
C10F C9F C8F 120.7(9) . . ?
C10F C9F H9F 119.6 . . ?
C8F C9F H9F 119.6 . . ?
C9F C10F C11F 118.9(9) . . ?
C9F C10F N9F 120.4(9) . . ?
C11F C10F N9F 120.7(10) . . ?
C12F C11F C10F 121.4(10) . . ?
C12F C11F H11F 119.3 . . ?
C10F C11F H11F 119.3 . . ?
C11F C12F C7F 119.2(9) . . ?
C11F C12F H12F 120.4 . . ?
C7F C12F H12F 120.4 . . ?
N3F C13F C14F 122.2(11) . . ?
N3F C13F H13F 118.9 . . ?
C14F C13F H13F 118.9 . . ?
C15F C14F C13F 120.7(11) . . ?
C15F C14F H14F 119.7 . . ?
C13F C14F H14F 119.7 . . ?
C14F C15F C16F 118.5(11) . . ?
C14F C15F H15F 120.7 . . ?
C16F C15F H15F 120.7 . . ?
C17F C16F C15F 117.5(10) . . ?
C17F C16F H16F 121.3 . . ?
C15F C16F H16F 121.3 . . ?
N3F C17F C16F 124.2(9) . . ?
N3F C17F C18F 115.0(10) . . ?
C16F C17F C18F 120.7(10) . . ?
N4F C18F C17F 120.2(14) . . ?
N4F C18F H18F 119.9 . . ?
C17F C18F H18F 119.9 . . ?
C20F C19F C24F 120.1(9) . . ?
C20F C19F N4F 117.4(11) . . ?
C24F C19F N4F 122.2(11) . . ?
C19F C20F C21F 121.3(10) . . ?
C19F C20F H20F 119.3 . . ?
C21F C20F H20F 119.3 . . ?
C22F C21F C20F 119.1(10) . . ?
C22F C21F H21F 120.4 . . ?
C20F C21F H21F 120.4 . . ?
C21F C22F C23F 119.7(9) . . ?
C21F C22F N9F 118.7(10) . . ?
C23F C22F N9F 121.5(10) . . ?
C24F C23F C22F 120.4(10) . . ?
C24F C23F H23F 119.8 . . ?
C22F C23F H23F 119.8 . . ?
C23F C24F C19F 119.1(9) . . ?
C23F C24F H24F 120.4 . . ?
C19F C24F H24F 120.4 . . ?
N5F C25F C26F 124.6(9) . . ?
N5F C25F H25F 117.7 . . ?
C26F C25F H25F 117.7 . . ?
C25F C26F C27F 119.3(9) . . ?
C25F C26F H26F 120.3 . . ?
C27F C26F H26F 120.3 . . ?
C26F C27F C28F 116.9(9) . . ?
C26F C27F H27F 121.5 . . ?
C28F C27F H27F 121.5 . . ?
C29F C28F C27F 120.2(9) . . ?
C29F C28F H28F 119.9 . . ?
C27F C28F H28F 119.9 . . ?
N5F C29F C28F 122.6(7) . . ?
N5F C29F C30F 114.8(8) . . ?
C28F C29F C30F 122.5(8) . . ?
N6F C30F C29F 119.8(10) . . ?
N6F C30F H30F 120.1 . . ?
C29F C30F H30F 120.1 . . ?
C32F C31F C36F 118.4(8) . . ?
C32F C31F N6F 120.5(10) . . ?
C36F C31F N6F 121.0(10) . . ?
C33F C32F C31F 121.0(9) . . ?
C33F C32F H32F 119.5 . . ?
C31F C32F H32F 119.5 . . ?
C32F C33F C34F 120.6(9) . . ?
C32F C33F H33F 119.7 . . ?
C34F C33F H33F 119.7 . . ?
N10F C34F C33F 122.2(9) . . ?
N10F C34F C35F 119.0(9) . . ?
C33F C34F C35F 118.7(9) . . ?
C36F C35F C34F 120.3(10) . . ?
C36F C35F H35F 119.9 . . ?
C34F C35F H35F 119.9 . . ?
C35F C36F C31F 121.0(9) . . ?
C35F C36F H36F 119.5 . . ?
C31F C36F H36F 119.5 . . ?
N7F C37F C38F 121.9(10) . . ?
N7F C37F H37F 119.1 . . ?
C38F C37F H37F 119.1 . . ?
C39F C38F C37F 120.3(11) . . ?
C39F C38F H38F 119.9 . . ?
C37F C38F H38F 119.9 . . ?
C38F C39F C40F 117.6(11) . . ?
C38F C39F H39F 121.2 . . ?
C40F C39F H39F 121.2 . . ?
C39F C40F C41F 118.9(10) . . ?
C39F C40F H40F 120.5 . . ?
C41F C40F H40F 120.5 . . ?
N7F C41F C40F 122.8(8) . . ?
N7F C41F C42F 115.4(9) . . ?
C40F C41F C42F 121.7(9) . . ?
N8F C42F C41F 120.6(10) . . ?
N8F C42F H42F 119.7 . . ?
C41F C42F H42F 119.7 . . ?
C48F C43F C44F 119.1(8) . . ?
C48F C43F N8F 121.1(10) . . ?
C44F C43F N8F 119.8(9) . . ?
C45F C44F C43F 120.7(9) . . ?
C45F C44F H44F 119.7 . . ?
C43F C44F H44F 119.7 . . ?
C46F C45F C44F 119.9(10) . . ?
C46F C45F H45F 120.0 . . ?
C44F C45F H45F 120.0 . . ?
C45F C46F C47F 119.0(9) . . ?
C45F C46F N10F 120.2(9) . . ?
C47F C46F N10F 120.8(9) . . ?
C48F C47F C46F 121.2(9) . . ?
C48F C47F H47F 119.4 . . ?
C46F C47F H47F 119.4 . . ?
C43F C48F C47F 119.8(9) . . ?
C43F C48F H48F 120.1 . . ?
C47F C48F H48F 120.1 . . ?
N9F C49F C54F 118.9(10) . . ?
N9F C49F C50F 122.8(10) . . ?
C54F C49F C50F 118.2(9) . . ?
C51F C50F C49F 119.7(10) . . ?
C51F C50F H50F 120.2 . . ?
C49F C50F H50F 120.2 . . ?
C52F C51F C50F 122.6(11) . . ?
C52F C51F H51F 118.7 . . ?
C50F C51F H51F 118.7 . . ?
C51F C52F N10F 124.5(10) . . ?
C51F C52F C53F 117.5(9) . . ?
N10F C52F C53F 118.0(10) . . ?
C54F C53F C52F 121.1(10) . . ?
C54F C53F H53F 119.5 . . ?
C52F C53F H53F 119.5 . . ?
C53F C54F C49F 120.8(10) . . ?
C53F C54F H54F 119.6 . . ?
C49F C54F H54F 119.6 . . ?
C17I N3I C13I 116.5(14) . . ?
C17I N3I Zn3 113.3(13) . . ?
C13I N3I Zn3 129.4(14) . . ?
N3I C13I C14I 121.2(15) . . ?
N3I C13I H13I 119.4 . . ?
C14I C13I H13I 119.4 . . ?
C15I C14I C13I 121.5(16) . . ?
C15I C14I H14I 119.2 . . ?
C13I C14I H14I 119.2 . . ?
C14I C15I C16I 117.8(16) . . ?
C14I C15I H15I 121.1 . . ?
C16I C15I H15I 121.1 . . ?
C15I C16I C17I 116.7(14) . . ?
C15I C16I H16I 121.6 . . ?
C17I C16I H16I 121.6 . . ?
N3I C17I C16I 125.2(13) . . ?
N3I C17I C18I 114.4(14) . . ?
C16I C17I C18I 120.4(15) . . ?
N4F C18I C17I 124(2) . . ?
N4F C18I H18I 118.1 . . ?
C17I C18I H18I 118.1 . . ?
F4 B1 F1 114.4(16) . . ?
F4 B1 F3 110.1(15) . . ?
F1 B1 F3 108.9(14) . . ?
F4 B1 F2 106.0(14) . . ?
F1 B1 F2 112.5(14) . . ?
F3 B1 F2 104.5(14) . . ?
F8 B2 F7 109.8(16) . . ?
F8 B2 F6 110.5(14) . . ?
F7 B2 F6 103.8(15) . . ?
F8 B2 F5 106.9(15) . . ?
F7 B2 F5 114.2(16) . . ?
F6 B2 F5 111.6(16) . . ?
F11 B3 F12 109.9(16) . . ?
F11 B3 F9 112.1(15) . . ?
F12 B3 F9 108.7(14) . . ?
F11 B3 F10 107.8(15) . . ?
F12 B3 F10 110.1(15) . . ?
F9 B3 F10 108.1(15) . . ?
F14 B4 F15 109(2) . . ?
F14 B4 F16 112(2) . . ?
F15 B4 F16 115(2) . . ?
F14 B4 F13 106(2) . . ?
F15 B4 F13 112(2) . . ?
F16 B4 F13 102(2) . . ?
F14A B4A F13A 117(4) . . ?
F14A B4A F15A 103(3) . . ?
F13A B4A F15A 108(3) . . ?
F14A B4A F16A 105(3) . . ?
F13A B4A F16A 108(3) . . ?
F15A B4A F16A 115(4) . . ?
F20 B5 F19 117(3) . . ?
F20 B5 F18 121(3) . . ?
F19 B5 F18 106(2) . . ?
F20 B5 F17 112(3) . . ?
F19 B5 F17 95(2) . . ?
F18 B5 F17 102(2) . . ?
F22 B6 F21 112.3(18) . . ?
F22 B6 F24 110(2) . . ?
F21 B6 F24 112(2) . . ?
F22 B6 F23 107.1(18) . . ?
F21 B6 F23 111.2(19) . . ?
F24 B6 F23 104.1(16) . . ?
F26 B7 F25 110.7(17) . . ?
F26 B7 F27 107.9(17) . . ?
F25 B7 F27 113.3(17) . . ?
F26 B7 F28 111.6(19) . . ?
F25 B7 F28 104.2(18) . . ?
F27 B7 F28 109.1(17) . . ?
F29 B8 F30 136(3) . . ?
F29 B8 F32 120(2) . . ?
F30 B8 F32 90(2) . . ?
F29 B8 F31 85(2) . . ?
F30 B8 F31 118(3) . . ?
F32 B8 F31 107(2) . . ?
F35 B9 F36 117(3) . . ?
F35 B9 F33 116(3) . . ?
F36 B9 F33 101(3) . . ?
F35 B9 F34 103(3) . . ?
F36 B9 F34 115(3) . . ?
F33 B9 F34 105(3) . . ?
F33A B9A F35A 111(3) . . ?
F33A B9A F36A 108(3) . . ?
F35A B9A F36A 105(3) . . ?
F33A B9A F34A 119(3) . . ?
F35A B9A F34A 104(3) . . ?
F36A B9A F34A 109(3) . . ?
F38 B10 F40 111(3) . . ?
F38 B10 F39 105(3) . . ?
F40 B10 F39 111(3) . . ?
F38 B10 F37 114(3) . . ?
F40 B10 F37 111(3) . . ?
F39 B10 F37 104(3) . . ?
F38A B10A F39A 98(3) . . ?
F38A B10A F40A 124(4) . . ?
F39A B10A F40A 114(3) . . ?
F38A B10A F37A 100(3) . . ?
F39A B10A F37A 113(3) . . ?
F40A B10A F37A 107(3) . . ?
F41 B11 F43 118(3) . . ?
F41 B11 F42 105(3) . . ?
F43 B11 F42 102(2) . . ?
F41 B11 F44 110(2) . . ?
F43 B11 F44 113(3) . . ?
F42 B11 F44 106(3) . . ?
F41A B11A F43A 117(4) . . ?
F41A B11A F42A 110(3) . . ?
F43A B11A F42A 110(3) . . ?
F41A B11A F44A 105(3) . . ?
F43A B11A F44A 108(3) . . ?
F42A B11A F44A 106(3) . . ?
F46 B12 F45 109(3) . . ?
F46 B12 F48 98(3) . . ?
F45 B12 F48 113(3) . . ?
F46 B12 F47 107(3) . . ?
F45 B12 F47 117(3) . . ?
F48 B12 F47 111(3) . . ?
F47A B12A F48A 112(3) . . ?
F47A B12A F46A 117(3) . . ?
F48A B12A F46A 113(3) . . ?
F47A B12A F45A 106(3) . . ?
F48A B12A F45A 105(3) . . ?
F46A B12A F45A 102(3) . . ?
F50 B13 F52 111(3) . . ?
F50 B13 F49 119(3) . . ?
F52 B13 F49 93(2) . . ?
F50 B13 F51 109(3) . . ?
F52 B13 F51 120(3) . . ?
F49 B13 F51 105(3) . . ?
F54 B14 F53 111(3) . . ?
F54 B14 F55 113(4) . . ?
F53 B14 F55 111(3) . . ?
F54 B14 F56 103(3) . . ?
F53 B14 F56 115(4) . . ?
F55 B14 F56 103(3) . . ?
F53A B14A F54A 101(3) . . ?
F53A B14A F55A 124(4) . . ?
F54A B14A F55A 106(3) . . ?
F53A B14A F56A 101(3) . . ?
F54A B14A F56A 113(4) . . ?
F55A B14A F56A 111(3) . . ?
F60 B15 F57 104(3) . . ?
F60 B15 F59 114(3) . . ?
F57 B15 F59 111(3) . . ?
F60 B15 F58 114(3) . . ?
F57 B15 F58 107(3) . . ?
F59 B15 F58 106(3) . . ?
F58A B15A F57A 110(3) . . ?
F58A B15A F60A 106(3) . . ?
F57A B15A F60A 112(4) . . ?
F58A B15A F59A 114(4) . . ?
F57A B15A F59A 110(3) . . ?
F60A B15A F59A 105(3) . . ?
F61 B16 F62 119(4) . . ?
F61 B16 F63 106(3) . . ?
F62 B16 F63 96(3) . . ?
F61 B16 F64 106(3) . . ?
F62 B16 F64 111(3) . . ?
F63 B16 F64 119(4) . . ?
F67 B17 F65 102(2) . . ?
F67 B17 F68 119(3) . . ?
F65 B17 F68 119(3) . . ?
F67 B17 F66 101(2) . . ?
F65 B17 F66 102(2) . . ?
F68 B17 F66 111(3) . . ?
F66A B17A F65A 108(4) . . ?
F66A B17A F67A 120(4) . . ?
F65A B17A F67A 106(4) . . ?
F66A B17A F68A 102(3) . . ?
F65A B17A F68A 107(4) . . ?
F67A B17A F68A 113(4) . . ?
N1S C1S C2S 173(5) . . ?
N1Z C1Z C2Z 170(8) . . ?
N2S C3S C4S 165(4) . . ?
C3S C4S H4S1 109.5 . . ?
C3S C4S H4S2 109.5 . . ?
H4S1 C4S H4S2 109.5 . . ?
C3S C4S H4S3 109.5 . . ?
H4S1 C4S H4S3 109.5 . . ?
H4S2 C4S H4S3 109.5 . . ?
N3S C5S C6S 176(2) . . ?
C5S C6S H6SA 109.5 . . ?
C5S C6S H6SB 109.5 . . ?
H6SA C6S H6SB 109.5 . . ?
C5S C6S H6SC 109.5 . . ?
H6SA C6S H6SC 109.5 . . ?
H6SB C6S H6SC 109.5 . . ?
N4S C7S C8S 163(6) . . ?
N5S C9S C10S 172(5) . . ?
C9S C10S H10A 109.5 . . ?
C9S C10S H10B 109.5 . . ?
H10A C10S H10B 109.5 . . ?
C9S C10S H10C 109.5 . . ?
H10A C10S H10C 109.5 . . ?
H10B C10S H10C 109.5 . . ?
N6S C11S C12S 168(5) . . ?
C11S C12S H12G 109.5 . . ?
C11S C12S H12H 109.5 . . ?
H12G C12S H12H 109.5 . . ?
C11S C12S H12I 109.5 . . ?
H12G C12S H12I 109.5 . . ?
H12H C12S H12I 109.5 . . ?
N7S C13S C14S 154(6) . . ?
C13S C14S H14G 109.5 . . ?
C13S C14S H14H 109.5 . . ?
H14G C14S H14H 109.5 . . ?
C13S C14S H14J 109.5 . . ?
H14G C14S H14J 109.5 . . ?
H14H C14S H14J 109.5 . . ?
N7Z C13Z C14Z 148(5) . . ?
C13Z C14Z H14K 109.5 . . ?
C13Z C14Z H14L 109.5 . . ?
H14K C14Z H14L 109.5 . . ?
C13Z C14Z H14M 109.5 . . ?
H14K C14Z H14M 109.5 . . ?
H14L C14Z H14M 109.5 . . ?
N8S C15S C16S 168(4) . . ?
C15S C16S H16G 109.5 . . ?
C15S C16S H16H 109.5 . . ?
H16G C16S H16H 109.5 . . ?
C15S C16S H16J 109.5 . . ?
H16G C16S H16J 109.5 . . ?
H16H C16S H16J 109.5 . . ?
N9S C17S C18S 156(6) . . ?
N9Z C17Z C18Z 164(7) . . ?
N10S C19S C20S 163(6) . . ?
N11S C21S C22S 162(8) . . ?
N12S C23S C24S 152(6) . . ?
 
loop_
 _geom_torsion_atom_site_label_1
 _geom_torsion_atom_site_label_2
 _geom_torsion_atom_site_label_3
 _geom_torsion_atom_site_label_4
 _geom_torsion
 _geom_torsion_site_symmetry_1
 _geom_torsion_site_symmetry_2
 _geom_torsion_site_symmetry_3
 _geom_torsion_site_symmetry_4
 _geom_torsion_publ_flag
C5A N1A C1A C2A 0.3(16) . . . . ?
Zn1 N1A C1A C2A 178.1(11) . . . . ?
N1A C1A C2A C3A 1.5(18) . . . . ?
C1A C2A C3A C4A -1.9(18) . . . . ?
C2A C3A C4A C5A 0.5(17) . . . . ?
C1A N1A C5A C4A -1.8(14) . . . . ?
Zn1 N1A C5A C4A -179.8(9) . . . . ?
C1A N1A C5A C6A 178.2(11) . . . . ?
Zn1 N1A C5A C6A 0.2(11) . . . . ?
C3A C4A C5A N1A 1.3(15) . . . . ?
C3A C4A C5A C6A -178.7(12) . . . . ?
C7A N2A C6A C5A -175.2(10) . . . . ?
Zn1 N2A C6A C5A -3.0(14) . . . . ?
N1A C5A C6A N2A 2.1(16) . . . . ?
C4A C5A C6A N2A -177.9(12) . . . . ?
C6A N2A C7A C12A 69.3(15) . . . . ?
Zn1 N2A C7A C12A -101.0(11) . . . . ?
C6A N2A C7A C8A -111.0(12) . . . . ?
Zn1 N2A C7A C8A 78.7(12) . . . . ?
C12A C7A C8A C9A -1.4(13) . . . . ?
N2A C7A C8A C9A 179.0(10) . . . . ?
C7A C8A C9A C10A 2.0(15) . . . . ?
C8A C9A C10A C11A -0.6(14) . . . . ?
C8A C9A C10A N9A 179.1(10) . . . . ?
C49A N9A C10A C9A 142.9(10) . . . . ?
C22A N9A C10A C9A -34.3(14) . . . . ?
C49A N9A C10A C11A -37.4(14) . . . . ?
C22A N9A C10A C11A 145.4(10) . . . . ?
C9A C10A C11A C12A -1.3(14) . . . . ?
N9A C10A C11A C12A 179.0(11) . . . . ?
C10A C11A C12A C7A 1.9(16) . . . . ?
C8A C7A C12A C11A -0.6(14) . . . . ?
N2A C7A C12A C11A 179.1(11) . . . . ?
C17A N3A C13A C14A -2.5(16) . . . . ?
Zn5 N3A C13A C14A 162.8(10) . . . . ?
N3A C13A C14A C15A -0.4(17) . . . . ?
C13A C14A C15A C16A 2.5(17) . . . . ?
C14A C15A C16A C17A -1.6(16) . . . . ?
C13A N3A C17A C16A 3.4(14) . . . . ?
Zn5 N3A C17A C16A -164.0(9) . . . . ?
C13A N3A C17A C18A -178.8(11) . . . . ?
Zn5 N3A C17A C18A 13.9(11) . . . . ?
C15A C16A C17A N3A -1.4(15) . . . . ?
C15A C16A C17A C18A -179.1(12) . . . . ?
C19A N4A C18A C17A -178.0(10) . . . . ?
Zn5 N4A C18A C17A -4.5(14) . . . . ?
N3A C17A C18A N4A -6.5(16) . . . . ?
C16A C17A C18A N4A 171.4(12) . . . . ?
C18A N4A C19A C20A -149.3(11) . . . . ?
Zn5 N4A C19A C20A 38.7(14) . . . . ?
C18A N4A C19A C24A 30.7(15) . . . . ?
Zn5 N4A C19A C24A -141.3(9) . . . . ?
C24A C19A C20A C21A -4.4(13) . . . . ?
N4A C19A C20A C21A 175.6(10) . . . . ?
C19A C20A C21A C22A 3.0(14) . . . . ?
C20A C21A C22A C23A 0.1(14) . . . . ?
C20A C21A C22A N9A -178.5(10) . . . . ?
C49A N9A C22A C21A -54.2(13) . . . . ?
C10A N9A C22A C21A 123.1(11) . . . . ?
C49A N9A C22A C23A 127.2(11) . . . . ?
C10A N9A C22A C23A -55.6(13) . . . . ?
C21A C22A C23A C24A -1.8(14) . . . . ?
N9A C22A C23A C24A 176.9(11) . . . . ?
C22A C23A C24A C19A 0.4(15) . . . . ?
C20A C19A C24A C23A 2.7(14) . . . . ?
N4A C19A C24A C23A -177.2(11) . . . . ?
C29A N5A C25A C26A 1.5(16) . . . . ?
Zn6 N5A C25A C26A -179.3(10) . . . . ?
N5A C25A C26A C27A -0.3(17) . . . . ?
C25A C26A C27A C28A -0.2(18) . . . . ?
C26A C27A C28A C29A -0.4(18) . . . . ?
C25A N5A C29A C28A -2.2(15) . . . . ?
Zn6 N5A C29A C28A 178.6(10) . . . . ?
C25A N5A C29A C30A 175.6(12) . . . . ?
Zn6 N5A C29A C30A -3.7(12) . . . . ?
C27A C28A C29A N5A 1.6(16) . . . . ?
C27A C28A C29A C30A -176.0(14) . . . . ?
C31A N6A C30A C29A -177.8(10) . . . . ?
Zn6 N6A C30A C29A 10.2(16) . . . . ?
N5A C29A C30A N6A -4.5(17) . . . . ?
C28A C29A C30A N6A 173.3(13) . . . . ?
C30A N6A C31A C36A 133.9(13) . . . . ?
Zn6 N6A C31A C36A -55.2(12) . . . . ?
C30A N6A C31A C32A -48.5(15) . . . . ?
Zn6 N6A C31A C32A 122.4(10) . . . . ?
C36A C31A C32A C33A -3.4(14) . . . . ?
N6A C31A C32A C33A 179.0(11) . . . . ?
C31A C32A C33A C34A 0.0(16) . . . . ?
C32A C33A C34A C35A 3.6(14) . . . . ?
C32A C33A C34A N10A -176.8(11) . . . . ?
C52A N10A C34A C33A 82.1(11) . . . . ?
C46A N10A C34A C33A -85.0(11) . . . . ?
C52A N10A C34A C35A -98.4(11) . . . . ?
C46A N10A C34A C35A 94.5(11) . . . . ?
C33A C34A C35A C36A -3.8(13) . . . . ?
N10A C34A C35A C36A 176.7(10) . . . . ?
C32A C31A C36A C35A 3.2(14) . . . . ?
N6A C31A C36A C35A -179.2(10) . . . . ?
C34A C35A C36A C31A 0.4(15) . . . . ?
C41A N7A C37A C38A 0.8(13) . . . . ?
Zn2 N7A C37A C38A -172.1(8) . . . . ?
N7A C37A C38A C39A 1.8(14) . . . . ?
C37A C38A C39A C40A -3.3(14) . . . . ?
C38A C39A C40A C41A 2.2(14) . . . . ?
C37A N7A C41A C40A -1.9(12) . . . . ?
Zn2 N7A C41A C40A 171.8(7) . . . . ?
C37A N7A C41A C42A 179.8(9) . . . . ?
Zn2 N7A C41A C42A -6.4(9) . . . . ?
C39A C40A C41A N7A 0.4(12) . . . . ?
C39A C40A C41A C42A 178.6(10) . . . . ?
C43A N8A C42A C41A -177.2(9) . . . . ?
Zn2 N8A C42A C41A 9.0(11) . . . . ?
N7A C41A C42A N8A -2.1(12) . . . . ?
C40A C41A C42A N8A 179.7(9) . . . . ?
C42A N8A C43A C48A -18.9(15) . . . . ?
Zn2 N8A C43A C48A 153.6(8) . . . . ?
C42A N8A C43A C44A 160.8(10) . . . . ?
Zn2 N8A C43A C44A -26.7(13) . . . . ?
C48A C43A C44A C45A -5.8(13) . . . . ?
N8A C43A C44A C45A 174.5(10) . . . . ?
C43A C44A C45A C46A -0.4(14) . . . . ?
C44A C45A C46A C47A 5.2(13) . . . . ?
C44A C45A C46A N10A -171.1(10) . . . . ?
C52A N10A C46A C45A 23.8(13) . . . . ?
C34A N10A C46A C45A -169.8(9) . . . . ?
C52A N10A C46A C47A -152.4(9) . . . . ?
C34A N10A C46A C47A 14.0(12) . . . . ?
C45A C46A C47A C48A -3.7(13) . . . . ?
N10A C46A C47A C48A 172.6(10) . . . . ?
C44A C43A C48A C47A 7.2(14) . . . . ?
N8A C43A C48A C47A -173.1(11) . . . . ?
C46A C47A C48A C43A -2.5(15) . . . . ?
C22A N9A C49A C50A -27.5(14) . . . . ?
C10A N9A C49A C50A 155.3(10) . . . . ?
C22A N9A C49A C54A 150.4(10) . . . . ?
C10A N9A C49A C54A -26.9(14) . . . . ?
C54A C49A C50A C51A 0.1(14) . . . . ?
N9A C49A C50A C51A 178.0(11) . . . . ?
C49A C50A C51A C52A 1.5(16) . . . . ?
C50A C51A C52A N10A -171.8(11) . . . . ?
C50A C51A C52A C53A -2.2(14) . . . . ?
C34A N10A C52A C51A 46.0(13) . . . . ?
C46A N10A C52A C51A -147.5(11) . . . . ?
C34A N10A C52A C53A -123.2(10) . . . . ?
C46A N10A C52A C53A 43.3(13) . . . . ?
C51A C52A C53A C54A 1.4(14) . . . . ?
N10A C52A C53A C54A 171.5(11) . . . . ?
C52A C53A C54A C49A 0.0(15) . . . . ?
C50A C49A C54A C53A -0.8(14) . . . . ?
N9A C49A C54A C53A -178.7(11) . . . . ?
C5B N1B C1B C2B -0.9(15) . . . . ?
Zn1 N1B C1B C2B 175.7(10) . . . . ?
N1B C1B C2B C3B 1.5(17) . . . . ?
C1B C2B C3B C4B -1.3(17) . . . . ?
C2B C3B C4B C5B 0.5(17) . . . . ?
C1B N1B C5B C4B 0.1(14) . . . . ?
Zn1 N1B C5B C4B -177.0(9) . . . . ?
C1B N1B C5B C6B 177.9(11) . . . . ?
Zn1 N1B C5B C6B 0.7(11) . . . . ?
C3B C4B C5B N1B 0.0(15) . . . . ?
C3B C4B C5B C6B -177.6(12) . . . . ?
C7B N2B C6B C5B -179.3(9) . . . . ?
Zn1 N2B C6B C5B -3.9(14) . . . . ?
N1B C5B C6B N2B 2.2(15) . . . . ?
C4B C5B C6B N2B 179.9(12) . . . . ?
C6B N2B C7B C12B 69.1(15) . . . . ?
Zn1 N2B C7B C12B -105.5(11) . . . . ?
C6B N2B C7B C8B -113.2(13) . . . . ?
Zn1 N2B C7B C8B 72.1(12) . . . . ?
C12B C7B C8B C9B 2.0(14) . . . . ?
N2B C7B C8B C9B -175.7(11) . . . . ?
C7B C8B C9B C10B 0.1(15) . . . . ?
C8B C9B C10B C11B -1.5(14) . . . . ?
C8B C9B C10B N9B -177.7(11) . . . . ?
C49B N9B C10B C9B 128.5(11) . . . . ?
C22B N9B C10B C9B -37.3(14) . . . . ?
C49B N9B C10B C11B -47.7(14) . . . . ?
C22B N9B C10B C11B 146.5(11) . . . . ?
C9B C10B C11B C12B 0.7(15) . . . . ?
N9B C10B C11B C12B 177.0(12) . . . . ?
C10B C11B C12B C7B 1.5(17) . . . . ?
C8B C7B C12B C11B -2.8(15) . . . . ?
N2B C7B C12B C11B 174.9(12) . . . . ?
C17B N3B C13B C14B 3.6(14) . . . . ?
Zn2 N3B C13B C14B -172.9(8) . . . . ?
N3B C13B C14B C15B -3.5(15) . . . . ?
C13B C14B C15B C16B 1.3(14) . . . . ?
C14B C15B C16B C17B 0.7(14) . . . . ?
C13B N3B C17B C16B -1.4(12) . . . . ?
Zn2 N3B C17B C16B 175.6(8) . . . . ?
C13B N3B C17B C18B -179.5(9) . . . . ?
Zn2 N3B C17B C18B -2.5(10) . . . . ?
C15B C16B C17B N3B -0.7(13) . . . . ?
C15B C16B C17B C18B 177.4(10) . . . . ?
C19B N4B C18B C17B 178.8(9) . . . . ?
Zn2 N4B C18B C17B 1.1(13) . . . . ?
N3B C17B C18B N4B 0.9(14) . . . . ?
C16B C17B C18B N4B -177.2(10) . . . . ?
C18B N4B C19B C20B -145.0(11) . . . . ?
Zn2 N4B C19B C20B 32.1(14) . . . . ?
C18B N4B C19B C24B 33.3(15) . . . . ?
Zn2 N4B C19B C24B -149.6(9) . . . . ?
C24B C19B C20B C21B -4.1(15) . . . . ?
N4B C19B C20B C21B 174.3(11) . . . . ?
C19B C20B C21B C22B 1.3(16) . . . . ?
C20B C21B C22B C23B 1.3(14) . . . . ?
C20B C21B C22B N9B -178.2(12) . . . . ?
C49B N9B C22B C23B 148.9(11) . . . . ?
C10B N9B C22B C23B -45.5(14) . . . . ?
C49B N9B C22B C21B -31.6(14) . . . . ?
C10B N9B C22B C21B 134.0(11) . . . . ?
C21B C22B C23B C24B -1.0(15) . . . . ?
N9B C22B C23B C24B 178.5(12) . . . . ?
C22B C23B C24B C19B -1.9(16) . . . . ?
C20B C19B C24B C23B 4.4(14) . . . . ?
N4B C19B C24B C23B -173.9(12) . . . . ?
C29B N5B C25B C26B -0.1(18) . . . . ?
Zn4 N5B C25B C26B 170.3(12) . . . . ?
N5B C25B C26B C27B 0.1(19) . . . . ?
C25B C26B C27B C28B 0.1(18) . . . . ?
C26B C27B C28B C29B -0.4(18) . . . . ?
C25B N5B C29B C28B -0.2(15) . . . . ?
Zn4 N5B C29B C28B -172.0(10) . . . . ?
C25B N5B C29B C30B -177.9(14) . . . . ?
Zn4 N5B C29B C30B 10.3(12) . . . . ?
C27B C28B C29B N5B 0.4(16) . . . . ?
C27B C28B C29B C30B 178.0(14) . . . . ?
C31B N6B C30B C29B -179.9(12) . . . . ?
Zn4 N6B C30B C29B -7.1(18) . . . . ?
N5B C29B C30B N6B -2.4(18) . . . . ?
C28B C29B C30B N6B 179.9(14) . . . . ?
C30B N6B C31B C36B 46.6(18) . . . . ?
Zn4 N6B C31B C36B -125.4(11) . . . . ?
C30B N6B C31B C32B -133.6(15) . . . . ?
Zn4 N6B C31B C32B 54.5(15) . . . . ?
C36B C31B C32B C33B 4.6(15) . . . . ?
N6B C31B C32B C33B -175.3(13) . . . . ?
C31B C32B C33B C34B -0.1(17) . . . . ?
C32B C33B C34B C35B -5.3(15) . . . . ?
C32B C33B C34B N10B 175.9(12) . . . . ?
C52B N10B C34B C33B 159.3(11) . . . . ?
C46H N10B C34B C33B 0(3) . . . . ?
C46B N10B C34B C33B -15.4(16) . . . . ?
C52B N10B C34B C35B -19.5(15) . . . . ?
C46H N10B C34B C35B -179(2) . . . . ?
C46B N10B C34B C35B 165.8(12) . . . . ?
C33B C34B C35B C36B 6.2(16) . . . . ?
N10B C34B C35B C36B -175.0(13) . . . . ?
C32B C31B C36B C35B -3.6(16) . . . . ?
N6B C31B C36B C35B 176.2(14) . . . . ?
C34B C35B C36B C31B -1.8(18) . . . . ?
C41B N7B C37B C38B -0.9(15) . . . . ?
Zn3 N7B C37B C38B -172.9(10) . . . . ?
N7B C37B C38B C39B 1.5(17) . . . . ?
C37B C38B C39B C40B -0.5(16) . . . . ?
C38B C39B C40B C41B -0.9(15) . . . . ?
C37B N7B C41B C40B -0.6(14) . . . . ?
Zn3 N7B C41B C40B 172.5(8) . . . . ?
C37B N7B C41B C42B -177.6(10) . . . . ?
Zn3 N7B C41B C42B -4.6(11) . . . . ?
C39B C40B C41B N7B 1.5(14) . . . . ?
C39B C40B C41B C42B 178.3(11) . . . . ?
C43B N8B C42B C41B -176.5(10) . . . . ?
C43H N8B C42B C41B 166(2) . . . . ?
Zn3 N8B C42B C41B 4.7(14) . . . . ?
N7B C41B C42B N8B -0.3(15) . . . . ?
C40B C41B C42B N8B -177.3(11) . . . . ?
C42B N8B C43B C48B 40.2(17) . . . . ?
Zn3 N8B C43B C48B -141.1(10) . . . . ?
C42B N8B C43B C44B -135.6(12) . . . . ?
Zn3 N8B C43B C44B 43.0(15) . . . . ?
C48B C43B C44B C45B -2.8(15) . . . . ?
N8B C43B C44B C45B 173.3(13) . . . . ?
C43B C44B C45B C46B -0.6(17) . . . . ?
C44B C45B C46B C47B 3.0(15) . . . . ?
C44B C45B C46B N10B -176.0(13) . . . . ?
C52B N10B C46B C47B 135.2(12) . . . . ?
C34B N10B C46B C47B -50.0(15) . . . . ?
C52B N10B C46B C45B -45.8(14) . . . . ?
C34B N10B C46B C45B 129.0(12) . . . . ?
C45B C46B C47B C48B -1.9(15) . . . . ?
N10B C46B C47B C48B 177.1(13) . . . . ?
C46B C47B C48B C43B -1.5(17) . . . . ?
C44B C43B C48B C47B 3.9(15) . . . . ?
N8B C43B C48B C47B -171.9(13) . . . . ?
C22B N9B C49B C50B -69.5(14) . . . . ?
C10B N9B C49B C50B 124.8(12) . . . . ?
C22B N9B C49B C54B 110.8(12) . . . . ?
C10B N9B C49B C54B -54.9(14) . . . . ?
C54B C49B C50B C51B 0.8(16) . . . . ?
N9B C49B C50B C51B -178.9(12) . . . . ?
C49B C50B C51B C52B 0.0(19) . . . . ?
C50B C51B C52B N10B -179.8(13) . . . . ?
C50B C51B C52B C53B -0.7(17) . . . . ?
C46H N10B C52B C51B -111(3) . . . . ?
C34B N10B C52B C51B 89.3(14) . . . . ?
C46B N10B C52B C51B -95.9(14) . . . . ?
C46H N10B C52B C53B 70(3) . . . . ?
C34B N10B C52B C53B -89.8(13) . . . . ?
C46B N10B C52B C53B 85.0(13) . . . . ?
C51B C52B C53B C54B 0.6(15) . . . . ?
N10B C52B C53B C54B 179.7(12) . . . . ?
C52B C53B C54B C49B 0.3(17) . . . . ?
C50B C49B C54B C53B -1.0(15) . . . . ?
N9B C49B C54B C53B 178.7(12) . . . . ?
C42B N8B C43H C44H -35(3) . . . . ?
Zn3 N8B C43H C44H 124(2) . . . . ?
C42B N8B C43H C48H 128(3) . . . . ?
Zn3 N8B C43H C48H -73(3) . . . . ?
C48H C43H C44H C45H 0.0 . . . . ?
N8B C43H C44H C45H 163(4) . . . . ?
C43H C44H C45H C46H 0.0 . . . . ?
C44H C45H C46H C47H 0.0 . . . . ?
C44H C45H C46H N10B -175(4) . . . . ?
C52B N10B C46H C47H 58(3) . . . . ?
C34B N10B C46H C47H -142.5(19) . . . . ?
C52B N10B C46H C45H -127(3) . . . . ?
C34B N10B C46H C45H 33(4) . . . . ?
C45H C46H C47H C48H 0.0 . . . . ?
N10B C46H C47H C48H 175(4) . . . . ?
C46H C47H C48H C43H 0.0 . . . . ?
C44H C43H C48H C47H 0.0 . . . . ?
N8B C43H C48H C47H -163(4) . . . . ?
C5C N1C C1C C2C 2.6(16) . . . . ?
Zn6 N1C C1C C2C 170.6(11) . . . . ?
N1C C1C C2C C3C -0.9(17) . . . . ?
C1C C2C C3C C4C 0.8(17) . . . . ?
C2C C3C C4C C5C -2.4(16) . . . . ?
C1C N1C C5C C4C -4.4(15) . . . . ?
Zn6 N1C C5C C4C -173.4(9) . . . . ?
C1C N1C C5C C6C 172.6(12) . . . . ?
Zn6 N1C C5C C6C 3.6(12) . . . . ?
C3C C4C C5C N1C 4.3(15) . . . . ?
C3C C4C C5C C6C -172.5(12) . . . . ?
C7C N2C C6C C5C -176.9(11) . . . . ?
Zn6 N2C C6C C5C 0.6(15) . . . . ?
N1C C5C C6C N2C -2.9(16) . . . . ?
C4C C5C C6C N2C 174.2(12) . . . . ?
C6C N2C C7C C8C -130.0(14) . . . . ?
Zn6 N2C C7C C8C 52.8(14) . . . . ?
C6C N2C C7C C12C 55.7(16) . . . . ?
Zn6 N2C C7C C12C -121.5(12) . . . . ?
C12C C7C C8C C9C -1.1(15) . . . . ?
N2C C7C C8C C9C -175.4(13) . . . . ?
C7C C8C C9C C10C 1.9(17) . . . . ?
C8C C9C C10C C11C -0.6(15) . . . . ?
C8C C9C C10C N9C 174.6(13) . . . . ?
C49C N9C C10C C9C 159.2(13) . . . . ?
C22C N9C C10C C9C -18.7(17) . . . . ?
C49C N9C C10C C11C -25.6(16) . . . . ?
C22C N9C C10C C11C 156.5(13) . . . . ?
C9C C10C C11C C12C -1.4(16) . . . . ?
N9C C10C C11C C12C -176.6(15) . . . . ?
C10C C11C C12C C7C 2.2(18) . . . . ?
C8C C7C C12C C11C -0.9(16) . . . . ?
N2C C7C C12C C11C 173.4(14) . . . . ?
C17C N3C C13C C14C 0.6(15) . . . . ?
Zn5 N3C C13C C14C -175.3(9) . . . . ?
N3C C13C C14C C15C -1.3(16) . . . . ?
C13C C14C C15C C16C -0.1(16) . . . . ?
C14C C15C C16C C17C 2.1(15) . . . . ?
C13C N3C C17C C16C 1.6(13) . . . . ?
Zn5 N3C C17C C16C 178.0(8) . . . . ?
C13C N3C C17C C18C -177.3(10) . . . . ?
Zn5 N3C C17C C18C -0.9(11) . . . . ?
C15C C16C C17C N3C -2.9(14) . . . . ?
C15C C16C C17C C18C 175.9(11) . . . . ?
C19C N4C C18C C17C -175.9(10) . . . . ?
Zn5 N4C C18C C17C 6.4(14) . . . . ?
N3C C17C C18C N4C -3.9(15) . . . . ?
C16C C17C C18C N4C 177.2(11) . . . . ?
C18C N4C C19C C20C -131.9(13) . . . . ?
Zn5 N4C C19C C20C 45.4(15) . . . . ?
C18C N4C C19C C24C 45.5(17) . . . . ?
Zn5 N4C C19C C24C -137.2(11) . . . . ?
C24C C19C C20C C21C -5.0(16) . . . . ?
N4C C19C C20C C21C 172.6(14) . . . . ?
C19C C20C C21C C22C 1.1(19) . . . . ?
C20C C21C C22C C23C 3.7(17) . . . . ?
C20C C21C C22C N9C -167.7(14) . . . . ?
C10C N9C C22C C21C 125.7(14) . . . . ?
C49C N9C C22C C21C -52.2(16) . . . . ?
C10C N9C C22C C23C -45.5(17) . . . . ?
C49C N9C C22C C23C 136.6(14) . . . . ?
C21C C22C C23C C24C -4.5(16) . . . . ?
N9C C22C C23C C24C 166.5(15) . . . . ?
C22C C23C C24C C19C 0.6(18) . . . . ?
C20C C19C C24C C23C 4.1(16) . . . . ?
N4C C19C C24C C23C -173.3(14) . . . . ?
C29C N5C C25C C26C -3.0(16) . . . . ?
Zn7 N5C C25C C26C 178.1(11) . . . . ?
N5C C25C C26C C27C 3.0(18) . . . . ?
C25C C26C C27C C28C -0.1(17) . . . . ?
C26C C27C C28C C29C -2.5(16) . . . . ?
C25C N5C C29C C28C 0.1(14) . . . . ?
Zn7 N5C C29C C28C 179.2(9) . . . . ?
C25C N5C C29C C30C -177.7(11) . . . . ?
Zn7 N5C C29C C30C 1.5(11) . . . . ?
C27C C28C C29C N5C 2.6(15) . . . . ?
C27C C28C C29C C30C -179.7(12) . . . . ?
C31C N6C C30C C29C -177.1(11) . . . . ?
Zn7 N6C C30C C29C 6.1(17) . . . . ?
N5C C29C C30C N6C -5.4(17) . . . . ?
C28C C29C C30C N6C 176.8(13) . . . . ?
C30C N6C C31C C32C -139.6(14) . . . . ?
Zn7 N6C C31C C32C 36.6(17) . . . . ?
C30C N6C C31C C36C 43.2(17) . . . . ?
Zn7 N6C C31C C36C -140.6(11) . . . . ?
C36C C31C C32C C33C 1.5(16) . . . . ?
N6C C31C C32C C33C -175.7(14) . . . . ?
C31C C32C C33C C34C 1.5(18) . . . . ?
C32C C33C C34C N10C 176.5(15) . . . . ?
C32C C33C C34C C35C -4.1(16) . . . . ?
C52C N10C C34C C33C 172.0(13) . . . . ?
C46G N10C C34C C33C 24(2) . . . . ?
C46C N10C C34C C33C -4.6(19) . . . . ?
C52C N10C C34C C35C -7.4(17) . . . . ?
C46G N10C C34C C35C -155.5(19) . . . . ?
C46C N10C C34C C35C 176.0(14) . . . . ?
C33C C34C C35C C36C 3.9(16) . . . . ?
N10C C34C C35C C36C -176.7(15) . . . . ?
C34C C35C C36C C31C -1.0(18) . . . . ?
C32C C31C C36C C35C -1.6(16) . . . . ?
N6C C31C C36C C35C 175.7(14) . . . . ?
C41C N7C C37C C38C 2.0(15) . . . . ?
Zn8 N7C C37C C38C 172.5(9) . . . . ?
N7C C37C C38C C39C 0.9(16) . . . . ?
C37C C38C C39C C40C -2.3(15) . . . . ?
C38C C39C C40C C41C 0.8(14) . . . . ?
C37C N7C C41C C40C -3.6(13) . . . . ?
Zn8 N7C C41C C40C -175.3(8) . . . . ?
C37C N7C C41C C42C 170.3(10) . . . . ?
Zn8 N7C C41C C42C -1.5(11) . . . . ?
C39C C40C C41C N7C 2.3(14) . . . . ?
C39C C40C C41C C42C -171.2(11) . . . . ?
C43C N8C C42C C41C -169.8(11) . . . . ?
C43G N8C C42C C41C 174.4(16) . . . . ?
Zn8 N8C C42C C41C 7.6(15) . . . . ?
N7C C41C C42C N8C -4.3(15) . . . . ?
C40C C41C C42C N8C 169.7(12) . . . . ?
C42C N8C C43C C44C -141.8(14) . . . . ?
Zn8 N8C C43C C44C 41.4(18) . . . . ?
C42C N8C C43C C48C 39.0(18) . . . . ?
Zn8 N8C C43C C48C -137.7(13) . . . . ?
C48C C43C C44C C45C -3.4(16) . . . . ?
N8C C43C C44C C45C 177.4(15) . . . . ?
C43C C44C C45C C46C -1.1(18) . . . . ?
C44C C45C C46C C47C 5.5(16) . . . . ?
C44C C45C C46C N10C -167.1(15) . . . . ?
C34C N10C C46C C45C 134.0(15) . . . . ?
C52C N10C C46C C45C -42.7(16) . . . . ?
C34C N10C C46C C47C -38.0(19) . . . . ?
C52C N10C C46C C47C 145.3(14) . . . . ?
C45C C46C C47C C48C -5.4(16) . . . . ?
N10C C46C C47C C48C 166.7(15) . . . . ?
C46C C47C C48C C43C 1.1(18) . . . . ?
C44C C43C C48C C47C 3.4(16) . . . . ?
N8C C43C C48C C47C -177.5(16) . . . . ?
C10C N9C C49C C54C 125.5(14) . . . . ?
C22C N9C C49C C54C -56.5(17) . . . . ?
C10C N9C C49C C50C -55.9(16) . . . . ?
C22C N9C C49C C50C 122.1(14) . . . . ?
C54C C49C C50C C51C 0.4(16) . . . . ?
N9C C49C C50C C51C -178.2(13) . . . . ?
C49C C50C C51C C52C -0.2(19) . . . . ?
C50C C51C C52C C53C 0.0(17) . . . . ?
C50C C51C C52C N10C -179.0(15) . . . . ?
C34C N10C C52C C51C -88.8(18) . . . . ?
C46G N10C C52C C51C 63(2) . . . . ?
C46C N10C C52C C51C 88.2(18) . . . . ?
C34C N10C C52C C53C 92.2(14) . . . . ?
C46G N10C C52C C53C -116.2(18) . . . . ?
C46C N10C C52C C53C -90.9(14) . . . . ?
C51C C52C C53C C54C 0.1(17) . . . . ?
N10C C52C C53C C54C 179.3(14) . . . . ?
C50C C49C C54C C53C -0.3(17) . . . . ?
N9C C49C C54C C53C 178.3(14) . . . . ?
C52C C53C C54C C49C 0.1(19) . . . . ?
C42C N8C C43G C44G 126.9(16) . . . . ?
Zn8 N8C C43G C44G -69(2) . . . . ?
C42C N8C C43G C48G -47(2) . . . . ?
Zn8 N8C C43G C48G 116.6(18) . . . . ?
C48G C43G C44G C45G 0.0 . . . . ?
N8C C43G C44G C45G -174(2) . . . . ?
C43G C44G C45G C46G 0.0 . . . . ?
C44G C45G C46G C47G 0.0 . . . . ?
C44G C45G C46G N10C 164(2) . . . . ?
C34C N10C C46G C45G -136.0(16) . . . . ?
C52C N10C C46G C45G 73.6(16) . . . . ?
C34C N10C C46G C47G 26(3) . . . . ?
C52C N10C C46G C47G -124.1(19) . . . . ?
C45G C46G C47G C48G 0.0 . . . . ?
N10C C46G C47G C48G -160(3) . . . . ?
C46G C47G C48G C43G 0.0 . . . . ?
C44G C43G C48G C47G 0.0 . . . . ?
N8C C43G C48G C47G 174(3) . . . . ?
C5D N1D C1D C2D 1.0(17) . . . . ?
Zn4 N1D C1D C2D 172.7(12) . . . . ?
N1D C1D C2D C3D 3.6(19) . . . . ?
C1D C2D C3D C4D -3.6(19) . . . . ?
C2D C3D C4D C5D -0.9(18) . . . . ?
C1D N1D C5D C4D -5.7(15) . . . . ?
Zn4 N1D C5D C4D -178.5(10) . . . . ?
C1D N1D C5D C6D 168.1(12) . . . . ?
Zn4 N1D C5D C6D -4.7(13) . . . . ?
C3D C4D C5D N1D 5.6(16) . . . . ?
C3D C4D C5D C6D -167.9(14) . . . . ?
C7D N2D C6D C5D -173.0(11) . . . . ?
Zn4 N2D C6D C5D 10.3(16) . . . . ?
N1D C5D C6D N2D -4.2(17) . . . . ?
C4D C5D C6D N2D 169.7(13) . . . . ?
C6D N2D C7D C8D -84.4(16) . . . . ?
Zn4 N2D C7D C8D 91.7(13) . . . . ?
C6D N2D C7D C12D 97.4(15) . . . . ?
Zn4 N2D C7D C12D -86.5(14) . . . . ?
C12D C7D C8D C9D -2.5(14) . . . . ?
N2D C7D C8D C9D 179.3(12) . . . . ?
C7D C8D C9D C10D -0.5(16) . . . . ?
C8D C9D C10D C11D 3.0(15) . . . . ?
C8D C9D C10D N9D -175.1(11) . . . . ?
C22D N9D C10D C9D -51.3(13) . . . . ?
C49D N9D C10D C9D 113.2(12) . . . . ?
C22D N9D C10D C11D 130.6(11) . . . . ?
C49D N9D C10D C11D -64.8(13) . . . . ?
C9D C10D C11D C12D -2.5(14) . . . . ?
N9D C10D C11D C12D 175.6(11) . . . . ?
C10D C11D C12D C7D -0.5(16) . . . . ?
C8D C7D C12D C11D 3.0(14) . . . . ?
N2D C7D C12D C11D -178.8(12) . . . . ?
C17D N3D C13D C14D -6.4(16) . . . . ?
Zn8 N3D C13D C14D 165.8(10) . . . . ?
N3D C13D C14D C15D 4.5(17) . . . . ?
C13D C14D C15D C16D -0.1(16) . . . . ?
C14D C15D C16D C17D -1.5(15) . . . . ?
C13D N3D C17D C16D 4.5(13) . . . . ?
Zn8 N3D C17D C16D -169.0(9) . . . . ?
C13D N3D C17D C18D -176.3(10) . . . . ?
Zn8 N3D C17D C18D 10.3(11) . . . . ?
C15D C16D C17D N3D -0.8(15) . . . . ?
C15D C16D C17D C18D 180.0(11) . . . . ?
C19D N4D C18D C17D 177.8(9) . . . . ?
Zn8 N4D C18D C17D -6.3(13) . . . . ?
N3D C17D C18D N4D -2.2(14) . . . . ?
C16D C17D C18D N4D 177.0(11) . . . . ?
C18D N4D C19D C20D -148.7(11) . . . . ?
Zn8 N4D C19D C20D 36.1(12) . . . . ?
C18D N4D C19D C24D 25.3(15) . . . . ?
Zn8 N4D C19D C24D -149.8(8) . . . . ?
C24D C19D C20D C21D -0.9(13) . . . . ?
N4D C19D C20D C21D 173.4(10) . . . . ?
C19D C20D C21D C22D 0.8(14) . . . . ?
C20D C21D C22D C23D 0.0(13) . . . . ?
C20D C21D C22D N9D -177.7(10) . . . . ?
C49D N9D C22D C23D 142.3(11) . . . . ?
C10D N9D C22D C23D -53.6(13) . . . . ?
C49D N9D C22D C21D -40.0(14) . . . . ?
C10D N9D C22D C21D 124.1(11) . . . . ?
C21D C22D C23D C24D -0.9(14) . . . . ?
N9D C22D C23D C24D 176.8(11) . . . . ?
C22D C23D C24D C19D 0.9(15) . . . . ?
C20D C19D C24D C23D 0.0(13) . . . . ?
N4D C19D C24D C23D -174.0(11) . . . . ?
C29D N5D C25D C26D -0.2(15) . . . . ?
Zn7 N5D C25D C26D 174.0(9) . . . . ?
N5D C25D C26D C27D 1.7(16) . . . . ?
C25D C26D C27D C28D -1.3(16) . . . . ?
C26D C27D C28D C29D -0.4(15) . . . . ?
C25D N5D C29D C28D -1.6(14) . . . . ?
Zn7 N5D C29D C28D -176.6(8) . . . . ?
C25D N5D C29D C30D 177.9(10) . . . . ?
Zn7 N5D C29D C30D 3.0(11) . . . . ?
C27D C28D C29D N5D 1.9(14) . . . . ?
C27D C28D C29D C30D -177.6(11) . . . . ?
C31D N6D C30D C29D -172.3(10) . . . . ?
Zn7 N6D C30D C29D 2.9(14) . . . . ?
N5D C29D C30D N6D -4.2(16) . . . . ?
C28D C29D C30D N6D 175.4(12) . . . . ?
C30D N6D C31D C36D -154.2(12) . . . . ?
Zn7 N6D C31D C36D 31.7(15) . . . . ?
C30D N6D C31D C32D 25.9(16) . . . . ?
Zn7 N6D C31D C32D -148.2(9) . . . . ?
C36D C31D C32D C33D 1.3(14) . . . . ?
N6D C31D C32D C33D -178.8(12) . . . . ?
C31D C32D C33D C34D -3.3(15) . . . . ?
C32D C33D C34D C35D 3.3(14) . . . . ?
C32D C33D C34D N10D -179.0(12) . . . . ?
C52D N10D C34D C35D -150.7(11) . . . . ?
C46D N10D C34D C35D 21.9(15) . . . . ?
C52D N10D C34D C33D 31.8(15) . . . . ?
C46D N10D C34D C33D -155.7(11) . . . . ?
C33D C34D C35D C36D -1.4(14) . . . . ?
N10D C34D C35D C36D -179.0(11) . . . . ?
C32D C31D C36D C35D 0.6(14) . . . . ?
N6D C31D C36D C35D -179.3(11) . . . . ?
C34D C35D C36D C31D -0.5(15) . . . . ?
C41D N7D C37D C38D -0.8(19) . . . . ?
Zn3 N7D C37D C38D 165.9(14) . . . . ?
N7D C37D C38D C39D 2(2) . . . . ?
C37D C38D C39D C40D -0.5(19) . . . . ?
C38D C39D C40D C41D -1.5(19) . . . . ?
C37D N7D C41D C40D -1.4(16) . . . . ?
Zn3 N7D C41D C40D -170.4(11) . . . . ?
C37D N7D C41D C42D 174.9(13) . . . . ?
Zn3 N7D C41D C42D 5.9(13) . . . . ?
C39D C40D C41D N7D 2.5(17) . . . . ?
C39D C40D C41D C42D -173.6(15) . . . . ?
C43D N8D C42D C41D 178.3(11) . . . . ?
Zn3 N8D C42D C41D 3.3(17) . . . . ?
N7D C41D C42D N8D -6.5(17) . . . . ?
C40D C41D C42D N8D 169.9(14) . . . . ?
C42D N8D C43D C48D -49.7(17) . . . . ?
Zn3 N8D C43D C48D 124.4(11) . . . . ?
C42D N8D C43D C44D 130.4(13) . . . . ?
Zn3 N8D C43D C44D -55.4(15) . . . . ?
C48D C43D C44D C45D 5.4(14) . . . . ?
N8D C43D C44D C45D -174.8(12) . . . . ?
C43D C44D C45D C46D -3.4(16) . . . . ?
C44D C45D C46D C47D -1.4(15) . . . . ?
C44D C45D C46D N10D 176.6(12) . . . . ?
C52D N10D C46D C45D 42.0(14) . . . . ?
C34D N10D C46D C45D -131.1(12) . . . . ?
C52D N10D C46D C47D -140.0(11) . . . . ?
C34D N10D C46D C47D 46.8(14) . . . . ?
C45D C46D C47D C48D 4.4(15) . . . . ?
N10D C46D C47D C48D -173.7(12) . . . . ?
C46D C47D C48D C43D -2.4(16) . . . . ?
C44D C43D C48D C47D -2.5(15) . . . . ?
N8D C43D C48D C47D 177.6(13) . . . . ?
C22D N9D C49D C50D -34.1(15) . . . . ?
C10D N9D C49D C50D 162.0(11) . . . . ?
C22D N9D C49D C54D 145.5(11) . . . . ?
C10D N9D C49D C54D -18.3(14) . . . . ?
C54D C49D C50D C51D -2.1(14) . . . . ?
N9D C49D C50D C51D 177.5(11) . . . . ?
C49D C50D C51D C52D 2.4(16) . . . . ?
C50D C51D C52D N10D -178.7(11) . . . . ?
C50D C51D C52D C53D -1.0(14) . . . . ?
C34D N10D C52D C51D 35.7(15) . . . . ?
C46D N10D C52D C51D -137.2(12) . . . . ?
C34D N10D C52D C53D -142.0(12) . . . . ?
C46D N10D C52D C53D 45.1(13) . . . . ?
C51D C52D C53D C54D -0.6(15) . . . . ?
N10D C52D C53D C54D 177.3(12) . . . . ?
C52D C53D C54D C49D 0.7(16) . . . . ?
C50D C49D C54D C53D 0.6(15) . . . . ?
N9D C49D C54D C53D -179.1(12) . . . . ?
C5E N1E C1E C2E 0.3(15) . . . . ?
Zn6 N1E C1E C2E 172.4(9) . . . . ?
N1E C1E C2E C3E -0.8(16) . . . . ?
C1E C2E C3E C4E 0.7(15) . . . . ?
C2E C3E C4E C5E -0.2(15) . . . . ?
C1E N1E C5E C4E 0.2(13) . . . . ?
Zn6 N1E C5E C4E -172.8(8) . . . . ?
C1E N1E C5E C6E 178.2(10) . . . . ?
Zn6 N1E C5E C6E 5.2(11) . . . . ?
C3E C4E C5E N1E -0.3(14) . . . . ?
C3E C4E C5E C6E -178.1(11) . . . . ?
C7E N2E C6E C5E -176.7(9) . . . . ?
Zn6 N2E C6E C5E -2.2(13) . . . . ?
N1E C5E C6E N2E -1.9(14) . . . . ?
C4E C5E C6E N2E 176.0(11) . . . . ?
C6E N2E C7E C12E -167.3(10) . . . . ?
Zn6 N2E C7E C12E 19.7(14) . . . . ?
C6E N2E C7E C8E 17.2(15) . . . . ?
Zn6 N2E C7E C8E -155.8(9) . . . . ?
C12E C7E C8E C9E -0.8(14) . . . . ?
N2E C7E C8E C9E 174.7(11) . . . . ?
C7E C8E C9E C10E 0.4(15) . . . . ?
C49E N9E C10E C9E 20.6(15) . . . . ?
C22E N9E C10E C9E -165.0(11) . . . . ?
C49E N9E C10E C11E -159.9(11) . . . . ?
C22E N9E C10E C11E 14.6(15) . . . . ?
C8E C9E C10E N9E 178.8(12) . . . . ?
C8E C9E C10E C11E -0.8(14) . . . . ?
N9E C10E C11E C12E -178.0(12) . . . . ?
C9E C10E C11E C12E 1.6(14) . . . . ?
C10E C11E C12E C7E -2.1(15) . . . . ?
C8E C7E C12E C11E 1.6(14) . . . . ?
N2E C7E C12E C11E -174.1(11) . . . . ?
C17E N3E C13E C14E -3.6(16) . . . . ?
Zn8 N3E C13E C14E -173.1(11) . . . . ?
N3E C13E C14E C15E 2.4(18) . . . . ?
C13E C14E C15E C16E 1.0(18) . . . . ?
C14E C15E C16E C17E -2.9(17) . . . . ?
C13E N3E C17E C16E 1.5(15) . . . . ?
Zn8 N3E C17E C16E 172.3(9) . . . . ?
C13E N3E C17E C18E -179.0(11) . . . . ?
Zn8 N3E C17E C18E -8.1(12) . . . . ?
C15E C16E C17E N3E 1.7(15) . . . . ?
C15E C16E C17E C18E -177.8(12) . . . . ?
C19E N4E C18E C17E 176.0(10) . . . . ?
Zn8 N4E C18E C17E 11.3(14) . . . . ?
N3E C17E C18E N4E -2.7(15) . . . . ?
C16E C17E C18E N4E 176.9(11) . . . . ?
C18E N4E C19E C20E 143.7(12) . . . . ?
Zn8 N4E C19E C20E -54.3(13) . . . . ?
C18E N4E C19E C24E -35.5(16) . . . . ?
Zn8 N4E C19E C24E 126.5(10) . . . . ?
C24E C19E C20E C21E 2.3(14) . . . . ?
N4E C19E C20E C21E -177.0(11) . . . . ?
C19E C20E C21E C22E -1.0(15) . . . . ?
C20E C21E C22E C23E -1.9(14) . . . . ?
C20E C21E C22E N9E 179.7(11) . . . . ?
C10E N9E C22E C21E -124.0(12) . . . . ?
C49E N9E C22E C21E 50.7(13) . . . . ?
C10E N9E C22E C23E 57.7(14) . . . . ?
C49E N9E C22E C23E -127.6(11) . . . . ?
C21E C22E C23E C24E 3.7(14) . . . . ?
N9E C22E C23E C24E -178.0(11) . . . . ?
C20E C19E C24E C23E -0.5(14) . . . . ?
N4E C19E C24E C23E 178.8(11) . . . . ?
C22E C23E C24E C19E -2.5(15) . . . . ?
C29E N5E C25E C26E -1.0(17) . . . . ?
Zn4 N5E C25E C26E 169.4(11) . . . . ?
N5E C25E C26E C27E 0.1(18) . . . . ?
C25E C26E C27E C28E -0.8(18) . . . . ?
C26E C27E C28E C29E 2.3(17) . . . . ?
C25E N5E C29E C28E 2.5(15) . . . . ?
Zn4 N5E C29E C28E -169.3(9) . . . . ?
C25E N5E C29E C30E -179.7(12) . . . . ?
Zn4 N5E C29E C30E 8.5(12) . . . . ?
C27E C28E C29E N5E -3.1(15) . . . . ?
C27E C28E C29E C30E 179.1(13) . . . . ?
C31E N6E C30E C29E -176.0(10) . . . . ?
Zn4 N6E C30E C29E -4.2(15) . . . . ?
N5E C29E C30E N6E -2.9(16) . . . . ?
C28E C29E C30E N6E 174.9(12) . . . . ?
C30E N6E C31E C36E 60.5(16) . . . . ?
Zn4 N6E C31E C36E -109.4(11) . . . . ?
C30E N6E C31E C32E -119.6(13) . . . . ?
Zn4 N6E C31E C32E 70.4(13) . . . . ?
C36E C31E C32E C33E -3.0(15) . . . . ?
N6E C31E C32E C33E 177.2(12) . . . . ?
C31E C32E C33E C34E 2.3(16) . . . . ?
C32E C33E C34E C35E 0.0(14) . . . . ?
C32E C33E C34E N10E 179.5(12) . . . . ?
C52E N10E C34E C33E 134.6(11) . . . . ?
C46E N10E C34E C33E -29.0(14) . . . . ?
C52E N10E C34E C35E -45.8(13) . . . . ?
C46E N10E C34E C35E 150.5(10) . . . . ?
C33E C34E C35E C36E -1.5(14) . . . . ?
N10E C34E C35E C36E 178.9(11) . . . . ?
C32E C31E C36E C35E 1.4(14) . . . . ?
N6E C31E C36E C35E -178.7(12) . . . . ?
C34E C35E C36E C31E 0.8(16) . . . . ?
C41E N7E C37E C38E -2.9(13) . . . . ?
Zn2 N7E C37E C38E 175.0(8) . . . . ?
N7E C37E C38E C39E 2.4(14) . . . . ?
C37E C38E C39E C40E 0.3(14) . . . . ?
C38E C39E C40E C41E -2.3(13) . . . . ?
C37E N7E C41E C40E 0.7(12) . . . . ?
Zn2 N7E C41E C40E -177.5(7) . . . . ?
C37E N7E C41E C42E 176.6(9) . . . . ?
Zn2 N7E C41E C42E -1.6(9) . . . . ?
C39E C40E C41E N7E 1.9(12) . . . . ?
C39E C40E C41E C42E -173.8(9) . . . . ?
C43E N8E C42E C41E -174.0(8) . . . . ?
Zn2 N8E C42E C41E 3.6(12) . . . . ?
N7E C41E C42E N8E -1.5(13) . . . . ?
C40E C41E C42E N8E 174.6(10) . . . . ?
C42E N8E C43E C48E 49.9(14) . . . . ?
Zn2 N8E C43E C48E -127.3(9) . . . . ?
C42E N8E C43E C44E -131.6(11) . . . . ?
Zn2 N8E C43E C44E 51.2(12) . . . . ?
C48E C43E C44E C45E 0.2(13) . . . . ?
N8E C43E C44E C45E -178.3(11) . . . . ?
C43E C44E C45E C46E -0.7(15) . . . . ?
C44E C45E C46E C47E 0.3(13) . . . . ?
C44E C45E C46E N10E -178.0(11) . . . . ?
C52E N10E C46E C45E -43.7(13) . . . . ?
C34E N10E C46E C45E 120.4(11) . . . . ?
C52E N10E C46E C47E 137.9(10) . . . . ?
C34E N10E C46E C47E -58.0(12) . . . . ?
C45E C46E C47E C48E 0.5(14) . . . . ?
N10E C46E C47E C48E 178.9(10) . . . . ?
C44E C43E C48E C47E 0.6(13) . . . . ?
N8E C43E C48E C47E 179.1(11) . . . . ?
C46E C47E C48E C43E -0.9(14) . . . . ?
C10E N9E C49E C54E 42.3(15) . . . . ?
C22E N9E C49E C54E -132.4(11) . . . . ?
C10E N9E C49E C50E -138.0(11) . . . . ?
C22E N9E C49E C50E 47.3(13) . . . . ?
C54E C49E C50E C51E -1.7(14) . . . . ?
N9E C49E C50E C51E 178.5(11) . . . . ?
C49E C50E C51E C52E -2.0(15) . . . . ?
C50E C51E C52E C53E 4.6(13) . . . . ?
C50E C51E C52E N10E -179.7(11) . . . . ?
C34E N10E C52E C51E -24.9(13) . . . . ?
C46E N10E C52E C51E 138.2(11) . . . . ?
C34E N10E C52E C53E 150.6(10) . . . . ?
C46E N10E C52E C53E -46.2(13) . . . . ?
C51E C52E C53E C54E -3.7(13) . . . . ?
N10E C52E C53E C54E -179.5(10) . . . . ?
C50E C49E C54E C53E 2.7(14) . . . . ?
N9E C49E C54E C53E -177.6(11) . . . . ?
C52E C53E C54E C49E 0.0(15) . . . . ?
C5F N1F C1F C2F 0.7(16) . . . . ?
Zn1 N1F C1F C2F 178.1(10) . . . . ?
N1F C1F C2F C3F -2.7(17) . . . . ?
C1F C2F C3F C4F 2.0(17) . . . . ?
C2F C3F C4F C5F 0.7(17) . . . . ?
C1F N1F C5F C4F 2.2(14) . . . . ?
Zn1 N1F C5F C4F -175.6(10) . . . . ?
C1F N1F C5F C6F -175.7(11) . . . . ?
Zn1 N1F C5F C6F 6.5(11) . . . . ?
C3F C4F C5F N1F -2.9(15) . . . . ?
C3F C4F C5F C6F 174.9(13) . . . . ?
C7F N2F C6F C5F 179.1(10) . . . . ?
Zn1 N2F C6F C5F -7.6(14) . . . . ?
N1F C5F C6F N2F 1.0(15) . . . . ?
C4F C5F C6F N2F -177.0(12) . . . . ?
C6F N2F C7F C8F -119.6(13) . . . . ?
Zn1 N2F C7F C8F 68.2(12) . . . . ?
C6F N2F C7F C12F 61.7(15) . . . . ?
Zn1 N2F C7F C12F -110.5(11) . . . . ?
C12F C7F C8F C9F -2.5(13) . . . . ?
N2F C7F C8F C9F 178.8(10) . . . . ?
C7F C8F C9F C10F 1.5(14) . . . . ?
C8F C9F C10F C11F 1.2(13) . . . . ?
C8F C9F C10F N9F -179.3(10) . . . . ?
C49F N9F C10F C9F 141.9(11) . . . . ?
C22F N9F C10F C9F -30.7(14) . . . . ?
C49F N9F C10F C11F -38.5(14) . . . . ?
C22F N9F C10F C11F 148.9(11) . . . . ?
C9F C10F C11F C12F -2.8(14) . . . . ?
N9F C10F C11F C12F 177.6(11) . . . . ?
C10F C11F C12F C7F 1.8(15) . . . . ?
C8F C7F C12F C11F 0.8(14) . . . . ?
N2F C7F C12F C11F 179.5(11) . . . . ?
C17F N3F C13F C14F 1(2) . . . . ?
Zn3 N3F C13F C14F -171.1(19) . . . . ?
N3F C13F C14F C15F 2(2) . . . . ?
C13F C14F C15F C16F -2(2) . . . . ?
C14F C15F C16F C17F 0.7(19) . . . . ?
C13F N3F C17F C16F -2.5(18) . . . . ?
Zn3 N3F C17F C16F 170.6(15) . . . . ?
C13F N3F C17F C18F 175.9(18) . . . . ?
Zn3 N3F C17F C18F -11.0(16) . . . . ?
C15F C16F C17F N3F 1.8(18) . . . . ?
C15F C16F C17F C18F -176.5(18) . . . . ?
C19F N4F C18F C17F 179.8(14) . . . . ?
Zn3 N4F C18F C17F 14(2) . . . . ?
N3F C17F C18F N4F -3(2) . . . . ?
C16F C17F C18F N4F 175.6(17) . . . . ?
C18F N4F C19F C20F -118.1(17) . . . . ?
C18I N4F C19F C20F -156.6(19) . . . . ?
Zn3 N4F C19F C20F 43.6(17) . . . . ?
C18F N4F C19F C24F 55.6(19) . . . . ?
C18I N4F C19F C24F 17(2) . . . . ?
Zn3 N4F C19F C24F -142.7(11) . . . . ?
C24F C19F C20F C21F -2.9(16) . . . . ?
N4F C19F C20F C21F 170.9(13) . . . . ?
C19F C20F C21F C22F 2.7(17) . . . . ?
C20F C21F C22F C23F -0.3(15) . . . . ?
C20F C21F C22F N9F 178.8(13) . . . . ?
C49F N9F C22F C21F -37.3(15) . . . . ?
C10F N9F C22F C21F 135.3(11) . . . . ?
C49F N9F C22F C23F 141.8(12) . . . . ?
C10F N9F C22F C23F -45.7(14) . . . . ?
C21F C22F C23F C24F -2.0(15) . . . . ?
N9F C22F C23F C24F 178.9(13) . . . . ?
C22F C23F C24F C19F 1.9(16) . . . . ?
C20F C19F C24F C23F 0.6(15) . . . . ?
N4F C19F C24F C23F -172.9(13) . . . . ?
C29F N5F C25F C26F 0.9(15) . . . . ?
Zn7 N5F C25F C26F -164.1(10) . . . . ?
N5F C25F C26F C27F -1.0(16) . . . . ?
C25F C26F C27F C28F 0.6(15) . . . . ?
C26F C27F C28F C29F -0.1(15) . . . . ?
C25F N5F C29F C28F -0.4(13) . . . . ?
Zn7 N5F C29F C28F 167.0(8) . . . . ?
C25F N5F C29F C30F -178.9(10) . . . . ?
Zn7 N5F C29F C30F -11.4(10) . . . . ?
C27F C28F C29F N5F 0.0(14) . . . . ?
C27F C28F C29F C30F 178.4(11) . . . . ?
C31F N6F C30F C29F -176.3(10) . . . . ?
Zn7 N6F C30F C29F 10.0(14) . . . . ?
N5F C29F C30F N6F 1.1(15) . . . . ?
C28F C29F C30F N6F -177.4(11) . . . . ?
C30F N6F C31F C32F -136.4(12) . . . . ?
Zn7 N6F C31F C32F 35.9(15) . . . . ?
C30F N6F C31F C36F 40.9(15) . . . . ?
Zn7 N6F C31F C36F -146.8(10) . . . . ?
C36F C31F C32F C33F -1.6(14) . . . . ?
N6F C31F C32F C33F 175.8(11) . . . . ?
C31F C32F C33F C34F 2.0(14) . . . . ?
C52F N10F C34F C33F -162.5(11) . . . . ?
C46F N10F C34F C33F 18.2(15) . . . . ?
C52F N10F C34F C35F 21.3(14) . . . . ?
C46F N10F C34F C35F -158.0(11) . . . . ?
C32F C33F C34F N10F -177.5(11) . . . . ?
C32F C33F C34F C35F -1.3(13) . . . . ?
N10F C34F C35F C36F 176.5(11) . . . . ?
C33F C34F C35F C36F 0.2(14) . . . . ?
C34F C35F C36F C31F 0.2(15) . . . . ?
C32F C31F C36F C35F 0.4(14) . . . . ?
N6F C31F C36F C35F -176.9(12) . . . . ?
C41F N7F C37F C38F -2.0(17) . . . . ?
Zn5 N7F C37F C38F -179.4(12) . . . . ?
N7F C37F C38F C39F 1.2(19) . . . . ?
C37F C38F C39F C40F 0.9(18) . . . . ?
C38F C39F C40F C41F -2.2(18) . . . . ?
C37F N7F C41F C40F 0.6(15) . . . . ?
Zn5 N7F C41F C40F 178.4(10) . . . . ?
C37F N7F C41F C42F 177.5(13) . . . . ?
Zn5 N7F C41F C42F -4.7(12) . . . . ?
C39F C40F C41F N7F 1.6(16) . . . . ?
C39F C40F C41F C42F -175.2(14) . . . . ?
C43F N8F C42F C41F 178.9(11) . . . . ?
Zn5 N8F C42F C41F 8.5(16) . . . . ?
N7F C41F C42F N8F -2.7(17) . . . . ?
C40F C41F C42F N8F 174.3(13) . . . . ?
C42F N8F C43F C48F 137.1(13) . . . . ?
Zn5 N8F C43F C48F -54.3(14) . . . . ?
C42F N8F C43F C44F -42.2(16) . . . . ?
Zn5 N8F C43F C44F 126.4(10) . . . . ?
C48F C43F C44F C45F -4.6(15) . . . . ?
N8F C43F C44F C45F 174.7(12) . . . . ?
C43F C44F C45F C46F -0.4(16) . . . . ?
C44F C45F C46F C47F 4.9(14) . . . . ?
C44F C45F C46F N10F -175.7(12) . . . . ?
C52F N10F C46F C45F -130.3(11) . . . . ?
C34F N10F C46F C45F 49.0(14) . . . . ?
C52F N10F C46F C47F 49.2(14) . . . . ?
C34F N10F C46F C47F -131.6(11) . . . . ?
C45F C46F C47F C48F -4.5(14) . . . . ?
N10F C46F C47F C48F 176.1(12) . . . . ?
C44F C43F C48F C47F 5.0(14) . . . . ?
N8F C43F C48F C47F -174.3(12) . . . . ?
C46F C47F C48F C43F -0.5(16) . . . . ?
C10F N9F C49F C54F -40.0(14) . . . . ?
C22F N9F C49F C54F 132.4(11) . . . . ?
C10F N9F C49F C50F 144.4(11) . . . . ?
C22F N9F C49F C50F -43.2(15) . . . . ?
N9F C49F C50F C51F 173.0(12) . . . . ?
C54F C49F C50F C51F -2.7(14) . . . . ?
C49F C50F C51F C52F 5.2(16) . . . . ?
C50F C51F C52F N10F 178.3(12) . . . . ?
C50F C51F C52F C53F -4.9(14) . . . . ?
C34F N10F C52F C51F 51.9(14) . . . . ?
C46F N10F C52F C51F -128.9(12) . . . . ?
C34F N10F C52F C53F -125.0(12) . . . . ?
C46F N10F C52F C53F 54.3(13) . . . . ?
C51F C52F C53F C54F 2.1(14) . . . . ?
N10F C52F C53F C54F 179.2(11) . . . . ?
C52F C53F C54F C49F 0.2(15) . . . . ?
N9F C49F C54F C53F -175.7(11) . . . . ?
C50F C49F C54F C53F 0.1(14) . . . . ?
C17I N3I C13I C14I 2(5) . . . . ?
Zn3 N3I C13I C14I -167(2) . . . . ?
N3I C13I C14I C15I -10(5) . . . . ?
C13I C14I C15I C16I 13(5) . . . . ?
C14I C15I C16I C17I -9(5) . . . . ?
C13I N3I C17I C16I 2(5) . . . . ?
Zn3 N3I C17I C16I 172(3) . . . . ?
C13I N3I C17I C18I -178(3) . . . . ?
Zn3 N3I C17I C18I -7(4) . . . . ?
C15I C16I C17I N3I 2(5) . . . . ?
C15I C16I C17I C18I -179(3) . . . . ?
C19F N4F C18I C17I -175(2) . . . . ?
Zn3 N4F C18I C17I -11(4) . . . . ?
N3I C17I C18I N4F 13(5) . . . . ?
C16I C17I C18I N4F -167(3) . . . . ?
 
_refine_diff_density_max    2.232
_refine_diff_density_min   -0.695
_refine_diff_density_rms    0.103

_shelx_res_file
;
TITL cut1_a.res in P-1
    jd370_sq.res
    created by SHELXL-2018/3 at 16:36:44 on 09-Apr-2021
CELL 0.68890 20.8181  22.8600  42.6867  90.355 97.922 95.178
ZERR 2 0.000629 0.000780 0.001401 0.003042 0.002760 0.002850

LATT   1
SFAC  C    H    N    B    F    ZN
DISP $C  0.00315  0.00158 10.63663
DISP $H -0.00002  0.00000  0.66583
DISP $B  0.00128  0.00067  6.19936
DISP $N  0.00614  0.00319 18.02576
DISP $Zn  0.30323  1.36268 5381.41079
DISP $F  0.01683  0.00993 46.72991
UNIT  674 519 133 32 128 16
MERG   2
ABIN
SIMU $C $N $F $B
RIGU  $C $N $F $B
isor 0.01 N3I C13I > C18I
DFIX 1.16 N1s C1s N2s C3s N3s C5s N4s C7s N5s C9s
DFIX 1.45 c1s c2s c3s c4s c5s c6s c7s c8s c9s c10s
DFIX 2.61 N1s C2s N2s C4s N3s C6s N4s C8s N5s C10s
DFIX 1.16 N1z C1z N7z c13z N9z C17z N12s C23s N11s c21s
DFIX 1.45 c1z c2z c13z c14z c17z c18z C23s C24s C21s c22s
DFIX 2.61 N1z C2z N7z c14z N9z C18z N12s C24s N11s c22s
DFIX 1.16 N6s C11s N7s c13s N8s c15s N9s C17s N10s c19s
DFIX 1.45 c11s c12s c13s c14s c15s c16s c17s c18s c19s c20s
DFIX 2.61  N6s C12s N7s c14s N8s c16s N9s C18s N10s c20s
DFIX 21.000 0.03 B1 F1 B1 F2 B1 F3 B1 F4
DFIX 21.633 0.06 F1 F2 F1 F3 F1 F4 F2 F3 F2 F4 F3 F4
DFIX 21.000 0.03 B2 F5 B2 F6 B2 F7 B2 F8
DFIX 21.633 0.06  F5 F6 F5 F7 F5 F8 F6 F7 F6 F8 F7 F8
DFIX 21.000 0.03 B3 F9 B3 F10 B3 F11 B3 F12
DFIX 21.633 0.06 F9 F10 F9 F11 F9 F12 F10 F11 F10 F12 F11 F12
DFIX 21.000 0.03 B4 F13 B4 F14 B4 F15 B4 F16
DFIX 21.633 0.06 F13 F14 F13 F15 F13 F16 F14 F15 F14 F16 F15 F16
DFIX 21.000 0.03 B4A F13A B4A F14A B4A F15A B4A F16A
DFIX 21.633 0.06 F13A F14A F13A F15A F13A F16A F14A F15A F14A F16A F15A F16A
DFIX 21.000 0.03 B5 F17 B5 F18 B5 F19 B5 F20
DFIX 21.633 0.06 F17 F18 F17 F19 F17 F20 F18 F19 F18 F20 F19 F20
DFIX 21.000 0.03 B6 F21 B6 F22 B6 F23 B6 F24
DFIX 21.633 0.06 F21 F22 F21 F23 F21 F24 F22 F23 F22 F24 F23 F24
DFIX 21.000 0.03 B7 F25 B7 F26 B7 F27 B7 F28
DFIX 21.633 0.06  F25 F26 F25 F27 F25 F28 F26 F27 F26 F28 F27 F28
DFIX 21.000 0.03 B8 F29 B8 F30 B8 F31 B8 F32
DFIX 21.633 0.06 F29 F30 F29 F31 F29 F32 F30 F31 F30 F32 F31 F32
DFIX 21.000 0.03 B9 F33 B9 F34 B9 F35 B9 F36
DFIX 21.633 0.06 F33 F34 F33 F35 F33 F36 F34 F35 F34 F36 F35 F36
DFIX 21.000 0.03 B9A F33A B9A F34A B9A F35A B9A F36A
DFIX 21.633 0.06 F33A F34A F33A F35A F33A F36A F34A F35A F34A F36A F35A F36A
DFIX 21.000 0.03 B10 F37 B10 F38 B10 F39 B10 F40
DFIX 21.633 0.06 F37 F38 F37 F39 F37 F40 F38 F39 F38 F40 F39 F40
DFIX 21.000 0.03 B10A F37A B10A F38A B10A F39A B10A F40A
DFIX 21.633 0.06 F37A F38A F37A F39A F37A F40A F38A F39A F38A F40A F39A F40A
DFIX 21.000 0.03 B11 F41 B11 F42 B11 F43 B11 F44
DFIX 21.633 0.06 F41 F42 F41 F43 F41 F44 F42 F43 F42 F44 F43 F44
DFIX 21.000 0.03 B11A F41A B11A F42A B11A F43A B11A F44A
DFIX 21.633 0.06 F41A F42A F41A F43A F41A F44A F42A F43A F42A F44A F43A F44A
DFIX 21.000 0.03 B12 F47 B12 F48 B12 F45 B12 F46
DFIX 21.633 0.06 F47 F48 F47 F45 F47 F46 F48 F45 F48 F46 F45 F46
DFIX 21.000 0.03 B12A F47A  B12A F45A B12A F46A B12A F48A
DFIX 21.633 0.06 F47A F48A F47A F45A F47A F46A F48A F45A F48A F46A F45A F46A
DFIX 21.000 0.03 B13 F49 B13 F50 B13 F51 B13 F52
DFIX 21.633 0.06 F49 F50 F49 F51 F49 F52 F50 F51 F50 F52 F51 F52
DFIX 21.000 0.03 B14 F53 B14 F54 B14 F55 B14 F56
DFIX 21.633 0.06 F53 F54 F53 F55 F53 F56 F54 F55 F54 F56 F55 F56
DFIX 21.000 0.03 B14A F53A B14A F54A B14A F55A B14A F56A
DFIX 21.633 0.06 F53A F54A F53A F55A F53A F56A F54A F55A F54A F56A F55A F56A
DFIX 21.000 0.03 B15 F57 B15 F58 B15 F59 B15 F60
DFIX 21.633 0.06 F57 F58 F57 F59 F57 F60 F58 F59 F58 F60 F59 F60
DFIX 21.000 0.03 B15A F57A B15A F58A B15A F59A B15A F60A
DFIX 21.633 0.06 F57A F58A F57A F59A F57A F60A F58A F59A F58A F60A F59A F60A
DFIX 21.000 0.03 B16 F61 B16 F62 B16 F63 B16 F64
DFIX 21.633 0.06 F61 F62 F61 F63 F61 F64 F62 F63 F62 F64 F63 F64
DFIX 21.000 0.03 B17 F65 B17 F66 B17 F67 B17 F68
DFIX 21.633 0.06  F65 F66 F65 F67 F65 F68 F66 F67 F66 F68 F67 F68
DFIX 21.000 0.03 B17A F65A B17A F66A B17A F67A B17A F68A
DFIX 21.633 0.06  F65A F66A F65A F67A F65A F68A F66A F67A F66A F68A F67A F68A

DFIX   1.340 0.011 C1B N1B
DFIX   1.346 0.007 C5B N1B
DFIX   1.276 0.017 C6B N2B
DFIX   1.419 0.010 C7B N2B

DFIX   1.340 0.011 C13B N3B
DFIX   1.346 0.007 C17B N3B
DFIX   1.276 0.017 C18B N4B
DFIX   1.419 0.010 C19B N4B
DFIX   1.340 0.011 C25B N5B
DFIX   1.346 0.007 C29B N5B
DFIX   1.276 0.017 C30B N6B
DFIX   1.419 0.010 C31B N6B
DFIX   1.340 0.011 C37B N7B
DFIX   1.346 0.007 C41B N7B
DFIX   1.276 0.017 C42B N8B
DFIX   1.419 0.010 C43B N8B
DFIX   1.422 0.016 C10B N9B
DFIX   1.422 0.016 C22B N9B
DFIX   1.422 0.016 C49B N9B
DFIX   1.422 0.016 C34B N10B
DFIX   1.422 0.016 C46B N10B
DFIX   1.422 0.016 C52B N10B
DFIX   1.379 0.015 C1B C2B
DFIX   1.378 0.016 C2B C3B
DFIX   1.385 0.011 C3B C4B
DFIX   1.390 0.011 C4B C5B
DFIX   1.468 0.008 C5B C6B
DFIX   1.390 0.011 C7B C8B
DFIX   1.390 0.011 C12B C7B
DFIX   1.383 0.009 C8B C9B
DFIX   1.390 0.015 C10B C9B
DFIX   1.390 0.015 C10B C11B
DFIX   1.383 0.009 C11B C12B
DFIX   1.379 0.015 C13B C14B
DFIX   1.378 0.016 C14B C15B
DFIX   1.385 0.011 C15B C16B
DFIX   1.390 0.011 C16B C17B
DFIX   1.468 0.008 C17B C18B
DFIX   1.390 0.011 C19B C20B
DFIX   1.390 0.011 C19B C24B
DFIX   1.383 0.009 C20B C21B
DFIX   1.390 0.015 C21B C22B
DFIX   1.390 0.015 C22B C23B
DFIX   1.383 0.009 C23B C24B
DFIX   1.379 0.015 C25B C26B
DFIX   1.378 0.016 C26B C27B
DFIX   1.385 0.011 C27B C28B
DFIX   1.390 0.011 C28B C29B
DFIX   1.468 0.008 C29B C30B
DFIX   1.390 0.011 C31B C32B
DFIX   1.390 0.011 C31B C36B
DFIX   1.383 0.009 C32B C33B
DFIX   1.390 0.015 C33B C34B
DFIX   1.390 0.015 C34B C35B
DFIX   1.383 0.009 C35B C36B
DFIX   1.379 0.015 C37B C38B
DFIX   1.378 0.016 C38B C39B
DFIX   1.385 0.011 C39B C40B
DFIX   1.390 0.011 C40B C41B
DFIX   1.468 0.008 C41B C42B
DFIX   1.390 0.011 C43B C44B
DFIX   1.390 0.011 C43B C48B
DFIX   1.383 0.009 C44B C45B
DFIX   1.390 0.015 C45B C46B
DFIX   1.390 0.015 C46B C47B
DFIX   1.383 0.009 C47B C48B
DFIX   1.390 0.015 C49B C50B
DFIX   1.390 0.015 C49B C54B
DFIX   1.383 0.009 C50B C51B
DFIX   1.390 0.015 C51B C52B
DFIX   1.390 0.015 C52B C53B
DFIX   1.383 0.009 C53B C54B

DANG   2.294 0.015 C1B C5B
DANG   2.341 0.028 C6B C7B
DANG   2.294 0.015 C13B C17B
DANG   2.341 0.028 C18B C19B
DANG   2.294 0.015 C25B C29B
DANG   2.341 0.028 C30B C31B
DANG   2.294 0.015 C37B C41B
DANG   2.341 0.028 C42B C43B
DANG   2.460 0.032 C10B C22B
DANG   2.460 0.032 C10B C49B
DANG   2.460 0.032 C22B C49B
DANG   2.460 0.032 C34B C46B
DANG   2.460 0.032 C34B C52B
DANG   2.460 0.032 C46B C52B
DANG   2.397 0.019 C2B N1B
DANG   2.367 0.020 C1B C3B
DANG   2.396 0.019 C2B C4B
DANG   2.401 0.017 C3B C5B
DANG   2.395 0.015 C4B N1B
DANG   2.378 0.019 C6B N1B
DANG   2.498 0.020 C4B C6B
DANG   2.398 0.021 C5B N2B
DANG   2.441 0.049 C8B N2B
DANG   2.441 0.049 C12B N2B
DANG   2.397 0.017 C12B C8B
DANG   2.408 0.016 C7B C9B
DANG   2.406 0.019 C10B C8B
DANG   2.440 0.023 C9B N9B
DANG   2.440 0.023 C11B N9B
DANG   2.400 0.027 C11B C9B
DANG   2.406 0.019 C10B C12B
DANG   2.408 0.016 C11B C7B

DANG   2.397 0.019 C14B N3B
DANG   2.367 0.020 C13B C15B
DANG   2.396 0.019 C14B C16B
DANG   2.401 0.017 C15B C17B
DANG   2.395 0.015 C16B N3B
DANG   2.378 0.019 C18B N3B
DANG   2.498 0.020 C16B C18B
DANG   2.398 0.021 C17B N4B

DANG   2.441 0.049 C20B N4B
DANG   2.441 0.049 C24B N4B
DANG   2.397 0.017 C20B C24B
DANG   2.408 0.016 C19B C21B
DANG   2.406 0.019 C20B C22B
DANG   2.440 0.023 C21B N9B
DANG   2.440 0.023 C23B N9B
DANG   2.400 0.027 C21B C23B
DANG   2.406 0.019 C22B C24B
DANG   2.408 0.016 C19B C23B
DANG   2.397 0.019 C26B N5B
DANG   2.367 0.020 C25B C27B
DANG   2.396 0.019 C26B C28B
DANG   2.401 0.017 C27B C29B
DANG   2.395 0.015 C28B N5B
DANG   2.378 0.019 C30B N5B
DANG   2.498 0.020 C28B C30B
DANG   2.398 0.021 C29B N6B
DANG   2.441 0.049 C32B N6B
DANG   2.441 0.049 C36B N6B
DANG   2.397 0.017 C32B C36B
DANG   2.408 0.016 C31B C33B
DANG   2.406 0.019 C32B C34B
DANG   2.440 0.023 C33B N10B
DANG   2.440 0.023 C35B N10B
DANG   2.400 0.027 C33B C35B
DANG   2.406 0.019 C34B C36B
DANG   2.408 0.016 C31B C35B
DANG   2.397 0.019 C38B N7B
DANG   2.367 0.020 C37B C39B
DANG   2.396 0.019 C38B C40B
DANG   2.401 0.017 C39B C41B
DANG   2.395 0.015 C40B N7B
DANG   2.378 0.019 C42B N7B
DANG   2.498 0.020 C40B C42B
DANG   2.398 0.021 C41B N8B
DANG   2.441 0.049 C44B N8B
DANG   2.441 0.049 C48B N8B
DANG   2.397 0.017 C44B C48B
DANG   2.408 0.016 C43B C45B
DANG   2.406 0.019 C44B C46B
DANG   2.440 0.023 C45B N10B
DANG   2.440 0.023 C47B N10B
DANG   2.400 0.027 C45B C47B
DANG   2.406 0.019 C46B C48B
DANG   2.408 0.016 C43B C47B
DANG   2.440 0.023 C50B N9B
DANG   2.440 0.023 C54B N9B
DANG   2.400 0.027 C50B C54B
DANG   2.406 0.019 C49B C51B
DANG   2.406 0.019 C50B C52B
DANG   2.440 0.023 C51B N10B
DANG   2.440 0.023 C53B N10B
DANG   2.400 0.027 C51B C53B
DANG   2.406 0.019 C52B C54B
DANG   2.406 0.019 C49B C53B
FLAT   C10B N9B C9B C11B
FLAT   C17B N3B C16B C18B
FLAT   C19B N4B C20B C24B
FLAT   C22B N9B C21B C23B
FLAT   C29B N5B C28B C30B
FLAT   C31B N6B C32B C36B
FLAT   C34B N10B C33B C35B
FLAT   C41B N7B C40B C42B
FLAT   C43B N8B C44B C48B
FLAT   C46B N10B C45B C47B
FLAT   C49B N9B C50B C54B
FLAT   C52B N10B C51B C53B
FLAT   C5B N1B C4B C6B
FLAT   C7B N2B C8B C12B
FLAT   N10B C34B C46B C52B
FLAT   N9B C10B C22B C49B
FLAT   C34B N10B C52B C51B
FLAT   N1B C1B C2B C3B
FLAT   C1B C2B C3B C4B
FLAT   C2B C3B C4B C5B
FLAT   C3B C4B C5B N1B
FLAT   C4B C5B N1B C1B
FLAT   C5B N1B C1B C2B
FLAT   N3B C13B C14B C15B
FLAT   C13B C14B C15B C16B
FLAT   C14B C15B C16B C17B
FLAT   C15B C16B C17B N3B
FLAT   C16B C17B N3B C13B
FLAT   C17B N3B C13B C14B
FLAT   N5B C25B C26B C27B
FLAT   C25B C26B C27B C28B
FLAT   C26B C27B C28B C29B
FLAT   C27B C28B C29B N5B
FLAT   C28B C29B N5B C25B
FLAT   C29B N5B C25B C26B
FLAT   N7B C37B C38B C39B
FLAT   C37B C38B C39B C40B
FLAT   C38B C39B C40B C41B
FLAT   C39B C40B C41B N7B
FLAT   C40B C41B N7B C37B
FLAT   C41B N7B C37B C38B
FLAT   C7B C8B C9B C10B
FLAT   C8B C9B C10B C11B
FLAT   C9B C10B C11B C12B
FLAT   C10B C11B C12B C7B
FLAT   C11B C12B C7B C8B
FLAT   C12B C7B C8B C9B
FLAT   C19B C20B C21B C22B
FLAT   C20B C21B C22B C23B
FLAT   C21B C22B C23B C24B
FLAT   C22B C23B C24B C19B
FLAT   C23B C24B C19B C20B
FLAT   C24B C19B C20B C21B
FLAT   C31B C32B C33B C34B
FLAT   C32B C33B C34B C35B
FLAT   C33B C34B C35B C36B
FLAT   C34B C35B C36B C31B
FLAT   C35B C36B C31B C32B
FLAT   C36B C31B C32B C33B
FLAT   C43B C44B C45B C46B
FLAT   C44B C45B C46B C47B
FLAT   C45B C46B C47B C48B
FLAT   C46B C47B C48B C43B
FLAT   C47B C48B C43B C44B
FLAT   C48B C43B C44B C45B
FLAT   C49B C50B C51B C52B
FLAT   C50B C51B C52B C53B
FLAT   C51B C52B C53B C54B
FLAT   C52B C53B C54B C49B
FLAT   C53B C54B C49B C50B
FLAT   C54B C49B C50B C51B
FLAT   C5B C6B N2B C7B
FLAT   C17B C18B N4B C19B
FLAT   C29B C30B N6B C31B
FLAT   C41B C42B N8B C43B
FLAT   C4B C5B C6B N2B
FLAT   N2B C6B C5B N1B
FLAT   C16B C17B C18B N4B
FLAT   N4B C18B C17B N3B
FLAT   C28B C29B C30B N6B
FLAT   N6B C30B C29B N5B
FLAT   C40B C41B C42B N8B
FLAT   N8B C42B C41B N7B
DFIX   1.340 0.011 C1A N1A
DFIX   1.346 0.007 C5A N1A
DFIX   1.276 0.017 C6A N2A
DFIX   1.419 0.010 C7A N2A

DFIX   1.340 0.011 C13A N3A
DFIX   1.346 0.007 C17A N3A
DFIX   1.276 0.017 C18A N4A
DFIX   1.419 0.010 C19A N4A
DFIX   1.340 0.011 C25A N5A
DFIX   1.346 0.007 C29A N5A
DFIX   1.276 0.017 C30A N6A
DFIX   1.419 0.010 C31A N6A
DFIX   1.340 0.011 C37A N7A
DFIX   1.346 0.007 C41A N7A
DFIX   1.276 0.017 C42A N8A
DFIX   1.419 0.010 C43A N8A
DFIX   1.422 0.016 C10A N9A
DFIX   1.422 0.016 C22A N9A
DFIX   1.422 0.016 C49A N9A
DFIX   1.422 0.016 C34A N10A
DFIX   1.422 0.016 C46A N10A
DFIX   1.422 0.016 C52A N10A
DFIX   1.379 0.015 C1A C2A
DFIX   1.378 0.016 C2A C3A
DFIX   1.385 0.011 C3A C4A
DFIX   1.390 0.011 C4A C5A
DFIX   1.468 0.008 C5A C6A
DFIX   1.390 0.011 C7A C8A
DFIX   1.390 0.011 C12A C7A
DFIX   1.383 0.009 C8A C9A
DFIX   1.390 0.015 C10A C9A
DFIX   1.390 0.015 C10A C11A
DFIX   1.383 0.009 C11A C12A
DFIX   1.379 0.015 C13A C14A
DFIX   1.378 0.016 C14A C15A
DFIX   1.385 0.011 C15A C16A
DFIX   1.390 0.011 C16A C17A
DFIX   1.468 0.008 C17A C18A
DFIX   1.390 0.011 C19A C20A
DFIX   1.390 0.011 C19A C24A
DFIX   1.383 0.009 C20A C21A
DFIX   1.390 0.015 C21A C22A
DFIX   1.390 0.015 C22A C23A
DFIX   1.383 0.009 C23A C24A
DFIX   1.379 0.015 C25A C26A
DFIX   1.378 0.016 C26A C27A
DFIX   1.385 0.011 C27A C28A
DFIX   1.390 0.011 C28A C29A
DFIX   1.468 0.008 C29A C30A
DFIX   1.390 0.011 C31A C32A
DFIX   1.390 0.011 C31A C36A
DFIX   1.383 0.009 C32A C33A
DFIX   1.390 0.015 C33A C34A
DFIX   1.390 0.015 C34A C35A
DFIX   1.383 0.009 C35A C36A
DFIX   1.379 0.015 C37A C38A
DFIX   1.378 0.016 C38A C39A
DFIX   1.385 0.011 C39A C40A
DFIX   1.390 0.011 C40A C41A
DFIX   1.468 0.008 C41A C42A
DFIX   1.390 0.011 C43A C44A
DFIX   1.390 0.011 C43A C48A
DFIX   1.383 0.009 C44A C45A
DFIX   1.390 0.015 C45A C46A
DFIX   1.390 0.015 C46A C47A
DFIX   1.383 0.009 C47A C48A
DFIX   1.390 0.015 C49A C50A
DFIX   1.390 0.015 C49A C54A
DFIX   1.383 0.009 C50A C51A
DFIX   1.390 0.015 C51A C52A
DFIX   1.390 0.015 C52A C53A
DFIX   1.383 0.009 C53A C54A

DANG   2.294 0.015 C1A C5A
DANG   2.341 0.028 C6A C7A
DANG   2.294 0.015 C13A C17A
DANG   2.341 0.028 C18A C19A
DANG   2.294 0.015 C25A C29A
DANG   2.341 0.028 C30A C31A
DANG   2.294 0.015 C37A C41A
DANG   2.341 0.028 C42A C43A
DANG   2.460 0.032 C10A C22A
DANG   2.460 0.032 C10A C49A
DANG   2.460 0.032 C22A C49A
DANG   2.460 0.032 C34A C46A
DANG   2.460 0.032 C34A C52A
DANG   2.460 0.032 C46A C52A
DANG   2.397 0.019 C2A N1A
DANG   2.367 0.020 C1A C3A
DANG   2.396 0.019 C2A C4A
DANG   2.401 0.017 C3A C5A
DANG   2.395 0.015 C4A N1A
DANG   2.378 0.019 C6A N1A
DANG   2.498 0.020 C4A C6A
DANG   2.398 0.021 C5A N2A
DANG   2.441 0.049 C8A N2A
DANG   2.441 0.049 C12A N2A
DANG   2.397 0.017 C12A C8A
DANG   2.408 0.016 C7A C9A
DANG   2.406 0.019 C10A C8A
DANG   2.440 0.023 C9A N9A
DANG   2.440 0.023 C11A N9A
DANG   2.400 0.027 C11A C9A
DANG   2.406 0.019 C10A C12A
DANG   2.408 0.016 C11A C7A

DANG   2.397 0.019 C14A N3A
DANG   2.367 0.020 C13A C15A
DANG   2.396 0.019 C14A C16A
DANG   2.401 0.017 C15A C17A
DANG   2.395 0.015 C16A N3A
DANG   2.378 0.019 C18A N3A
DANG   2.498 0.020 C16A C18A
DANG   2.398 0.021 C17A N4A

DANG   2.441 0.049 C20A N4A
DANG   2.441 0.049 C24A N4A
DANG   2.397 0.017 C20A C24A
DANG   2.408 0.016 C19A C21A
DANG   2.406 0.019 C20A C22A
DANG   2.440 0.023 C21A N9A
DANG   2.440 0.023 C23A N9A
DANG   2.400 0.027 C21A C23A
DANG   2.406 0.019 C22A C24A
DANG   2.408 0.016 C19A C23A
DANG   2.397 0.019 C26A N5A
DANG   2.367 0.020 C25A C27A
DANG   2.396 0.019 C26A C28A
DANG   2.401 0.017 C27A C29A
DANG   2.395 0.015 C28A N5A
DANG   2.378 0.019 C30A N5A
DANG   2.498 0.020 C28A C30A
DANG   2.398 0.021 C29A N6A
DANG   2.441 0.049 C32A N6A
DANG   2.441 0.049 C36A N6A
DANG   2.397 0.017 C32A C36A
DANG   2.408 0.016 C31A C33A
DANG   2.406 0.019 C32A C34A
DANG   2.440 0.023 C33A N10A
DANG   2.440 0.023 C35A N10A
DANG   2.400 0.027 C33A C35A
DANG   2.406 0.019 C34A C36A
DANG   2.408 0.016 C31A C35A
DANG   2.397 0.019 C38A N7A
DANG   2.367 0.020 C37A C39A
DANG   2.396 0.019 C38A C40A
DANG   2.401 0.017 C39A C41A
DANG   2.395 0.015 C40A N7A
DANG   2.378 0.019 C42A N7A
DANG   2.498 0.020 C40A C42A
DANG   2.398 0.021 C41A N8A
DANG   2.441 0.049 C44A N8A
DANG   2.441 0.049 C48A N8A
DANG   2.397 0.017 C44A C48A
DANG   2.408 0.016 C43A C45A
DANG   2.406 0.019 C44A C46A
DANG   2.440 0.023 C45A N10A
DANG   2.440 0.023 C47A N10A
DANG   2.400 0.027 C45A C47A
DANG   2.406 0.019 C46A C48A
DANG   2.408 0.016 C43A C47A
DANG   2.440 0.023 C50A N9A
DANG   2.440 0.023 C54A N9A
DANG   2.400 0.027 C50A C54A
DANG   2.406 0.019 C49A C51A
DANG   2.406 0.019 C50A C52A
DANG   2.440 0.023 C51A N10A
DANG   2.440 0.023 C53A N10A
DANG   2.400 0.027 C51A C53A
DANG   2.406 0.019 C52A C54A
DANG   2.406 0.019 C49A C53A
FLAT   C10A N9A C9A C11A
FLAT   C17A N3A C16A C18A
FLAT   C19A N4A C20A C24A
FLAT   C22A N9A C21A C23A
FLAT   C29A N5A C28A C30A
FLAT   C31A N6A C32A C36A
FLAT   C34A N10A C33A C35A
FLAT   C41A N7A C40A C42A
FLAT   C43A N8A C44A C48A
FLAT   C46A N10A C45A C47A
FLAT   C49A N9A C50A C54A
FLAT   C52A N10A C51A C53A
FLAT   C5A N1A C4A C6A
FLAT   C7A N2A C8A C12A
FLAT   N10A C34A C46A C52A
FLAT   N9A C10A C22A C49A
FLAT   C34A N10A C52A C51A
FLAT   N1A C1A C2A C3A
FLAT   C1A C2A C3A C4A
FLAT   C2A C3A C4A C5A
FLAT   C3A C4A C5A N1A
FLAT   C4A C5A N1A C1A
FLAT   C5A N1A C1A C2A
FLAT   N3A C13A C14A C15A
FLAT   C13A C14A C15A C16A
FLAT   C14A C15A C16A C17A
FLAT   C15A C16A C17A N3A
FLAT   C16A C17A N3A C13A
FLAT   C17A N3A C13A C14A
FLAT   N5A C25A C26A C27A
FLAT   C25A C26A C27A C28A
FLAT   C26A C27A C28A C29A
FLAT   C27A C28A C29A N5A
FLAT   C28A C29A N5A C25A
FLAT   C29A N5A C25A C26A
FLAT   N7A C37A C38A C39A
FLAT   C37A C38A C39A C40A
FLAT   C38A C39A C40A C41A
FLAT   C39A C40A C41A N7A
FLAT   C40A C41A N7A C37A
FLAT   C41A N7A C37A C38A
FLAT   C7A C8A C9A C10A
FLAT   C8A C9A C10A C11A
FLAT   C9A C10A C11A C12A
FLAT   C10A C11A C12A C7A
FLAT   C11A C12A C7A C8A
FLAT   C12A C7A C8A C9A
FLAT   C19A C20A C21A C22A
FLAT   C20A C21A C22A C23A
FLAT   C21A C22A C23A C24A
FLAT   C22A C23A C24A C19A
FLAT   C23A C24A C19A C20A
FLAT   C24A C19A C20A C21A
FLAT   C31A C32A C33A C34A
FLAT   C32A C33A C34A C35A
FLAT   C33A C34A C35A C36A
FLAT   C34A C35A C36A C31A
FLAT   C35A C36A C31A C32A
FLAT   C36A C31A C32A C33A
FLAT   C43A C44A C45A C46A
FLAT   C44A C45A C46A C47A
FLAT   C45A C46A C47A C48A
FLAT   C46A C47A C48A C43A
FLAT   C47A C48A C43A C44A
FLAT   C48A C43A C44A C45A
FLAT   C49A C50A C51A C52A
FLAT   C50A C51A C52A C53A
FLAT   C51A C52A C53A C54A
FLAT   C52A C53A C54A C49A
FLAT   C53A C54A C49A C50A
FLAT   C54A C49A C50A C51A
FLAT   C5A C6A N2A C7A
FLAT   C17A C18A N4A C19A
FLAT   C29A C30A N6A C31A
FLAT   C41A C42A N8A C43A
FLAT   C4A C5A C6A N2A
FLAT   N2A C6A C5A N1A
FLAT   C16A C17A C18A N4A
FLAT   N4A C18A C17A N3A
FLAT   C28A C29A C30A N6A
FLAT   N6A C30A C29A N5A
FLAT   C40A C41A C42A N8A
FLAT   N8A C42A C41A N7A
DFIX   1.340 0.011 C1C N1C
DFIX   1.346 0.007 C5C N1C
DFIX   1.276 0.017 C6C N2C
DFIX   1.419 0.010 C7C N2C

DFIX   1.340 0.011 C13C N3C
DFIX   1.346 0.007 C17C N3C
DFIX   1.276 0.017 C18C N4C
DFIX   1.419 0.010 C19C N4C
DFIX   1.340 0.011 C25C N5C
DFIX   1.346 0.007 C29C N5C
DFIX   1.276 0.017 C30C N6C
DFIX   1.419 0.010 C31C N6C
DFIX   1.340 0.011 C37C N7C
DFIX   1.346 0.007 C41C N7C
DFIX   1.276 0.017 C42C N8C
DFIX   1.419 0.010 C43C N8C
DFIX   1.422 0.016 C10C N9C
DFIX   1.422 0.016 C22C N9C
DFIX   1.422 0.016 C49C N9C
DFIX   1.422 0.016 C34C N10C
DFIX   1.422 0.016 C46C N10C
DFIX   1.422 0.016 C52C N10C
DFIX   1.379 0.015 C1C C2C
DFIX   1.378 0.016 C2C C3C
DFIX   1.385 0.011 C3C C4C
DFIX   1.390 0.011 C4C C5C
DFIX   1.468 0.008 C5C C6C
DFIX   1.390 0.011 C7C C8C
DFIX   1.390 0.011 C12C C7C
DFIX   1.383 0.009 C8C C9C
DFIX   1.390 0.015 C10C C9C
DFIX   1.390 0.015 C10C C11C
DFIX   1.383 0.009 C11C C12C
DFIX   1.379 0.015 C13C C14C
DFIX   1.378 0.016 C14C C15C
DFIX   1.385 0.011 C15C C16C
DFIX   1.390 0.011 C16C C17C
DFIX   1.468 0.008 C17C C18C
DFIX   1.390 0.011 C19C C20C
DFIX   1.390 0.011 C19C C24C
DFIX   1.383 0.009 C20C C21C
DFIX   1.390 0.015 C21C C22C
DFIX   1.390 0.015 C22C C23C
DFIX   1.383 0.009 C23C C24C
DFIX   1.379 0.015 C25C C26C
DFIX   1.378 0.016 C26C C27C
DFIX   1.385 0.011 C27C C28C
DFIX   1.390 0.011 C28C C29C
DFIX   1.468 0.008 C29C C30C
DFIX   1.390 0.011 C31C C32C
DFIX   1.390 0.011 C31C C36C
DFIX   1.383 0.009 C32C C33C
DFIX   1.390 0.015 C33C C34C
DFIX   1.390 0.015 C34C C35C
DFIX   1.383 0.009 C35C C36C
DFIX   1.379 0.015 C37C C38C
DFIX   1.378 0.016 C38C C39C
DFIX   1.385 0.011 C39C C40C
DFIX   1.390 0.011 C40C C41C
DFIX   1.468 0.008 C41C C42C
DFIX   1.390 0.011 C43C C44C
DFIX   1.390 0.011 C43C C48C
DFIX   1.383 0.009 C44C C45C
DFIX   1.390 0.015 C45C C46C
DFIX   1.390 0.015 C46C C47C
DFIX   1.383 0.009 C47C C48C
DFIX   1.390 0.015 C49C C50C
DFIX   1.390 0.015 C49C C54C
DFIX   1.383 0.009 C50C C51C
DFIX   1.390 0.015 C51C C52C
DFIX   1.390 0.015 C52C C53C
DFIX   1.383 0.009 C53C C54C

DANG   2.294 0.015 C1C C5C
DANG   2.341 0.028 C6C C7C
DANG   2.294 0.015 C13C C17C
DANG   2.341 0.028 C18C C19C
DANG   2.294 0.015 C25C C29C
DANG   2.341 0.028 C30C C31C
DANG   2.294 0.015 C37C C41C
DANG   2.341 0.028 C42C C43C
DANG   2.460 0.032 C10C C22C
DANG   2.460 0.032 C10C C49C
DANG   2.460 0.032 C22C C49C
DANG   2.460 0.032 C34C C46C
DANG   2.460 0.032 C34C C52C
DANG   2.460 0.032 C46C C52C
DANG   2.397 0.019 C2C N1C
DANG   2.367 0.020 C1C C3C
DANG   2.396 0.019 C2C C4C
DANG   2.401 0.017 C3C C5C
DANG   2.395 0.015 C4C N1C
DANG   2.378 0.019 C6C N1C
DANG   2.498 0.020 C4C C6C
DANG   2.398 0.021 C5C N2C
DANG   2.441 0.049 C8C N2C
DANG   2.441 0.049 C12C N2C
DANG   2.397 0.017 C12C C8C
DANG   2.408 0.016 C7C C9C
DANG   2.406 0.019 C10C C8C
DANG   2.440 0.023 C9C N9C
DANG   2.440 0.023 C11C N9C
DANG   2.400 0.027 C11C C9C
DANG   2.406 0.019 C10C C12C
DANG   2.408 0.016 C11C C7C

DANG   2.397 0.019 C14C N3C
DANG   2.367 0.020 C13C C15C
DANG   2.396 0.019 C14C C16C
DANG   2.401 0.017 C15C C17C
DANG   2.395 0.015 C16C N3C
DANG   2.378 0.019 C18C N3C
DANG   2.498 0.020 C16C C18C
DANG   2.398 0.021 C17C N4C

DANG   2.441 0.049 C20C N4C
DANG   2.441 0.049 C24C N4C
DANG   2.397 0.017 C20C C24C
DANG   2.408 0.016 C19C C21C
DANG   2.406 0.019 C20C C22C
DANG   2.440 0.023 C21C N9C
DANG   2.440 0.023 C23C N9C
DANG   2.400 0.027 C21C C23C
DANG   2.406 0.019 C22C C24C
DANG   2.408 0.016 C19C C23C
DANG   2.397 0.019 C26C N5C
DANG   2.367 0.020 C25C C27C
DANG   2.396 0.019 C26C C28C
DANG   2.401 0.017 C27C C29C
DANG   2.395 0.015 C28C N5C
DANG   2.378 0.019 C30C N5C
DANG   2.498 0.020 C28C C30C
DANG   2.398 0.021 C29C N6C
DANG   2.441 0.049 C32C N6C
DANG   2.441 0.049 C36C N6C
DANG   2.397 0.017 C32C C36C
DANG   2.408 0.016 C31C C33C
DANG   2.406 0.019 C32C C34C
DANG   2.440 0.023 C33C N10C
DANG   2.440 0.023 C35C N10C
DANG   2.400 0.027 C33C C35C
DANG   2.406 0.019 C34C C36C
DANG   2.408 0.016 C31C C35C
DANG   2.397 0.019 C38C N7C
DANG   2.367 0.020 C37C C39C
DANG   2.396 0.019 C38C C40C
DANG   2.401 0.017 C39C C41C
DANG   2.395 0.015 C40C N7C
DANG   2.378 0.019 C42C N7C
DANG   2.498 0.020 C40C C42C
DANG   2.398 0.021 C41C N8C
DANG   2.441 0.049 C44C N8C
DANG   2.441 0.049 C48C N8C
DANG   2.397 0.017 C44C C48C
DANG   2.408 0.016 C43C C45C
DANG   2.406 0.019 C44C C46C
DANG   2.440 0.023 C45C N10C
DANG   2.440 0.023 C47C N10C
DANG   2.400 0.027 C45C C47C
DANG   2.406 0.019 C46C C48C
DANG   2.408 0.016 C43C C47C
DANG   2.440 0.023 C50C N9C
DANG   2.440 0.023 C54C N9C
DANG   2.400 0.027 C50C C54C
DANG   2.406 0.019 C49C C51C
DANG   2.406 0.019 C50C C52C
DANG   2.440 0.023 C51C N10C
DANG   2.440 0.023 C53C N10C
DANG   2.400 0.027 C51C C53C
DANG   2.406 0.019 C52C C54C
DANG   2.406 0.019 C49C C53C
FLAT   C10C N9C C9C C11C
FLAT   C17C N3C C16C C18C
FLAT   C19C N4C C20C C24C
FLAT   C22C N9C C21C C23C
FLAT   C29C N5C C28C C30C
FLAT   C31C N6C C32C C36C
FLAT   C34C N10C C33C C35C
FLAT   C41C N7C C40C C42C
FLAT   C43C N8C C44C C48C
FLAT   C46C N10C C45C C47C
FLAT   C49C N9C C50C C54C
FLAT   C52C N10C C51C C53C
FLAT   C5C N1C C4C C6C
FLAT   C7C N2C C8C C12C
FLAT   N10C C34C C46C C52C
FLAT   N9C C10C C22C C49C
FLAT   C34C N10C C52C C51C
FLAT   N1C C1C C2C C3C
FLAT   C1C C2C C3C C4C
FLAT   C2C C3C C4C C5C
FLAT   C3C C4C C5C N1C
FLAT   C4C C5C N1C C1C
FLAT   C5C N1C C1C C2C
FLAT   N3C C13C C14C C15C
FLAT   C13C C14C C15C C16C
FLAT   C14C C15C C16C C17C
FLAT   C15C C16C C17C N3C
FLAT   C16C C17C N3C C13C
FLAT   C17C N3C C13C C14C
FLAT   N5C C25C C26C C27C
FLAT   C25C C26C C27C C28C
FLAT   C26C C27C C28C C29C
FLAT   C27C C28C C29C N5C
FLAT   C28C C29C N5C C25C
FLAT   C29C N5C C25C C26C
FLAT   N7C C37C C38C C39C
FLAT   C37C C38C C39C C40C
FLAT   C38C C39C C40C C41C
FLAT   C39C C40C C41C N7C
FLAT   C40C C41C N7C C37C
FLAT   C41C N7C C37C C38C
FLAT   C7C C8C C9C C10C
FLAT   C8C C9C C10C C11C
FLAT   C9C C10C C11C C12C
FLAT   C10C C11C C12C C7C
FLAT   C11C C12C C7C C8C
FLAT   C12C C7C C8C C9C
FLAT   C19C C20C C21C C22C
FLAT   C20C C21C C22C C23C
FLAT   C21C C22C C23C C24C
FLAT   C22C C23C C24C C19C
FLAT   C23C C24C C19C C20C
FLAT   C24C C19C C20C C21C
FLAT   C31C C32C C33C C34C
FLAT   C32C C33C C34C C35C
FLAT   C33C C34C C35C C36C
FLAT   C34C C35C C36C C31C
FLAT   C35C C36C C31C C32C
FLAT   C36C C31C C32C C33C
FLAT   C43C C44C C45C C46C
FLAT   C44C C45C C46C C47C
FLAT   C45C C46C C47C C48C
FLAT   C46C C47C C48C C43C
FLAT   C47C C48C C43C C44C
FLAT   C48C C43C C44C C45C
FLAT   C49C C50C C51C C52C
FLAT   C50C C51C C52C C53C
FLAT   C51C C52C C53C C54C
FLAT   C52C C53C C54C C49C
FLAT   C53C C54C C49C C50C
FLAT   C54C C49C C50C C51C
FLAT   C5C C6C N2C C7C
FLAT   C17C C18C N4C C19C
FLAT   C29C C30C N6C C31C
FLAT   C41C C42C N8C C43C
FLAT   C4C C5C C6C N2C
FLAT   N2C C6C C5C N1C
FLAT   C16C C17C C18C N4C
FLAT   N4C C18C C17C N3C
FLAT   C28C C29C C30C N6C
FLAT   N6C C30C C29C N5C
FLAT   C40C C41C C42C N8C
FLAT   N8C C42C C41C N7C

DFIX   1.340 0.011 C1D N1D
DFIX   1.346 0.007 C5D N1D
DFIX   1.276 0.017 C6D N2D
DFIX   1.419 0.010 C7D N2D

DFIX   1.340 0.011 C13D N3D
DFIX   1.346 0.007 C17D N3D
DFIX   1.276 0.017 C18D N4D
DFIX   1.419 0.010 C19D N4D
DFIX   1.340 0.011 C25D N5D
DFIX   1.346 0.007 C29D N5D
DFIX   1.276 0.017 C30D N6D
DFIX   1.419 0.010 C31D N6D
DFIX   1.340 0.011 C37D N7D
DFIX   1.346 0.007 C41D N7D
DFIX   1.276 0.017 C42D N8D
DFIX   1.419 0.010 C43D N8D
DFIX   1.422 0.016 C10D N9D
DFIX   1.422 0.016 C22D N9D
DFIX   1.422 0.016 C49D N9D
DFIX   1.422 0.016 C34D N10D
DFIX   1.422 0.016 C46D N10D
DFIX   1.422 0.016 C52D N10D
DFIX   1.379 0.015 C1D C2D
DFIX   1.378 0.016 C2D C3D
DFIX   1.385 0.011 C3D C4D
DFIX   1.390 0.011 C4D C5D
DFIX   1.468 0.008 C5D C6D
DFIX   1.390 0.011 C7D C8D
DFIX   1.390 0.011 C12D C7D
DFIX   1.383 0.009 C8D C9D
DFIX   1.390 0.015 C10D C9D
DFIX   1.390 0.015 C10D C11D
DFIX   1.383 0.009 C11D C12D
DFIX   1.379 0.015 C13D C14D
DFIX   1.378 0.016 C14D C15D
DFIX   1.385 0.011 C15D C16D
DFIX   1.390 0.011 C16D C17D
DFIX   1.468 0.008 C17D C18D
DFIX   1.390 0.011 C19D C20D
DFIX   1.390 0.011 C19D C24D
DFIX   1.383 0.009 C20D C21D
DFIX   1.390 0.015 C21D C22D
DFIX   1.390 0.015 C22D C23D
DFIX   1.383 0.009 C23D C24D
DFIX   1.379 0.015 C25D C26D
DFIX   1.378 0.016 C26D C27D
DFIX   1.385 0.011 C27D C28D
DFIX   1.390 0.011 C28D C29D
DFIX   1.468 0.008 C29D C30D
DFIX   1.390 0.011 C31D C32D
DFIX   1.390 0.011 C31D C36D
DFIX   1.383 0.009 C32D C33D
DFIX   1.390 0.015 C33D C34D
DFIX   1.390 0.015 C34D C35D
DFIX   1.383 0.009 C35D C36D
DFIX   1.379 0.015 C37D C38D
DFIX   1.378 0.016 C38D C39D
DFIX   1.385 0.011 C39D C40D
DFIX   1.390 0.011 C40D C41D
DFIX   1.468 0.008 C41D C42D
DFIX   1.390 0.011 C43D C44D
DFIX   1.390 0.011 C43D C48D
DFIX   1.383 0.009 C44D C45D
DFIX   1.390 0.015 C45D C46D
DFIX   1.390 0.015 C46D C47D
DFIX   1.383 0.009 C47D C48D
DFIX   1.390 0.015 C49D C50D
DFIX   1.390 0.015 C49D C54D
DFIX   1.383 0.009 C50D C51D
DFIX   1.390 0.015 C51D C52D
DFIX   1.390 0.015 C52D C53D
DFIX   1.383 0.009 C53D C54D

DANG   2.294 0.015 C1D C5D
DANG   2.341 0.028 C6D C7D
DANG   2.294 0.015 C13D C17D
DANG   2.341 0.028 C18D C19D
DANG   2.294 0.015 C25D C29D
DANG   2.341 0.028 C30D C31D
DANG   2.294 0.015 C37D C41D
DANG   2.341 0.028 C42D C43D
DANG   2.460 0.032 C10D C22D
DANG   2.460 0.032 C10D C49D
DANG   2.460 0.032 C22D C49D
DANG   2.460 0.032 C34D C46D
DANG   2.460 0.032 C34D C52D
DANG   2.460 0.032 C46D C52D
DANG   2.397 0.019 C2D N1D
DANG   2.367 0.020 C1D C3D
DANG   2.396 0.019 C2D C4D
DANG   2.401 0.017 C3D C5D
DANG   2.395 0.015 C4D N1D
DANG   2.378 0.019 C6D N1D
DANG   2.498 0.020 C4D C6D
DANG   2.398 0.021 C5D N2D
DANG   2.441 0.049 C8D N2D
DANG   2.441 0.049 C12D N2D
DANG   2.397 0.017 C12D C8D
DANG   2.408 0.016 C7D C9D
DANG   2.406 0.019 C10D C8D
DANG   2.440 0.023 C9D N9D
DANG   2.440 0.023 C11D N9D
DANG   2.400 0.027 C11D C9D
DANG   2.406 0.019 C10D C12D
DANG   2.408 0.016 C11D C7D

DANG   2.397 0.019 C14D N3D
DANG   2.367 0.020 C13D C15D
DANG   2.396 0.019 C14D C16D
DANG   2.401 0.017 C15D C17D
DANG   2.395 0.015 C16D N3D
DANG   2.378 0.019 C18D N3D
DANG   2.498 0.020 C16D C18D
DANG   2.398 0.021 C17D N4D

DANG   2.441 0.049 C20D N4D
DANG   2.441 0.049 C24D N4D
DANG   2.397 0.017 C20D C24D
DANG   2.408 0.016 C19D C21D
DANG   2.406 0.019 C20D C22D
DANG   2.440 0.023 C21D N9D
DANG   2.440 0.023 C23D N9D
DANG   2.400 0.027 C21D C23D
DANG   2.406 0.019 C22D C24D
DANG   2.408 0.016 C19D C23D
DANG   2.397 0.019 C26D N5D
DANG   2.367 0.020 C25D C27D
DANG   2.396 0.019 C26D C28D
DANG   2.401 0.017 C27D C29D
DANG   2.395 0.015 C28D N5D
DANG   2.378 0.019 C30D N5D
DANG   2.498 0.020 C28D C30D
DANG   2.398 0.021 C29D N6D
DANG   2.441 0.049 C32D N6D
DANG   2.441 0.049 C36D N6D
DANG   2.397 0.017 C32D C36D
DANG   2.408 0.016 C31D C33D
DANG   2.406 0.019 C32D C34D
DANG   2.440 0.023 C33D N10D
DANG   2.440 0.023 C35D N10D
DANG   2.400 0.027 C33D C35D
DANG   2.406 0.019 C34D C36D
DANG   2.408 0.016 C31D C35D
DANG   2.397 0.019 C38D N7D
DANG   2.367 0.020 C37D C39D
DANG   2.396 0.019 C38D C40D
DANG   2.401 0.017 C39D C41D
DANG   2.395 0.015 C40D N7D
DANG   2.378 0.019 C42D N7D
DANG   2.498 0.020 C40D C42D
DANG   2.398 0.021 C41D N8D
DANG   2.441 0.049 C44D N8D
DANG   2.441 0.049 C48D N8D
DANG   2.397 0.017 C44D C48D
DANG   2.408 0.016 C43D C45D
DANG   2.406 0.019 C44D C46D
DANG   2.440 0.023 C45D N10D
DANG   2.440 0.023 C47D N10D
DANG   2.400 0.027 C45D C47D
DANG   2.406 0.019 C46D C48D
DANG   2.408 0.016 C43D C47D
DANG   2.440 0.023 C50D N9D
DANG   2.440 0.023 C54D N9D
DANG   2.400 0.027 C50D C54D
DANG   2.406 0.019 C49D C51D
DANG   2.406 0.019 C50D C52D
DANG   2.440 0.023 C51D N10D
DANG   2.440 0.023 C53D N10D
DANG   2.400 0.027 C51D C53D
DANG   2.406 0.019 C52D C54D
DANG   2.406 0.019 C49D C53D
FLAT   C10D N9D C9D C11D
FLAT   C17D N3D C16D C18D
FLAT   C19D N4D C20D C24D
FLAT   C22D N9D C21D C23D
FLAT   C29D N5D C28D C30D
FLAT   C31D N6D C32D C36D
FLAT   C34D N10D C33D C35D
FLAT   C41D N7D C40D C42D
FLAT   C43D N8D C44D C48D
FLAT   C46D N10D C45D C47D
FLAT   C49D N9D C50D C54D
FLAT   C52D N10D C51D C53D
FLAT   C5D N1D C4D C6D
FLAT   C7D N2D C8D C12D
FLAT   N10D C34D C46D C52D
FLAT   N9D C10D C22D C49D
FLAT   C34D N10D C52D C51D
FLAT   N1D C1D C2D C3D
FLAT   C1D C2D C3D C4D
FLAT   C2D C3D C4D C5D
FLAT   C3D C4D C5D N1D
FLAT   C4D C5D N1D C1D
FLAT   C5D N1D C1D C2D
FLAT   N3D C13D C14D C15D
FLAT   C13D C14D C15D C16D
FLAT   C14D C15D C16D C17D
FLAT   C15D C16D C17D N3D
FLAT   C16D C17D N3D C13D
FLAT   C17D N3D C13D C14D
FLAT   N5D C25D C26D C27D
FLAT   C25D C26D C27D C28D
FLAT   C26D C27D C28D C29D
FLAT   C27D C28D C29D N5D
FLAT   C28D C29D N5D C25D
FLAT   C29D N5D C25D C26D
FLAT   N7D C37D C38D C39D
FLAT   C37D C38D C39D C40D
FLAT   C38D C39D C40D C41D
FLAT   C39D C40D C41D N7D
FLAT   C40D C41D N7D C37D
FLAT   C41D N7D C37D C38D
FLAT   C7D C8D C9D C10D
FLAT   C8D C9D C10D C11D
FLAT   C9D C10D C11D C12D
FLAT   C10D C11D C12D C7D
FLAT   C11D C12D C7D C8D
FLAT   C12D C7D C8D C9D
FLAT   C19D C20D C21D C22D
FLAT   C20D C21D C22D C23D
FLAT   C21D C22D C23D C24D
FLAT   C22D C23D C24D C19D
FLAT   C23D C24D C19D C20D
FLAT   C24D C19D C20D C21D
FLAT   C31D C32D C33D C34D
FLAT   C32D C33D C34D C35D
FLAT   C33D C34D C35D C36D
FLAT   C34D C35D C36D C31D
FLAT   C35D C36D C31D C32D
FLAT   C36D C31D C32D C33D
FLAT   C43D C44D C45D C46D
FLAT   C44D C45D C46D C47D
FLAT   C45D C46D C47D C48D
FLAT   C46D C47D C48D C43D
FLAT   C47D C48D C43D C44D
FLAT   C48D C43D C44D C45D
FLAT   C49D C50D C51D C52D
FLAT   C50D C51D C52D C53D
FLAT   C51D C52D C53D C54D
FLAT   C52D C53D C54D C49D
FLAT   C53D C54D C49D C50D
FLAT   C54D C49D C50D C51D
FLAT   C5D C6D N2D C7D
FLAT   C17D C18D N4D C19D
FLAT   C29D C30D N6D C31D
FLAT   C41D C42D N8D C43D
FLAT   C4D C5D C6D N2D
FLAT   N2D C6D C5D N1D
FLAT   C16D C17D C18D N4D
FLAT   N4D C18D C17D N3D
FLAT   C28D C29D C30D N6D
FLAT   N6D C30D C29D N5D
FLAT   C40D C41D C42D N8D
FLAT   N8D C42D C41D N7D
DFIX   1.340 0.011 C1E N1E
DFIX   1.346 0.007 C5E N1E
DFIX   1.276 0.017 C6E N2E
DFIX   1.419 0.010 C7E N2E

DFIX   1.340 0.011 C13E N3E
DFIX   1.346 0.007 C17E N3E
DFIX   1.276 0.017 C18E N4E
DFIX   1.419 0.010 C19E N4E
DFIX   1.340 0.011 C25E N5E
DFIX   1.346 0.007 C29E N5E
DFIX   1.276 0.017 C30E N6E
DFIX   1.419 0.010 C31E N6E
DFIX   1.340 0.011 C37E N7E
DFIX   1.346 0.007 C41E N7E
DFIX   1.276 0.017 C42E N8E
DFIX   1.419 0.010 C43E N8E
DFIX   1.422 0.016 C10E N9E
DFIX   1.422 0.016 C22E N9E
DFIX   1.422 0.016 C49E N9E
DFIX   1.422 0.016 C34E N10E
DFIX   1.422 0.016 C46E N10E
DFIX   1.422 0.016 C52E N10E
DFIX   1.379 0.015 C1E C2E
DFIX   1.378 0.016 C2E C3E
DFIX   1.385 0.011 C3E C4E
DFIX   1.390 0.011 C4E C5E
DFIX   1.468 0.008 C5E C6E
DFIX   1.390 0.011 C7E C8E
DFIX   1.390 0.011 C12E C7E
DFIX   1.383 0.009 C8E C9E
DFIX   1.390 0.015 C10E C9E
DFIX   1.390 0.015 C10E C11E
DFIX   1.383 0.009 C11E C12E
DFIX   1.379 0.015 C13E C14E
DFIX   1.378 0.016 C14E C15E
DFIX   1.385 0.011 C15E C16E
DFIX   1.390 0.011 C16E C17E
DFIX   1.468 0.008 C17E C18E
DFIX   1.390 0.011 C19E C20E
DFIX   1.390 0.011 C19E C24E
DFIX   1.383 0.009 C20E C21E
DFIX   1.390 0.015 C21E C22E
DFIX   1.390 0.015 C22E C23E
DFIX   1.383 0.009 C23E C24E
DFIX   1.379 0.015 C25E C26E
DFIX   1.378 0.016 C26E C27E
DFIX   1.385 0.011 C27E C28E
DFIX   1.390 0.011 C28E C29E
DFIX   1.468 0.008 C29E C30E
DFIX   1.390 0.011 C31E C32E
DFIX   1.390 0.011 C31E C36E
DFIX   1.383 0.009 C32E C33E
DFIX   1.390 0.015 C33E C34E
DFIX   1.390 0.015 C34E C35E
DFIX   1.383 0.009 C35E C36E
DFIX   1.379 0.015 C37E C38E
DFIX   1.378 0.016 C38E C39E
DFIX   1.385 0.011 C39E C40E
DFIX   1.390 0.011 C40E C41E
DFIX   1.468 0.008 C41E C42E
DFIX   1.390 0.011 C43E C44E
DFIX   1.390 0.011 C43E C48E
DFIX   1.383 0.009 C44E C45E
DFIX   1.390 0.015 C45E C46E
DFIX   1.390 0.015 C46E C47E
DFIX   1.383 0.009 C47E C48E
DFIX   1.390 0.015 C49E C50E
DFIX   1.390 0.015 C49E C54E
DFIX   1.383 0.009 C50E C51E
DFIX   1.390 0.015 C51E C52E
DFIX   1.390 0.015 C52E C53E
DFIX   1.383 0.009 C53E C54E

DANG   2.294 0.015 C1E C5E
DANG   2.341 0.028 C6E C7E
DANG   2.294 0.015 C13E C17E
DANG   2.341 0.028 C18E C19E
DANG   2.294 0.015 C25E C29E
DANG   2.341 0.028 C30E C31E
DANG   2.294 0.015 C37E C41E
DANG   2.341 0.028 C42E C43E
DANG   2.460 0.032 C10E C22E
DANG   2.460 0.032 C10E C49E
DANG   2.460 0.032 C22E C49E
DANG   2.460 0.032 C34E C46E
DANG   2.460 0.032 C34E C52E
DANG   2.460 0.032 C46E C52E
DANG   2.397 0.019 C2E N1E
DANG   2.367 0.020 C1E C3E
DANG   2.396 0.019 C2E C4E
DANG   2.401 0.017 C3E C5E
DANG   2.395 0.015 C4E N1E
DANG   2.378 0.019 C6E N1E
DANG   2.498 0.020 C4E C6E
DANG   2.398 0.021 C5E N2E
DANG   2.441 0.049 C8E N2E
DANG   2.441 0.049 C12E N2E
DANG   2.397 0.017 C12E C8E
DANG   2.408 0.016 C7E C9E
DANG   2.406 0.019 C10E C8E
DANG   2.440 0.023 C9E N9E
DANG   2.440 0.023 C11E N9E
DANG   2.400 0.027 C11E C9E
DANG   2.406 0.019 C10E C12E
DANG   2.408 0.016 C11E C7E

DANG   2.397 0.019 C14E N3E
DANG   2.367 0.020 C13E C15E
DANG   2.396 0.019 C14E C16E
DANG   2.401 0.017 C15E C17E
DANG   2.395 0.015 C16E N3E
DANG   2.378 0.019 C18E N3E
DANG   2.498 0.020 C16E C18E
DANG   2.398 0.021 C17E N4E

DANG   2.441 0.049 C20E N4E
DANG   2.441 0.049 C24E N4E
DANG   2.397 0.017 C20E C24E
DANG   2.408 0.016 C19E C21E
DANG   2.406 0.019 C20E C22E
DANG   2.440 0.023 C21E N9E
DANG   2.440 0.023 C23E N9E
DANG   2.400 0.027 C21E C23E
DANG   2.406 0.019 C22E C24E
DANG   2.408 0.016 C19E C23E
DANG   2.397 0.019 C26E N5E
DANG   2.367 0.020 C25E C27E
DANG   2.396 0.019 C26E C28E
DANG   2.401 0.017 C27E C29E
DANG   2.395 0.015 C28E N5E
DANG   2.378 0.019 C30E N5E
DANG   2.498 0.020 C28E C30E
DANG   2.398 0.021 C29E N6E
DANG   2.441 0.049 C32E N6E
DANG   2.441 0.049 C36E N6E
DANG   2.397 0.017 C32E C36E
DANG   2.408 0.016 C31E C33E
DANG   2.406 0.019 C32E C34E
DANG   2.440 0.023 C33E N10E
DANG   2.440 0.023 C35E N10E
DANG   2.400 0.027 C33E C35E
DANG   2.406 0.019 C34E C36E
DANG   2.408 0.016 C31E C35E
DANG   2.397 0.019 C38E N7E
DANG   2.367 0.020 C37E C39E
DANG   2.396 0.019 C38E C40E
DANG   2.401 0.017 C39E C41E
DANG   2.395 0.015 C40E N7E
DANG   2.378 0.019 C42E N7E
DANG   2.498 0.020 C40E C42E
DANG   2.398 0.021 C41E N8E
DANG   2.441 0.049 C44E N8E
DANG   2.441 0.049 C48E N8E
DANG   2.397 0.017 C44E C48E
DANG   2.408 0.016 C43E C45E
DANG   2.406 0.019 C44E C46E
DANG   2.440 0.023 C45E N10E
DANG   2.440 0.023 C47E N10E
DANG   2.400 0.027 C45E C47E
DANG   2.406 0.019 C46E C48E
DANG   2.408 0.016 C43E C47E
DANG   2.440 0.023 C50E N9E
DANG   2.440 0.023 C54E N9E
DANG   2.400 0.027 C50E C54E
DANG   2.406 0.019 C49E C51E
DANG   2.406 0.019 C50E C52E
DANG   2.440 0.023 C51E N10E
DANG   2.440 0.023 C53E N10E
DANG   2.400 0.027 C51E C53E
DANG   2.406 0.019 C52E C54E
DANG   2.406 0.019 C49E C53E
FLAT   C10E N9E C9E C11E
FLAT   C17E N3E C16E C18E
FLAT   C19E N4E C20E C24E
FLAT   C22E N9E C21E C23E
FLAT   C29E N5E C28E C30E
FLAT   C31E N6E C32E C36E
FLAT   C34E N10E C33E C35E
FLAT   C41E N7E C40E C42E
FLAT   C43E N8E C44E C48E
FLAT   C46E N10E C45E C47E
FLAT   C49E N9E C50E C54E
FLAT   C52E N10E C51E C53E
FLAT   C5E N1E C4E C6E
FLAT   C7E N2E C8E C12E
FLAT   N10E C34E C46E C52E
FLAT   N9E C10E C22E C49E
FLAT   C34E N10E C52E C51E
FLAT   N1E C1E C2E C3E
FLAT   C1E C2E C3E C4E
FLAT   C2E C3E C4E C5E
FLAT   C3E C4E C5E N1E
FLAT   C4E C5E N1E C1E
FLAT   C5E N1E C1E C2E
FLAT   N3E C13E C14E C15E
FLAT   C13E C14E C15E C16E
FLAT   C14E C15E C16E C17E
FLAT   C15E C16E C17E N3E
FLAT   C16E C17E N3E C13E
FLAT   C17E N3E C13E C14E
FLAT   N5E C25E C26E C27E
FLAT   C25E C26E C27E C28E
FLAT   C26E C27E C28E C29E
FLAT   C27E C28E C29E N5E
FLAT   C28E C29E N5E C25E
FLAT   C29E N5E C25E C26E
FLAT   N7E C37E C38E C39E
FLAT   C37E C38E C39E C40E
FLAT   C38E C39E C40E C41E
FLAT   C39E C40E C41E N7E
FLAT   C40E C41E N7E C37E
FLAT   C41E N7E C37E C38E
FLAT   C7E C8E C9E C10E
FLAT   C8E C9E C10E C11E
FLAT   C9E C10E C11E C12E
FLAT   C10E C11E C12E C7E
FLAT   C11E C12E C7E C8E
FLAT   C12E C7E C8E C9E
FLAT   C19E C20E C21E C22E
FLAT   C20E C21E C22E C23E
FLAT   C21E C22E C23E C24E
FLAT   C22E C23E C24E C19E
FLAT   C23E C24E C19E C20E
FLAT   C24E C19E C20E C21E
FLAT   C31E C32E C33E C34E
FLAT   C32E C33E C34E C35E
FLAT   C33E C34E C35E C36E
FLAT   C34E C35E C36E C31E
FLAT   C35E C36E C31E C32E
FLAT   C36E C31E C32E C33E
FLAT   C43E C44E C45E C46E
FLAT   C44E C45E C46E C47E
FLAT   C45E C46E C47E C48E
FLAT   C46E C47E C48E C43E
FLAT   C47E C48E C43E C44E
FLAT   C48E C43E C44E C45E
FLAT   C49E C50E C51E C52E
FLAT   C50E C51E C52E C53E
FLAT   C51E C52E C53E C54E
FLAT   C52E C53E C54E C49E
FLAT   C53E C54E C49E C50E
FLAT   C54E C49E C50E C51E
FLAT   C5E C6E N2E C7E
FLAT   C17E C18E N4E C19E
FLAT   C29E C30E N6E C31E
FLAT   C41E C42E N8E C43E
FLAT   C4E C5E C6E N2E
FLAT   N2E C6E C5E N1E
FLAT   C16E C17E C18E N4E
FLAT   N4E C18E C17E N3E
FLAT   C28E C29E C30E N6E
FLAT   N6E C30E C29E N5E
FLAT   C40E C41E C42E N8E
FLAT   N8E C42E C41E N7E
DFIX   1.340 0.011 C1F N1F
DFIX   1.346 0.007 C5F N1F
DFIX   1.276 0.017 C6F N2F
DFIX   1.419 0.010 C7F N2F

DFIX   1.340 0.011 C13F N3F
DFIX   1.346 0.007 C17F N3F
DFIX   1.276 0.017 C18F N4F
DFIX   1.419 0.010 C19F N4F
DFIX   1.340 0.011 C25F N5F
DFIX   1.346 0.007 C29F N5F
DFIX   1.276 0.017 C30F N6F
DFIX   1.419 0.010 C31F N6F
DFIX   1.340 0.011 C37F N7F
DFIX   1.346 0.007 C41F N7F
DFIX   1.276 0.017 C42F N8F
DFIX   1.419 0.010 C43F N8F
DFIX   1.422 0.016 C10F N9F
DFIX   1.422 0.016 C22F N9F
DFIX   1.422 0.016 C49F N9F
DFIX   1.422 0.016 C34F N10F
DFIX   1.422 0.016 C46F N10F
DFIX   1.422 0.016 C52F N10F
DFIX   1.379 0.015 C1F C2F
DFIX   1.378 0.016 C2F C3F
DFIX   1.385 0.011 C3F C4F
DFIX   1.390 0.011 C4F C5F
DFIX   1.468 0.008 C5F C6F
DFIX   1.390 0.011 C7F C8F
DFIX   1.390 0.011 C12F C7F
DFIX   1.383 0.009 C8F C9F
DFIX   1.390 0.015 C10F C9F
DFIX   1.390 0.015 C10F C11F
DFIX   1.383 0.009 C11F C12F
DFIX   1.379 0.015 C13F C14F
DFIX   1.378 0.016 C14F C15F
DFIX   1.385 0.011 C15F C16F
DFIX   1.390 0.011 C16F C17F
DFIX   1.468 0.008 C17F C18F
DFIX   1.390 0.011 C19F C20F
DFIX   1.390 0.011 C19F C24F
DFIX   1.383 0.009 C20F C21F
DFIX   1.390 0.015 C21F C22F
DFIX   1.390 0.015 C22F C23F
DFIX   1.383 0.009 C23F C24F
DFIX   1.379 0.015 C25F C26F
DFIX   1.378 0.016 C26F C27F
DFIX   1.385 0.011 C27F C28F
DFIX   1.390 0.011 C28F C29F
DFIX   1.468 0.008 C29F C30F
DFIX   1.390 0.011 C31F C32F
DFIX   1.390 0.011 C31F C36F
DFIX   1.383 0.009 C32F C33F
DFIX   1.390 0.015 C33F C34F
DFIX   1.390 0.015 C34F C35F
DFIX   1.383 0.009 C35F C36F
DFIX   1.379 0.015 C37F C38F
DFIX   1.378 0.016 C38F C39F
DFIX   1.385 0.011 C39F C40F
DFIX   1.390 0.011 C40F C41F
DFIX   1.468 0.008 C41F C42F
DFIX   1.390 0.011 C43F C44F
DFIX   1.390 0.011 C43F C48F
DFIX   1.383 0.009 C44F C45F
DFIX   1.390 0.015 C45F C46F
DFIX   1.390 0.015 C46F C47F
DFIX   1.383 0.009 C47F C48F
DFIX   1.390 0.015 C49F C50F
DFIX   1.390 0.015 C49F C54F
DFIX   1.383 0.009 C50F C51F
DFIX   1.390 0.015 C51F C52F
DFIX   1.390 0.015 C52F C53F
DFIX   1.383 0.009 C53F C54F

DANG   2.294 0.015 C1F C5F
DANG   2.341 0.028 C6F C7F
DANG   2.294 0.015 C13F C17F
DANG   2.341 0.028 C18F C19F
DANG   2.294 0.015 C25F C29F
DANG   2.341 0.028 C30F C31F
DANG   2.294 0.015 C37F C41F
DANG   2.341 0.028 C42F C43F
DANG   2.460 0.032 C10F C22F
DANG   2.460 0.032 C10F C49F
DANG   2.460 0.032 C22F C49F
DANG   2.460 0.032 C34F C46F
DANG   2.460 0.032 C34F C52F
DANG   2.460 0.032 C46F C52F
DANG   2.397 0.019 C2F N1F
DANG   2.367 0.020 C1F C3F
DANG   2.396 0.019 C2F C4F
DANG   2.401 0.017 C3F C5F
DANG   2.395 0.015 C4F N1F
DANG   2.378 0.019 C6F N1F
DANG   2.498 0.020 C4F C6F
DANG   2.398 0.021 C5F N2F
DANG   2.441 0.049 C8F N2F
DANG   2.441 0.049 C12F N2F
DANG   2.397 0.017 C12F C8F
DANG   2.408 0.016 C7F C9F
DANG   2.406 0.019 C10F C8F
DANG   2.440 0.023 C9F N9F
DANG   2.440 0.023 C11F N9F
DANG   2.400 0.027 C11F C9F
DANG   2.406 0.019 C10F C12F
DANG   2.408 0.016 C11F C7F

DANG   2.397 0.019 C14F N3F
DANG   2.367 0.020 C13F C15F
DANG   2.396 0.019 C14F C16F
DANG   2.401 0.017 C15F C17F
DANG   2.395 0.015 C16F N3F
DANG   2.378 0.019 C18F N3F
DANG   2.498 0.020 C16F C18F
DANG   2.398 0.021 C17F N4F

DANG   2.441 0.049 C20F N4F
DANG   2.441 0.049 C24F N4F
DANG   2.397 0.017 C20F C24F
DANG   2.408 0.016 C19F C21F
DANG   2.406 0.019 C20F C22F
DANG   2.440 0.023 C21F N9F
DANG   2.440 0.023 C23F N9F
DANG   2.400 0.027 C21F C23F
DANG   2.406 0.019 C22F C24F
DANG   2.408 0.016 C19F C23F
DANG   2.397 0.019 C26F N5F
DANG   2.367 0.020 C25F C27F
DANG   2.396 0.019 C26F C28F
DANG   2.401 0.017 C27F C29F
DANG   2.395 0.015 C28F N5F
DANG   2.378 0.019 C30F N5F
DANG   2.498 0.020 C28F C30F
DANG   2.398 0.021 C29F N6F
DANG   2.441 0.049 C32F N6F
DANG   2.441 0.049 C36F N6F
DANG   2.397 0.017 C32F C36F
DANG   2.408 0.016 C31F C33F
DANG   2.406 0.019 C32F C34F
DANG   2.440 0.023 C33F N10F
DANG   2.440 0.023 C35F N10F
DANG   2.400 0.027 C33F C35F
DANG   2.406 0.019 C34F C36F
DANG   2.408 0.016 C31F C35F
DANG   2.397 0.019 C38F N7F
DANG   2.367 0.020 C37F C39F
DANG   2.396 0.019 C38F C40F
DANG   2.401 0.017 C39F C41F
DANG   2.395 0.015 C40F N7F
DANG   2.378 0.019 C42F N7F
DANG   2.498 0.020 C40F C42F
DANG   2.398 0.021 C41F N8F
DANG   2.441 0.049 C44F N8F
DANG   2.441 0.049 C48F N8F
DANG   2.397 0.017 C44F C48F
DANG   2.408 0.016 C43F C45F
DANG   2.406 0.019 C44F C46F
DANG   2.440 0.023 C45F N10F
DANG   2.440 0.023 C47F N10F
DANG   2.400 0.027 C45F C47F
DANG   2.406 0.019 C46F C48F
DANG   2.408 0.016 C43F C47F
DANG   2.440 0.023 C50F N9F
DANG   2.440 0.023 C54F N9F
DANG   2.400 0.027 C50F C54F
DANG   2.406 0.019 C49F C51F
DANG   2.406 0.019 C50F C52F
DANG   2.440 0.023 C51F N10F
DANG   2.440 0.023 C53F N10F
DANG   2.400 0.027 C51F C53F
DANG   2.406 0.019 C52F C54F
DANG   2.406 0.019 C49F C53F
FLAT   C10F N9F C9F C11F
FLAT   C17F N3F C16F C18F
FLAT   C19F N4F C20F C24F
FLAT   C22F N9F C21F C23F
FLAT   C29F N5F C28F C30F
FLAT   C31F N6F C32F C36F
FLAT   C34F N10F C33F C35F
FLAT   C41F N7F C40F C42F
FLAT   C43F N8F C44F C48F
FLAT   C46F N10F C45F C47F
FLAT   C49F N9F C50F C54F
FLAT   C52F N10F C51F C53F
FLAT   C5F N1F C4F C6F
FLAT   C7F N2F C8F C12F
FLAT   N10F C34F C46F C52F
FLAT   N9F C10F C22F C49F
FLAT   C34F N10F C52F C51F
FLAT   N1F C1F C2F C3F
FLAT   C1F C2F C3F C4F
FLAT   C2F C3F C4F C5F
FLAT   C3F C4F C5F N1F
FLAT   C4F C5F N1F C1F
FLAT   C5F N1F C1F C2F
FLAT   N3F C13F C14F C15F
FLAT   C13F C14F C15F C16F
FLAT   C14F C15F C16F C17F
FLAT   C15F C16F C17F N3F
FLAT   C16F C17F N3F C13F
FLAT   C17F N3F C13F C14F
FLAT   N5F C25F C26F C27F
FLAT   C25F C26F C27F C28F
FLAT   C26F C27F C28F C29F
FLAT   C27F C28F C29F N5F
FLAT   C28F C29F N5F C25F
FLAT   C29F N5F C25F C26F
FLAT   N7F C37F C38F C39F
FLAT   C37F C38F C39F C40F
FLAT   C38F C39F C40F C41F
FLAT   C39F C40F C41F N7F
FLAT   C40F C41F N7F C37F
FLAT   C41F N7F C37F C38F
FLAT   C7F C8F C9F C10F
FLAT   C8F C9F C10F C11F
FLAT   C9F C10F C11F C12F
FLAT   C10F C11F C12F C7F
FLAT   C11F C12F C7F C8F
FLAT   C12F C7F C8F C9F
FLAT   C19F C20F C21F C22F
FLAT   C20F C21F C22F C23F
FLAT   C21F C22F C23F C24F
FLAT   C22F C23F C24F C19F
FLAT   C23F C24F C19F C20F
FLAT   C24F C19F C20F C21F
FLAT   C31F C32F C33F C34F
FLAT   C32F C33F C34F C35F
FLAT   C33F C34F C35F C36F
FLAT   C34F C35F C36F C31F
FLAT   C35F C36F C31F C32F
FLAT   C36F C31F C32F C33F
FLAT   C43F C44F C45F C46F
FLAT   C44F C45F C46F C47F
FLAT   C45F C46F C47F C48F
FLAT   C46F C47F C48F C43F
FLAT   C47F C48F C43F C44F
FLAT   C48F C43F C44F C45F
FLAT   C49F C50F C51F C52F
FLAT   C50F C51F C52F C53F
FLAT   C51F C52F C53F C54F
FLAT   C52F C53F C54F C49F
FLAT   C53F C54F C49F C50F
FLAT   C54F C49F C50F C51F
FLAT   C5F C6F N2F C7F
FLAT   C17F C18F N4F C19F
FLAT   C29F C30F N6F C31F
FLAT   C41F C42F N8F C43F
FLAT   C4F C5F C6F N2F
FLAT   N2F C6F C5F N1F
FLAT   C16F C17F C18F N4F
FLAT   N4F C18F C17F N3F
FLAT   C28F C29F C30F N6F
FLAT   N6F C30F C29F N5F
FLAT   C40F C41F C42F N8F
FLAT   N8F C42F C41F N7F

SIMU 0.01 0.02 C43C > C48C  C43G > C48G
SIMU 0.01 0.02 n1s > n1z
SIMU 0.01 0.02 c43B > C48b  c43H > C48H
SIMU 0.01 0.02 F38 > F40A
SIMU 0.01 0.02 N3F C13F > C18F   N3I C18I

SIMU 0.01 0.02 B9 > F35A
SIMU 0.01 0.02 F13 > F14A
SIMU B8 > C15s
SIMU 0.01 0.02 B11 > F42A
SIMU 0.01 0.02 b15 > f59a
SIMU 0.01 0.02 B16 > F64
simu 0.01 0.02 F45 > F46A
simu 0.01 0.02 B17 > F65A
simu 0.01 0.02 n7s > c14z
simu 0.01 0.02 N9s > c18z
isor C43B > C48B
isor C43c > C48C
isor B11 > F44
isor  0.01 n10s > C20s
simu 0.01 0.02 B13 > F50 N12s C23s C24s
isor   c13f > C18f
simu 0.01 0.02 N3D C13D > C17D

omit    -3  -4   5
omit      2   2   9
omit      1  -2  10
omit      2   0   3
omit     -1   5   4
omit      4   2   5
omit     -2   4   2
omit      1  -1   1
omit     -3   3   7
omit     -1   3   3
omit     -2   7   7
omit      6   1   0
omit      1   3   2
omit     -3  -6  12
omit    -1   0   1
omit      2  -1   5
omit     -1  -2   7
omit      4   2   6
omit      3  -1   2
omit      3  -1   5
omit      3  -3   4
omit      7   0   7
omit      4  -2   5
omit     -2  -6   7
omit      0   0  11
omit     -3   0   4
omit      2   0   2
omit     -2   1  10

FMAP   2
ACTA
CONF
TEMP -173
size 0.2 0.1 0.05
PLAN  10
BOND  $H
l.s. 36
WGHT    0.200000
FVAR       0.10355   1.37388   0.69828   0.71794   0.84006   0.84085   0.49882
FVAR       0.35778   0.40453   0.66075   0.31263   0.44911   0.57594   0.77478
FVAR       0.63247   0.66251   0.48144   0.42367   0.37525   0.48637   0.31713
FVAR       0.40462   0.50286   0.50011   0.46665   0.22003   0.68308   0.32669
FVAR       0.44621   0.31038   0.21666   0.57290
ZN1   6    0.091393    0.425378    0.385865    11.00000    0.09932    0.12501 =
         0.08659   -0.00927    0.01345    0.02450
ZN2   6    0.073035    0.370497    0.090425    11.00000    0.07908    0.10541 =
         0.06276    0.00408   -0.00125    0.01839
ZN3   6    0.683709    0.589202    0.389420    11.00000    0.11513    0.12727 =
         0.12645   -0.02947    0.02275    0.00402
ZN4   6    0.644157    0.596973    0.096426    11.00000    0.11231    0.13454 =
         0.12259    0.05897    0.02710    0.02200
ZN5   6    0.273440   -0.091640    0.391922    11.00000    0.09200    0.11959 =
         0.09958    0.01958    0.01943    0.01893
ZN6   6    0.213867   -0.159341    0.108589    11.00000    0.14159    0.09490 =
         0.07995   -0.01354   -0.01053    0.02330
ZN7   6    0.872752    0.084207    0.423921    11.00000    0.08867    0.13155 =
         0.10984    0.01558   -0.00703    0.01621
ZN8   6    0.789046    0.077398    0.118214    11.00000    0.09836    0.13196 =
         0.11060    0.01582    0.02866    0.03433
SAME 0.01 N1B > C54B
N1A   3    0.012339    0.464695    0.359677    11.00000    0.10671    0.11813 =
         0.11246   -0.00682    0.00734    0.04000
N2A   3    0.062516    0.364690    0.343775    11.00000    0.11597    0.10774 =
         0.09418   -0.01557   -0.01366    0.02948
N3A   3    0.281088   -0.076811    0.442721    11.00000    0.11266    0.13294 =
         0.10771    0.02873    0.00941    0.03461
N4A   3    0.252918    0.001447    0.395816    11.00000    0.11377    0.10687 =
         0.08322    0.01011   -0.00033    0.02676
N5A   3    0.177456   -0.232216    0.136469    11.00000    0.16311    0.10151 =
         0.11230   -0.00135   -0.01942   -0.01297
N6A   3    0.181236   -0.116996    0.149082    11.00000    0.14058    0.10220 =
         0.06481   -0.00667   -0.00015    0.00911
N7A   3    0.058758    0.362423    0.039776    11.00000    0.07443    0.11566 =
         0.07116    0.00507    0.00569    0.00461
N8A   3    0.106826    0.283500    0.081436    11.00000    0.08083    0.10741 =
         0.07073   -0.00663   -0.00300    0.01706
N9A   3    0.178373    0.168442    0.303865    11.00000    0.18263    0.11515 =
         0.06811    0.00707    0.00258    0.05976
N10A  3    0.193163    0.125522    0.175471    11.00000    0.13605    0.10817 =
         0.07858   -0.00628   -0.01531    0.04850
C1A   1   -0.011987    0.514540    0.367303    11.00000    0.12462    0.13439 =
         0.12956   -0.00651    0.01273    0.05552
AFIX  43
H1A   2    0.006223    0.534549    0.386495    11.00000   -1.20000
AFIX   0
C2A   1   -0.061425    0.537486    0.348765    11.00000    0.16986    0.16975 =
         0.18309   -0.01681    0.00410    0.11006
AFIX  43
H2A   2   -0.076760    0.573322    0.354635    11.00000   -1.20000
AFIX   0
C3A   1   -0.089148    0.507821    0.321160    11.00000    0.15171    0.19883 =
         0.16817   -0.00797   -0.00269    0.08961
AFIX  43
H3A   2   -0.124686    0.522615    0.308199    11.00000   -1.20000
AFIX   0
C4A   1   -0.065000    0.456466    0.312433    11.00000    0.15198    0.17488 =
         0.13933   -0.01692   -0.02933    0.07081
AFIX  43
H4A   2   -0.083082    0.435582    0.293487    11.00000   -1.20000
AFIX   0
C5A   1   -0.013417    0.436759    0.332433    11.00000    0.10653    0.13405 =
         0.10484   -0.00457    0.00673    0.03833
C6A   1    0.016294    0.383784    0.324934    11.00000    0.10868    0.11586 =
         0.10680   -0.01576   -0.00954    0.02222
AFIX  43
H6A   2    0.000862    0.363093    0.305604    11.00000   -1.20000
AFIX   0
C7A   1    0.091861    0.315750    0.333594    11.00000    0.11221    0.10931 =
         0.07244    0.00496   -0.00401    0.03524
C8A   1    0.082868    0.261792    0.348075    11.00000    0.11945    0.11392 =
         0.09741    0.00515    0.01195    0.02012
AFIX  43
H8A   2    0.057626    0.258165    0.365000    11.00000   -1.20000
AFIX   0
C9A   1    0.110492    0.213303    0.337969    11.00000    0.11827    0.11067 =
         0.11042    0.02669    0.02188    0.03694
AFIX  43
H9A   2    0.102824    0.176450    0.347603    11.00000   -1.20000
AFIX   0
C10A  1    0.149188    0.217969    0.313959    11.00000    0.14960    0.11929 =
         0.07714    0.01148    0.01215    0.04644
C11A  1    0.159035    0.272420    0.300048    11.00000    0.19425    0.12836 =
         0.11809    0.02827    0.07365    0.05958
AFIX  43
H11A  2    0.186113    0.276691    0.283869    11.00000   -1.20000
AFIX   0
C12A  1    0.129929    0.320271    0.309483    11.00000    0.17920    0.12543 =
         0.11072    0.03009    0.04426    0.05880
AFIX  43
H12A  2    0.136154    0.356742    0.299270    11.00000   -1.20000
AFIX   0
C13A  1    0.296497   -0.114855    0.465519    11.00000    0.12843    0.15449 =
         0.11802    0.04506    0.01429    0.03649
AFIX  43
H13A  2    0.293648   -0.155477    0.460125    11.00000   -1.20000
AFIX   0
C14A  1    0.316269   -0.097605    0.496404    11.00000    0.16637    0.16602 =
         0.10655    0.06039    0.01542    0.05502
AFIX  43
H14A  2    0.326568   -0.125933    0.512053    11.00000   -1.20000
AFIX   0
C15A  1    0.321071   -0.038882    0.504545    11.00000    0.20651    0.16793 =
         0.10978    0.04656   -0.01013    0.04863
AFIX  43
H15A  2    0.336305   -0.025935    0.525673    11.00000   -1.20000
AFIX   0
C16A  1    0.303178    0.001248    0.481230    11.00000    0.21910    0.16987 =
         0.07145    0.03070    0.00616    0.04995
AFIX  43
H16A  2    0.304896    0.041976    0.486195    11.00000   -1.20000
AFIX   0
C17A  1    0.282783   -0.019775    0.450574    11.00000    0.14244    0.13513 =
         0.08050    0.02066    0.00510    0.02099
C18A  1    0.264123    0.019905    0.424773    11.00000    0.16460    0.12363 =
         0.08291    0.01795   -0.00186    0.03746
AFIX  43
H18A  2    0.260219    0.059988    0.429493    11.00000   -1.20000
AFIX   0
C19A  1    0.237091    0.043767    0.372221    11.00000    0.12536    0.10405 =
         0.07796    0.00571    0.00294    0.02995
C20A  1    0.196454    0.026822    0.344797    11.00000    0.10927    0.10098 =
         0.08155    0.00850    0.01019    0.02911
AFIX  43
H20A  2    0.181708   -0.013504    0.341123    11.00000   -1.20000
AFIX   0
C21A  1    0.176827    0.067560    0.322567    11.00000    0.12011    0.12013 =
         0.08114    0.00929    0.00696    0.03083
AFIX  43
H21A  2    0.147111    0.054924    0.304362    11.00000   -1.20000
AFIX   0
C22A  1    0.199397    0.126255    0.326184    11.00000    0.14076    0.11230 =
         0.07485    0.00379   -0.00409    0.04503
C23A  1    0.243047    0.142964    0.353184    11.00000    0.15801    0.11802 =
         0.10173    0.00839   -0.02279    0.02048
AFIX  43
H23A  2    0.260411    0.182816    0.356031    11.00000   -1.20000
AFIX   0
C24A  1    0.261497    0.102690    0.375850    11.00000    0.14402    0.10635 =
         0.07885    0.00415   -0.00912    0.02799
AFIX  43
H24A  2    0.291114    0.115188    0.394113    11.00000   -1.20000
AFIX   0
C25A  1    0.182028   -0.289493    0.131476    11.00000    0.18501    0.10266 =
         0.12342   -0.01083   -0.04239   -0.01060
AFIX  43
H25A  2    0.203270   -0.301236    0.114464    11.00000   -1.20000
AFIX   0
C26A  1    0.156832   -0.331691    0.150288    11.00000    0.25736    0.10539 =
         0.16758   -0.01138   -0.02081   -0.04656
AFIX  43
H26A  2    0.160397   -0.372107    0.146267    11.00000   -1.20000
AFIX   0
C27A  1    0.126418   -0.314763    0.174987    11.00000    0.30212    0.13531 =
         0.21547   -0.00998    0.04642   -0.07490
AFIX  43
H27A  2    0.108711   -0.343648    0.188096    11.00000   -1.20000
AFIX   0
C28A  1    0.121410   -0.255946    0.180893    11.00000    0.27779    0.14157 =
         0.17911   -0.00665    0.06694   -0.06589
AFIX  43
H28A  2    0.100282   -0.243498    0.197795    11.00000   -1.20000
AFIX   0
C29A  1    0.148618   -0.215865    0.161033    11.00000    0.20299    0.11863 =
         0.15478   -0.00405    0.03179   -0.03054
C30A  1    0.150027   -0.152136    0.166235    11.00000    0.20166    0.12540 =
         0.13285   -0.00500    0.04632   -0.00995
AFIX  43
H30A  2    0.128019   -0.137061    0.182165    11.00000   -1.20000
AFIX   0
C31A  1    0.184255   -0.055958    0.154922    11.00000    0.12276    0.10852 =
         0.06699   -0.02280    0.00129    0.02058
C32A  1    0.128842   -0.028754    0.158167    11.00000    0.11715    0.12754 =
         0.16146   -0.01465   -0.00365    0.02393
AFIX  43
H32A  2    0.087668   -0.051068    0.156140    11.00000   -1.20000
AFIX   0
C33A  1    0.133481    0.031157    0.164385    11.00000    0.10163    0.12660 =
         0.17679   -0.00558    0.02102    0.04194
AFIX  43
H33A  2    0.095021    0.049346    0.166550    11.00000   -1.20000
AFIX   0
C34A  1    0.192069    0.065051    0.167513    11.00000    0.11541    0.10291 =
         0.09200    0.00109    0.00091    0.04035
C35A  1    0.246695    0.038402    0.162492    11.00000    0.11152    0.10077 =
         0.12065   -0.00705    0.00096    0.03691
AFIX  43
H35A  2    0.287342    0.061250    0.163230    11.00000   -1.20000
AFIX   0
C36A  1    0.242631   -0.021746    0.156353    11.00000    0.11986    0.10652 =
         0.12054   -0.01388   -0.00352    0.02423
AFIX  43
H36A  2    0.280741   -0.039548    0.153090    11.00000   -1.20000
AFIX   0
C37A  1    0.036133    0.401919    0.019319    11.00000    0.08380    0.11475 =
         0.06374    0.00347   -0.00324    0.00159
AFIX  43
H37A  2    0.029863    0.439800    0.026980    11.00000   -1.20000
AFIX   0
C38A  1    0.021328    0.389303   -0.013098    11.00000    0.11637    0.13510 =
         0.07151    0.00331   -0.00103   -0.01037
AFIX  43
H38A  2    0.006404    0.418536   -0.027328    11.00000   -1.20000
AFIX   0
C39A  1    0.028669    0.334046   -0.024076    11.00000    0.10519    0.13708 =
         0.06188   -0.00345    0.00853   -0.01458
AFIX  43
H39A  2    0.016715    0.324077   -0.045868    11.00000   -1.20000
AFIX   0
C40A  1    0.053550    0.293017   -0.003236    11.00000    0.09606    0.13336 =
         0.07049   -0.00590    0.02456   -0.00284
AFIX  43
H40A  2    0.060422    0.254990   -0.010459    11.00000   -1.20000
AFIX   0
C41A  1    0.068221    0.308984    0.028578    11.00000    0.05818    0.11511 =
         0.07261    0.00278    0.00414   -0.00474
C42A  1    0.093355    0.267583    0.052227    11.00000    0.06477    0.10110 =
         0.08453   -0.01013   -0.00445    0.00246
AFIX  43
H42A  2    0.099700    0.228835    0.045921    11.00000   -1.20000
AFIX   0
C43A  1    0.133698    0.242998    0.103262    11.00000    0.10683    0.11012 =
         0.07531   -0.00429   -0.00617    0.02078
C44A  1    0.166204    0.264757    0.132230    11.00000    0.11611    0.12818 =
         0.06485    0.00849    0.00114    0.03097
AFIX  43
H44A  2    0.173087    0.305967    0.136099    11.00000   -1.20000
AFIX   0
C45A  1    0.188512    0.226669    0.155391    11.00000    0.11229    0.10885 =
         0.07003   -0.00458   -0.00568    0.03692
AFIX  43
H45A  2    0.210891    0.242023    0.175035    11.00000   -1.20000
AFIX   0
C46A  1    0.178654    0.166064    0.150350    11.00000    0.10814    0.10432 =
         0.08533   -0.00566   -0.01421    0.04635
C47A  1    0.150347    0.144599    0.120371    11.00000    0.13942    0.12920 =
         0.06772   -0.00681    0.00516    0.05386
AFIX  43
H47A  2    0.145475    0.103526    0.115974    11.00000   -1.20000
AFIX   0
C48A  1    0.129425    0.183300    0.097100    11.00000    0.14278    0.12263 =
         0.08105    0.00168    0.00861    0.04215
AFIX  43
H48A  2    0.111844    0.168509    0.076561    11.00000   -1.20000
AFIX   0
C49A  1    0.183704    0.160238    0.271507    11.00000    0.11538    0.11118 =
         0.07574    0.00232    0.00471    0.02851
C50A  1    0.231500    0.127763    0.262471    11.00000    0.12495    0.13105 =
         0.07084    0.02231    0.00513    0.04906
AFIX  43
H50A  2    0.261847    0.111839    0.278048    11.00000   -1.20000
AFIX   0
C51A  1    0.234750    0.118714    0.230815    11.00000    0.11851    0.14524 =
         0.07622    0.01253    0.00973    0.05890
AFIX  43
H51A  2    0.267305    0.095501    0.225343    11.00000   -1.20000
AFIX   0
C52A  1    0.194919    0.140549    0.207151    11.00000    0.12090    0.11881 =
         0.07496   -0.00627   -0.00952    0.05495
C53A  1    0.146492    0.172549    0.216347    11.00000    0.11852    0.15098 =
         0.07570    0.00728   -0.00087    0.05220
AFIX  43
H53A  2    0.116491    0.188129    0.200475    11.00000   -1.20000
AFIX   0
C54A  1    0.140660    0.182351    0.247693    11.00000    0.12844    0.13116 =
         0.07484   -0.00103    0.00206    0.04914
AFIX  43
H54A  2    0.106997    0.204363    0.253032    11.00000   -1.20000
AFIX   0
N1B   3    0.122959    0.492193    0.422477    11.00000    0.12252    0.11008 =
         0.07911   -0.00872    0.01345    0.01489
N2B   3    0.163061    0.480341    0.365232    11.00000    0.11125    0.12100 =
         0.07008    0.00642    0.02254    0.01343
N3B   3   -0.027047    0.339072    0.091815    11.00000    0.10055    0.09291 =
         0.06526   -0.00038    0.01674    0.01332
N4B   3    0.066799    0.366573    0.142415    11.00000    0.09859    0.11880 =
         0.05841    0.00390    0.01168    0.02149
N5B   3    0.589578    0.634770    0.055390    11.00000    0.15073    0.18881 =
         0.12520    0.08997    0.03834    0.08178
N6B   3    0.552193    0.607020    0.111518    11.00000    0.10530    0.18333 =
         0.11345    0.05552    0.03179    0.04110
N7B   3    0.780868    0.624582    0.387560    11.00000    0.10979    0.11562 =
         0.13343   -0.02784    0.00509    0.01532
N8B   3    0.687953    0.591606    0.338009    11.00000    0.09710    0.10215 =
         0.13040   -0.01604    0.01244    0.01712
N9B   3    0.247918    0.441320    0.248175    11.00000    0.09996    0.20505 =
         0.05476    0.00628    0.00062   -0.00401
N10B  3    0.497847    0.537883    0.232077    11.00000    0.10858    0.21439 =
         0.10142    0.02395    0.02719   -0.00230
C1B   1    0.104167    0.497798    0.451127    11.00000    0.13144    0.11935 =
         0.08951   -0.00516    0.02937    0.02166
AFIX  43
H1B   2    0.070284    0.470788    0.456618    11.00000   -1.20000
AFIX   0
C2B   1    0.131191    0.540177    0.472661    11.00000    0.17501    0.13603 =
         0.09208   -0.02065    0.04523    0.01777
AFIX  43
H2B   2    0.117075    0.541942    0.492854    11.00000   -1.20000
AFIX   0
C3B   1    0.179555    0.580712    0.464756    11.00000    0.23102    0.15798 =
         0.10666   -0.04252    0.05774   -0.03143
AFIX  43
H3B   2    0.198536    0.611185    0.479265    11.00000   -1.20000
AFIX   0
C4B   1    0.199896    0.576090    0.435226    11.00000    0.23081    0.13991 =
         0.09080   -0.01492    0.03489   -0.04948
AFIX  43
H4B   2    0.233257    0.603077    0.429216    11.00000   -1.20000
AFIX   0
C5B   1    0.170346    0.531151    0.414736    11.00000    0.15116    0.11556 =
         0.08353   -0.00887    0.02292    0.00189
C6B   1    0.190642    0.521735    0.383658    11.00000    0.15200    0.11872 =
         0.07383    0.00492    0.02042    0.01099
AFIX  43
H6B   2    0.224983    0.547023    0.377215    11.00000   -1.20000
AFIX   0
C7B   1    0.185253    0.472994    0.335690    11.00000    0.10262    0.13699 =
         0.06180    0.00645    0.01335    0.02319
C8B   1    0.145649    0.482744    0.307682    11.00000    0.11124    0.16241 =
         0.07208    0.01866    0.00838    0.01340
AFIX  43
H8B   2    0.104397    0.497065    0.308318    11.00000   -1.20000
AFIX   0
C9B   1    0.165787    0.471763    0.278829    11.00000    0.10752    0.17806 =
         0.06530    0.02108    0.00393    0.00311
AFIX  43
H9B   2    0.138254    0.478707    0.259811    11.00000   -1.20000
AFIX   0
C10B  1    0.225315    0.450878    0.277388    11.00000    0.10211    0.19435 =
         0.05433    0.02853    0.00512    0.00204
C11B  1    0.265925    0.442186    0.305589    11.00000    0.13109    0.29488 =
         0.06022    0.01622    0.00497    0.06639
AFIX  43
H11B  2    0.307341    0.428200    0.304949    11.00000   -1.20000
AFIX   0
C12B  1    0.246028    0.453869    0.334376    11.00000    0.11716    0.26891 =
         0.05909    0.00868    0.00196    0.05770
AFIX  43
H12B  2    0.274298    0.448728    0.353415    11.00000   -1.20000
AFIX   0
C13B  1   -0.074234    0.326100    0.067462    11.00000    0.09352    0.11095 =
         0.07052   -0.00109    0.00756    0.01234
AFIX  43
H13B  2   -0.062835    0.326562    0.046663    11.00000   -1.20000
AFIX   0
C14B  1   -0.138187    0.312193    0.071137    11.00000    0.09284    0.13062 =
         0.08391   -0.01156    0.00903    0.00993
AFIX  43
H14B  2   -0.170469    0.305431    0.053152    11.00000   -1.20000
AFIX   0
C15B  1   -0.155149    0.308126    0.101164    11.00000    0.09252    0.11821 =
         0.09818    0.00230    0.02419    0.01889
AFIX  43
H15B  2   -0.199035    0.297784    0.104249    11.00000   -1.20000
AFIX   0
C16B  1   -0.106718    0.319467    0.126851    11.00000    0.10064    0.11633 =
         0.08879   -0.00323    0.02875    0.02534
AFIX  43
H16B  2   -0.116663    0.316616    0.147882    11.00000   -1.20000
AFIX   0
C17B  1   -0.043527    0.335044    0.121090    11.00000    0.10062    0.09783 =
         0.06373   -0.00242    0.01102    0.01760
C18B  1    0.008499    0.349821    0.147502    11.00000    0.10178    0.10714 =
         0.06535    0.00605    0.00681    0.01528
AFIX  43
H18B  2   -0.000945    0.346996    0.168617    11.00000   -1.20000
AFIX   0
C19B  1    0.114315    0.381245    0.169119    11.00000    0.11813    0.13266 =
         0.05431   -0.00823    0.00637    0.00994
C20B  1    0.162070    0.426227    0.166615    11.00000    0.14189    0.20619 =
         0.05311    0.00793    0.00488   -0.02833
AFIX  43
H20B  2    0.164874    0.444101    0.146757    11.00000   -1.20000
AFIX   0
C21B  1    0.205772    0.445481    0.192677    11.00000    0.09272    0.24101 =
         0.07148    0.01534    0.00602   -0.01730
AFIX  43
H21B  2    0.237816    0.477041    0.190670    11.00000   -1.20000
AFIX   0
C22B  1    0.203505    0.419302    0.221804    11.00000    0.09561    0.20666 =
         0.06301    0.00260    0.01238   -0.00812
C23B  1    0.157213    0.372600    0.224023    11.00000    0.13906    0.21872 =
         0.08512    0.02824   -0.00852   -0.03153
AFIX  43
H23B  2    0.155463    0.353804    0.243713    11.00000   -1.20000
AFIX   0
C24B  1    0.113466    0.353003    0.197869    11.00000    0.13127    0.17872 =
         0.08860    0.02639   -0.00477   -0.01821
AFIX  43
H24B  2    0.082785    0.320193    0.199551    11.00000   -1.20000
AFIX   0
C25B  1    0.609515    0.649250    0.027833    11.00000    0.17026    0.21207 =
         0.14057    0.10143    0.05119    0.08013
AFIX  43
H25B  2    0.654413    0.648725    0.025978    11.00000   -1.20000
AFIX   0
C26B  1    0.567951    0.664898    0.002003    11.00000    0.17880    0.26218 =
         0.14301    0.09829    0.05616    0.10867
AFIX  43
H26B  2    0.583827    0.674905   -0.017276    11.00000   -1.20000
AFIX   0
C27B  1    0.503371    0.665771    0.004607    11.00000    0.16978    0.27305 =
         0.13690    0.09456    0.04694    0.09473
AFIX  43
H27B  2    0.473726    0.676363   -0.012943    11.00000   -1.20000
AFIX   0
C28B  1    0.481379    0.651155    0.032925    11.00000    0.14283    0.28749 =
         0.13869    0.10221    0.04046    0.09216
AFIX  43
H28B  2    0.436683    0.651745    0.035195    11.00000   -1.20000
AFIX   0
C29B  1    0.526153    0.635601    0.057953    11.00000    0.14106    0.22214 =
         0.13219    0.08763    0.03004    0.05919
C30B  1    0.508402    0.621135    0.089396    11.00000    0.12471    0.22980 =
         0.13597    0.07881    0.02924    0.05221
AFIX  43
H30B  2    0.464683    0.622246    0.093293    11.00000   -1.20000
AFIX   0
C31B  1    0.536013    0.592909    0.141823    11.00000    0.11977    0.20019 =
         0.11456    0.06032    0.02810    0.02578
C32B  1    0.573781    0.616329    0.169010    11.00000    0.11598    0.21250 =
         0.12312    0.04714    0.02405    0.01815
AFIX  43
H32B  2    0.609385    0.644623    0.167271    11.00000   -1.20000
AFIX   0
C33B  1    0.560515    0.599173    0.198784    11.00000    0.13192    0.19678 =
         0.12388    0.03517    0.03524    0.02475
AFIX  43
H33B  2    0.587263    0.615928    0.217044    11.00000   -1.20000
AFIX   0
C34B  1    0.509692    0.558625    0.202324    11.00000    0.12039    0.21964 =
         0.09587    0.01872    0.04626    0.02140
C35B  1    0.468523    0.538821    0.175353    11.00000    0.18010    0.28994 =
         0.10424    0.02769    0.03710   -0.05779
AFIX  43
H35B  2    0.430438    0.513668    0.177294    11.00000   -1.20000
AFIX   0
C36B  1    0.482076    0.555193    0.145461    11.00000    0.16628    0.26300 =
         0.10264    0.03015    0.02794   -0.03631
AFIX  43
H36B  2    0.453759    0.540175    0.127267    11.00000   -1.20000
AFIX   0
C37B  1    0.826146    0.642856    0.411827    11.00000    0.13330    0.11295 =
         0.14241   -0.03147   -0.00608    0.01515
AFIX  43
H37B  2    0.816841    0.636186    0.432750    11.00000   -1.20000
AFIX   0
C38B  1    0.886240    0.671198    0.407681    11.00000    0.13808    0.11577 =
         0.17252   -0.03379   -0.01367   -0.01290
AFIX  43
H38B  2    0.917753    0.682813    0.425405    11.00000   -1.20000
AFIX   0
C39B  1    0.899157    0.682078    0.377454    11.00000    0.10147    0.11109 =
         0.18341   -0.03344   -0.00110    0.00102
AFIX  43
H39B  2    0.939758    0.701687    0.374062    11.00000   -1.20000
AFIX   0
C40B  1    0.852847    0.664382    0.352006    11.00000    0.11653    0.12321 =
         0.15357   -0.00240    0.01465    0.01375
AFIX  43
H40B  2    0.860736    0.672019    0.330953    11.00000   -1.20000
AFIX   0
C41B  1    0.794410    0.635118    0.357973    11.00000    0.10583    0.09141 =
         0.13363   -0.02994    0.01762    0.00830
C42B  1    0.742596    0.616578    0.332153    11.00000    0.10341    0.12162 =
         0.13005   -0.02088    0.02368    0.01582
AFIX  43
H42B  2    0.749494    0.623098    0.310863    11.00000   -1.20000
AFIX   0
PART    1
C43B  1    0.641245    0.571712    0.311886   141.00000    0.11975    0.12317 =
         0.12128   -0.00235    0.01569    0.01279
C44B  1    0.577324    0.583738    0.312932   141.00000    0.12013    0.12962 =
         0.12250   -0.00177    0.01793    0.01073
AFIX  43
H44B  2    0.565932    0.600626    0.331563   141.00000   -1.20000
AFIX   0
C45B  1    0.530167    0.571294    0.287042   141.00000    0.12023    0.12959 =
         0.12136    0.00076    0.01749    0.01397
AFIX  43
H45B  2    0.486467    0.579264    0.287994   141.00000   -1.20000
AFIX   0
C46B  1    0.546903    0.546909    0.259387   141.00000    0.11747    0.13063 =
         0.11891    0.00094    0.01513    0.01261
C47B  1    0.610589    0.532858    0.258773   141.00000    0.12117    0.12833 =
         0.12252   -0.00234    0.01675    0.01628
AFIX  43
H47B  2    0.622167    0.515224    0.240384   141.00000   -1.20000
AFIX   0
C48B  1    0.656719    0.544782    0.285116   141.00000    0.12193    0.12481 =
         0.12214   -0.00012    0.01820    0.01227
AFIX  43
H48B  2    0.699777    0.534314    0.284841   141.00000   -1.20000
AFIX   0
PART    0
C49B  1    0.310563    0.465985    0.243750    11.00000    0.09746    0.19274 =
         0.09139   -0.00767    0.02374   -0.00204
C50B  1    0.355606    0.430366    0.234944    11.00000    0.13668    0.21282 =
         0.30307   -0.01691    0.09405   -0.00727
AFIX  43
H50B  2    0.344592    0.389386    0.231449    11.00000   -1.20000
AFIX   0
C51B  1    0.416649    0.455508    0.231353    11.00000    0.12786    0.21592 =
         0.28749   -0.01706    0.08871   -0.01372
AFIX  43
H51B  2    0.447013    0.430480    0.225288    11.00000   -1.20000
AFIX   0
C52B  1    0.436320    0.512546    0.235776    11.00000    0.09927    0.20222 =
         0.08078    0.02012    0.01684   -0.00001
C53B  1    0.390441    0.548440    0.244319    11.00000    0.11883    0.19948 =
         0.19292   -0.01451    0.03962   -0.01491
AFIX  43
H53B  2    0.402253    0.589377    0.247515    11.00000   -1.20000
AFIX   0
C54B  1    0.328342    0.525815    0.248226    11.00000    0.11645    0.20962 =
         0.20876   -0.01919    0.04892   -0.01221
AFIX  43
H54B  2    0.297879    0.551074    0.253956    11.00000   -1.20000
PART    2
AFIX  66
C43H  1    0.627983    0.583467    0.313957  -141.00000    0.12282
C44H  1    0.617013    0.626911    0.291723  -141.00000    0.12372
AFIX  43
H44H  2    0.639576    0.664901    0.295205  -141.00000   -1.20000
AFIX  65
C45H  1    0.573029    0.614767    0.264394  -141.00000    0.12414
AFIX  43
H45H  2    0.565532    0.644458    0.249198  -141.00000   -1.20000
AFIX  65
C46H  1    0.540015    0.559181    0.259298  -141.00000    0.12317
C47H  1    0.550985    0.515738    0.281533  -141.00000    0.12357
AFIX  43
H47H  2    0.528421    0.477747    0.278050  -141.00000   -1.20000
AFIX  65
C48H  1    0.594968    0.527880    0.308862  -141.00000    0.12278
AFIX  43
H48H  2    0.602466    0.498188    0.324058  -141.00000   -1.20000
AFIX   0
PART    0
N1C   3    0.253751   -0.207760    0.073317    11.00000    0.13487    0.15025 =
         0.08805   -0.03581   -0.00389    0.05422
N2C   3    0.313469   -0.173762    0.130295    11.00000    0.13820    0.10600 =
         0.09150   -0.00663    0.00128    0.03476
N3C   3    0.174261   -0.130429    0.383610    11.00000    0.10502    0.11569 =
         0.10102    0.03527    0.03555    0.03572
N4C   3    0.256376   -0.103828    0.340683    11.00000    0.08940    0.13595 =
         0.08612    0.00643    0.01151    0.01950
N5C   3    0.856613    0.017665    0.461607    11.00000    0.12462    0.12532 =
         0.10165    0.01913   -0.00914   -0.00799
N6C   3    0.806614    0.013184    0.398560    11.00000    0.10393    0.15716 =
         0.10517    0.00295    0.00841   -0.00665
N7C   3    0.883188    0.121676    0.124110    11.00000    0.07412    0.15203 =
         0.08293    0.01687    0.00355    0.03289
N8C   3    0.815744    0.080455    0.169302    11.00000    0.09803    0.18085 =
         0.12128    0.02860    0.01559    0.02996
N9C   3    0.422333   -0.078767    0.248651    11.00000    0.11441    0.32240 =
         0.10403   -0.03985    0.02850   -0.06018
N10C  3    0.686314    0.008077    0.272718    11.00000    0.10633    0.27519 =
         0.10093   -0.00089    0.01785   -0.04701
C1C   1    0.225395   -0.217289    0.043511    11.00000    0.15054    0.14099 =
         0.08857   -0.04670   -0.02251    0.04677
AFIX  43
H1C   2    0.182055   -0.207396    0.037706    11.00000   -1.20000
AFIX   0
C2C   1    0.257308   -0.241151    0.020840    11.00000    0.15451    0.20112 =
         0.10366   -0.06238   -0.02479    0.07079
AFIX  43
H2C   2    0.235763   -0.248006   -0.000138    11.00000   -1.20000
AFIX   0
C3C   1    0.320637   -0.254976    0.028826    11.00000    0.14491    0.16254 =
         0.13307   -0.03591   -0.03483    0.05754
AFIX  43
H3C   2    0.343349   -0.270930    0.013426    11.00000   -1.20000
AFIX   0
C4C   1    0.350558   -0.245107    0.059841    11.00000    0.14805    0.16480 =
         0.11920   -0.04479   -0.01554    0.07194
AFIX  43
H4C   2    0.393479   -0.255491    0.066342    11.00000   -1.20000
AFIX   0
C5C   1    0.315999   -0.219749    0.080921    11.00000    0.14022    0.13741 =
         0.11179   -0.02327   -0.02135    0.07295
C6C   1    0.345574   -0.201211    0.112728    11.00000    0.14573    0.12210 =
         0.09182   -0.01754   -0.00868    0.05569
AFIX  43
H6C   2    0.388773   -0.209628    0.120320    11.00000   -1.20000
AFIX   0
C7C   1    0.343907   -0.153625    0.160391    11.00000    0.13990    0.13436 =
         0.08257   -0.01761    0.02133   -0.00179
C8C   1    0.313700   -0.165569    0.186908    11.00000    0.15515    0.18936 =
         0.08830    0.00269    0.01522   -0.05118
AFIX  43
H8C   2    0.273782   -0.189832    0.185022    11.00000   -1.20000
AFIX   0
C9C   1    0.341639   -0.142171    0.216168    11.00000    0.12555    0.18441 =
         0.08313    0.00250    0.01490   -0.02539
AFIX  43
H9C   2    0.321352   -0.151476    0.234354    11.00000   -1.20000
AFIX   0
C10C  1    0.397820   -0.106013    0.219123    11.00000    0.11357    0.23925 =
         0.09488   -0.02199    0.03378   -0.04298
C11C  1    0.427833   -0.092854    0.192621    11.00000    0.15012    0.33280 =
         0.10726   -0.04819    0.05240   -0.07588
AFIX  43
H11C  2    0.466545   -0.066927    0.194528    11.00000   -1.20000
AFIX   0
C12C  1    0.401608   -0.117324    0.163488    11.00000    0.15425    0.26259 =
         0.11312   -0.04440    0.05183   -0.05397
AFIX  43
H12C  2    0.423112   -0.109287    0.145541    11.00000   -1.20000
AFIX   0
C13C  1    0.134412   -0.144080    0.405237    11.00000    0.11558    0.12564 =
         0.11898    0.03167    0.05402    0.02081
AFIX  43
H13C  2    0.148714   -0.133757    0.426824    11.00000   -1.20000
AFIX   0
C14C  1    0.073917   -0.172413    0.396889    11.00000    0.11285    0.13205 =
         0.14333    0.03367    0.05309    0.02419
AFIX  43
H14C  2    0.046955   -0.182327    0.412656    11.00000   -1.20000
AFIX   0
C15C  1    0.052163   -0.186473    0.366087    11.00000    0.10517    0.13521 =
         0.16133    0.01651    0.04537    0.00863
AFIX  43
H15C  2    0.010016   -0.206287    0.360366    11.00000   -1.20000
AFIX   0
C16C  1    0.091067   -0.172092    0.342986    11.00000    0.10422    0.12914 =
         0.14589    0.01247    0.04172    0.00398
AFIX  43
H16C  2    0.076278   -0.180363    0.321217    11.00000   -1.20000
AFIX   0
C17C  1    0.153028   -0.144867    0.353263    11.00000    0.10721    0.11603 =
         0.11096    0.00805    0.03021    0.00808
C18C  1    0.200566   -0.130888    0.331274    11.00000    0.10283    0.14153 =
         0.10042    0.00202    0.02255   -0.00322
AFIX  43
H18C  2    0.189522   -0.142227    0.309615    11.00000   -1.20000
AFIX   0
C19C  1    0.297580   -0.088605    0.317654    11.00000    0.11325    0.20959 =
         0.07324   -0.01838    0.02359    0.01377
C20C  1    0.359705   -0.101953    0.324167    11.00000    0.12719    0.32829 =
         0.09645    0.00611    0.03462    0.04015
AFIX  43
H20C  2    0.374981   -0.116300    0.344418    11.00000   -1.20000
AFIX   0
C21C  1    0.401586   -0.094915    0.301528    11.00000    0.11446    0.38208 =
         0.12527    0.03292    0.03941    0.00677
AFIX  43
H21C  2    0.445031   -0.105143    0.306345    11.00000   -1.20000
AFIX   0
C22C  1    0.381327   -0.073733    0.272781    11.00000    0.08722    0.34062 =
         0.10563   -0.00117    0.01802   -0.04949
C23C  1    0.318349   -0.055302    0.266202    11.00000    0.15444    0.29785 =
         0.13677    0.05225    0.05573    0.01983
AFIX  43
H23C  2    0.304692   -0.037715    0.246590    11.00000   -1.20000
AFIX   0
C24C  1    0.276603   -0.063086    0.288604    11.00000    0.17385    0.26860 =
         0.13204    0.04878    0.06018    0.04029
AFIX  43
H24C  2    0.233739   -0.051206    0.284389    11.00000   -1.20000
AFIX   0
C25C  1    0.879232    0.016666    0.492781    11.00000    0.12864    0.15895 =
         0.10264    0.04073   -0.01099   -0.00865
AFIX  43
H25C  2    0.908638    0.048673    0.501537    11.00000   -1.20000
AFIX   0
C26C  1    0.862954   -0.026710    0.512408    11.00000    0.14930    0.14149 =
         0.13153    0.05629   -0.02291   -0.00092
AFIX  43
H26C  2    0.878961   -0.023866    0.534358    11.00000   -1.20000
AFIX   0
C27C  1    0.822952   -0.074979    0.500208    11.00000    0.16273    0.15719 =
         0.16385    0.06026   -0.04266   -0.00694
AFIX  43
H27C  2    0.810939   -0.105998    0.513560    11.00000   -1.20000
AFIX   0
C28C  1    0.800526   -0.077566    0.468164    11.00000    0.16383    0.14409 =
         0.15632    0.04887   -0.02404   -0.03021
AFIX  43
H28C  2    0.774229   -0.110992    0.458846    11.00000   -1.20000
AFIX   0
C29C  1    0.817593   -0.029648    0.449832    11.00000    0.13616    0.12631 =
         0.12505    0.01266   -0.00101   -0.00270
C30C  1    0.795020   -0.029870    0.415851    11.00000    0.13191    0.12927 =
         0.11326   -0.00516    0.00733   -0.01836
AFIX  43
H30C  2    0.770477   -0.064053    0.406370    11.00000   -1.20000
AFIX   0
C31C  1    0.779911    0.009141    0.366454    11.00000    0.09511    0.18386 =
         0.09487   -0.02301    0.00401    0.00725
C32C  1    0.812149    0.028896    0.342487    11.00000    0.11158    0.25134 =
         0.10316   -0.00109    0.00404    0.01972
AFIX  43
H32C  2    0.856434    0.044115    0.347342    11.00000   -1.20000
AFIX   0
C33C  1    0.783520    0.027811    0.311598    11.00000    0.12742    0.29194 =
         0.11253    0.00204   -0.00512   -0.00275
AFIX  43
H33C  2    0.808394    0.041283    0.295572    11.00000   -1.20000
AFIX   0
C34C  1    0.719044    0.007392    0.303531    11.00000    0.11457    0.29962 =
         0.08979   -0.00889    0.01496   -0.02350
C35C  1    0.685355   -0.015728    0.327905    11.00000    0.14345    0.33852 =
         0.08618   -0.00881   -0.00250   -0.04282
AFIX  43
H35C  2    0.641619   -0.032381    0.322885    11.00000   -1.20000
AFIX   0
C36C  1    0.714920   -0.014493    0.358790    11.00000    0.14249    0.29230 =
         0.09894    0.01108   -0.00431   -0.04152
AFIX  43
H36C  2    0.691371   -0.029638    0.374964    11.00000   -1.20000
AFIX   0
C37C  1    0.912727    0.151752    0.102554    11.00000    0.09304    0.12672 =
         0.09215    0.00701    0.00990    0.03402
AFIX  43
H37C  2    0.891404    0.149934    0.081364    11.00000   -1.20000
AFIX   0
C38C  1    0.971754    0.185242    0.108642    11.00000    0.11540    0.13465 =
         0.10501    0.03174   -0.00209    0.00976
AFIX  43
H38C  2    0.989817    0.206059    0.092239    11.00000   -1.20000
AFIX   0
C39C  1    1.004028    0.187680    0.139399    11.00000    0.09961    0.15377 =
         0.09667    0.00760    0.00686    0.02307
AFIX  43
H39C  2    1.045499    0.209102    0.144419    11.00000   -1.20000
AFIX   0
C40C  1    0.974146    0.157936    0.162779    11.00000    0.10143    0.18408 =
         0.08680    0.01303    0.00623    0.01964
AFIX  43
H40C  2    0.994607    0.159068    0.184116    11.00000   -1.20000
AFIX   0
C41C  1    0.913692    0.126561    0.154154    11.00000    0.07922    0.19390 =
         0.08974    0.01650    0.00555    0.03610
C42C  1    0.875756    0.101473    0.178239    11.00000    0.10630    0.19662 =
         0.10331    0.02395    0.01940    0.02297
AFIX  43
H42C  2    0.894548    0.100610    0.199794    11.00000   -1.20000
AFIX   0
PART    1
C43C  1    0.780016    0.066570    0.194626   151.00000    0.12600    0.13606 =
         0.12715    0.00628    0.02217    0.01191
C44C  1    0.736005    0.016566    0.192050   151.00000    0.13099    0.13328 =
         0.12898    0.00458    0.01865    0.00996
AFIX  43
H44C  2    0.728850   -0.006871    0.173221   151.00000   -1.20000
AFIX   0
C45C  1    0.702821    0.001353    0.217156   151.00000    0.13028    0.13540 =
         0.12690    0.00431    0.01926    0.00641
AFIX  43
H45C  2    0.672349   -0.032448    0.215002   151.00000   -1.20000
AFIX   0
C46C  1    0.712187    0.033326    0.245253   151.00000    0.13208    0.13848 =
         0.12684    0.00386    0.02240    0.00465
C47C  1    0.752607    0.085003    0.246559   151.00000    0.13554    0.13791 =
         0.13134    0.00452    0.02316    0.00946
AFIX  43
H47C  2    0.757084    0.109728    0.264846   151.00000   -1.20000
AFIX   0
C48C  1    0.786606    0.101597    0.221997   151.00000    0.13406    0.13795 =
         0.13035    0.00469    0.02014    0.01028
AFIX  43
H48C  2    0.814609    0.136999    0.223723   151.00000   -1.20000
AFIX   0
PART    0
C49C  1    0.488907   -0.058454    0.253952    11.00000    0.11149    0.27704 =
         0.12044   -0.04241    0.02020   -0.05561
C50C  1    0.535557   -0.096123    0.250828    11.00000    0.13022    0.26616 =
         0.20183   -0.02249    0.03208   -0.04939
AFIX  43
H50C  2    0.523602   -0.135979    0.244503    11.00000   -1.20000
AFIX   0
C51C  1    0.600176   -0.074640    0.257105    11.00000    0.12075    0.26423 =
         0.23036   -0.01631    0.02894   -0.03331
AFIX  43
H51C  2    0.631449   -0.101615    0.254842    11.00000   -1.20000
AFIX   0
C52C  1    0.622982   -0.020467    0.265927    11.00000    0.09621    0.26728 =
         0.14081   -0.00985    0.01053   -0.04054
C53C  1    0.574994    0.017246    0.268870    11.00000    0.11617    0.27566 =
         0.30687   -0.07433    0.01621   -0.04838
AFIX  43
H53C  2    0.587786    0.057021    0.275118    11.00000   -1.20000
AFIX   0
C54C  1    0.509276   -0.001542    0.262958    11.00000    0.11938    0.27944 =
         0.27814   -0.04910    0.01072   -0.04522
AFIX  43
H54C  2    0.477976    0.025424    0.265186    11.00000   -1.20000
PART    2
AFIX  66
C43G  1    0.782556    0.049933    0.195633  -151.00000    0.13059
C44G  1    0.723465    0.070317    0.200043  -151.00000    0.13277
AFIX  43
H44G  2    0.704827    0.098312    0.186052  -151.00000   -1.20000
AFIX  65
C45G  1    0.691645    0.049739    0.224925  -151.00000    0.13026
AFIX  43
H45G  2    0.651259    0.063670    0.227940  -151.00000   -1.20000
AFIX  65
C46G  1    0.718915    0.008777    0.245396  -151.00000    0.13150
C47G  1    0.778006   -0.011608    0.240986  -151.00000    0.13251
AFIX  43
H47G  2    0.796643   -0.039604    0.254977  -151.00000   -1.20000
AFIX  65
C48G  1    0.809827    0.008969    0.216104  -151.00000    0.13095
AFIX  43
H48G  2    0.850212   -0.004962    0.213090  -151.00000   -1.20000
AFIX   0
PART    0
N1D   3    0.689924    0.677033    0.119979    11.00000    0.16784    0.10679 =
         0.22889    0.05561    0.09785    0.02034
N2D   3    0.700496    0.565788    0.140762    11.00000    0.13787    0.09181 =
         0.15452    0.02411    0.00114    0.01796
N3D   3    0.773601    0.078079    0.069078    11.00000    0.10370    0.10877 =
         0.17339   -0.03237   -0.04685    0.03040
N4D   3    0.740979    0.157962    0.107952    11.00000    0.09514    0.09688 =
         0.09956    0.00847    0.00949    0.00448
N5D   3    0.955462    0.041468    0.412857    11.00000    0.09630    0.11612 =
         0.10793    0.01244   -0.00610    0.01846
N6D   3    0.905724    0.139712    0.385094    11.00000    0.08297    0.16164 =
         0.11289    0.00347   -0.00943    0.03538
N7D   3    0.695524    0.587640    0.441511    11.00000    0.15604    0.21092 =
         0.13000   -0.05049    0.01307    0.01168
N8D   3    0.721030    0.507086    0.399846    11.00000    0.11565    0.16205 =
         0.09959   -0.00578    0.01502    0.01972
N9D   3    0.711182    0.339446    0.191475    11.00000    0.16865    0.10207 =
         0.09684    0.00827   -0.01479    0.03517
N10D  3    0.788976    0.329653    0.322937    11.00000    0.14385    0.12467 =
         0.10544    0.01928    0.00701    0.03152
C1D   1    0.674989    0.732486    0.113819    11.00000    0.25169    0.10338 =
         0.26416    0.06743    0.14774    0.03145
AFIX  43
H1D   2    0.644255    0.739014    0.095865    11.00000   -1.20000
AFIX   0
C2D   1    0.702224    0.779229    0.132306    11.00000    0.33277    0.11112 =
         0.28377    0.04561    0.18783    0.00616
AFIX  43
H2D   2    0.688671    0.817273    0.127940    11.00000   -1.20000
AFIX   0
C3D   1    0.749725    0.771270    0.157494    11.00000    0.36017    0.11575 =
         0.28118    0.00540    0.15747   -0.02318
AFIX  43
H3D   2    0.770838    0.803990    0.169845    11.00000   -1.20000
AFIX   0
C4D   1    0.766090    0.715282    0.164474    11.00000    0.29765    0.12018 =
         0.25645   -0.00695    0.09752   -0.04906
AFIX  43
H4D   2    0.798985    0.708584    0.181477    11.00000   -1.20000
AFIX   0
C5D   1    0.732748    0.668398    0.145733    11.00000    0.18336    0.11126 =
         0.23927    0.00775    0.06560   -0.00567
C6D   1    0.738327    0.607346    0.155484    11.00000    0.13701    0.11598 =
         0.16343    0.00337    0.02036    0.00431
AFIX  43
H6D   2    0.769935    0.598721    0.172675    11.00000   -1.20000
AFIX   0
C7D   1    0.701813    0.508011    0.152844    11.00000    0.13652    0.09012 =
         0.13444    0.01997    0.01062    0.02706
C8D   1    0.747250    0.471881    0.145432    11.00000    0.11339    0.10654 =
         0.21836    0.02286    0.04121    0.01870
AFIX  43
H8D   2    0.777812    0.485441    0.131899    11.00000   -1.20000
AFIX   0
C9D   1    0.748663    0.415699    0.157632    11.00000    0.09256    0.11001 =
         0.20553    0.03648    0.00994    0.03385
AFIX  43
H9D   2    0.780007    0.391052    0.152236    11.00000   -1.20000
AFIX   0
C10D  1    0.704764    0.395298    0.177598    11.00000    0.13413    0.11927 =
         0.10505    0.01844   -0.01318    0.05051
C11D  1    0.657147    0.430534    0.184204    11.00000    0.17921    0.12449 =
         0.11241    0.03396    0.04759    0.05616
AFIX  43
H11D  2    0.625760    0.416364    0.197181    11.00000   -1.20000
AFIX   0
C12D  1    0.655470    0.486260    0.171872    11.00000    0.14876    0.11961 =
         0.14240    0.03750    0.02915    0.05442
AFIX  43
H12D  2    0.622611    0.510087    0.176322    11.00000   -1.20000
AFIX   0
C13D  1    0.790066    0.040680    0.047378    11.00000    0.11152    0.12228 =
         0.15063   -0.01203   -0.01674    0.02589
AFIX  43
H13D  2    0.820846    0.013973    0.054886    11.00000   -1.20000
AFIX   0
C14D  1    0.767024    0.037472    0.015944    11.00000    0.12054    0.13766 =
         0.14258   -0.01316   -0.00726    0.03252
AFIX  43
H14D  2    0.779121    0.007847    0.002788    11.00000   -1.20000
AFIX   0
C15D  1    0.726139    0.077678    0.003644    11.00000    0.12459    0.14608 =
         0.13243   -0.02054   -0.00872    0.03996
AFIX  43
H15D  2    0.709071    0.076968   -0.018188    11.00000   -1.20000
AFIX   0
C16D  1    0.710540    0.119627    0.024352    11.00000    0.12554    0.13448 =
         0.12921   -0.02503   -0.02106    0.02786
AFIX  43
H16D  2    0.683154    0.149020    0.016758    11.00000   -1.20000
AFIX   0
C17D  1    0.735101    0.118261    0.055981    11.00000    0.10409    0.11979 =
         0.12686   -0.01060   -0.01368    0.02637
C18D  1    0.719960    0.161809    0.078876    11.00000    0.09989    0.09813 =
         0.10721    0.00154   -0.01005    0.01779
AFIX  43
H18D  2    0.694393    0.192773    0.071770    11.00000   -1.20000
AFIX   0
C19D  1    0.728251    0.200901    0.129684    11.00000    0.10389    0.08817 =
         0.09445    0.01716    0.01767    0.01926
C20D  1    0.774287    0.213771    0.156206    11.00000    0.10346    0.12001 =
         0.09154    0.02393    0.01182    0.02497
AFIX  43
H20D  2    0.810288    0.190829    0.160176    11.00000   -1.20000
AFIX   0
C21D  1    0.768871    0.259164    0.176922    11.00000    0.08946    0.11632 =
         0.07998    0.01805    0.01222    0.00581
AFIX  43
H21D  2    0.800960    0.267862    0.194812    11.00000   -1.20000
AFIX   0
C22D  1    0.715604    0.291759    0.171046    11.00000    0.12142    0.09160 =
         0.08947    0.02275    0.01106    0.01567
C23D  1    0.669580    0.278563    0.145028    11.00000    0.14073    0.10137 =
         0.11984    0.00268   -0.01370    0.05343
AFIX  43
H23D  2    0.633033    0.300923    0.141472    11.00000   -1.20000
AFIX   0
C24D  1    0.674885    0.233832    0.123937    11.00000    0.10406    0.11046 =
         0.09881    0.00679    0.00038    0.02469
AFIX  43
H24D  2    0.642917    0.225706    0.105942    11.00000   -1.20000
AFIX   0
C25D  1    0.976864   -0.007739    0.424944    11.00000    0.10607    0.13725 =
         0.10578    0.02133   -0.00390    0.04237
AFIX  43
H25D  2    0.956846   -0.025270    0.441716    11.00000   -1.20000
AFIX   0
C26D  1    1.026683   -0.034591    0.414339    11.00000    0.12400    0.15596 =
         0.13458    0.01805    0.03178    0.04141
AFIX  43
H26D  2    1.040160   -0.070339    0.423095    11.00000   -1.20000
AFIX   0
C27D  1    1.056161   -0.007749    0.390625    11.00000    0.10550    0.14776 =
         0.15768    0.02444    0.03055    0.04338
AFIX  43
H27D  2    1.091278   -0.024610    0.383038    11.00000   -1.20000
AFIX   0
C28D  1    1.034888    0.043936    0.377674    11.00000    0.09174    0.14465 =
         0.13931    0.01556    0.00822    0.02496
AFIX  43
H28D  2    1.055209    0.062882    0.361374    11.00000   -1.20000
AFIX   0
C29D  1    0.983245    0.067105    0.389167    11.00000    0.08483    0.12937 =
         0.12454    0.02687    0.00771    0.02399
C30D  1    0.956404    0.119998    0.375998    11.00000    0.09976    0.13995 =
         0.12033    0.02885    0.01338    0.02733
AFIX  43
H30D  2    0.976928    0.140525    0.360235    11.00000   -1.20000
AFIX   0
C31D  1    0.877044    0.187390    0.368577    11.00000    0.10119    0.14139 =
         0.11260    0.01229    0.00895    0.02234
C32D  1    0.882832    0.199060    0.337100    11.00000    0.12373    0.16779 =
         0.10080    0.01343   -0.00451    0.04486
AFIX  43
H32D  2    0.905944    0.174382    0.325577    11.00000   -1.20000
AFIX   0
C33D  1    0.855112    0.246442    0.322438    11.00000    0.12460    0.16054 =
         0.12476    0.01461    0.00563    0.04743
AFIX  43
H33D  2    0.861474    0.255017    0.301276    11.00000   -1.20000
AFIX   0
C34D  1    0.817923    0.281930    0.338181    11.00000    0.15432    0.10685 =
         0.11511    0.02055    0.01722    0.02799
C35D  1    0.812667    0.269767    0.369618    11.00000    0.13671    0.12044 =
         0.10680    0.02335    0.00185    0.02390
AFIX  43
H35D  2    0.788607    0.293523    0.381163    11.00000   -1.20000
AFIX   0
C36D  1    0.842202    0.223308    0.384266    11.00000    0.12983    0.10634 =
         0.10506    0.02014    0.01514    0.01488
AFIX  43
H36D  2    0.838226    0.216074    0.405837    11.00000   -1.20000
AFIX   0
C37D  1    0.675567    0.623751    0.461967    11.00000    0.24995    0.25265 =
         0.14631   -0.07915    0.00496    0.04158
AFIX  43
H37D  2    0.661691    0.660142    0.454331    11.00000   -1.20000
AFIX   0
C38D  1    0.673635    0.612080    0.493330    11.00000    0.35745    0.31985 =
         0.15385   -0.06581    0.02125    0.06363
AFIX  43
H38D  2    0.657796    0.638956    0.506824    11.00000   -1.20000
AFIX   0
C39D  1    0.695628    0.559647    0.504646    11.00000    0.33353    0.36145 =
         0.13439   -0.03762    0.02616    0.08148
AFIX  43
H39D  2    0.695450    0.550023    0.526254    11.00000   -1.20000
AFIX   0
C40D  1    0.717906    0.521374    0.484060    11.00000    0.26753    0.33119 =
         0.12440   -0.01575    0.00778    0.07577
AFIX  43
H40D  2    0.734163    0.485637    0.491336    11.00000   -1.20000
AFIX   0
C41D  1    0.715768    0.536697    0.452765    11.00000    0.14324    0.24686 =
         0.12360   -0.03129    0.01556    0.02909
C42D  1    0.731916    0.496147    0.429162    11.00000    0.15127    0.20844 =
         0.11216    0.00916    0.01788    0.04861
AFIX  43
H42D  2    0.750785    0.461157    0.435764    11.00000   -1.20000
AFIX   0
C43D  1    0.740524    0.465166    0.379656    11.00000    0.11512    0.14100 =
         0.09872    0.00455    0.00359    0.02166
C44D  1    0.696425    0.442949    0.353899    11.00000    0.14244    0.14618 =
         0.10296   -0.01071   -0.00354    0.02739
AFIX  43
H44D  2    0.655316    0.458175    0.349015    11.00000   -1.20000
AFIX   0
C45D  1    0.713557    0.398298    0.335547    11.00000    0.14157    0.18961 =
         0.11892   -0.03005   -0.00430    0.04720
AFIX  43
H45D  2    0.682611    0.381631    0.318690    11.00000   -1.20000
AFIX   0
C46D  1    0.773732    0.377287    0.340876    11.00000    0.12737    0.12653 =
         0.09327    0.01853    0.00806    0.03328
C47D  1    0.818514    0.403121    0.365129    11.00000    0.13108    0.16007 =
         0.12268   -0.01106    0.00794    0.03404
AFIX  43
H47D  2    0.861448    0.391204    0.368322    11.00000   -1.20000
AFIX   0
C48D  1    0.801973    0.445875    0.384768    11.00000    0.12245    0.16516 =
         0.10327   -0.00283    0.00206    0.03128
AFIX  43
H48D  2    0.832873    0.462000    0.401787    11.00000   -1.20000
AFIX   0
C49D  1    0.728812    0.336205    0.224544    11.00000    0.15012    0.11408 =
         0.09385    0.01349   -0.00225    0.02659
C50D  1    0.719439    0.285782    0.240767    11.00000    0.14187    0.11005 =
         0.09716    0.00603    0.01461    0.02688
AFIX  43
H50D  2    0.698703    0.251477    0.229703    11.00000   -1.20000
AFIX   0
C51D  1    0.739331    0.283286    0.272905    11.00000    0.14446    0.12830 =
         0.09671    0.01036    0.01511    0.02476
AFIX  43
H51D  2    0.733308    0.246780    0.283107    11.00000   -1.20000
AFIX   0
C52D  1    0.766931    0.330542    0.290361    11.00000    0.14998    0.11968 =
         0.10304    0.00960   -0.00401    0.03815
C53D  1    0.775925    0.383520    0.274306    11.00000    0.20601    0.13759 =
         0.10501    0.01117   -0.01971    0.00769
AFIX  43
H53D  2    0.794886    0.417951    0.285819    11.00000   -1.20000
AFIX   0
C54D  1    0.757662    0.386217    0.242163    11.00000    0.18529    0.12968 =
         0.10360    0.02025   -0.01476    0.00614
AFIX  43
H54D  2    0.764646    0.422364    0.231742    11.00000   -1.20000
AFIX   0
N1E   3    0.117286   -0.153404    0.083496    11.00000    0.11845    0.10995 =
         0.10228   -0.00724    0.01422    0.01808
N2E   3    0.223166   -0.073725    0.083275    11.00000    0.11589    0.11533 =
         0.08262    0.00025    0.01572    0.02233
N3E   3    0.818337   -0.009439    0.115720    11.00000    0.12725    0.14837 =
         0.15301    0.03867    0.05829    0.05982
N4E   3    0.694442    0.021293    0.109661    11.00000    0.12652    0.09967 =
         0.13984    0.03956    0.05968    0.03796
N5E   3    0.724594    0.585765    0.072091    11.00000    0.13347    0.13144 =
         0.19047    0.07679    0.06597    0.04653
N6E   3    0.622352    0.506260    0.079708    11.00000    0.08597    0.15146 =
         0.11530    0.06588    0.03872    0.04930
N7E   3    0.049142    0.461599    0.091375    11.00000    0.08719    0.10602 =
         0.06629   -0.00457   -0.00206    0.02695
N8E   3    0.167530    0.421755    0.090071    11.00000    0.07561    0.10364 =
         0.06388   -0.01387    0.00173    0.01213
N9E   3    0.439548    0.094560    0.092480    11.00000    0.12186    0.10063 =
         0.16258    0.02248    0.03225    0.02747
N10E  3    0.415797    0.339117    0.098539    11.00000    0.07404    0.10828 =
         0.15539    0.00752    0.01313    0.02050
C1E   1    0.064875   -0.190730    0.084503    11.00000    0.12317    0.13145 =
         0.10119   -0.00772    0.00141    0.00838
AFIX  43
H1E   2    0.070587   -0.226344    0.095458    11.00000   -1.20000
AFIX   0
C2E   1    0.002192   -0.181355    0.070647    11.00000    0.11338    0.13189 =
         0.11222   -0.01321    0.00148    0.01418
AFIX  43
H2E   2   -0.033611   -0.209730    0.071840    11.00000   -1.20000
AFIX   0
C3E   1   -0.005847   -0.129383    0.055161    11.00000    0.12412    0.12754 =
         0.12731   -0.01283    0.00240    0.03195
AFIX  43
H3E   2   -0.047721   -0.120697    0.045504    11.00000   -1.20000
AFIX   0
C4E   1    0.047946   -0.090183    0.053922    11.00000    0.11238    0.13181 =
         0.13275    0.01300    0.01918    0.04076
AFIX  43
H4E   2    0.043335   -0.054114    0.043276    11.00000   -1.20000
AFIX   0
C5E   1    0.108576   -0.103141    0.068108    11.00000    0.11658    0.10728 =
         0.10783   -0.00719    0.01619    0.03675
C6E   1    0.167750   -0.063241    0.068726    11.00000    0.11861    0.10356 =
         0.07846   -0.00526    0.02536    0.03301
AFIX  43
H6E   2    0.164766   -0.027447    0.057658    11.00000   -1.20000
AFIX   0
C7E   1    0.276227   -0.029821    0.083437    11.00000    0.12080    0.09848 =
         0.08277   -0.01580    0.02228    0.02129
C8E   1    0.268841    0.028787    0.076059    11.00000    0.12592    0.10994 =
         0.11886    0.00208    0.01100    0.02991
AFIX  43
H8E   2    0.226732    0.040368    0.068807    11.00000   -1.20000
AFIX   0
C9E   1    0.322048    0.070161    0.079179    11.00000    0.13922    0.09505 =
         0.15454   -0.00704    0.02427    0.02483
AFIX  43
H9E   2    0.315764    0.109848    0.074143    11.00000   -1.20000
AFIX   0
C10E  1    0.384712    0.055054    0.089536    11.00000    0.12765    0.09813 =
         0.13380    0.00151    0.03526    0.02678
C11E  1    0.392021   -0.004481    0.097210    11.00000    0.12885    0.10898 =
         0.16429    0.01963    0.04358    0.02364
AFIX  43
H11E  2    0.433940   -0.016060    0.104862    11.00000   -1.20000
AFIX   0
C12E  1    0.338621   -0.045843    0.093648    11.00000    0.11504    0.11217 =
         0.12266    0.00694    0.02536    0.02467
AFIX  43
H12E  2    0.344574   -0.085766    0.098232    11.00000   -1.20000
AFIX   0
C13E  1    0.879255   -0.025179    0.118750    11.00000    0.13460    0.16584 =
         0.15653    0.03873    0.05876    0.07001
AFIX  43
H13E  2    0.914236    0.004104    0.124747    11.00000   -1.20000
AFIX   0
C14E  1    0.893535   -0.081268    0.113640    11.00000    0.19110    0.17169 =
         0.21090    0.03634    0.09058    0.08393
AFIX  43
H14E  2    0.937270   -0.091195    0.116795    11.00000   -1.20000
AFIX   0
C15E  1    0.842957   -0.122925    0.103817    11.00000    0.19409    0.13600 =
         0.28224    0.04433    0.12620    0.07702
AFIX  43
H15E  2    0.851655   -0.162386    0.100429    11.00000   -1.20000
AFIX   0
C16E  1    0.779102   -0.107971    0.098769    11.00000    0.19687    0.11801 =
         0.25778    0.03959    0.11750    0.07278
AFIX  43
H16E  2    0.743956   -0.136058    0.091040    11.00000   -1.20000
AFIX   0
C17E  1    0.768811   -0.050356    0.105483    11.00000    0.14891    0.11917 =
         0.19456    0.02319    0.08016    0.05393
C18E  1    0.702424   -0.032378    0.101753    11.00000    0.13601    0.10010 =
         0.16103    0.04534    0.06013    0.03692
AFIX  43
H18E  2    0.666205   -0.059160    0.093783    11.00000   -1.20000
AFIX   0
C19E  1    0.630725    0.040559    0.104252    11.00000    0.12497    0.09839 =
         0.12011    0.02443    0.04582    0.02847
C20E  1    0.611523    0.078566    0.125542    11.00000    0.12367    0.12277 =
         0.12402    0.01174    0.03550    0.04688
AFIX  43
H20E  2    0.641690    0.093148    0.143203    11.00000   -1.20000
AFIX   0
C21E  1    0.549132    0.095827    0.121638    11.00000    0.11066    0.12478 =
         0.14585    0.01380    0.04009    0.03657
AFIX  43
H21E  2    0.536722    0.121594    0.136818    11.00000   -1.20000
AFIX   0
C22E  1    0.504451    0.076084    0.095903    11.00000    0.12139    0.09287 =
         0.14588    0.02051    0.04179    0.01856
C23E  1    0.524517    0.039834    0.073525    11.00000    0.12386    0.11191 =
         0.14743    0.01458    0.04792    0.01116
AFIX  43
H23E  2    0.495505    0.027561    0.055022    11.00000   -1.20000
AFIX   0
C24E  1    0.586676    0.021647    0.078194    11.00000    0.12181    0.12735 =
         0.13506    0.01451    0.04066    0.01354
AFIX  43
H24E  2    0.599291   -0.004350    0.063184    11.00000   -1.20000
AFIX   0
C25E  1    0.774718    0.624887    0.068907    11.00000    0.14314    0.16303 =
         0.18763    0.08102    0.07010    0.01614
AFIX  43
H25E  2    0.772651    0.664554    0.075158    11.00000   -1.20000
AFIX   0
C26E  1    0.829400    0.610087    0.056912    11.00000    0.14185    0.17917 =
         0.21164    0.02086    0.05649    0.00239
AFIX  43
H26E  2    0.864397    0.638902    0.054958    11.00000   -1.20000
AFIX   0
C27E  1    0.832092    0.552699    0.047852    11.00000    0.12690    0.17837 =
         0.22869    0.02231    0.05006   -0.00577
AFIX  43
H27E  2    0.868925    0.541338    0.039253    11.00000   -1.20000
AFIX   0
C28E  1    0.780235    0.511188    0.051386    11.00000    0.11220    0.17454 =
         0.23517    0.02748    0.07372    0.02136
AFIX  43
H28E  2    0.781860    0.471031    0.045966    11.00000   -1.20000
AFIX   0
C29E  1    0.725922    0.529973    0.063063    11.00000    0.14443    0.14323 =
         0.17305    0.04527    0.08915    0.02968
C30E  1    0.668678    0.489895    0.067209    11.00000    0.13551    0.12917 =
         0.17089    0.06020    0.08112    0.05587
AFIX  43
H30E  2    0.666808    0.450204    0.060152    11.00000   -1.20000
AFIX   0
C31E  1    0.570280    0.465091    0.084989    11.00000    0.08959    0.12779 =
         0.11248    0.02956    0.03358    0.03644
C32E  1    0.506548    0.470977    0.071077    11.00000    0.10466    0.15764 =
         0.15621    0.05363    0.00395    0.01452
AFIX  43
H32E  2    0.497493    0.504221    0.058541    11.00000   -1.20000
AFIX   0
C33E  1    0.456942    0.429572    0.075231    11.00000    0.07979    0.16081 =
         0.13528    0.04105   -0.00021    0.01746
AFIX  43
H33E  2    0.414317    0.433983    0.064841    11.00000   -1.20000
AFIX   0
C34E  1    0.467053    0.381790    0.094009    11.00000    0.06832    0.11379 =
         0.12044    0.00408    0.00279    0.01867
C35E  1    0.530816    0.376613    0.109028    11.00000    0.07553    0.14277 =
         0.16691    0.04700    0.00519    0.00644
AFIX  43
H35E  2    0.539394    0.344608    0.122587    11.00000   -1.20000
AFIX   0
C36E  1    0.580797    0.417744    0.104150    11.00000    0.06936    0.14212 =
         0.13160    0.04399   -0.00825   -0.00139
AFIX  43
H36E  2    0.623626    0.413318    0.114269    11.00000   -1.20000
AFIX   0
C37E  1   -0.008504    0.481481    0.094002    11.00000    0.09818    0.11651 =
         0.07929    0.00350    0.01145    0.03336
AFIX  43
H37E  2   -0.045667    0.454120    0.094011    11.00000   -1.20000
AFIX   0
C38E  1   -0.015153    0.540060    0.096665    11.00000    0.11381    0.13085 =
         0.07175    0.00465    0.00392    0.05115
AFIX  43
H38E  2   -0.056289    0.552833    0.099297    11.00000   -1.20000
AFIX   0
C39E  1    0.038418    0.581593    0.095541    11.00000    0.11927    0.13097 =
         0.07792   -0.00115   -0.01477    0.03354
AFIX  43
H39E  2    0.034302    0.622461    0.097485    11.00000   -1.20000
AFIX   0
C40E  1    0.097760    0.561056    0.091490    11.00000    0.11568    0.10567 =
         0.07103    0.00624   -0.00940    0.02598
AFIX  43
H40E  2    0.135012    0.587462    0.089798    11.00000   -1.20000
AFIX   0
C41E  1    0.100624    0.500794    0.090009    11.00000    0.09586    0.10743 =
         0.05941   -0.00260   -0.01300    0.02222
C42E  1    0.163294    0.476210    0.089003    11.00000    0.08256    0.10421 =
         0.07072    0.00097   -0.00673    0.01591
AFIX  43
H42E  2    0.201172    0.501951    0.087520    11.00000   -1.20000
AFIX   0
C43E  1    0.230434    0.401488    0.092108    11.00000    0.07114    0.10286 =
         0.09508   -0.00570    0.00444    0.00800
C44E  1    0.241855    0.356648    0.072112    11.00000    0.07260    0.11154 =
         0.11288   -0.01480    0.00024    0.01268
AFIX  43
H44E  2    0.207584    0.340350    0.056652    11.00000   -1.20000
AFIX   0
C45E  1    0.301992    0.335453    0.074330    11.00000    0.07896    0.11836 =
         0.11255   -0.00487    0.01042    0.02295
AFIX  43
H45E  2    0.308850    0.304442    0.060603    11.00000   -1.20000
AFIX   0
C46E  1    0.352318    0.359035    0.096387    11.00000    0.07694    0.09773 =
         0.12938    0.00080    0.00368    0.01191
C47E  1    0.341736    0.404414    0.116574    11.00000    0.07344    0.11464 =
         0.12513   -0.00699    0.00183    0.01366
AFIX  43
H47E  2    0.376281    0.421159    0.131756    11.00000   -1.20000
AFIX   0
C48E  1    0.280888    0.424872    0.114395    11.00000    0.07808    0.11127 =
         0.09676   -0.00835    0.00235    0.01229
AFIX  43
H48E  2    0.273622    0.455346    0.128364    11.00000   -1.20000
AFIX   0
C49E  1    0.434081    0.155846    0.095011    11.00000    0.10543    0.10372 =
         0.13765    0.01598    0.02435    0.02357
C50E  1    0.470989    0.195317    0.078685    11.00000    0.12450    0.11098 =
         0.13076    0.01199    0.04097    0.03086
AFIX  43
H50E  2    0.500597    0.180499    0.066243    11.00000   -1.20000
AFIX   0
C51E  1    0.466686    0.255149    0.079682    11.00000    0.10199    0.11708 =
         0.13820    0.02558    0.03570    0.03751
AFIX  43
H51E  2    0.494063    0.280485    0.068594    11.00000   -1.20000
AFIX   0
C52E  1    0.422342    0.278810    0.096886    11.00000    0.09007    0.10944 =
         0.13365    0.00366    0.02129    0.02230
C53E  1    0.387018    0.239504    0.114548    11.00000    0.10004    0.11314 =
         0.13135   -0.01118    0.03774    0.01260
AFIX  43
H53E  2    0.358324    0.254216    0.127535    11.00000   -1.20000
AFIX   0
C54E  1    0.392885    0.179629    0.113549    11.00000    0.11829    0.11459 =
         0.11785    0.00997    0.01545    0.02375
AFIX  43
H54E  2    0.368098    0.154281    0.125855    11.00000   -1.20000
AFIX   0
N1F   3    0.033333    0.376504    0.414482    11.00000    0.10335    0.13493 =
         0.09714    0.00242    0.00794    0.03315
N2F   3    0.157592    0.365397    0.406951    11.00000    0.09002    0.11454 =
         0.10035   -0.01577    0.00890   -0.00109
PART    1
N3F   3    0.650541    0.671436    0.395233   201.00000    0.11857    0.13127 =
         0.13762   -0.00217    0.01986    0.01017
PART    0
N4F   3    0.578518    0.567805    0.387757    11.00000    0.11086    0.12571 =
         0.19128   -0.01463    0.04264    0.00449
N5F   3    0.931498    0.137938    0.460767    11.00000    0.06944    0.11736 =
         0.11574    0.00038    0.00300    0.01441
N6F   3    0.802880    0.134557    0.441379    11.00000    0.09939    0.11851 =
         0.13081    0.02394   -0.02560    0.00239
N7F   3    0.310471   -0.176770    0.397497    11.00000    0.10244    0.12331 =
         0.17278    0.03638    0.05184    0.01971
N8F   3    0.377560   -0.070494    0.399967    11.00000    0.10095    0.12929 =
         0.12231    0.03070    0.00651    0.02209
N9F   3    0.420980    0.355772    0.390127    11.00000    0.08667    0.11835 =
         0.18177    0.02972    0.01830    0.01956
N10F  3    0.535025    0.144607    0.406980    11.00000    0.07729    0.13041 =
         0.18328    0.05399   -0.00511    0.01179
C1F   1   -0.026829    0.384287    0.420177    11.00000    0.11253    0.12714 =
         0.13565   -0.00424    0.03606    0.03829
AFIX  43
H1F   2   -0.046852    0.416788    0.410702    11.00000   -1.20000
AFIX   0
C2F   1   -0.062000    0.348355    0.438896    11.00000    0.12192    0.16214 =
         0.17468    0.03753    0.03497    0.02781
AFIX  43
H2F   2   -0.104015    0.356402    0.443080    11.00000   -1.20000
AFIX   0
C3F   1   -0.032949    0.300657    0.451028    11.00000    0.10126    0.23208 =
         0.24315    0.11428    0.03577    0.02717
AFIX  43
H3F   2   -0.055803    0.273996    0.463494    11.00000   -1.20000
AFIX   0
C4F   1    0.029469    0.290209    0.445533    11.00000    0.10191    0.19115 =
         0.27251    0.10298    0.04727    0.02211
AFIX  43
H4F   2    0.049341    0.256734    0.453838    11.00000   -1.20000
AFIX   0
C5F   1    0.061512    0.330334    0.427544    11.00000    0.09390    0.14473 =
         0.15297    0.04270    0.01275    0.02656
C6F   1    0.129125    0.326165    0.422513    11.00000    0.09093    0.11686 =
         0.14479   -0.00341    0.01272    0.00176
AFIX  43
H6F   2    0.151713    0.294168    0.430870    11.00000   -1.20000
AFIX   0
C7F   1    0.223918    0.362535    0.402167    11.00000    0.08504    0.12262 =
         0.09525    0.00089    0.00128    0.01548
C8F   1    0.270389    0.407772    0.413454    11.00000    0.08906    0.11964 =
         0.08834   -0.00269    0.00084    0.00437
AFIX  43
H8F   2    0.257846    0.440789    0.423957    11.00000   -1.20000
AFIX   0
C9F   1    0.335238    0.405091    0.409491    11.00000    0.08859    0.11099 =
         0.09258    0.00485    0.00640    0.00403
AFIX  43
H9F   2    0.366825    0.435905    0.417759    11.00000   -1.20000
AFIX   0
C10F  1    0.354052    0.358567    0.393815    11.00000    0.08832    0.11150 =
         0.10965    0.00789    0.01043    0.01476
C11F  1    0.307084    0.314442    0.381378    11.00000    0.10062    0.13737 =
         0.15156   -0.03205    0.02486    0.01227
AFIX  43
H11F  2    0.319523    0.282916    0.369639    11.00000   -1.20000
AFIX   0
C12F  1    0.242321    0.315426    0.385738    11.00000    0.10149    0.13725 =
         0.14235   -0.02524    0.01246    0.01682
AFIX  43
H12F  2    0.210959    0.284337    0.377609    11.00000   -1.20000
AFIX   0
PART    1
C13F  1    0.684145    0.724413    0.396533   201.00000    0.12006    0.12986 =
         0.14104   -0.00492    0.01931    0.00822
AFIX  43
H13F  2    0.727482    0.727434    0.391666   201.00000   -1.20000
AFIX   0
C14F  1    0.657987    0.774628    0.404686   201.00000    0.12213    0.13232 =
         0.15093   -0.00154    0.01905    0.01140
AFIX  43
H14F  2    0.683018    0.811517    0.404823   201.00000   -1.20000
AFIX   0
C15F  1    0.596671    0.771956    0.412547   201.00000    0.12326    0.13138 =
         0.15994   -0.00340    0.02137    0.01405
AFIX  43
H15F  2    0.579148    0.806388    0.418895   201.00000   -1.20000
AFIX   0
C16F  1    0.560252    0.717810    0.411089   201.00000    0.12509    0.13084 =
         0.15589   -0.00464    0.02646    0.01343
AFIX  43
H16F  2    0.517071    0.714051    0.416169   201.00000   -1.20000
AFIX   0
C17F  1    0.589337    0.669388    0.401928   201.00000    0.12024    0.13043 =
         0.14169   -0.00634    0.02480    0.01080
C18F  1    0.552775    0.611210    0.398085   201.00000    0.11900    0.13159 =
         0.13880   -0.01178    0.02687    0.01000
AFIX  43
H18F  2    0.509758    0.605923    0.403320   201.00000   -1.20000
AFIX   0
PART    0
C19F  1    0.539216    0.513875    0.385067    11.00000    0.09465    0.13071 =
         0.18718   -0.00923    0.04938   -0.00303
C20F  1    0.561288    0.468549    0.402984    11.00000    0.10743    0.14558 =
         0.18474   -0.00914   -0.00391   -0.01235
AFIX  43
H20F  2    0.604294    0.472602    0.414094    11.00000   -1.20000
AFIX   0
C21F  1    0.522091    0.416665    0.405277    11.00000    0.10027    0.14744 =
         0.20620    0.01790   -0.00704   -0.00431
AFIX  43
H21F  2    0.537391    0.386172    0.418526    11.00000   -1.20000
AFIX   0
C22F  1    0.460688    0.410028    0.388065    11.00000    0.09018    0.11304 =
         0.18970    0.01483    0.00557    0.00824
C23F  1    0.438621    0.455761    0.368620    11.00000    0.10053    0.13602 =
         0.21600    0.05155   -0.00695   -0.01256
AFIX  43
H23F  2    0.396874    0.450731    0.356238    11.00000   -1.20000
AFIX   0
C24F  1    0.477212    0.507751    0.367447    11.00000    0.11246    0.12418 =
         0.18904    0.03102    0.03343    0.00410
AFIX  43
H24F  2    0.461825    0.539012    0.354816    11.00000   -1.20000
AFIX   0
C25F  1    0.995601    0.138621    0.471120    11.00000    0.08138    0.16888 =
         0.09484    0.00471   -0.00594    0.00229
AFIX  43
H25F  2    1.021736    0.120232    0.458117    11.00000   -1.20000
AFIX   0
C26F  1    1.025766    0.163919    0.499038    11.00000    0.06501    0.20372 =
         0.09401   -0.00405    0.00301   -0.00484
AFIX  43
H26F  2    1.071206    0.162273    0.505118    11.00000   -1.20000
AFIX   0
C27F  1    0.989287    0.192075    0.518441    11.00000    0.09391    0.21056 =
         0.09353   -0.00346    0.01427    0.00433
AFIX  43
H27F  2    1.008753    0.210426    0.537901    11.00000   -1.20000
AFIX   0
C28F  1    0.922823    0.192141    0.508026    11.00000    0.09327    0.15875 =
         0.10518   -0.00032    0.01172    0.00410
AFIX  43
H28F  2    0.895930    0.210790    0.520526    11.00000   -1.20000
AFIX   0
C29F  1    0.895881    0.165123    0.479530    11.00000    0.08081    0.12693 =
         0.11431   -0.00356    0.00778    0.01079
C30F  1    0.825850    0.162506    0.467786    11.00000    0.08167    0.13028 =
         0.11881    0.01681    0.00489    0.02007
AFIX  43
H30F  2    0.797454    0.181159    0.479436    11.00000   -1.20000
AFIX   0
C31F  1    0.735423    0.137664    0.431114    11.00000    0.09257    0.11246 =
         0.12926    0.02712   -0.01512    0.00577
C32F  1    0.696254    0.088145    0.419561    11.00000    0.08493    0.11327 =
         0.11256    0.02904   -0.00345    0.01202
AFIX  43
H32F  2    0.715220    0.052392    0.417179    11.00000   -1.20000
AFIX   0
C33F  1    0.629957    0.089791    0.411419    11.00000    0.07607    0.11257 =
         0.12231    0.03803   -0.00465    0.00914
AFIX  43
H33F  2    0.603642    0.054940    0.404145    11.00000   -1.20000
AFIX   0
C34F  1    0.601454    0.141788    0.413758    11.00000    0.08102    0.10299 =
         0.12483    0.03389    0.01013    0.00456
C35F  1    0.640625    0.191901    0.425040    11.00000    0.09277    0.11645 =
         0.16988    0.03239   -0.00941    0.00463
AFIX  43
H35F  2    0.621869    0.227930    0.426861    11.00000   -1.20000
AFIX   0
C36F  1    0.706900    0.189602    0.433650    11.00000    0.09838    0.11000 =
         0.14640    0.03512   -0.02237    0.00720
AFIX  43
H36F  2    0.733211    0.224159    0.441413    11.00000   -1.20000
AFIX   0
C37F  1    0.276981   -0.229553    0.394431    11.00000    0.14190    0.11309 =
         0.22510    0.05543    0.08097    0.01408
AFIX  43
H37F  2    0.231003   -0.231986    0.388951    11.00000   -1.20000
AFIX   0
C38F  1    0.307438   -0.281048    0.399025    11.00000    0.15514    0.12432 =
         0.35771    0.06248    0.08017    0.00882
AFIX  43
H38F  2    0.282331   -0.317992    0.396255    11.00000   -1.20000
AFIX   0
C39F  1    0.374099   -0.278766    0.407606    11.00000    0.15373    0.14804 =
         0.40399    0.07429    0.06965    0.02454
AFIX  43
H39F  2    0.395652   -0.313631    0.410530    11.00000   -1.20000
AFIX   0
C40F  1    0.408497   -0.223628    0.411809    11.00000    0.13269    0.13868 =
         0.36208    0.06483    0.07237    0.03866
AFIX  43
H40F  2    0.454176   -0.219927    0.418436    11.00000   -1.20000
AFIX   0
C41F  1    0.374950   -0.173960    0.406154    11.00000    0.11484    0.12829 =
         0.19173    0.02873    0.02845    0.02977
C42F  1    0.408682   -0.115189    0.407740    11.00000    0.09193    0.12914 =
         0.17922    0.03717   -0.00013    0.02273
AFIX  43
H42F  2    0.454246   -0.109950    0.414612    11.00000   -1.20000
AFIX   0
C43F  1    0.413383   -0.013818    0.402590    11.00000    0.08453    0.13492 =
         0.10381    0.04271    0.01168    0.00611
C44F  1    0.459655    0.000349    0.428914    11.00000    0.11352    0.15779 =
         0.14042    0.05049   -0.00895   -0.01128
AFIX  43
H44F  2    0.464638   -0.026405    0.445830    11.00000   -1.20000
AFIX   0
C45F  1    0.498559    0.053114    0.430705    11.00000    0.10201    0.14367 =
         0.14508    0.05036   -0.01914   -0.00068
AFIX  43
H45F  2    0.529813    0.062497    0.448840    11.00000   -1.20000
AFIX   0
C46F  1    0.491876    0.091768    0.406260    11.00000    0.07559    0.11873 =
         0.14471    0.04154    0.00262    0.01785
C47F  1    0.442594    0.079190    0.381111    11.00000    0.09663    0.12689 =
         0.13486    0.05401    0.00320    0.00732
AFIX  43
H47F  2    0.435710    0.107057    0.364853    11.00000   -1.20000
AFIX   0
C48F  1    0.403467    0.026970    0.379314    11.00000    0.10973    0.12329 =
         0.12754    0.04168    0.00892    0.00291
AFIX  43
H48F  2    0.369728    0.019196    0.362026    11.00000   -1.20000
AFIX   0
C49F  1    0.448103    0.302414    0.392248    11.00000    0.06870    0.12166 =
         0.16334    0.03460    0.01335    0.01835
C50F  1    0.495049    0.287979    0.373808    11.00000    0.10704    0.13576 =
         0.17169    0.04148    0.03747    0.02413
AFIX  43
H50F  2    0.506264    0.313166    0.357398    11.00000   -1.20000
AFIX   0
C51F  1    0.525328    0.236486    0.379598    11.00000    0.10047    0.13196 =
         0.17848    0.04161    0.02244    0.02164
AFIX  43
H51F  2    0.559718    0.228892    0.368087    11.00000   -1.20000
AFIX   0
C52F  1    0.507588    0.196551    0.401120    11.00000    0.08033    0.10528 =
         0.18637    0.03342    0.00327   -0.00040
C53F  1    0.460161    0.211005    0.419545    11.00000    0.10382    0.12430 =
         0.17405    0.05167    0.00651    0.01057
AFIX  43
H53F  2    0.447837    0.184655    0.435248    11.00000   -1.20000
AFIX   0
C54F  1    0.431160    0.262857    0.415217    11.00000    0.09679    0.11497 =
         0.15787    0.01977    0.02413    0.00643
AFIX  43
H54F  2    0.399294    0.271759    0.428008    11.00000   -1.20000
AFIX   0
PART    2
SAME 0.01 N3F C13F > C18F
N3I   3    0.644301    0.677311    0.379762  -201.00000    0.12404    0.13394 =
         0.14134   -0.00517    0.02281    0.00865
C13I  1    0.676453    0.730804    0.379867  -201.00000    0.13141    0.13245 =
         0.13832    0.00037    0.01888    0.00681
AFIX  43
H13I  2    0.722319    0.734279    0.380037  -201.00000   -1.20000
AFIX   0
C14I  1    0.644270    0.780772    0.379733  -201.00000    0.14269    0.13609 =
         0.14286   -0.00164    0.01204    0.01177
AFIX  43
H14I  2    0.668808    0.817902    0.383172  -201.00000   -1.20000
AFIX   0
C15I  1    0.578301    0.778272    0.374806  -201.00000    0.14487    0.14130 =
         0.15568   -0.00580    0.03046    0.01770
AFIX  43
H15I  2    0.556480    0.812676    0.370451  -201.00000   -1.20000
AFIX   0
C16I  1    0.543754    0.723791    0.376336  -201.00000    0.13622    0.13659 =
         0.14836   -0.00301    0.02200    0.01798
AFIX  43
H16I  2    0.497837    0.719885    0.375976  -201.00000   -1.20000
AFIX   0
C17I  1    0.579541    0.675329    0.378418  -201.00000    0.12295    0.13045 =
         0.13031   -0.00265    0.02315    0.01260
C18I  1    0.546806    0.615893    0.379682  -201.00000    0.12290    0.13363 =
         0.14002   -0.00717    0.02214    0.00835
AFIX  43
H18I  2    0.500748    0.610876    0.374542  -201.00000   -1.20000
AFIX   0
PART    0
B1    4    0.092302   -0.204416   -0.016782    11.00000    0.12038    0.14665 =
         0.09251   -0.00136   -0.01145    0.00839
F1    5    0.035874   -0.205750   -0.036921    11.00000    0.11614    0.17790 =
         0.10488    0.01798   -0.01515    0.00309
F2    5    0.101857   -0.258884   -0.002832    11.00000    0.14198    0.16926 =
         0.13587    0.02496   -0.00924    0.00804
F3    5    0.144344   -0.193448   -0.033912    11.00000    0.12251    0.17952 =
         0.14093    0.02437    0.00151    0.01934
F4    5    0.097201   -0.166080    0.006779    11.00000    0.17132    0.22307 =
         0.13871   -0.05927   -0.03685    0.07335
B2    4    0.325946   -0.324962   -0.050223    11.00000    0.16366    0.14590 =
         0.11836    0.02320    0.05440    0.06224
F5    5    0.292289   -0.357536   -0.076050    11.00000    0.22239    0.26032 =
         0.18707   -0.05657   -0.01574    0.14677
F6    5    0.339092   -0.359894   -0.024052    11.00000    0.30123    0.15025 =
         0.12620    0.02783    0.07319    0.08963
F7    5    0.385930   -0.300046   -0.054973    11.00000    0.13026    0.32217 =
         0.23480    0.13407    0.07677    0.09810
F8    5    0.288113   -0.282708   -0.043830    11.00000    0.10727    0.13117 =
         0.14595    0.00402    0.03144    0.02940
B3    4    1.139450    0.166624    0.427493    11.00000    0.13586    0.14382 =
         0.10637    0.03059    0.03130    0.02257
F9    5    1.081660    0.176027    0.408103    11.00000    0.16010    0.17110 =
         0.14865    0.04344   -0.01100    0.01502
F10   5    1.145910    0.105995    0.427640    11.00000    0.18163    0.14048 =
         0.17719    0.02983   -0.00951    0.01441
F11   5    1.191637    0.193425    0.416874    11.00000    0.16119    0.15975 =
         0.20403    0.03916    0.08172    0.00665
F12   5    1.135865    0.186305    0.457094    11.00000    0.16573    0.21452 =
         0.10183    0.02736    0.03013    0.07680
PART    1
B4    4    0.881713   -0.152579    0.405565   251.00000    0.13079
F16   5    0.817674   -0.174844    0.401042   251.00000    0.10975
F13   5    0.881777   -0.105643    0.383878   251.00000    0.16038
F14   5    0.900050   -0.127369    0.434823   251.00000    0.13392
F15   5    0.925243   -0.191168    0.400359   251.00000    0.11123
PART    2
B4A   4    0.878914   -0.167337    0.397304   261.00000    0.13525
F16A  5    0.823903   -0.197576    0.407094   261.00000    0.13292
F13A  5    0.867683   -0.108754    0.394244   261.00000    0.15417
F15A  5    0.895381   -0.187032    0.368974   261.00000    0.13420
F14A  5    0.930198   -0.180748    0.419074   261.00000    0.12584
PART    0
B5    4    0.620828    0.428617    0.567154    41.00000    0.22959    0.16228 =
         0.18265   -0.01355    0.02774    0.00328
F17   5    0.559955    0.398706    0.569624    41.00000    0.24955    0.27045 =
         0.29942    0.00147    0.06521   -0.03705
F18   5    0.638854    0.399839    0.541946    41.00000    0.23600    0.27029 =
         0.18438   -0.03334    0.03748    0.02287
F19   5    0.596300    0.478612    0.555412    41.00000    0.42730    0.15891 =
         0.24341    0.00506    0.00223    0.03613
F20   5    0.658885    0.433098    0.594842    41.00000    0.26495    0.22225 =
         0.21181   -0.09298   -0.01508    0.06698
B6    4   -0.048921    0.267529    0.230520    51.00000    0.10735    0.22024 =
         0.11632    0.01432   -0.01861    0.01910
F21   5   -0.047464    0.294623    0.259219    51.00000    0.16529    0.34743 =
         0.11481   -0.01014    0.00918   -0.00388
F22   5    0.008752    0.252336    0.225967    51.00000    0.12339    0.18023 =
         0.23464    0.00013   -0.00236    0.02822
F23   5   -0.069662    0.304549    0.205571    51.00000    0.12916    0.26202 =
         0.10876    0.03741    0.02111    0.03311
F24   5   -0.094407    0.219198    0.226578    51.00000    0.14173    0.22883 =
         0.25920    0.03527    0.01097   -0.00192
B7    4    0.146686    0.097347    0.010309    61.00000    0.11279    0.11918 =
         0.17019    0.00682   -0.01133    0.02544
F25   5    0.212616    0.112726    0.017893    61.00000    0.11336    0.23524 =
         0.25657    0.10090   -0.02024    0.03169
F26   5    0.125904    0.056632    0.030366    61.00000    0.13184    0.18176 =
         0.27565    0.09635    0.00530    0.04457
F27   5    0.109129    0.144953    0.011042    61.00000    0.14982    0.14489 =
         0.12912   -0.01313   -0.01655    0.05633
F28   5    0.139906    0.075023   -0.020772    61.00000    0.21582    0.18936 =
         0.19474   -0.02875   -0.00546    0.08928
PART    1
B8    4    0.136043    0.570361    0.002371    71.00000    0.07239
F29   5    0.184133    0.607617   -0.003165    71.00000    0.18522
F30   5    0.089989    0.536394   -0.014728    71.00000    0.17680
F31   5    0.118082    0.615485    0.019966    71.00000    0.26106
F32   5    0.147435    0.525320    0.022666    71.00000    0.20074
B9    4   -0.080469    0.699161    0.123172   231.00000    0.20659
F34   5   -0.114808    0.643097    0.123748   231.00000    0.21204
F33   5   -0.127022    0.736793    0.113454   231.00000    0.16836
F36   5   -0.055216    0.722996    0.152208   231.00000    0.24886
F35   5   -0.038166    0.691022    0.103080   231.00000    0.15277
PART    2
B9A   4   -0.082587    0.713813    0.115342  -231.00000    0.20523
F34A  5   -0.103977    0.666885    0.133635  -231.00000    0.22816
F33A  5   -0.122488    0.728849    0.088865  -231.00000    0.18393
F36A  5   -0.066719    0.762782    0.134613  -231.00000    0.23564
F35A  5   -0.024282    0.698750    0.107946  -231.00000    0.15461
PART    1
B10   4   -0.066780    0.545213    0.458931   181.00000    0.10308
F37   5   -0.119186    0.573877    0.468665   181.00000    0.24314
F38   5   -0.084564    0.492379    0.446782   181.00000    0.17425
F39   5   -0.027500    0.536782    0.486549   181.00000    0.18807
F40   5   -0.035634    0.578245    0.439480   181.00000    0.21390
PART    2
B10A  4   -0.064868    0.539413    0.462213   191.00000    0.18690
F37A  5   -0.130438    0.546057    0.463404   191.00000    0.16899
F39A  5   -0.045600    0.486814    0.474118   191.00000    0.23252
F38A  5   -0.067667    0.526734    0.431389   191.00000    0.16901
F40A  5   -0.029566    0.588643    0.477039   191.00000    0.20144
PART    1
B11   4    0.809148    0.584822    0.245552   101.00000    0.20144    0.20334 =
         0.19985    0.00248    0.02768    0.01891
F41   5    0.852263    0.599921    0.225744   101.00000    0.21687    0.21282 =
         0.20075    0.00954    0.04670    0.02378
F42   5    0.832929    0.615230    0.273832   101.00000    0.21122    0.19647 =
         0.18795   -0.00435    0.01717    0.00748
F43   5    0.803672    0.527706    0.255040   101.00000    0.19618    0.19632 =
         0.20818    0.00361    0.02034    0.01552
F44   5    0.748782    0.606137    0.234786   101.00000    0.20824    0.21574 =
         0.20758    0.00990    0.01803    0.03736
PART    2
B11A  4    0.816650    0.580079    0.243227   281.00000    0.20410
F43A  5    0.828005    0.630118    0.225601   281.00000    0.20410
F44A  5    0.819747    0.597719    0.275251   281.00000    0.19584
F41A  5    0.860250    0.538186    0.243676   281.00000    0.21001
F42A  5    0.753010    0.554208    0.234228   281.00000    0.20810
PART    1
B12   4    0.229632   -0.329736    0.537843    81.00000    0.18846
F48   5    0.233598   -0.322218    0.570716    81.00000    0.23947
F45   5    0.179872   -0.301306    0.520931    81.00000    0.17319
F47   5    0.291682   -0.321429    0.528019    81.00000    0.18916
F46   5    0.212399   -0.387272    0.536403    81.00000    0.15932
PART    2
B12A  4    0.226947   -0.333879    0.540845   111.00000    0.16898
F48A  5    0.271158   -0.338358    0.568021   111.00000    0.17072
F45A  5    0.186334   -0.292293    0.548464   111.00000    0.15758
F47A  5    0.189098   -0.383570    0.534082   111.00000    0.15462
F46A  5    0.254680   -0.307350    0.515920   111.00000    0.17191
PART    1
B13   4    0.613596    0.910223    0.419330    91.00000    0.16807
F51   5    0.668171    0.876938    0.421640    91.00000    0.17634
F49   5    0.564846    0.872972    0.427680    91.00000    0.13670
F52   5    0.580298    0.920277    0.390874    91.00000    0.18609
F50   5    0.630444    0.959975    0.435892    91.00000    0.16914
B14   4    0.497584   -0.176302    0.074513   121.00000    0.28727
F53   5    0.502533   -0.221770    0.095634   121.00000    0.17270
F54   5    0.554507   -0.140861    0.076717   121.00000    0.31524
F55   5    0.444284   -0.145484    0.078215   121.00000    0.30588
F56   5    0.485881   -0.193862    0.042353   121.00000    0.40160
PART    2
B14A  4    0.527535   -0.172116    0.097007   171.00000    0.23341
F53A  5    0.526944   -0.215977    0.075788   171.00000    0.29836
F54A  5    0.521845   -0.202968    0.124141   171.00000    0.31465
F55A  5    0.481699   -0.132294    0.095270   171.00000    0.15318
F56A  5    0.589266   -0.143944    0.096395   171.00000    0.24482
PART    1
B15   4    0.076721   -0.321581    0.410497   291.00000    0.20713
F60   5    0.046887   -0.288188    0.429686   291.00000    0.14867
F57   5    0.064026   -0.377952    0.420433   291.00000    0.19179
F58   5    0.050677   -0.320229    0.378331   291.00000    0.23575
F59   5    0.143823   -0.306446    0.412161   291.00000    0.19562
PART    2
B15A  4    0.097749   -0.353345    0.355014   221.00000    0.26149
F58A  5    0.156131   -0.325917    0.366836   221.00000    0.28291
F57A  5    0.105818   -0.404086    0.340371   221.00000    0.24765
F60A  5    0.063731   -0.362562    0.380483   221.00000    0.24378
F59A  5    0.059436   -0.319500    0.334592   221.00000    0.27662
PART    3
B16   4    0.600039   -0.106688    0.158175   241.00000    0.28115
F61   5    0.663461   -0.089482    0.163053   241.00000    0.24971
F63   5    0.569610   -0.058371    0.161663   241.00000    0.24460
F62   5    0.571011   -0.119896    0.128721   241.00000    0.28259
F64   5    0.590634   -0.154160    0.178134   241.00000    0.38370
PART    1
B17   4    0.299557    0.600223    0.110284   271.00000    0.23939
F67   5    0.250775    0.617082    0.086969   271.00000    0.18780
F68   5    0.282137    0.578902    0.139728   271.00000    0.26310
F65   5    0.335645    0.566219    0.092882   271.00000    0.24633
F66   5    0.342139    0.655226    0.115261   271.00000    0.23114
PART    2
B17A  4    0.310047    0.620363    0.113918  -271.00000    0.23899
F66A  5    0.309319    0.658893    0.138840  -271.00000    0.23612
F67A  5    0.354361    0.631446    0.092843  -271.00000    0.24396
F68A  5    0.316562    0.567396    0.129443  -271.00000    0.24195
F65A  5    0.249152    0.615411    0.096025  -271.00000    0.21335
PART    1
N1S   3   -0.082663    0.462357    0.158929   161.00000    0.15711
C1S   1   -0.078213    0.451942    0.185390   161.00000    0.21001
C2S   1   -0.075405    0.445098    0.219988   161.00000    0.24059

PART    2
C2Z   1   -0.067310    0.504498    0.166403  -161.00000    0.16750

C1Z   1   -0.052907    0.562144    0.181612  -161.00000    0.20161
N1Z   3   -0.039701    0.611149    0.189493  -161.00000    0.21052
PART    0
N2S   3    0.364217    0.146277    0.002495    10.50000    0.21056
C3S   1    0.380441    0.100064   -0.003207    10.50000    0.14566
C4S   1    0.398781    0.041853   -0.001668    10.50000    0.13618
AFIX 137
H4S1  2    0.431325    0.037313   -0.015836    10.50000   -1.50000
H4S2  2    0.360390    0.014221   -0.008172    10.50000   -1.50000
H4S3  2    0.417317    0.033755    0.020068    10.50000   -1.50000
AFIX   0
N3S   3   -0.008114   -0.039482   -0.092458    10.75000    0.17746    0.14792 =
         0.12683   -0.02365    0.00347    0.05650
C5S   1    0.009461   -0.048913   -0.065829    10.75000    0.13110    0.09611 =
         0.13332   -0.00263    0.01335    0.03616
C6S   1    0.030246   -0.055919   -0.032734    10.75000    0.11676    0.10899 =
         0.13925    0.00141   -0.01349    0.01553
AFIX 137
H6SA  2    0.042500   -0.095954   -0.029039    10.75000   -1.50000
H6SB  2   -0.005408   -0.048891   -0.020812    10.75000   -1.50000
H6SC  2    0.067854   -0.027701   -0.025730    10.75000   -1.50000
AFIX   0
C8S   1    0.604749    0.194759    0.302399    10.50000    0.23327
C7S   1    0.648153    0.170298    0.327128    10.50000    0.23588
N4S   3    0.694257    0.152995    0.342075    10.50000    0.18131
PART    1
N5S   3    1.311144    0.149395    0.456978    10.50000    0.10296
C9S   1    1.303722    0.195956    0.463720    10.50000    0.18140
C10S  1    1.289419    0.256811    0.468029    10.50000    0.23088
AFIX 137
H10A  2    1.296558    0.279046    0.449064    10.50000   -1.50000
H10B  2    1.318180    0.274645    0.486369    10.50000   -1.50000
H10C  2    1.243946    0.257467    0.471536    10.50000   -1.50000
AFIX   0
PART    0
N6S   3    0.788276    0.763758    0.468683    10.50000    0.18766
C11S  1    0.814028    0.727318    0.483154    10.50000    0.20414
C12S  1    0.842108    0.674291    0.495192    10.50000    0.13920
AFIX 137
H12G  2    0.810420    0.640155    0.489772    10.50000   -1.50000
H12H  2    0.853242    0.677792    0.518234    10.50000   -1.50000
H12I  2    0.881524    0.669303    0.485657    10.50000   -1.50000
AFIX   0
PART    1
N7S   3    0.228191    0.289086    0.003843   131.00000    0.23872
C13S  1    0.237739    0.255064   -0.015445   131.00000    0.23893
C14S  1    0.257779    0.238455   -0.045720   131.00000    0.24409
AFIX 137
H14G  2    0.252418    0.270784   -0.060547   131.00000   -1.50000
H14H  2    0.230707    0.203307   -0.054517   131.00000   -1.50000
H14J  2    0.303576    0.230198   -0.042287   131.00000   -1.50000
AFIX   0
PART    2
N7Z   3    0.265765    0.261477   -0.002995  -131.00000    0.24311
C13Z  1    0.222845    0.237878   -0.021407  -131.00000    0.24026
C14Z  1    0.153566    0.233531   -0.035094  -131.00000    0.24535
AFIX 137
H14K  2    0.143916    0.269858   -0.046120  -131.00000   -1.50000
H14L  2    0.126423    0.227606   -0.018156  -131.00000   -1.50000
H14M  2    0.144295    0.200240   -0.050105  -131.00000   -1.50000
AFIX   0
PART    0
N8S   3    0.446885   -0.186917   -0.011998    10.50000    0.17478
C15S  1    0.455430   -0.142957    0.002828    10.50000    0.15682
C16S  1    0.450643   -0.088902    0.020191    10.50000    0.20646
AFIX 137
H16G  2    0.420890   -0.064635    0.007442    10.50000   -1.50000
H16H  2    0.493825   -0.067283    0.024710    10.50000   -1.50000
H16J  2    0.433991   -0.098382    0.040114    10.50000   -1.50000
AFIX   0
PART    1
N9S   3    0.503473    0.744538    0.226330    10.25000    0.15071
C17S  1    0.456346    0.722453    0.210578    10.25000    0.15775
C18S  1    0.416979    0.698933    0.181029    10.25000    0.14597

PART    2
N9Z   3    0.487010    0.729832    0.249506    10.25000    0.15541
C17Z  1    0.440058    0.711526    0.232784    10.25000    0.15635
C18Z  1    0.393312    0.692166    0.205283    10.25000    0.15514

N10S  3    0.105900    0.531652    0.009395    10.25000    0.08194    0.08622 =
         0.07786    0.03985    0.02376    0.04363
C19S  1    0.146059    0.571395    0.012819    10.25000    0.10542    0.10135 =
         0.11325    0.01786    0.03042    0.02529
C20S  1    0.180398    0.630233    0.012950    10.25000    0.08128    0.09634 =
         0.07042   -0.00270    0.04495    0.02771
PART    3
C22S  1    0.006869   -0.370149    0.477503    10.25000    0.17282

N11S  3    0.064420   -0.306928    0.437193    10.25000    0.13918
C21S  1    0.036019   -0.327488    0.457028    10.25000    0.21757
PART    2
N12S  3    0.650443    0.935249    0.403301    10.25000    0.17025
C23S  1    0.650004    0.919465    0.429590    10.25000    0.16393
C24S  1    0.652242    0.873266    0.453955    10.25000    0.15274

HKLF    4


REM  cut1_a.res in P-1
REM wR2 = 0.3788, GooF = S = 1.124, Restrained GooF = 1.073 for all data
REM R1 = 0.1278 for 17539 Fo > 4sig(Fo) and 0.1961 for all 41924 data
REM 4539 parameters refined using 9093 restraints

END

WGHT      0.2000      0.0000

REM Highest difference peak  2.232,  deepest hole -0.695,  1-sigma level  0.103
Q1    1   0.8784  0.0702  0.3933  11.00000  0.05    2.23
Q2    1   0.7431  0.0662  0.0930  11.00000  0.05    2.14
Q3    1   0.1613 -0.1594  0.1081  11.00000  0.05    1.22
Q4    1   0.3378  0.6178  0.0601  11.00000  0.05    0.81
Q5    1   0.0409  0.3633  0.0937  11.00000  0.05    0.71
Q6    1   0.8621 -0.2101  0.4398  11.00000  0.05    0.71
Q7    1   0.0866  0.0555  0.0649  11.00000  0.05    0.62
Q8    1   0.7367  0.0684  0.3434  11.00000  0.05    0.61
Q9    1   0.2060  0.2090 -0.0407  11.00000  0.05    0.61
Q10   1   0.1409 -0.2842  0.4360  11.00000  0.05    0.61
;
_shelx_res_checksum   86579

_shelx_hkl_file
;
  -8  -1   3  560.62   12.47
 -16  -8  11    6.78    5.13
 -18  -8  14   -8.61    4.11
  -9   0   4  167.43    6.32
 -13  -6   7    0.96    4.03
  16   5  12   -0.66    3.81
 -18  -1  14   -0.44    4.66
   3  -9  -1  148.24   11.80
   0 -12   0   78.51   11.90
  -5  -9   1   41.16    8.86
  -5  -2   1 1450.47   30.60
  -7  -8   2   36.42    7.87
  11  -3   2    9.66    5.46
   1 -18   3   23.55   11.16
  13  -6   3   36.54    8.08
  10 -17   4   12.55    9.94
  -7 -14   4    0.69    9.12
  13 -13   4    2.36    9.91
  -8   2   4   44.79    6.57
  -1 -20   5   31.10   13.98
   8   6   5   51.42    6.73
  11 -19   6  -27.94   11.63
  16  -8   6    9.72    7.73
  16  -7   6   -5.66    7.20
 -11   1   6   47.64    5.56
 -10 -15   7   16.39    9.50
  16 -13   7   13.91    8.38
 -11 -15   8   -2.80    8.74
 -13   1   8   30.45    5.48
 -14 -10   9   -3.61    5.98
   0  12   9   -3.91   11.13
 -15   0  10    9.69    4.49
  -7  11  10    3.87    9.46
  18   0  11    1.28    3.16
  16   4  11   -2.56    2.60
   7  12  11   38.25   11.11
 -16 -11  12    2.20    6.36
 -12   9  12   10.72    8.99
 -16   4  13   17.89    6.40
 -15   6  13   10.67    9.21
 -12  10  13   41.14   10.24
  -8  13  13   45.88   10.51
   4  15  14   11.62   11.45
  10  13  15   16.96   10.81
 -18   4  16   -0.64    7.39
  13  12  17   -8.83    9.23
 -16  11  19    4.88    9.14
 -13  14  19   16.73   10.20
 -10  16  19  -17.57   11.22
  -4  18  19   25.16   13.59
 -11  16  20   14.77   11.10
 -12  16  21   -1.66   10.03
  -8  18  21   -1.62   11.46
  -4  19  21   19.54   12.51
   1  -8  -1   11.13    3.54
   4  -8  -1  549.85   14.06
   0  -6  -1   56.54    3.86
   1  -4  -1   43.34    3.50
  -1 -11   0    1.67    4.12
  -2 -10   0   18.47    3.68
   8  -8   0   53.10    4.42
  -3  -3   0  262.17    6.32
  -2 -13   1   14.36    3.75
  -3 -12   1   15.66    4.24
  10  -9   1   -2.90    3.09
  10  -5   1   37.83    3.21
   8 -15   2   22.16    4.27
  11 -11   2    9.07    3.40
   2 -18   3    8.33    4.85
   5 -18   3   19.61    4.75
   9 -16   3   39.34    5.35
  12 -12   3   -4.73    3.47
  13  -7   3    8.22    2.83
   0 -19   4    7.38    4.36
   6 -19   4    9.35    5.23
  -4 -17   4   -2.46    4.04
  11 -16   4  -10.39    4.10
  14  -9   4   99.59    4.71
  14  -6   4    6.30    2.62
   7 -20   5   10.36    4.74
  -3 -19   5   -2.55    4.40
  13 -15   5   -2.53    3.61
  14 -13   5    4.11    3.35
 -11  -6   5   -0.52    1.78
  15  -6   5    3.06    2.60
  -6   6   5   36.02    3.62
  -1 -21   6    3.24    4.43
  12 -18   6    0.40    3.95
  -8 -16   6    1.53    3.71
 -10 -13   6    5.46    3.30
  15 -13   6    1.92    3.34
  -5   8   6   72.84    5.10
  -1 -22   7   -4.33    4.59
  -5 -20   7    1.09    4.92
  14 -17   7    5.97    3.67
 -12 -13   8    2.47    3.10
  -2  11   8   61.38    4.89
   3  11   8   -2.44    3.66
  18  -5   9    8.47    2.36
  12   7   9   -1.35    2.25
   8  10   9   16.41    3.39
  -1  12   9   14.09    4.02
  -5  12  10    5.43    4.37
 -13 -16  11   16.53    3.63
 -11   9  11   44.79    4.01
   9  11  11   -2.99    3.50
 -16   2  12    8.85    2.31
   3  14  12   -0.74    4.20
 -17   1  13    2.05    2.13
  16   6  13   -0.29    1.69
 -13   9  13   -0.65    3.22
 -11  11  13    0.29    3.34
   0  15  13    1.29    5.02
 -13  10  14   -0.32    3.37
 -12  11  14   14.29    3.64
  -5  15  14   -3.66    4.86
 -17   5  15    1.19    2.67
 -16   7  15    3.95    2.94
  -9  14  15   20.32    4.33
   6  15  15   -4.79    4.47
  -3  16  15   -7.45    4.64
   2  16  15   19.73    5.10
  11  13  16   -3.58    3.90
 -19   3  17   -2.07    2.39
  -4  17  17    5.25    4.63
 -18   7  18   -0.78    6.91
  -9  16  18    1.31    4.83
  -8  17  19   -2.01    4.45
 -15  13  20   -4.16    3.55
   2  19  21    9.08    5.36
   2  -8  -1  340.22    9.84
   3  -8  -1  231.06    7.77
   4  -5  -1  411.05   10.53
   3  -4  -1  188.25    5.94
   1 -12   0    7.58    4.27
   5 -12   0   17.07    4.48
   7 -10   0    5.51    4.00
  -3  -8   0   11.23    3.47
   8  -7   0   12.73    3.63
   8  -6   0   38.21    3.90
   0 -14   1    1.19    4.17
   6 -14   1   28.01    4.83
   9 -11   1    7.90    3.83
  10  -8   1    3.56    3.37
   0 -16   2    8.22    4.59
   6 -16   2   -1.23    4.69
  -2 -15   2    7.37    4.49
   9 -14   2   40.97    4.93
  -5 -12   2   60.58    4.92
  10  -1   2    2.26    1.67
   4   4   2  192.83    5.43
   3 -18   3   10.91    4.83
   4 -18   3   19.64    5.22
  -3 -16   3    7.89    4.66
  10 -15   3    2.92    4.38
   1 -19   4    3.16    5.00
  -2 -18   4   23.30    5.26
   8 -18   4   -1.97    4.88
  -5 -16   4   -0.59    3.51
  -6 -15   4   35.31    4.89
  -9 -10   4    3.67    3.16
  14  -7   4    8.03    3.16
   9   4   4    2.42    1.59
   6   6   4   41.97    3.08
   3   7   4   11.50    3.73
   0 -20   5   -4.90    5.12
  15  -8   5    0.80    2.76
  15  -7   5   13.69    2.93
  -2   8   5    0.76    3.85
   7 -21   6    0.56    5.33
  -3 -20   6   -2.17    5.06
   9 -20   6   10.69    5.31
  -7 -17   6    0.44    4.50
   4   9   6    9.43    4.02
  -3 -21   7    0.61    4.98
  12 -19   7    4.90    4.55
  13 -18   7    0.29    4.36
  15 -15   7    1.16    3.79
 -11 -13   7    3.28    3.70
 -13  -5   7   -0.17    1.21
 -10   5   7    2.07    2.74
  -7   8   7  111.77    5.61
  -5 -21   8   -3.69    5.11
   6  11   9    3.25    4.02
  -2  12   9   16.83    4.80
 -15  -9  10    6.40    2.28
  18  -2  10    2.03    1.84
 -11   8  10   25.50    3.91
 -10   9  10   -0.93    3.71
 -12   8  11    6.94    3.70
  -7  12  11    3.90    4.34
 -13   8  12   15.63    3.82
 -10  11  12   42.40    4.72
   8  13  13    3.97    4.57
  -6  14  13   16.92    5.11
  -2  15  13   -2.35    4.97
  -1  15  13    1.23    4.93
   1  15  13    1.87    5.11
 -14   9  14    2.33    3.63
 -11  12  14    3.04    4.11
 -14  10  15    2.61    3.83
 -12  12  15   -0.13    4.04
  -6  16  16   -1.56    4.95
   5  16  16    2.98    5.34
   3  17  17    3.34    5.52
 -11  15  18   -3.29    4.62
   5  17  18   12.34    5.79
  -5  18  19    7.98    5.46
   3  18  19    0.50    5.74
 -16  12  20  -10.91    5.96
 -14  14  20    0.84    4.20
  -7  18  20    2.54    5.32
   5  18  20   -7.03    5.94
  -5  19  21    1.96    5.42
   1  -7  -1   37.32    4.69
   4  -7  -1  314.63    9.40
   4  -6  -1   24.01    4.31
   2  -4  -1   11.09    3.58
   2 -12   0   -1.62    4.59
   4 -12   0  290.84   10.07
   6 -11   0    0.30    4.54
   7  -3   0   26.07    3.00
   7 -13   1   69.86    5.82
  10  -7   1   36.14    3.81
   5 -16   2    0.24    5.21
  -6   0   2   37.19    1.75
  -1 -17   3    1.15    4.75
   7 -17   3   21.03    5.58
  -4 -15   3   44.45    5.79
  -8  -9   3   53.67    3.81
  -3   5   3 2283.46   48.88
   2 -19   4    2.63    5.55
   5 -19   4    4.05    5.63
  13 -12   4    2.28    4.18
  -4   6   4   33.47    4.08
   6 -20   5    0.86    5.86
  -4 -18   5    1.83    5.44
  10 -18   5    5.83    5.22
  11 -17   5   -0.94    5.09
  12 -16   5    0.81    4.72
   4   8   5   21.40    3.92
   6 -21   6    5.59    6.16
   0 -22   7   -1.03    5.57
  -6 -19   7    4.62    4.27
  -9 -16   7    0.00    4.17
  16 -12   7    7.57    3.62
  -3  10   7  148.28    7.12
   4  10   7    4.87    3.99
  -3  11   8  765.09   19.48
  18  -6   9    6.76    2.82
  17  -1   9   -1.07    1.63
  13   6   9    0.92    1.84
  11   8   9   13.61    3.15
   3  12   9    7.95    5.02
  13   7  10    3.40    2.22
  12   8  10   34.09    3.42
   1  13  10   -1.17    5.11
  -5  13  11   21.19    5.36
  -7  13  12    9.59    4.97
 -10  12  13    7.18    4.68
   6  14  13   19.08    5.65
   2  15  13   11.99    5.72
  -8  14  14    5.43    5.30
  14  10  15    0.86    3.39
  -4  16  15    7.11    5.64
 -13  12  16    8.99    4.24
  12  13  17   -0.62    4.34
 -10  15  17   -2.66    5.35
  -8  16  17   -1.67    5.55
  -5  17  17    0.00    5.97
 -17   9  18    3.34    3.59
  -7  17  18    0.30    5.84
   0  18  18    0.35    6.33
 -12  15  19   11.33    4.78
 -13  15  20   -0.02    5.01
  -2  19  20   -1.25    6.33
  -1  19  20    3.34    6.43
   2  -7  -1   44.01    5.14
   3  -7  -1  290.51    9.09
   1  -6  -1  206.71    7.31
   1  -5  -1  686.38   15.98
   3 -12   0   15.86    5.02
   1 -14   1   -0.60    5.27
   5 -14   1    0.31    5.02
  -5  -8   1   19.89    3.90
   4 -16   2    3.98    5.84
   7 -15   2   25.59    5.95
  -4 -13   2   39.26    4.36
  10 -12   2  195.08    7.85
  -6 -10   2  187.82    7.05
  11 -10   2   32.71    4.54
  -7  -7   2  140.72    5.01
  -5 -14   3   25.92    4.81
  12 -11   3    2.14    4.19
   3 -19   4   -2.39    5.49
   4 -19   4    4.43    5.39
   9 -17   4    0.03    5.68
  13  -2   4   44.57    2.73
   1 -20   5   -0.46    5.53
   5 -20   5    1.64    5.94
  -2 -19   5   -0.74    5.55
   8 -19   5   -0.19    6.19
  -8 -14   5    8.43    4.56
  14 -12   5   12.21    4.43
 -11  -5   5   -0.42    1.46
   5 -21   6    1.74    6.45
  13 -16   6    4.86    4.77
  15 -12   6   18.78    4.40
  -8   6   6  347.78    9.85
  -3   9   6   76.81    5.61
   1 -22   7    4.38    6.21
   5 -22   7    0.52    6.54
  11   6   7   10.10    2.47
  -6 -20   8   -3.18    5.36
 -13 -10   8    1.41    3.01
 -11 -16   9    1.16    4.59
  18  -7   9    1.66    4.39
 -14   1   9    1.01    2.25
 -10   8   9   38.96    4.63
  -9   9   9  204.20    7.78
  -3  12   9  150.03    7.73
 -14 -12  10    0.00    3.13
 -12   7  10    4.11    3.91
   8  11  10    2.19    4.37
  -2  13  10   12.82    5.65
   2  13  10    0.84    5.26
 -15   3  11    0.90    2.69
  -9  11  11   10.41    4.54
   5  13  11   -2.09    5.11
   7  13  12    2.75    5.11
   4  14  12    3.32    5.32
 -14   8  13   20.80    4.24
  10  12  13   -1.52    4.68
  -3  15  13    3.15    5.36
   5  15  14    1.70    5.87
  13  11  15    2.53    3.67
 -11  13  15    1.45    4.73
 -19   1  16    7.83    2.45
 -12  13  16    4.00    4.72
  -9  15  16    9.94    5.48
   8  15  16    0.29    5.58
  -2  17  16    4.76    6.60
  -1  17  16    3.98    5.95
   0  17  16   -1.00    6.26
 -17   8  17    1.66    3.78
 -14  12  17    2.49    4.57
 -13  13  17    1.20    4.66
   9  15  17    6.26    5.59
   7  16  17    2.64    5.97
   4  17  17    2.44    6.05
   8  16  18    3.42    5.77
   1  18  18   -0.42    6.38
   7  17  19    5.21    6.25
  -6  18  19    6.47    6.67
   4  18  19   -3.07    6.38
 -10  17  20   -4.14    6.04
  -3  19  20   11.29    6.80
   0  19  20    0.72    6.63
   1  19  20    4.05    7.06
 -15  14  21    7.99    4.74
 -11  17  21   -1.96    5.77
  -9  18  21    2.18    6.22
  -6  19  21    3.67    6.64
   2  -6  -1   10.67    4.88
   3  -6  -1 1770.18   38.58
   2  -5  -1 2075.11   44.51
   3  -5  -1   56.27    4.87
   0 -11   0   23.20    5.38
  -2  -9   0   94.22    5.96
   7  -9   0    2.61    4.67
   2 -14   1   -2.34    5.26
   4 -14   1   28.72    5.78
  -1 -13   1   -1.42    5.01
  -4 -10   1  175.37    7.05
   9 -10   1    2.88    4.67
   3 -16   2   25.67    6.21
   0 -17   3   30.80    6.36
   6 -17   3    1.94    5.99
   8 -16   3   13.45    5.78
  11 -13   3    0.44    4.69
  -7 -11   3    5.40    3.84
   0   6   3  137.00    6.21
  -1 -18   4    1.75    5.82
  -3 -17   4   -2.05    5.92
  10 -16   4    3.92    5.50
  11 -15   4    4.75    5.18
   2 -20   5    5.74    6.12
   3 -20   5    7.59    6.23
   4 -20   5   -2.08    6.30
  -5 -17   5   10.85    5.73
  13 -14   5    9.39    5.10
 -10 -10   5   -0.54    3.18
  14  -2   5    2.07    2.20
 -10   1   5    5.46    2.29
  -5   7   5   14.63    4.80
   2 -21   6    0.00    6.30
   3 -21   6    6.52    6.59
   4 -21   6   -2.16    6.28
   8 -20   6    1.98    6.12
  -7   7   6   30.36    5.04
   2 -22   7    0.11    6.00
  10 -20   7    3.88    6.02
  14 -16   7    3.82    4.93
   7   9   7    6.62    3.96
  -2 -22   8    4.89    6.25
  10   8   8   10.02    3.06
  -6  10   8  268.80    9.52
 -11   7   9    6.14    3.84
  -6  11   9    6.03    5.08
  11   9  10    1.37    3.24
   6  12  10    2.81    4.76
 -13   7  11    4.54    3.79
  13   8  11    1.68    2.92
  12   9  11   -4.95    3.39
  -9  12  12   -0.87    4.97
   9  12  12    2.36    4.79
   3  15  13    2.72    6.22
  16   7  14    0.12    2.24
 -10  13  14    2.28    5.40
  -6  15  14    4.95    5.82
 -15   9  15    2.18    4.18
  -5  16  15   34.43    6.70
 -15  10  16   29.62    4.73
  -7  16  16   13.59    6.23
  -3  17  16   -2.51    6.43
 -15  11  17    0.82    4.70
  10  15  18    5.21    5.43
   2  18  18   -0.15    6.98
  -9  17  19   19.01    6.29
  -4  19  20    1.83    6.89
 -14  15  21    1.74    5.22
  -1 -10   0  231.00    8.89
   6 -10   0    7.61    5.34
   3 -14   1    7.02    6.05
   6 -13   1    0.43    5.61
  -3   1   1   18.26    2.09
   8 -14   2    1.25    5.59
  11  -9   2    3.33    4.28
  11  -4   2   43.12    3.66
  -7  -3   2  202.09    4.79
   5 -17   3   -0.43    6.50
  -2 -16   3    7.62    6.10
   9 -15   3    1.72    5.86
  10 -14   3    2.85    5.38
  13 -11   4   49.62    5.15
   4   7   4  213.65    7.33
  -6 -16   5    6.97    5.46
  -7 -15   5   -1.30    5.22
  -9 -12   5    9.49    4.38
  11 -18   6   12.87    5.91
  12 -17   6    4.65    5.62
  -9 -14   6   -1.53    4.90
  14 -14   6    3.30    4.73
 -12  -5   6    1.21    1.52
  -9   5   6   13.12    4.12
   7   8   6    6.11    3.70
  -2 -21   7    4.53    6.24
   8 -21   7    4.57    6.85
  -4 -20   7    7.33    6.10
  15 -14   7    5.07    4.68
  16 -11   7   -2.36    4.18
 -12 -10   7    3.89    3.45
  12   5   7    1.62    1.81
  -4 -21   8    0.04    6.57
  -7 -19   8    2.40    5.69
  -8 -18   8    0.50    5.63
  13   5   8   -0.42    1.77
   7  10   8   50.00    5.13
  -7 -20   9   -2.57    5.85
  10   9   9    2.63    3.77
 -13 -14  10    2.55    3.96
  -6  12  10   22.45    5.78
  -3  13  10    1.48    5.98
   3  13  10   69.77    6.94
  -1  14  11   31.66    6.65
   0  14  11    1.85    6.32
   1  14  11    1.37    6.47
 -14   7  12    1.87    4.09
  -5  14  12   50.14    7.06
  -9  13  13   23.63    5.97
  -7  14  13    1.48    6.23
  -4  15  13    3.01    6.51
 -15   8  14    2.35    4.30
  -2  16  14    4.42    6.89
  -1  16  14   -4.49    6.86
   0  16  14   24.57    7.24
   1  16  14    8.42    6.94
  12  12  15   11.67    4.53
   9  14  15   -2.71    5.62
   7  15  15    1.69    6.10
 -17   7  16    0.71    3.79
 -11  14  16    9.64    5.80
  10  14  16   -1.08    5.16
   6  16  16   -2.38    6.49
   2  17  16   -5.28    6.94
 -12  14  17    0.08    5.73
  -6  17  17   -0.42    6.77
 -15  12  18    8.68    4.97
 -14  13  18    1.37    5.04
 -10  16  18   -0.23    6.31
   6  17  18   -1.64    6.63
  -4  18  18   -4.42    7.21
 -11  16  19    1.10    6.14
  -8  18  20    8.75    6.92
   2  19  20   -0.45    7.63
   1 -11   0   75.39    6.50
   4 -11   0    7.99    5.71
   7  -8   0   14.38    5.22
  -3  -6   0  282.05    8.20
  -3  -4   0  437.15   10.40
  -2 -12   1    2.17    5.39
  -3 -11   1   10.58    5.30
   8 -11   1  221.59    8.72
   9  -3   1   10.55    3.10
   6 -15   2   72.51    7.21
  -7  -6   2  381.41    9.44
  -2   4   2   97.48    5.12
   1 -17   3    0.00    6.12
  12 -10   3   -1.09    4.64
  12  -3   3    5.13    2.68
  -1   6   3  774.31   18.32
   3   6   3   19.71    4.46
   0 -18   4    7.41    6.50
  -4 -16   4   18.17    6.23
  -7 -13   4    3.01    4.82
  12 -13   4   20.64    5.37
  -1 -19   5   -2.77    6.63
   7 -19   5    2.35    6.70
   9 -18   5    1.11    6.45
  14 -11   5   -1.00    4.69
  -5 -18   6    4.45    6.19
  15 -11   6   -2.13    4.37
   5   9   6   83.97    5.68
  11 -19   7   -3.67    6.23
  12 -18   7    6.46    6.03
  13 -17   7    2.42    5.71
  -4  10   7  115.23    7.09
   5  10   7   13.24    5.41
  14 -17   8    1.22    5.48
 -10   7   8   17.32    4.38
  -9   8   8   13.19    4.93
  -4  11   8   26.42    5.97
 -10 -17   9    3.77    5.34
 -13 -12   9   -0.45    3.57
 -13   4   9   26.88    3.54
  -8  10   9   40.17    5.64
   4  12   9    4.60    5.66
 -11 -17  10    0.07    5.10
  -8  11  10    2.08    5.30
  -8  12  11    3.65    5.58
  -6  13  11    4.41    5.72
  -2  14  11    5.17    6.33
 -17   4  14    1.57    3.25
 -18   3  15    1.25    2.99
 -10  14  15    1.38    5.99
  -4  17  16    0.11    6.98
  11  14  17    1.06    5.66
  -9  16  17    0.60    6.36
 -13  14  18    1.03    5.69
  -8  17  18   -1.10    6.79
  -5  18  18    4.70    7.22
   3  18  18    7.01    7.60
  -7  18  19    0.34    6.83
  -5  19  20   -0.65    7.24
   2 -11   0  110.75    7.17
   3 -11   0   77.34    6.63
  -3  -5   0  148.97    5.46
   7  -4   0    2.96    3.70
   6  -2   0    9.66    2.84
   0 -13   1   23.28    5.88
   9  -9   1  340.87   10.49
  -5  -7   1    4.66    3.88
   0 -15   2   -1.92    5.77
  -2 -14   2    4.01    5.54
  -5 -11   2  180.92    7.73
  10 -11   2    1.02    5.00
  11  -8   2   10.36    4.49
  11  -5   2   33.95    3.96
   7 -16   3   10.43    6.45
  -3 -15   3   53.81    6.69
  11 -12   3   -1.71    4.97
  -8  -8   3   30.58    3.95
  -6   3   3   84.48    4.49
  -5   4   3  295.22    8.57
   8 -17   4    1.62    6.29
  -9  -9   4   70.87    4.77
  -6   5   4   95.96    5.67
   8   5   4    5.24    2.72
  -3 -18   5    5.69    6.32
  10 -17   5    3.13    6.04
  11 -16   5    1.67    5.82
  12 -15   5    4.72    5.59
   7   7   5   31.46    4.17
  -1 -20   6   -0.09    6.66
   7 -20   6    0.08    6.85
  -4   9   6   32.73    5.80
  -1 -21   7   -1.07    6.69
   7 -21   7    4.44    7.33
 -10 -14   7    5.43    4.77
  15   0   7   32.01    1.89
  -1 -22   8    0.19    6.68
 -11 -14   8   -1.05    4.62
  17  -9   8    3.91    3.97
  17  -5   8    3.06    2.99
  -8   9   8   61.77    5.87
  -8 -19   9    0.32    6.16
  -9 -18   9   -1.44    5.93
 -12 -14   9    0.00    4.43
   7  11   9    2.79    5.30
 -10 -18  10    0.35    5.81
  14   6  10    3.40    2.13
 -15 -11  11    1.11    3.47
  14   7  11    2.55    2.42
  11  10  11    2.31    4.07
   8  12  11   -2.24    5.21
   6  13  11    7.73    6.00
   2  14  11   -0.56    6.28
  13   9  12    1.61    3.65
   5  14  12    1.30    6.25
 -17  -9  13   -0.87    2.29
   4  15  13   10.21    6.88
  -9  14  14    9.47    6.04
  -3  16  14   -0.36    6.60
   2  16  14   23.88    7.35
  -6  16  15    6.64    6.66
 -18   5  16    0.00    3.66
 -16   9  16   -0.01    4.84
   3  17  16    1.45    7.13
 -16  10  17    2.77    4.90
   5  17  17   -1.58    7.35
 -16  11  18    2.95    5.05
 -15  13  19    0.35    5.30
 -14  14  19    0.00    5.51
   5  18  19    1.21    7.49
  -2  19  19    0.16    7.20
  -1  19  19   -3.64    7.51
   3  19  20    0.00    7.89
   0 -10   0   21.85    5.74
   6  -9   0    3.74    5.23
   7  -7   0   53.68    5.37
   5  -1   0  511.97   11.33
   5 -13   1   31.81    6.14
   1 -15   2    9.37    5.90
   5 -15   2   -0.50    6.06
   7 -14   2    6.50    5.84
  -3 -13   2   49.63    6.03
  -6  -9   2   48.53    5.08
  11  -6   2   16.60    4.23
  -1 -16   3    6.27    6.17
  -6 -12   3   10.09    5.04
   1 -18   4    2.08    6.43
   5 -18   4   -0.06    6.50
  -2 -17   4   -0.29    6.01
  -6 -14   4    0.00    5.34
  13 -10   4   10.97    4.82
   0 -19   5    0.81    6.44
   6 -19   5    5.32    6.98
  13 -13   5    1.84    5.22
   5   8   5    2.13    4.84
   6 -20   6    0.47    7.02
  -3 -19   6    9.59    6.55
  -6 -17   6    6.16    5.73
  -8 -15   6    8.04    5.70
  13 -15   6   -0.33    5.52
 -10 -12   6    4.49    4.19
 -12  -4   6   -1.82    0.95
  -6   8   6  203.04    8.17
   9 -20   7   -2.07    6.78
  -5 -19   7    0.00    6.45
  16 -10   7   13.79    4.78
  -5 -20   8    3.47    6.54
  13 -18   8   -4.34    5.85
 -12 -12   8    9.04    4.24
  17  -8   8    3.63    3.83
  17  -6   8   -0.15    3.41
   5  11   8    4.48    5.57
  -5 -21   9    2.75    6.52
 -14  -9   9    2.77    2.98
 -12   6   9    9.53    4.39
  -9 -19  10    3.07    6.04
 -15   1  10    0.65    2.49
 -14   4  10   36.71    3.93
 -13   6  10   10.00    4.33
  10  10  10    3.23    4.50
  -4  13  10   41.22    6.38
   4  13  10   20.18    6.19
 -16 -10  12    1.60    3.03
 -16   3  12    3.67    3.27
  12  10  12    1.77    4.19
  -8  13  12    7.24    5.91
  -6  14  12   22.48    6.18
  -1  15  12    2.40    6.52
   0  15  12   -0.34    6.55
 -17   2  13    6.06    2.90
 -16   5  13   -1.00    3.65
 -15   7  13    0.66    4.40
   7  14  13    2.24    6.20
  -5  15  13   -2.41    6.19
  10  13  14    0.00    5.98
  -4  16  14   16.98    6.89
   5  16  15    6.01    7.15
  14  11  16   -0.03    4.44
 -10  15  16    1.27    6.34
  -8  16  16    0.00    6.51
  -5  17  16   -1.74    7.03
 -11  15  17   -1.08    6.13
  -7  17  17    0.33    6.67
  -1  18  17    1.72    7.42
   0  18  17    4.34    7.40
 -12  15  18    1.52    6.15
 -16  12  19    2.59    5.00
 -13  15  19   -0.02    5.85
  -3  19  19    2.58    7.48
   0  19  19    0.00    7.57
 -11  17  20    6.10    6.46
  -9  18  20   -0.31    6.53
 -10  18  21   -0.31    6.49
  -1  -9   0   80.84    6.13
   7  -6   0    7.93    4.47
   1 -13   1    6.44    5.50
  -1 -12   1   49.57    6.05
  -4  -9   1    8.62    4.82
   9  -8   1   14.79    4.78
   2 -15   2   -3.71    5.84
   4 -15   2    6.68    6.05
   8 -13   2   15.66    5.50
   9 -12   2    4.99    5.32
  -7  -4   2   32.99    2.53
   6 -16   3    0.42    5.97
   8 -15   3   22.98    6.26
  12  -9   3    4.03    4.53
   2 -18   4   11.64    6.40
   3 -18   4    1.58    6.12
   4 -18   4    5.84    6.40
   9 -16   4    2.51    6.13
  10 -15   4    2.59    5.74
  11 -14   4   32.78    5.84
  -8 -11   4   33.02    4.84
  -3   7   4   39.79    5.50
   5 -19   5    9.13    7.06
   8 -18   5    2.78    6.60
  -4 -17   5   -0.51    6.23
  14 -10   5    2.84    4.67
   0 -20   6    6.98    6.66
  10 -18   6    1.67    6.21
  -7 -16   6   37.23    6.53
  14 -13   6    8.01    5.24
  15 -10   6   -0.96    4.57
  15  -3   6    4.98    2.75
  11   5   6   28.23    2.46
   0  10   6  350.66   11.27
   1  10   6    5.71    5.68
   6 -21   7    0.84    6.98
  -3 -20   7   -5.54    6.88
  15 -13   7    0.42    4.99
 -11 -12   7    2.89    4.18
  16  -4   7   11.45    3.33
 -12   2   7  114.37    4.50
  -9   7   7   94.39    5.93
   9   8   7    0.39    3.76
   0  11   7   32.33    6.08
   1  11   7    1.94    5.66
   0 -22   8    3.76    6.76
  -3 -21   8    2.14    6.80
  17  -7   8    2.33    3.69
 -13   2   8    4.34    3.02
 -11   6   8    3.96    4.17
   9   9   8   13.13    4.28
  18  -3  10    1.04    2.53
 -13 -15  11   -0.27    4.82
 -16   0  11    0.42    2.33
   3  14  11   34.74    6.93
  14   8  12    3.42    3.13
 -12  10  12    0.64    5.00
 -11  11  12   10.86    5.27
  -2  15  12    8.65    6.59
   1  15  12   -1.02    6.71
 -16 -12  13   -0.45    3.52
 -13  10  13   40.90    5.58
   9  13  13   -1.17    5.95
 -12  12  14    1.91    5.41
   3  16  14   -0.59    6.98
 -16   8  15   -1.84    4.63
  -1  17  15    2.30    7.29
   0  17  15    3.23    7.22
 -19   2  16    0.07    2.76
  13  12  16    1.73    4.84
   8  16  17    0.00    6.93
  -3  18  17    0.00    7.18
   1  18  17   -0.32    7.21
   9  16  18   -5.52    6.95
   7  17  18    0.00    7.35
  -6  18  18    1.74    6.99
   4  18  18    2.61    7.28
 -10  17  19    6.98    6.64
  -4  19  19    1.08    7.18
   1  19  19    2.53    7.73
 -15  14  20    1.86    5.57
 -12  17  21    0.28    6.19
  -8  19  21    3.82    6.99
   1 -10   0   13.14    5.16
   4 -10   0    3.48    5.55
   2 -13   1    6.87    5.64
   3 -13   1  140.18    8.04
   6 -12   1   45.36    6.12
   8 -10   1    2.32    5.05
   9  -4   1   44.75    4.38
  -1 -14   2    4.50    5.58
  10 -10   2   79.78    5.98
   0 -16   3    4.68    5.94
   9 -14   3    4.36    5.55
  -7 -10   3    2.22    4.52
  -4   5   3   30.03    4.94
   6   5   3   -1.25    3.25
   7 -17   4    7.08    6.41
  12 -12   4    6.74    5.20
  13  -3   4   -0.18    2.92
  -5   6   4  310.08    9.42
   2 -19   5    0.04    6.69
   3 -19   5    3.67    6.30
   4 -19   5    1.68    6.56
  -2 -18   5   -2.10    6.32
  -8 -13   5   16.69    5.33
  -7   6   5  352.04   10.21
   0   9   5  171.29    7.65
   1   9   5    5.13    5.44
   1 -20   6    5.66    6.71
   5 -20   6    3.83    7.00
   8 -19   6    2.50    6.66
  11 -17   6   31.77    6.54
  12 -16   6   -0.93    5.66
 -10   4   6   80.88    4.86
  -1  10   6   18.11    5.83
   2  10   6    4.01    5.36
   5 -21   7   -2.49    7.12
  -9 -15   7    3.01    5.47
  16  -9   7   -0.60    4.36
  -8   8   7    6.78    5.13
  -1  11   7   87.96    6.99
   2  11   7   46.54    6.20
   1 -22   8   -1.34    6.52
   5 -22   8    0.22    7.00
  10 -20   8   -0.52    6.61
  -7  10   8    2.13    5.24
  -5  11   8  250.95    9.61
  -1  12   8    0.28    5.70
   0  12   8   73.38    6.92
   1  12   8    5.26    5.83
   9  10   9    2.67    4.84
  -7  11   9    8.15    5.44
  -5  12   9   90.47    6.99
   5  12   9   11.01    5.89
  -7  12  10   11.98    5.72
   7  12  10   -5.95    5.63
 -14 -13  11   -1.07    4.04
 -14   6  11    5.14    4.32
 -12   9  11    1.93    4.91
 -11  10  11   12.84    5.32
 -10  11  11    1.68    5.21
 -13   9  12    2.89    4.73
   8  13  12    3.15    6.03
   2  15  12   10.20    6.59
 -11  12  13   11.92    5.39
  -8  14  13   24.21    6.35
 -18  -7  14   -0.78    1.55
 -14  10  14    4.59    5.16
 -13  12  15    2.27    5.22
 -12  13  15   -2.33    5.73
  -9  15  15    0.76    6.24
   9  15  16    5.20    6.54
   7  16  16    4.57    7.06
   4  17  16    4.04    7.19
 -18   7  17    1.54    4.34
  -4  18  17    1.65    7.22
   2  18  17    6.25    7.33
 -17  10  18    5.54    4.91
  -9  17  18    0.00    6.56
  -8  18  19    3.72    6.79
   2  19  19    2.35    7.72
 -14  15  20   -3.05    5.81
  -2 -11   1   41.88    5.89
   7 -11   1    2.73    5.15
  -3 -10   1  217.26    7.97
   9  -7   1  153.10    6.64
  -2   2   1   48.53    2.90
   6 -14   2   10.93    5.96
  -4   3   2    3.61    3.77
   5 -16   3   38.15    6.80
  -2 -15   3    4.16    5.90
  11 -11   3   46.18    5.63
  12  -8   3   77.26    5.45
  12  -4   3   70.44    4.35
  -2   6   3  307.86    9.33
   4   6   3    2.82    4.16
  -1 -17   4    0.31    6.24
  -3 -16   4    1.80    5.86
  13  -9   4   93.88    5.96
   5   7   4    4.14    4.36
   9 -17   5    3.03    6.41
  -5 -16   5    8.19    5.01
 -10  -9   5    1.06    3.84
  14  -3   5   14.70    3.07
  -8   5   5  275.69    8.54
  -1   9   5   75.45    6.33
   2   9   5    9.48    5.25
   2 -20   6    3.19    6.75
   3 -20   6   -1.52    6.66
   4 -20   6    0.19    6.81
  -2 -19   6    0.39    6.41
  -4 -18   6    6.91    6.60
 -11   2   6  133.60    4.84
   9   7   6   19.04    3.65
   2 -21   7    4.53    6.86
   3 -21   7   -0.07    6.59
   4 -21   7   -1.24    6.63
   8 -20   7    0.95    6.77
  11 -18   7   21.08    6.36
  -7 -17   7    1.25    6.17
  -8 -16   7   -2.29    5.66
  13 -16   7    0.00    5.47
  16  -8   7    1.24    4.20
  -2  11   7    1.07    5.85
   2 -22   8   -1.83    6.57
   8 -21   8    0.08    6.84
  -6 -19   8   14.64    5.84
  14 -16   8    4.78    5.38
 -10 -15   8   -1.82    5.41
  16 -12   8    6.62    4.76
  -2 -22   9    5.39    6.76
  -6 -20   9   -3.67    6.52
 -11   9  10   27.77    5.31
  -5  13  10    1.54    5.89
 -15   4  11    2.08    3.64
  10  11  11   -0.67    5.13
  -7  13  11    6.49    5.87
 -10  12  12    6.69    5.37
   6  14  12    3.05    6.26
  13  10  13    1.78    4.18
   5  15  13   12.03    6.76
 -16   7  14    6.77    4.54
 -11  13  14    2.77    5.74
  -5  16  14    0.46    6.59
   8  15  15   -0.50    6.30
  -7  16  15    3.99    6.37
  -3  17  15    4.40    6.97
 -14  12  16    0.68    5.26
 -13  13  16    1.31    5.48
  12  13  16   -3.13    5.56
  -6  17  16    4.79    6.76
 -17   9  17    0.00    4.75
  10  15  17    0.45    6.53
 -10  16  17    1.45    6.31
   6  17  17    3.50    7.13
  -7  19  20   -1.40    7.15
   5  -9   0    9.72    5.43
  -2  -7   0  233.07    7.41
   0 -12   1    4.08    5.69
   5 -12   1  192.65    8.56
   9  -6   1   13.38    4.41
   9  -5   1   60.49    4.87
   2   3   1  463.33   10.73
  -5   2   2  715.23   15.94
   4 -16   3   15.77    6.50
   7 -15   3   -2.85    6.01
  12  -5   3    1.72    3.84
   6 -17   4    4.18    6.54
   8 -16   4    0.78    6.03
  10 -16   5    5.32    5.94
  -6 -15   5    9.62    5.79
  11 -15   5    0.95    5.65
  -7 -14   5    3.78    5.36
  13 -12   5   11.62    5.15
  14  -9   5    1.25    4.51
  -2  10   6    2.77    5.55
   3  10   6   12.94    5.61
  12 -17   7    3.75    5.81
  15 -12   7   13.73    5.08
  16  -7   7    1.54    4.10
  16  -5   7    0.39    3.71
 -10   6   7   49.10    4.97
  -2 -21   8    4.86    6.73
  11 -19   8    6.12    6.12
  -2  12   8    4.15    5.84
  -4 -21   9    0.23    6.70
 -11 -15   9    0.90    5.23
 -14   2   9    7.02    3.02
   1  13   9   19.11    6.32
 -14 -11  10    0.79    3.85
   9  11  10   11.42    5.30
   5  13  10    9.35    5.99
   4  14  11    5.22    6.34
 -13 -16  12    1.69    5.14
 -17  -3  12    2.07    1.27
 -15   6  12   39.28    4.66
   3  15  12   -3.56    6.69
 -14   9  13    0.89    4.83
  14   9  13    0.96    3.82
  12  11  13   -0.28    4.92
 -10  13  13   -3.65    5.58
  -2  16  13   -1.44    6.73
  -1  16  13    3.01    6.94
   0  16  13    5.30    6.84
 -18   1  14   -0.87    2.81
  -8  15  14    8.00    6.50
 -11  14  15   -0.42    5.89
   6  16  15    2.58    6.84
  -4  17  15    1.91    6.89
 -15  11  16    2.68    5.05
 -12  14  16   -1.72    5.71
 -14  13  17    5.79    5.38
 -13  14  17   13.39    6.01
  -8  17  17    3.80    6.61
  -5  18  17    9.32    7.14
   3  18  17    3.10    7.49
  -7  18  18   -0.38    6.86
   5  18  18    1.06    7.47
   3  19  19   -5.53    7.80
   8  -9   1  204.10    8.03
  -5  -5   1  538.24   12.59
  -5  -3   1   38.34    2.67
   0 -14   2    1.97    5.53
   5 -14   2    6.42    6.10
  -2 -13   2   46.14    6.05
   7 -13   2   98.60    7.04
   9 -11   2   -0.18    5.01
  -5 -10   2   77.38    5.88
  10  -9   2   31.59    5.00
  10  -2   2   18.29    3.00
   1   5   2   53.79    4.69
   3 -16   3   55.88    7.29
  -8  -7   3   13.39    3.73
  12  -6   3   26.11    4.29
   0 -17   4    0.59    6.31
  -4 -15   4   30.51    6.26
  11 -13   4    2.38    5.35
   7   6   4   65.29    4.46
   0   8   4   76.52    6.01
   1   8   4  201.77    7.83
  -1 -18   5    6.08    6.50
   7 -19   6   28.61    7.09
   9 -18   6   30.63    6.72
  13 -14   6   -1.19    5.29
  -9 -13   6    2.45    5.01
  14 -12   6    3.12    5.07
 -11  -9   6    8.28    4.07
  15  -8   6    3.35    4.28
  15  -4   6    1.42    3.41
   6   9   6   12.45    4.99
   7 -20   7   -0.62    6.85
  14 -14   7    5.12    5.22
  16  -6   7   -2.88    3.93
   3  11   7   36.99    6.17
   7 -21   8   -1.00    7.20
  -4 -20   8    1.00    6.60
  12 -18   8   -2.74    5.85
  13 -17   8    2.27    5.76
  -9 -16   8    4.69    5.79
  15 -14   8    9.81    5.24
   6  11   8   25.68    5.54
  -1 -22   9   -3.59    6.88
  -7 -19   9    4.91    6.25
  17  -2   9    5.95    2.46
 -10   9   9   -2.31    4.94
  -2  13   9    0.00    5.96
   2  13   9    5.08    6.04
  -7 -20  10   17.05    5.55
 -12   8  10    2.58    4.82
  -9  11  10    3.63    5.33
 -13   8  11   34.17    5.14
  -9  12  11    2.94    5.47
   7  13  11    2.26    5.81
  -5  14  11   -4.26    6.17
  -7  14  12   23.56    6.46
  -4  15  12    0.00    6.27
   1  16  13    1.99    6.82
 -10  14  14    4.97    6.04
   9  14  14   18.45    6.25
   7  15  14    1.87    6.51
 -18   4  15    1.43    3.83
 -15  10  15    1.61    5.09
  10  14  15    1.63    6.09
 -17   8  16    2.03    4.40
  -9  16  16    1.98    6.56
   5  17  16    2.79    7.24
 -15  12  17    2.30    5.15
  -3  19  18    4.55    7.29
  -2  19  18    0.41    7.38
   0  19  18    2.38    7.69
 -10  18  20   -2.72    6.73
  -3  20  20    5.24    7.64
  -2  20  20   -4.08    7.75
  -1  20  20    0.00    7.57
   4  -9   0    1.66    5.23
   6  -3   0   14.90    3.96
  -2  -2   0  147.42    3.99
   1 -12   1   11.52    5.61
   4 -12   1    9.18    5.90
  -4  -8   1   12.78    4.54
   1 -14   2   12.24    5.79
   4 -14   2    8.66    5.96
  -6  -8   2  132.29    5.96
   0   5   2   19.02    4.59
   2   5   2   25.86    4.30
   8 -14   3    4.34    5.78
  10 -12   3    1.82    5.18
  -6 -11   3   37.45    5.25
   5 -17   4   14.05    6.66
   9 -15   4   11.08    5.96
  10 -14   4   17.62    5.73
  12 -11   4   -0.70    4.89
  -9  -8   4   65.71    4.55
  13  -4   4    0.54    3.59
   2   8   4  279.58    9.17
  -3 -17   5    2.72    5.98
  -2   9   5  254.46    9.23
   3   9   5   49.70    5.77
  -1 -19   6    6.34    6.73
  -5 -17   6    3.30    6.17
  14   0   6    2.06    1.81
  -8   7   6    4.07    4.76
  -1 -20   7    1.65    6.72
 -12  -9   7   27.91    4.10
  -3  11   7   13.31    5.97
  -1 -21   8    0.32    6.75
   9 -20   8   -1.72    6.61
  16 -11   8    5.19    4.59
  16  -1   8    7.37    2.25
   8  10   8   36.42    5.18
  -3  12   8    9.46    5.81
   3  12   8    4.61    5.75
 -11   8   9  182.69    7.48
 -11 -16  10    5.39    5.36
 -13 -13  10    1.23    4.55
  -1  14  10   68.81    7.20
   0  14  10    0.92    6.12
   1  14  10   76.25    7.46
 -17  -2  12    1.96    1.56
 -14   8  12   17.95    4.82
  10  12  12    6.25    5.49
  -9  13  12    3.17    5.92
  -3  16  13    1.11    6.55
   2  16  13    2.33    7.06
 -17   5  14    0.80    3.92
 -15   9  14   19.93    5.07
  -6  16  14    5.68    6.66
  -5  17  15    2.71    6.86
   3  17  15    4.20    7.39
 -18   6  16    0.69    3.99
  11  14  16    6.03    6.12
 -11  15  16    1.19    6.01
  -7  17  16    6.01    6.89
   0  18  16    4.30    7.28
 -12  15  17    6.70    6.12
 -15  13  18    5.20    5.23
 -14  14  18   -0.68    5.65
   1  19  18   -2.26    7.81
 -11  17  19    4.19    6.57
  -9  18  19    0.84    6.80
 -12  17  20    2.34    6.33
  -8  19  20    2.84    6.87
  -4  20  20    5.52    7.53
   5  -8   0   69.67    5.92
   2 -12   1    4.49    5.62
   3 -12   1   20.74    5.86
  -1 -11   1    0.00    5.16
   6 -11   1   84.23    6.50
   7 -10   1   27.27    5.39
  -5  -4   1  603.26   13.56
   0   3   1  138.27    4.56
   2 -14   2    7.15    5.75
   3 -14   2    5.11    6.18
  -3 -12   2    2.56    5.31
  -4 -11   2   21.63    4.51
  -3   4   2  115.33    5.43
   6 -15   3    7.97    6.28
  11 -10   3    7.68    5.09
   1 -17   4    0.96    6.17
   3 -17   4    3.78    6.00
  -2 -16   4   57.26    6.97
   7 -16   4   -0.39    6.05
  -5 -14   4   11.57    4.86
  13  -7   4   80.19    5.21
  13  -6   4   -0.52    3.95
  13  -5   4   89.74    4.88
  -9   1   4  391.93    9.25
  -4   7   4  135.09    6.67
  -1   8   4  143.56    6.94
   0 -18   5    9.53    6.49
   5 -18   5    2.67    6.81
   8 -17   5    5.54    6.26
  14  -7   5    1.32    4.18
  14  -4   5   27.01    3.70
  13   0   5   13.26    1.88
   6   8   5  260.02    8.46
   6 -19   6   14.63    7.30
  -3 -18   6   -1.22    6.51
  10 -17   6   -2.32    6.17
  11 -16   6   -2.86    5.79
  12 -15   6   -0.30    5.51
  15  -7   6   27.80    4.48
  15  -6   6    0.00    3.88
  15  -5   6    0.37    3.72
  -3  10   6   96.32    6.92
   6 -20   7    1.47    7.10
  -5 -18   7    4.46    6.38
 -10 -13   7    3.71    4.92
   6 -21   8   -3.63    7.28
 -12   5   8   12.74    4.27
  -6  11   8    5.45    5.45
   0 -22   9    3.84    6.63
  -8 -18   9    2.99    5.98
  -9 -17   9    1.73    5.77
 -12 -13   9    0.02    4.65
 -13 -11   9    2.35    4.12
  -6  12   9   -0.62    5.69
   6  12   9    1.09    5.55
  -3  13   9    7.35    6.06
   3  13   9    2.63    6.05
  -5 -21  10    1.72    6.70
  -8 -19  10    2.05    6.26
  18  -5  10    3.30    3.51
  -6  13  10    0.17    5.89
   9  12  11    2.29    5.40
  15   7  12    3.95    2.82
  -5  15  12   25.72    6.56
   4  15  12   -1.64    6.52
 -17   3  13   -0.73    3.55
  -9  14  13    0.00    6.00
  -4  16  13    4.54    6.80
  13  11  14    1.86    4.87
   5  16  14   -0.29    6.72
 -10  15  15   16.85    6.32
  -8  16  15    3.25    6.47
 -16  10  16   11.47    5.01
  -3  18  16    2.84    7.28
   1  18  16   12.54    7.50
 -16  11  17    2.37    5.03
  -6  18  17    2.39    7.01
   4  18  17   -2.77    7.59
 -13  15  18    1.52    5.81
 -10  17  18    0.72    6.19
  -8  18  18   -3.00    6.91
   2  19  18    1.59    7.82
 -15  14  19   -0.65    5.41
   2  -9   0  234.26    8.84
   3  -9   0   23.43    5.55
   6  -6   0   23.61    4.80
   8  -8   1   12.96    4.88
   7   0   1  120.92    3.31
  -1 -13   2    3.04    5.59
   6 -13   2   -0.58    5.65
  10  -8   2   63.56    5.28
  -4 -13   3    7.79    4.63
  -5 -12   3    5.75    5.25
  11  -1   3    1.61    2.30
  -3   6   3 1329.51   29.63
  -8 -10   4    0.58    4.21
   1 -18   5    1.61    6.49
  12 -13   5   19.02    5.39
  13 -11   5    5.25    4.94
  14  -6   5    1.65    3.86
  14  -5   5   10.75    3.75
  -9   4   5  321.41    9.08
  -5   8   5  353.68   10.84
   0 -19   6    0.31    6.56
   5 -19   6   12.26    7.11
   8 -18   6   -1.56    6.68
  -6 -16   6    3.26    5.92
  -7 -15   6   -4.32    5.64
  -8 -14   6    8.33    5.31
 -10 -11   6    4.34    4.29
  14 -11   6    2.48    4.79
  -9   6   6  110.40    5.87
  -7   8   6  103.00    6.51
   8   8   6   22.93    4.43
   4  10   6    6.11    5.15
   0 -20   7   -0.07    6.82
  -3 -19   7    2.89    6.74
  10 -18   7    3.94    6.39
  13 -15   7   -0.23    5.40
  15 -11   7    0.00    4.81
  -6  10   7   53.61    6.07
   5 -21   8    2.45    7.15
  -3 -20   8    3.76    6.56
  -5 -19   8    6.58    6.66
 -11 -13   8   -1.23    4.78
 -10   8   8   -1.60    4.68
  -9   9   8   10.55    5.09
   1 -22   9    2.30    6.67
  -3 -21   9   -0.36    6.79
  -5 -20   9    4.64    6.68
  -8  11   9    9.27    5.32
   8  11   9    0.34    5.04
  -9 -18  10    2.15    6.05
 -10 -17  10    4.18    5.83
  18  -6  10    7.02    3.78
 -15   2  10   19.27    3.45
  -8  12  10    6.03    5.47
   2  14  10   -0.07    6.19
  -9 -19  11    0.25    6.17
 -11 -17  11   -0.49    5.45
  18  -1  11   -0.41    2.14
 -16   1  11    2.73    2.80
  -8  13  11    0.54    5.85
   5  14  11    0.11    6.11
  -1  15  11   33.47    7.01
   0  15  11    8.53    6.53
 -15 -12  12   -1.50    4.40
 -16   4  12   15.92    3.91
 -15   8  13   -3.85    4.62
  15   8  13    0.00    3.07
   3  16  13    7.86    6.94
  12  12  14    3.16    5.29
  -1  17  14   17.43    7.48
   0  17  14   -3.35    7.23
 -19  -2  15   -0.95    1.89
 -17   7  15    1.42    4.39
   4  17  15   -1.47    6.93
 -19   3  16    2.38    3.45
   8  16  16    1.42    6.95
  -4  18  16    6.70    7.24
   2  18  16   -1.66    7.35
   9  16  17   -0.36    6.63
  -9  17  17    1.93    6.59
 -14  15  19    7.71    5.80
  -7  19  19   -5.19    7.17
  -5  20  20    1.52    7.33
   0  -8   0   18.56    5.29
   6  -5   0    8.25    4.48
  -2 -10   1    7.71    5.07
  -3  -9   1   -1.50    3.17
   9 -10   2   28.61    5.25
  -1   5   2 1579.66   34.37
   0 -15   3    2.53    5.90
   5 -15   3    6.86    5.96
  -7  -9   3   12.35    4.57
  -2   8   4   37.90    5.31
   3   8   4   16.10    5.15
   2 -18   5    7.75    6.54
   3 -18   5    7.55    6.49
   4 -18   5   -1.59    6.37
  -2 -17   5   12.36    6.53
  -4 -16   5   12.22    6.05
   9 -16   5    1.12    5.89
  11 -14   5    3.12    5.44
 -10   2   5   86.98    4.25
  -3   9   5  171.92    7.79
   4 -19   6   11.42    6.73
  13 -13   6    1.90    5.18
   1 -20   7    0.61    6.66
   5 -20   7    8.06    7.26
   8 -19   7    3.64    6.74
  11 -17   7    1.07    5.90
  12 -16   7   -0.42    5.61
 -11   5   7   19.56    4.30
  -4  11   7   38.41    6.08
   4 -21   8    2.48    6.63
   8 -20   8    0.01    6.71
  15 -13   8   -1.21    5.00
 -12 -11   8    0.00    4.11
   4  12   8    1.51    5.66
   2 -22   9    2.37    6.58
   3 -22   9    3.31    6.60
   8 -21   9   -1.05    6.75
  10 -20   9    0.02    6.54
  17  -9   9    6.22    4.37
 -12   7   9   49.71    5.03
  -4  13   9    8.54    5.81
 -13   7  10    4.35    4.48
   6  13  10   -2.47    6.01
 -10 -18  11   -1.20    5.76
 -15 -10  11    0.83    3.78
  15   6  11    0.16    2.10
  -6  14  11   47.27    6.72
  -2  15  11    3.68    6.34
   1  15  11    1.03    6.39
 -17  -1  12   -1.70    2.03
   7  14  12    2.32    6.16
  -9  15  14    1.23    6.23
  -7  16  14    6.17    6.48
  -3  17  14    8.73    6.82
   1  17  14   13.81    7.37
 -19  -3  15    0.50    1.42
 -16   9  15    2.32    4.76
   7  16  15    4.03    6.82
  -6  17  15    7.61    6.83
   6  17  16   -3.11    7.19
   6  18  18    1.59    7.25
 -13  16  19   -0.88    5.81
   4  -8   0  286.37    9.54
  -1  -7   0   69.78    5.60
   5  -7   0   46.97    5.32
  -2  -5   0   11.83    3.69
   3   0   0  192.62    4.31
   0 -11   1   31.72    5.77
   5   2   1  308.79    6.82
   3   3   1   95.35    4.00
   8 -11   2   10.01    5.21
  10  -7   2   53.26    4.97
   9   0   2  113.68    3.26
   1 -15   3  161.62    8.54
   4 -15   3    1.44    6.11
  -2 -14   3    4.55    5.67
   7 -14   3    1.17    5.75
  10 -11   3    5.01    5.10
  11  -9   3    1.90    4.63
  -1 -16   4   52.85    6.90
   6 -16   4    2.14    6.27
  -3 -15   4   12.20    5.89
   8 -15   4   23.14    6.33
  11 -12   4    6.33    5.18
  12 -10   4    4.97    4.71
   7 -17   5   -0.90    6.22
  10 -15   5   14.82    5.97
  10   5   5   67.24    3.23
   9   6   5   36.60    3.63
   4   9   5    3.25    5.10
   2 -19   6   15.57    6.81
   3 -19   6    0.68    6.60
   2 -20   7    6.89    6.91
   3 -20   7    7.88    6.83
   4 -20   7   14.90    6.93
  -6 -17   7   15.83    5.19
  -9 -14   7    8.52    5.31
  14 -13   7    5.25    5.19
   2 -21   8    0.00    6.76
   3 -21   8   -0.77    6.71
  11 -18   8    7.15    6.20
  13 -16   8   -2.87    5.61
  16 -10   8   -0.93    4.40
 -13   3   8    1.07    3.45
  14 -16   9   -5.93    5.40
   8  12  10   12.11    5.69
   3  14  10    2.58    6.28
 -13 -14  11    3.56    4.91
 -14   7  11   12.99    4.53
   2  15  11    2.61    6.46
 -11  12  12    1.99    5.38
  -8  14  12    7.82    5.94
 -12  12  13    9.86    5.38
  -5  16  13   -1.08    6.63
 -18   2  14    2.25    3.36
 -13  12  14   -2.12    5.28
 -12  13  14   -0.61    5.53
 -19  -1  15    1.75    2.16
 -13  13  15   11.37    5.64
   9  15  15    4.71    6.36
  -8  17  16    0.22    6.67
  -5  18  16    0.15    7.15
   3  18  16   -1.02    7.28
  -7  18  17    0.93    6.76
   5  18  17   -1.46    7.55
  -2  19  17    0.86    7.30
   3  19  18   -4.58    7.89
 -10  18  19   -2.92    6.76
  -3  20  19    3.98    7.51
  -2  20  19    0.71    7.58
  -1  20  19    1.84    7.54
   0  20  19    1.48    7.94
   4 -11   1   41.49    6.09
   6 -10   1   34.02    5.69
   7  -9   1   95.54    6.23
   8  -7   1  435.49   11.89
   0 -13   2    3.57    5.60
   5 -13   2    5.48    5.76
  -2 -12   2  117.66    7.11
  -5  -9   2  166.46    6.93
  10  -3   2    4.06    3.44
   2 -15   3   14.41    6.07
   8 -13   3   36.34    5.84
  -8  -6   3  141.91    5.10
   5   6   3  438.90   11.04
   1   7   3   15.28    5.03
   9 -14   4   20.98    5.91
  -5 -15   5    3.24    3.63
  13 -10   5   15.02    4.85
 -10  -8   5   26.52    3.94
  -2 -18   6    2.29    6.35
  -4 -17   6    0.57    6.06
   9 -17   6    3.67    6.36
  -4  10   6   17.56    5.68
  -2 -19   7    0.75    6.68
  -7 -16   7    1.88    5.93
  -8 -15   7    4.25    5.59
  15 -10   7    3.83    4.71
 -12   3   7    3.23    3.50
  12 -17   8    2.19    5.82
 -11   7   8  112.21    5.99
  -2 -21   9    3.30    6.76
   7 -21   9   -0.77    7.00
  -6 -19   9   -1.74    6.30
  13 -17   9    1.08    5.69
  17  -8   9   16.39    4.33
  17  -3   9   -1.94    3.16
   4  13   9   22.67    6.19
  -4 -21  10    2.34    7.03
  -6 -20  10    4.26    6.45
  -4  14  10    0.63    6.26
 -15   5  11   15.96    4.04
 -12  10  11   13.83    5.13
  18   1  12    0.71    1.32
 -13  10  12    0.75    5.03
   9  13  12    0.00    5.67
   5  15  12   -1.91    6.72
  -1  16  12    1.83    6.82
   0  16  12   -0.56    6.85
 -17  -8  13    1.47    2.32
 -11  13  13   18.66    5.87
  -8  15  13    9.41    6.30
 -16   8  14    6.89    4.58
 -14  11  14   13.72    5.21
   8  15  14    0.00    6.55
  -4  17  14    6.46    7.08
 -14  12  15   -1.98    5.30
  13  12  15    3.02    5.12
 -12  14  15   -0.19    5.81
 -14  13  16   -1.57    5.27
 -13  14  16    2.97    5.86
  10  15  16   -1.68    6.46
 -17  10  17    3.18    4.85
  -3  19  17    0.00    7.38
   0  19  17    2.17    7.62
   1  19  17   -3.35    7.65
  -9  18  18    1.10    6.71
  -6  19  18   -2.54    7.15
  -8  19  19    1.18    7.03
  -4  20  19    0.55    7.46
   1  -8   0    9.24    5.09
   2  -8   0  122.75    6.65
   3  -8   0   59.92    5.98
  -2  -4   0   16.46    3.71
  -2  -3   0   27.21    3.15
   5  -2   0  220.22    6.26
   1 -11   1    6.64    5.64
  -6  -7   2   32.44    4.35
   9 -12   3    2.05    5.13
  -5   5   3   25.66    4.64
   2   7   3    4.13    4.77
   0 -16   4   17.52    6.27
   5 -16   4    1.42    6.11
  -7   5   4  111.02    5.71
  -6   6   4   21.02    4.87
   6   7   4  113.24    5.57
  -1 -17   5    0.69    6.21
   6 -17   5    4.10    6.55
  -6 -14   5   -2.38    5.47
  -7 -13   5   44.36    5.65
  12 -12   5    5.44    5.11
   8   7   5    8.50    3.88
  10 -16   6    0.06    6.02
  14 -10   6    2.78    4.74
 -10   5   6   30.69    4.46
   7 -19   7   -2.02    6.79
  -4 -18   7    3.79    6.44
   9 -18   7   19.22    6.75
  -9   8   7   21.55    5.02
  -8   9   7   20.23    5.24
   7 -20   8    1.47    6.86
   9 -19   8    2.23    6.61
 -10 -14   8    6.49    5.31
  16  -9   8    5.93    4.50
   7  11   8   62.17    5.85
  -4 -20   9   -2.73    6.67
   9 -20   9    1.00    6.52
  12 -18   9    7.39    5.92
 -11 -14   9    1.78    5.15
  15 -14   9    6.71    5.13
  16 -12   9   -1.54    4.71
 -14   3   9   25.34    3.71
  -7  12   9   -2.01    5.70
  -1 -22  10    2.45    6.74
 -12 -14  10    2.64    4.86
 -11  10  10    5.95    5.18
 -10  11  10    0.08    5.11
  -7  13  10    3.69    5.81
 -14 -12  11    0.39    4.14
 -16  -6  11    1.24    1.76
 -10  12  11    4.24    5.17
   6  14  11    3.97    6.21
  -4  15  11    1.36    5.93
 -16  -9  12   -0.46    3.10
 -15   7  12   -2.96    4.40
 -10  13  12    0.40    5.48
  -2  16  12   -2.73    6.82
   1  16  12   -1.73    6.79
 -16 -11  13   -0.66    3.97
 -14  10  13    1.14    4.91
  17   6  14    1.64    1.88
 -11  14  14    6.88    5.82
   6  16  14   -0.22    6.95
   3  17  14    6.55    7.34
 -18   5  15   -1.36    3.88
  14  11  15    1.24    4.70
  -7  17  15   -0.14    6.79
   5  17  15    1.22    7.15
  -2  18  15   -2.54    7.25
 -17   9  16    4.99    4.64
  -6  18  16   -3.12    6.88
 -14  14  17   -0.95    5.61
 -10  17  17    3.56    6.43
 -11  17  18    0.75    6.40
   4  19  18    1.66    7.55
 -12  17  19    3.87    6.28
   5  -6   0   11.17    4.85
   2 -11   1  352.97   11.34
   3 -11   1   41.27    6.05
  -1 -10   1  137.32    7.07
   8  -6   1   23.35    4.67
  -1   3   1 2179.00   46.01
   1 -13   2   -0.21    5.45
   2 -13   2   36.17    6.05
   3 -13   2   59.63    6.69
  -3 -11   2   38.00    5.54
  -4 -10   2    3.82    4.90
   9  -9   2   31.62    5.15
  10  -5   2   16.61    4.15
  10  -4   2  216.87    6.88
  -1 -14   3    7.94    5.77
   6 -14   3   11.68    6.01
  -3 -13   3   31.95    5.90
  -6 -10   3    6.10    4.74
  11  -8   3   86.98    5.66
  -8   0   3    3.34    2.12
  -6   4   3  110.92    5.44
   4 -16   4   -3.30    6.44
   7 -15   4    2.47    5.99
  -4 -14   4    9.28    5.56
  -7 -11   4   22.82    4.91
  12  -9   4    7.64    4.63
  -9  -7   4    5.24    3.50
   4   8   4   10.30    4.91
  -3 -16   5   -2.68    5.76
   8 -16   5    1.08    6.00
  -9 -10   5   10.65    4.31
  -7   7   5  345.21   10.40
  -4   9   5   68.40    5.82
  -1 -18   6    4.71    6.34
  11 -15   6   22.49    5.78
  -9 -12   6    0.00    4.60
 -11   3   6   53.07    4.19
  12   4   6   -0.40    1.48
   7   9   6   79.53    5.64
   5  10   6    3.78    5.01
   0  11   6   29.97    5.88
  13   4   7    1.27    1.38
 -10   7   7  112.27    5.99
  -5  11   7   33.25    5.95
  -1  12   7    2.56    5.81
   0  12   7   69.67    6.72
   1  12   7    2.21    5.66
  -7 -17   8    8.20    6.22
  14 -14   8    1.18    5.25
  15 -12   8   -0.37    4.91
  -7  11   8    4.45    5.27
  -5  12   8   18.51    5.80
   5  12   8    0.99    5.57
  -1 -21   9   -3.48    6.81
   6 -21   9    2.07    7.04
  17  -7   9    7.83    4.02
  11   9   9    2.52    4.19
  -5  13   9   63.35    6.74
   0 -22  10    2.97    6.75
 -15  -7  10    1.61    2.52
  12   9  10    7.38    4.29
  11  10  10   -0.83    4.65
   4  14  10    3.85    6.20
  -7 -20  11   -2.66    4.80
   8  13  11   21.34    6.14
  -7  14  11    2.02    6.13
   3  15  11    0.21    6.33
 -13 -15  12    3.12    4.99
  -3  16  12    4.47    6.61
 -10  14  13   22.00    6.09
   7  15  13    7.36    6.63
  -6  16  13   -1.05    6.51
 -17   6  14    2.01    4.16
  -8  16  14   12.32    6.45
  -5  17  14    5.71    6.84
 -19   0  15    3.13    2.76
 -15  11  15   -3.74    5.08
  12  13  15    0.75    5.48
 -11  15  15   12.36    6.21
  -3  18  15    0.68    7.20
   1  18  15   -3.12    7.36
 -12  15  16    7.49    6.05
   4  18  16    2.91    7.40
 -15  13  17    0.12    5.19
 -13  15  17   -2.99    5.78
  -8  18  17   -1.45    6.71
   2  19  17   -1.11    7.75
  -7  19  18   -2.00    7.00
  -5  20  19   -3.44    7.38
   0  -7   0   14.87    4.96
   4  -7   0  169.57    7.23
  -1  -6   0  346.66    9.73
   8  -3   1   69.42    4.34
   6 -12   2    6.24    5.44
  -2   5   2 1016.26   22.89
  10 -10   3   10.16    4.93
   3 -16   4   -0.57    6.38
  -2 -15   4   17.54    6.03
  -6 -12   4   12.67    5.17
  11 -11   4   13.67    5.06
  -5   7   4   14.19    5.15
   0 -17   5    0.19    5.99
   5 -17   5   -3.97    6.54
   9 -15   5    4.34    5.88
  11 -13   5   -0.69    5.36
  -8   6   5  162.03    6.74
   8 -17   6    0.13    6.23
  -5 -16   6    1.45    5.77
  13 -12   6    0.92    5.04
 -11  -8   6    4.20    3.61
  -1  11   6   29.71    5.96
   1  11   6    5.55    5.55
  -1 -19   7   16.53    6.91
   6 -19   7    8.34    7.12
  10 -17   7    3.86    6.09
  12 -15   7    8.23    5.68
  14 -12   7    2.06    4.97
  -7  10   7   48.72    5.87
   6 -20   8   -2.48    7.12
  -8 -16   8    1.31    5.72
  -9 -15   8    2.82    5.48
 -13  -8   8   10.85    3.42
  16  -2   8    2.61    2.93
  11   8   8   15.34    4.02
  -1  13   8   -1.16    5.90
   1  13   8   28.42    6.20
  -7 -18   9    1.19    6.19
  17  -6   9    0.81    3.73
  17  -5   9    2.21    3.57
  17  -4   9    9.64    3.49
  16   1   9    1.77    1.49
  12   8   9    2.57    3.78
 -10  10   9    3.97    5.14
  10  10   9   15.31    4.74
   7  12   9    4.90    5.46
   1 -22  10    3.47    6.50
  -7 -19  10    4.05    6.31
 -14 -10  10    1.70    3.87
  17   0  10   -0.52    1.89
 -12   9  10    5.01    4.82
  -9  12  10    1.39    5.21
  -5  14  10   10.33    6.09
  -5 -21  11    1.78    6.71
 -16   2  11    1.89    3.23
 -13   9  11   29.01    5.17
  12  10  11   -2.57    4.54
  -9  13  11   37.63    6.19
 -14   9  12    4.43    4.98
  -7  15  12   11.51    6.45
   2  16  12    2.69    6.79
 -17   4  13   -1.79    3.71
   9  14  13    5.52    6.15
  -1  17  13    3.02    6.97
 -17 -10  14   -0.46    3.55
 -15  10  14   -0.98    4.88
  10  14  14    0.18    6.03
 -10  15  14    3.45    6.22
  15  10  15    0.03    4.17
  -4  18  15    5.94    7.11
   2  18  15   -7.75    7.48
 -19   4  16    2.31    3.70
  -9  17  16    1.16    6.51
   7  17  16    1.87    7.08
   8  17  17   -4.82    7.20
  -5  19  17   -2.73    7.24
 -15  14  18   -1.59    5.40
 -14  15  18   -0.62    5.72
   5  -5   0    5.63    4.37
  -2  -9   1   87.48    6.08
  -3  -8   1   41.08    4.52
   7  -8   1    1.66    4.79
   8  -4   1    5.52    3.99
  -1 -12   2   19.41    5.78
   7 -11   2   15.92    5.31
   8 -10   2    9.46    5.01
  -6   1   2  306.34    7.48
   5 -14   3   40.18    6.65
   7 -13   3   68.77    6.49
  -4 -12   3   31.94    3.93
  -5 -11   3  132.14    6.82
  -4   6   3  173.97    7.08
   3   7   3   65.07    5.22
   1 -17   5    1.35    5.92
  10 -14   5   -0.99    5.45
  13  -9   5    3.62    4.57
  -6   8   5   78.02    5.99
   5   9   5   75.76    5.83
   0  10   5   73.36    6.57
   1  10   5    8.88    5.66
   0 -18   6    3.58    6.68
   5 -18   6    5.64    6.91
  -3 -17   6    0.28    5.89
  14  -9   6    8.66    4.55
  -2  11   6   44.25    6.22
   2  11   6   48.63    6.12
   8 -18   7   27.54    6.96
  -5 -17   7    4.18    6.09
  11 -16   7    4.18    5.91
 -12  -8   7   -2.13    3.53
  15  -1   7    0.56    2.56
  -2  12   7    7.08    5.84
   0 -20   8    1.21    6.65
   5 -20   8    2.44    7.00
  10 -18   8   -0.50    6.20
  13 -15   8   11.08    5.56
  16  -8   8    0.47    4.32
  10   9   8    3.83    4.33
  -2  13   8   67.97    6.95
   2  13   8    3.57    5.95
   5 -21   9   -0.09    7.03
   8 -20   9    5.49    6.77
 -10 -15   9    2.80    5.44
  16 -11   9    1.66    4.66
 -11   9   9    2.78    4.92
  -9  11   9    2.30    5.21
   5  13   9    0.04    5.74
  -1  14   9   -1.89    6.19
   0  14   9   -0.21    6.32
   1  14   9   52.28    7.02
   2 -22  10   -0.42    6.77
   3 -22  10   -2.66    6.62
  -3 -21  10    2.18    6.72
 -11 -15  10   -1.27    5.25
 -13 -12  10    1.91    4.37
 -15   3  10    1.36    3.49
  10  11  10    3.80    5.20
  -8 -19  11    4.73    6.36
  11  11  11    0.22    4.98
 -16   5  12    0.02    4.01
  -9  14  12   -0.23    5.98
  -4  16  12    7.28    6.79
   0  17  13    3.69    7.21
 -18   3  14    3.39    3.52
   4  17  14    7.28    7.27
 -17   8  15    0.87    4.43
 -16  11  16    1.63    5.12
   9  16  16    1.53    6.76
  -7  18  16    1.00    6.74
 -12  16  17    1.69    6.14
   6  18  17    2.56    7.29
   3  19  17   -2.48    7.72
 -16  13  18   -9.55    6.04
 -13  16  18    4.74    6.06
  -3  20  18   -1.33    7.51
  -2  20  18    5.18    7.70
  -1  20  18    0.79    7.65
   0  20  18   -8.21    7.92
 -11  18  19    2.50    6.36
  -9  19  19    1.95    6.77
  -6  20  19    0.00    7.20
   1  -7   0  174.78    7.19
   3  -7   0   46.63    5.43
   5  -4   0   94.19    5.22
   0 -10   1  412.28   12.13
   6  -9   1   84.28    6.09
   5 -12   2   81.51    6.74
   9  -8   2   41.82    5.10
   0 -14   3    2.76    5.60
   9 -11   3    9.86    5.09
  -7  -8   3   -0.50    4.09
  11  -7   3   58.50    4.96
  11  -2   3    3.57    3.02
   6 -15   4   10.15    6.35
   8 -14   4    1.79    5.44
  10 -12   4   44.31    5.72
  -8  -9   4   14.59    4.25
  12  -8   4   24.61    4.72
   3 -17   5    3.16    6.24
   7 -16   5    9.83    6.28
  -4 -15   5    6.23    5.86
  -1  10   5  195.90    8.33
   2  10   5   24.37    5.78
   1 -18   6    0.91    6.44
   4 -18   6    1.54    6.52
  -6 -15   6    0.54    5.58
  -7 -14   6   -0.75    5.29
  -8 -13   6    1.59    5.18
 -10 -10   6   15.08    4.33
  -8   8   6    9.43    4.94
   0 -19   7    5.29    6.38
   5 -19   7   25.03    7.41
  -3 -18   7   -0.23    6.36
 -10 -12   7    2.18    4.64
   1 -20   8   -1.28    6.57
   4 -20   8    4.74    6.81
  -3 -19   8    0.91    6.62
   8 -19   8    0.72    6.48
  -5 -18   8    5.08    6.28
  11 -17   8    2.26    6.01
  12 -16   8    3.20    5.70
 -12   6   8   21.01    4.50
   3 -21   9    1.47    6.80
   4 -21   9    3.22    6.82
  -3 -20   9   -2.80    6.65
  -5 -19   9    3.00    6.29
  -9 -16   9    1.76    5.69
 -13   6   9   28.75    4.52
  -5 -20  10   -1.05    6.58
  -8 -18  10   -2.04    6.12
  15   5  10   -0.60    1.62
 -14   6  10    2.66    4.10
  13   8  10    1.29    3.70
   7  13  10   -0.05    5.73
  18  -2  11    0.05    2.92
  13   9  11    0.65    4.06
   4  15  11    1.96    6.38
  12  11  12   -0.05    4.75
   6  15  12    1.22    6.59
   3  16  12   -2.17    6.97
 -16   7  13    4.34    4.49
 -15   9  13    0.16    4.85
  -9  15  13    3.27    6.18
  -7  16  13    9.96    6.53
  -3  17  13    2.97    6.85
   1  17  13   -0.73    7.08
  -6  17  14   -0.39    6.58
 -16  10  15    2.51    4.82
   8  16  15   -1.94    6.83
  -8  17  15   -8.39    6.87
   6  17  15    1.99    7.20
  -5  18  15    5.81    7.10
  -2  19  16    1.37    7.36
   0  19  16    2.39    7.59
  -6  19  17    0.00    7.09
 -10  18  18    3.18    6.52
  -4  20  18    0.27    7.34
   1  20  18   -2.51    7.91
 -14  16  19    6.60    5.84
   2  -7   0    7.32    5.24
   4  -6   0   71.08    5.60
   4  -1   0  611.74   13.38
   4 -10   1  121.03    7.12
  -4  -6   1  301.86    8.53
  -4   4   2 1349.24   29.49
   1 -14   3   12.68    5.76
   4 -14   3  222.61    9.59
  -2 -13   3    6.74    5.64
  12  -1   4    2.95    2.61
  -2 -16   5    6.26    6.09
  12 -11   5    6.01    4.86
   7   8   5   32.41    4.49
  -2  10   5    2.18    5.45
   2 -18   6    9.68    6.55
   3 -18   6   -3.68    6.40
   7 -17   6   -1.26    6.25
   9 -16   6    5.95    6.19
  12 -13   6    2.44    5.02
 -12  -2   6   10.65    0.60
  -9   7   6   21.95    4.88
   3  11   6    9.54    5.42
   2 -19   7    5.54    6.64
   3 -19   7    0.31    6.65
   4 -19   7    3.30    6.61
  15  -8   7   11.89    4.50
  -3  12   7    6.04    5.59
   2 -20   8    9.70    6.95
   3 -20   8    4.46    6.89
 -11 -12   8    3.07    4.72
  15 -11   8    5.53    4.92
  16  -7   8    3.26    4.03
  12   7   8    2.28    3.27
 -10   9   8   -0.89    4.83
   9  10   8   12.24    4.85
  -6  12   8    0.75    5.63
  -3  13   8    3.46    5.88
  11 -18   9   -4.14    6.14
  12 -17   9    0.19    6.04
  13 -16   9    8.75    5.59
  15 -13   9    6.17    4.97
 -12 -12   9   -1.91    4.55
 -13 -10   9    3.62    4.10
   9  11   9   11.10    5.09
  -6  13   9   17.52    6.05
   2  14   9    0.04    6.04
   7 -21  10    4.64    7.08
  -9 -17  10    4.50    5.96
  14 -16  10   -2.24    5.35
 -13   8  10    7.65    4.67
  -8  13  10   12.43    5.75
  -6  14  10   -0.32    5.97
   5  14  10    4.57    6.29
  -2  15  10   -1.31    6.39
  -1  15  10    7.06    6.43
   0  15  10   10.45    6.52
   1  15  10    1.12    6.39
  -9 -18  11    4.25    6.11
 -11 -16  11    5.41    5.48
  10  12  11   -0.16    5.20
  -9 -19  12    1.12    6.06
 -14 -13  12   -1.09    4.41
  13  10  12   -0.79    4.39
  -5  16  12    3.57    6.66
  17   5  13    0.00    1.48
  -4  17  13    0.37    6.85
   7  16  14    2.84    6.71
   3  18  15    1.14    7.40
  12  14  16   -1.30    5.88
   5  18  16    4.97    7.49
   1  19  16    0.72    7.59
  -9  18  17    2.86    6.75
 -12  17  18    1.00    6.35
  -8  19  18   -1.81    6.80
   0  -6   0   38.45    4.89
  -1  -5   0   49.22    4.59
   1 -10   1   49.81    6.01
   7  -7   1  822.32   19.62
   0 -12   2   26.54    5.83
  -2 -11   2   13.13    5.51
  -5  -8   2    0.59    4.45
   2 -14   3   22.37    5.88
   3 -14   3    1.14    6.06
  10  -9   3   27.33    4.96
  11  -6   3   36.32    4.38
  -7   3   3  104.30    4.86
   8   4   3   26.07    2.60
   7   5   3  112.90    4.54
   5 -15   4   -0.59    5.93
  11 -10   4  237.62    8.71
  -9   2   4    6.37    3.43
  -4   8   4   42.96    5.46
   0   9   4    8.90    5.33
   1   9   4   42.74    5.67
  -8 -11   5    2.11    4.48
 -10   3   5   45.26    4.01
  -9   5   5   14.01    4.35
  -2 -17   6   21.81    6.38
  10 -15   6    3.92    5.86
  11 -14   6   -2.51    5.38
  13 -11   6    1.54    4.84
  -7   9   6    8.82    5.30
  -3  11   6   94.98    6.97
   9 -17   7   -2.56    6.32
  -6 -16   7    5.46    6.08
  13 -13   7    3.18    5.23
  14 -11   7    1.02    4.71
 -13  -1   7    0.40    1.87
 -11   6   7   78.68    5.33
   9   9   7    2.73    4.30
  -6  11   7   33.43    5.72
   7 -19   8    4.09    6.79
  14 -13   8    7.54    5.08
 -13   4   8   14.79    3.78
   3  13   8    6.45    5.91
   7 -20   9    1.08    6.94
 -12   8   9  130.22    6.54
  -8  12   9    2.97    5.31
  -2 -21  10    0.84    6.74
   9 -20  10    9.81    6.77
  12 -18  10    7.17    5.95
  13 -17  10   -0.36    5.60
  -1 -22  11    4.49    6.81
  -4 -21  11    1.36    6.82
  -6 -20  11   -1.18    6.50
 -10 -17  11   -2.10    5.81
 -14   8  11   -0.56    4.55
  -8  14  11   -3.91    5.82
   7  14  11    1.48    6.11
 -10 -18  12    0.34    5.87
 -11 -17  12    5.97    5.73
 -15 -11  12    1.16    4.10
 -17   1  12   -0.93    2.94
 -13  12  13    4.64    5.30
 -12  13  13    4.92    5.29
 -13  13  14   11.28    5.49
   9  15  14    4.39    6.31
  -2  18  14    0.21    7.03
  -1  18  14    3.22    7.45
 -11  17  17    6.12    6.56
   4  19  17    2.97    7.53
  -5  20  18    0.98    7.42
  -1  -9   1    0.99    5.20
   5  -9   1    2.29    5.30
  -3   2   1   14.84    3.16
   1 -12   2    6.21    5.57
   3 -12   2    3.23    5.58
   6 -11   2   45.22    5.89
   8  -9   2    1.95    4.85
  -5   3   2   14.50    3.81
   6 -13   3    0.63    5.58
   0 -15   4    5.86    5.87
   7 -14   4    1.14    5.77
   5   8   4   21.66    4.86
  -1   9   4   94.86    6.57
  -1 -16   5    8.21    6.07
   6 -16   5   14.31    6.24
   8 -15   5   12.75    6.04
  -5 -14   5   11.07    4.53
  11 -12   5   -1.04    4.91
   3  10   5  116.20    7.02
  -4 -16   6   -1.39    5.97
  -2 -18   7    4.37    6.47
  -9 -13   7    4.82    5.10
 -12   4   7    1.36    3.70
   6  11   7   20.97    5.50
  -2 -19   8   -3.99    6.74
   9 -18   8    4.66    6.44
  -6 -17   8   -8.26    4.66
 -12 -10   8    3.65    4.10
  16  -6   8    0.09    3.79
 -11   8   8   23.76    4.84
  -8  11   8   13.57    5.41
   6  12   8    9.90    5.41
   9 -19   9    1.21    6.50
  16 -10   9   -0.48    4.54
 -14   4   9    0.71    3.63
  13   7   9   13.01    3.18
   3  14   9    6.27    6.33
   6 -21  10   -0.66    7.24
  -6 -19  10   -3.08    6.43
  17  -9  10   -3.07    4.39
   9  12  10   20.80    5.71
   2  15  10   15.13    6.62
  -2  16  11    2.20    6.42
  -1  16  11    6.00    6.84
   0  16  11   -2.35    6.72
 -12  12  12    9.66    5.27
 -11  13  12   -0.45    5.58
  -8  15  12    2.61    6.18
   4  16  12   12.41    7.09
  12  12  13   -2.19    5.13
 -11  14  13    1.64    5.79
   8  15  13   -5.47    6.49
   6  16  13    2.10    6.71
 -16   9  14    2.17    4.80
 -12  14  14    1.85    5.59
  -7  17  14   14.15    6.75
   5  17  14   16.97    7.15
  -3  18  14    7.76    7.19
   1  18  14    5.64    7.56
 -18   6  15   -2.62    4.10
 -14  13  15   -1.02    5.31
 -13  14  15   -1.47    5.52
  10  15  15    2.19    6.24
  -6  18  15   11.53    7.07
   4  18  15    2.06    7.56
 -14  14  16   -0.31    5.49
 -10  17  16    0.00    6.18
  -8  18  16    1.61    6.83
   2  19  16    0.06    7.78
  -7  19  17    3.57    7.12
   3  -6   0  144.67    6.46
   4  -5   0  294.73    8.73
   6  -8   1   47.15    5.53
   2 -12   2    8.45    5.56
  -3 -10   2   13.95    4.61
   7 -10   2  124.49    6.78
   9  -7   2    6.49    4.48
  -3   5   2 1296.82   28.67
   0   6   2   19.04    4.84
  -3 -12   3   13.78    5.20
  11  -5   3  103.19    5.21
  11  -4   3  181.24    6.18
  11  -3   3   33.84    3.65
  -3   7   3  122.19    6.30
   4   7   3    5.78    4.48
   1 -15   4   23.15    6.09
   4 -15   4   12.29    6.18
   2   9   4   42.95    5.57
   9 -14   5   12.55    5.67
  -6 -13   5    5.04    5.21
 -10  -7   5   78.79    4.29
  13  -1   5    4.24    2.68
  -3  10   5  212.19    8.60
   6 -17   6   18.90    6.68
 -12  -1   6    1.95    1.78
  -4 -17   7    3.31    6.10
  10 -16   7    5.88    6.13
  -7 -15   7    3.66    5.61
  11 -15   7   -4.84    5.69
  -8 -14   7   25.91    5.65
  15  -7   7    0.30    4.23
  16  -5   8   29.58    3.98
  16  -4   8   21.23    3.76
   6 -20   9    3.43    7.20
   6  13   9   -0.09    5.76
  -4  14   9   17.44    6.22
  -1 -21  10    1.40    6.81
  -4 -20  10   -2.00    6.72
  15 -14  10    5.75    5.06
  16 -12  10    4.69    5.85
   0 -22  11    0.07    6.61
 -13 -13  11    1.55    4.74
 -15  -9  11    6.69    3.57
  18  -3  11   -1.22    3.09
 -16   3  11   19.86    3.63
 -11  12  11   -1.80    5.21
   5  15  11    4.16    6.57
   1  16  11    0.63    6.50
 -15   8  12    0.00    4.60
 -13  11  12    0.83    5.05
  -6  16  12    2.48    6.46
 -17   5  13    5.51    3.99
  16   7  13   -0.47    2.72
 -14  11  13    1.49    5.14
  -5  17  13   -3.31    6.53
 -17   7  14   -1.80    4.38
  16   8  14   -0.37    3.11
 -11  15  14   22.32    6.35
  -4  18  14    3.60    6.99
 -12  15  15    6.70    6.10
  -9  17  15   22.67    6.78
 -18   8  16    0.91    5.28
 -17  10  16   -0.04    4.71
 -15  13  16   -4.31    5.19
 -13  15  16    2.61    5.70
  11  15  16   -3.97    6.15
   8  17  16   -0.94    7.07
  -5  19  16    4.08    7.24
  -2  20  17    0.28    7.47
  -1  20  17   -0.08    7.55
 -11  18  18    3.51    6.49
  -9  19  18   -1.81    6.76
  -6  20  18    2.14    7.32
   1  -6   0 1581.04   34.64
   2  -6   0  304.13    9.21
  -2   3   1    7.60    3.47
  -4  -9   2   53.97    5.42
  -1 -13   3    9.31    5.43
   5 -13   3   21.85    5.97
   9 -10   3   42.17    5.29
  -6  -9   3  141.80    6.34
   2 -15   4    0.26    5.79
  -4 -13   4   14.75    5.18
   8 -13   4    3.19    5.52
  10 -11   4    4.36    5.05
  -7 -10   4    6.40    4.56
  -2   9   4  319.42   10.16
   0 -16   5    1.69    5.86
   5 -16   5   27.49    6.83
  -3 -15   5   -1.15    5.79
  12 -10   5    0.51    4.67
  13  -7   5   10.71    4.38
  -1 -17   6   -0.40    6.02
   8 -16   6   -4.13    6.21
  14  -7   6    9.30    4.29
 -10   6   6   96.29    5.65
  -6  10   6    5.62    5.24
  -4  11   6   31.96    5.96
   4  11   6    7.52    5.32
   6 -18   7    4.13    6.68
  -9   9   7   75.33    5.86
   4  12   7    9.13    5.64
  -1 -19   8    9.27    6.72
   6 -19   8    2.80    6.89
  -4 -18   8    2.04    6.57
  10 -17   8   -0.44    6.14
  -7 -16   8   -4.98    5.92
 -10 -13   8   10.16    4.99
  15 -10   8   10.55    4.64
   8  11   8    2.96    5.07
   4  13   8   12.65    6.17
  10 -18   9   -0.71    6.05
  14 -14   9    1.56    5.21
  -7  13   9    8.10    5.91
   0 -21  10   -0.65    6.59
   5 -21  10   -0.09    7.05
   8 -20  10    8.70    6.73
 -10  12  10   15.31    5.43
  -7  14  10    0.07    5.87
  -4  15  10    7.94    6.32
   3  15  10    6.95    6.68
   1 -22  11   -3.84    6.72
   2 -22  11    3.05    6.67
   3 -22  11    4.38    6.62
  14   8  11    5.81    3.42
 -10  13  11    8.02    5.51
   9  13  11    4.55    5.83
  -3  16  11    1.55    6.53
   2  16  11   20.38    6.85
  14   9  12   -1.80    3.98
 -10  14  12   -0.63    5.87
 -14 -14  13    1.83    4.75
 -18   4  14    7.01    3.75
   2  18  14    1.12    7.21
 -19   2  15    2.75    3.23
   7  17  15    0.00    7.07
  -7  18  15    3.87    6.77
 -12  16  16   14.26    6.22
   6  18  16    0.06    7.47
   3  19  16    9.37    7.61
 -15  14  17    1.81    5.40
 -14  15  17    0.98    5.76
 -13  16  17   -3.29    6.04
 -10  18  17    4.20    6.59
  -3  20  17   -6.89    7.57
   0  20  17    1.59    7.76
   4  -9   1   22.91    5.55
   7  -6   1  125.53    6.11
   4   3   1 1926.50   40.52
  -1 -11   2   35.18    5.68
  -4 -11   3  110.35    5.84
   8 -11   3    7.47    5.04
  10  -8   3    7.11    4.43
   6   6   3   39.55    4.16
  -2 -14   4   42.51    6.24
  -5 -12   4    2.07    4.97
   9 -12   4    3.22    5.15
  -9  -6   4    0.25    3.15
  12  -6   4   74.29    4.98
  -7   6   4   25.63    4.89
   8   6   4   47.80    3.87
   3   9   4    3.24    5.05
   4 -16   5    8.11    6.42
   7 -15   5   10.26    6.09
  -9  -9   5   70.43    4.92
  11   4   5    1.09    1.79
   6   9   5    2.79    4.80
  -5 -15   6   -5.40    4.31
  12 -12   6   12.36    5.23
  13 -10   6   18.14    4.81
   9   8   6    1.42    3.87
  -1 -18   7    7.97    6.65
   8 -17   7    3.24    6.28
  15  -6   7   56.30    4.72
 -13   0   7   12.06    2.50
 -10   8   7   11.55    4.70
   8  10   7   25.85    5.02
   5 -19   8   -1.58    7.02
  11 -16   8   16.42    6.05
  12 -15   8   -3.14    5.48
  -7  12   8   92.65    6.86
[truncated: 7,627,119 more chars]
