# Supplementary material for: Tetramine Aspect Ratio and Flexibility Determine Framework Symmetry for Zn8L6 Self‐Assembled Structures
Source: Angew Chem Int Ed Engl. 2023 Feb 1;62(10):e202217987. doi: 10.1002/anie.202217987 (PMC10946785; doi:10.1002/anie.202217987)
Supplement: Supplementary file 4 — Supporting Information [file ANIE-62-0-s010.cif]

 
data_jd326_sq

# start Validation Reply Form
_vrf_PLAT973_jd326_sq
;
PROBLEM: Check Calcd Positive Resid. Density on       Re2       2.20 eA-3  
RESPONSE: Peaks close to Re atoms due to absorption effects or
minor unresolved disorder.
;
_vrf_PLAT971_jd326_sq
;
PROBLEM: Check Calcd Resid. Dens.  0.79Ang From Re2             2.54 eA-3  
RESPONSE: Peaks close to Re atoms due to absorption effects or
minor unresolved disorder.
;
# end Validation Reply Form
 
_audit_creation_method            'SHELXL-2018/3'
_shelx_SHELXL_version_number      '2018/3'
_chemical_name_systematic         ?
_chemical_name_common             ?
_chemical_melting_point           ?
_chemical_formula_moiety          
;
'C360 H264 N60 Zn8, 13.333(C6 H6), 16(O4 Re), 7(C2 H3 N)'
; 
_chemical_formula_sum
 'C454 H365 N67 O64 Re16 Zn8' 
_chemical_formula_weight          11285.27

loop_
 _atom_type_symbol
 _atom_type_description
 _atom_type_scat_dispersion_real
 _atom_type_scat_dispersion_imag
 _atom_type_scat_source
 'C'  'C'   0.0032   0.0016
 'International Tables Vol C Tables 4.2.6.8 and 6.1.1.4'
 'H'  'H'   0.0000   0.0000
 'International Tables Vol C Tables 4.2.6.8 and 6.1.1.4'
 'N'  'N'   0.0061   0.0032
 'International Tables Vol C Tables 4.2.6.8 and 6.1.1.4'
 'O'  'O'   0.0106   0.0058
 'International Tables Vol C Tables 4.2.6.8 and 6.1.1.4'
 'Zn'  'Zn'   0.3032   1.3627
 'International Tables Vol C Tables 4.2.6.8 and 6.1.1.4'
 'Re'  'Re'  -0.8234   6.9493
 'International Tables Vol C Tables 4.2.6.8 and 6.1.1.4'
 
_space_group_crystal_system       trigonal
_space_group_IT_number            148
_space_group_name_H-M_alt         'R -3 :H'
_space_group_name_Hall            '-R 3'
 
_shelx_space_group_comment
;
The symmetry employed for this shelxl refinement is uniquely defined
by the following loop, which should always be used as a source of
symmetry information in preference to the above space-group names.
They are only intended as comments.
;
 
loop_
 _space_group_symop_operation_xyz
 'x, y, z'
 '-y, x-y, z'
 '-x+y, -x, z'
 'x+2/3, y+1/3, z+1/3'
 '-y+2/3, x-y+1/3, z+1/3'
 '-x+y+2/3, -x+1/3, z+1/3'
 'x+1/3, y+2/3, z+2/3'
 '-y+1/3, x-y+2/3, z+2/3'
 '-x+y+1/3, -x+2/3, z+2/3'
 '-x, -y, -z'
 'y, -x+y, -z'
 'x-y, x, -z'
 '-x+2/3, -y+1/3, -z+1/3'
 'y+2/3, -x+y+1/3, -z+1/3'
 'x-y+2/3, x+1/3, -z+1/3'
 '-x+1/3, -y+2/3, -z+2/3'
 'y+1/3, -x+y+2/3, -z+2/3'
 'x-y+1/3, x+2/3, -z+2/3'
 
_cell_length_a                    33.94390(6)
_cell_length_b                    33.94390(6)
_cell_length_c                    32.52560(12)
_cell_angle_alpha                 90
_cell_angle_beta                  90
_cell_angle_gamma                 120
_cell_volume                      32454.83(16)
_cell_formula_units_Z             3
_cell_measurement_temperature     100(2)
_cell_measurement_reflns_used     64256
_cell_measurement_theta_max       33.33706274940717
_cell_measurement_theta_min       1.1577516502196123
 
_exptl_crystal_description        block
_exptl_crystal_colour             'red brown'
_exptl_crystal_density_meas       ?
_exptl_crystal_density_method     ?
_exptl_crystal_density_diffrn     1.732          
_exptl_crystal_F_000              16530
_exptl_transmission_factor_min    ?
_exptl_transmission_factor_max    ?
_exptl_crystal_size_max           0.003
_exptl_crystal_size_mid           0.002
_exptl_crystal_size_min           0.002
_exptl_absorpt_coefficient_mu     4.550
_shelx_estimated_absorpt_T_min    0.986
_shelx_estimated_absorpt_T_max    0.991
_exptl_absorpt_correction_T_min   0.9777026183527046
_exptl_absorpt_correction_T_max   1.0
_exptl_absorpt_correction_type    empirical
_exptl_absorpt_process_details    
;
CCP4 7.1.000: AIMLESS, version 0.7.4 : 13/12/18
Scaling & analysis of unmerged intensities, absorption correction using spherical harmonics
;

_exptl_absorpt_special_details    ?
_diffrn_ambient_temperature       100(2)
_diffrn_radiation_wavelength      0.6889
_diffrn_detector                  'Photon counting pixel array'
_diffrn_detector_type             'Dectris PILATUS 2M'
_diffrn_source                    Synchrotron
_diffrn_measurement_device        'Fixed \c 3-circle diffractometer'
_diffrn_measurement_device_type   'Fluid Film Devices'
_diffrn_measurement_method        'shutterless scans'
_diffrn_measurement_specimen_support 'MiTeGen MicroMount'
_diffrn_radiation_monochromator   'Silicon 111'
_diffrn_source_details            'Allan et al. (2017)'
_diffrn_source_type               'Diamond Light Source Beamline I19-1'
_diffrn_detector_area_resol_mean  ?
_diffrn_reflns_number             154585
_diffrn_reflns_av_unetI/netI      0.0356
_diffrn_reflns_av_R_equivalents   0.0453
_diffrn_reflns_limit_h_min        -52
_diffrn_reflns_limit_h_max        42
_diffrn_reflns_limit_k_min        -51
_diffrn_reflns_limit_k_max        51
_diffrn_reflns_limit_l_min        -38
_diffrn_reflns_limit_l_max        50
_diffrn_reflns_theta_min          1.387
_diffrn_reflns_theta_max          32.000
_diffrn_reflns_theta_full         24.415
_diffrn_measured_fraction_theta_max   0.998
_diffrn_measured_fraction_theta_full  0.998
_diffrn_reflns_Laue_measured_fraction_max    0.998
_diffrn_reflns_Laue_measured_fraction_full   0.998
_diffrn_reflns_point_group_measured_fraction_max   0.998
_diffrn_reflns_point_group_measured_fraction_full  0.998
_reflns_number_total              27468
_reflns_number_gt                 17741
_reflns_threshold_expression      'I > 2\s(I)'
_reflns_Friedel_coverage          0.000
_reflns_Friedel_fraction_max      .
_reflns_Friedel_fraction_full     .
 
_reflns_special_details
;
 Reflections were merged by SHELXL according to the crystal
 class for the calculation of statistics and refinement.
 
 Structure factors included contributions from the .fab file.
 
 _reflns_Friedel_fraction is defined as the number of unique
 Friedel pairs measured divided by the number that would be
 possible theoretically, ignoring centric projections and
 systematic absences.
;
 
_computing_data_collection        'GDA - generic data acquisition software'
_computing_cell_refinement        'DIALS 2theta refinement, DIALS 3.0.3-g8d758451f-release-hotfix-534f6334'
_computing_data_reduction         
;
aimless (Evans, P. R. and Murshudov, G. N., 2013)
ccp4 (Winn, M. D. et al., 2011)
DIALS 3.0.3-g8d758451f-release-hotfix-534f6334 (Winter, G. et al., 2018)
pointless (Evans, P., 2006)
XIA2 0.7.44-ge5e34f04-dials-3.0 (Winter, G., 2010)
;
_computing_structure_solution     'SHELXT 2018/2 (Sheldrick, 2018)'
_computing_structure_refinement 'SHELXL-2018/3 (Sheldrick, 2018)'
_computing_molecular_graphics     ?
_computing_publication_material   ?
_refine_special_details           ?
_refine_ls_structure_factor_coef  Fsqd
_refine_ls_matrix_type            full
_refine_ls_weighting_scheme       calc
_refine_ls_weighting_details
'w=1/[\s^2^(Fo^2^)+(0.1154P)^2^] where P=(Fo^2^+2Fc^2^)/3'
_atom_sites_solution_primary      ?
_atom_sites_solution_secondary    ?
_atom_sites_solution_hydrogens    geom
_refine_ls_hydrogen_treatment     constr
_refine_ls_extinction_method      none
_refine_ls_extinction_coef        .
_refine_ls_number_reflns          27468
_refine_ls_number_parameters      1006
_refine_ls_number_restraints      785
_refine_ls_R_factor_all           0.0787
_refine_ls_R_factor_gt            0.0536
_refine_ls_wR_factor_ref          0.1794
_refine_ls_wR_factor_gt           0.1673
_refine_ls_goodness_of_fit_ref    1.017
_refine_ls_restrained_S_all       1.043
_refine_ls_shift/su_max           0.006
_refine_ls_shift/su_mean          0.000
 
loop_
 _atom_site_label
 _atom_site_type_symbol
 _atom_site_fract_x
 _atom_site_fract_y
 _atom_site_fract_z
 _atom_site_U_iso_or_equiv
 _atom_site_adp_type
 _atom_site_occupancy
 _atom_site_site_symmetry_order  
 _atom_site_calc_flag
 _atom_site_refinement_flags_posn
 _atom_site_refinement_flags_adp
 _atom_site_refinement_flags_occupancy
 _atom_site_disorder_assembly
 _atom_site_disorder_group
Zn1 Zn 0.37016(2) 0.34012(2) 0.76731(2) 0.03864(9) Uani 1 1 d . . . . .
Zn2 Zn 0.333333 0.666667 0.34055(2) 0.04218(14) Uani 1 3 d S T P . .
N1 N -0.05294(9) 0.30466(9) 0.54727(9) 0.0428(6) Uani 1 1 d . U . . .
N2 N 0.03431(8) 0.36874(8) 0.52945(8) 0.0379(5) Uani 1 1 d . U . . .
N3 N 0.30246(10) 0.69779(10) 0.30615(9) 0.0486(6) Uani 1 1 d . U . . .
N4 N 0.26904(8) 0.64342(9) 0.37247(9) 0.0415(5) Uani 1 1 d . U . . .
N5 N 0.75189(8) 0.72246(9) 0.61165(9) 0.0415(5) Uani 1 1 d . U . . .
N6 N 0.66095(8) 0.66841(8) 0.62242(8) 0.0395(5) Uani 1 1 d . U . . .
N7 N 0.40896(10) 0.32847(10) 0.81418(9) 0.0472(6) Uani 1 1 d . U . . .
N8 N 0.43479(8) 0.40090(9) 0.76494(9) 0.0405(5) Uani 1 1 d . U . . .
N9 N 0.21381(9) 0.50693(10) 0.49324(10) 0.0501(7) Uani 1 1 d . U . . .
N10 N 0.47745(9) 0.54962(9) 0.66089(9) 0.0458(6) Uani 1 1 d . U . . .
C1 C -0.09600(11) 0.27182(12) 0.55295(12) 0.0513(8) Uani 1 1 d . U . . .
H1 H -0.101944 0.246677 0.569942 0.062 Uiso 1 1 calc R U . . .
C2 C -0.13243(12) 0.27314(14) 0.53485(13) 0.0609(10) Uani 1 1 d . U . . .
H2 H -0.162534 0.248449 0.538221 0.073 Uiso 1 1 calc R U . . .
C3 C -0.12446(13) 0.31063(17) 0.51196(15) 0.0667(11) Uani 1 1 d . U . . .
H3 H -0.148935 0.312366 0.499671 0.080 Uiso 1 1 calc R U . . .
C4 C -0.08052(12) 0.34532(14) 0.50732(13) 0.0572(9) Uani 1 1 d . U . . .
H4 H -0.073989 0.371968 0.492400 0.069 Uiso 1 1 calc R U . . .
C5 C -0.04531(11) 0.34069(11) 0.52508(11) 0.0449(7) Uani 1 1 d . U . . .
C6 C 0.00234(10) 0.37515(10) 0.51776(11) 0.0434(6) Uani 1 1 d . U . . .
H6 H 0.009342 0.402631 0.504093 0.052 Uiso 1 1 calc R U . . .
C7 C 0.07961(10) 0.40405(9) 0.52033(9) 0.0376(6) Uani 1 1 d . U . . .
C8 C 0.09236(11) 0.45026(10) 0.52316(11) 0.0448(7) Uani 1 1 d . U . . .
H8 H 0.070617 0.458324 0.531900 0.054 Uiso 1 1 calc R U . . .
C9 C 0.13589(11) 0.48411(10) 0.51348(11) 0.0453(7) Uani 1 1 d . U . . .
H9 H 0.143985 0.515208 0.515019 0.054 Uiso 1 1 calc R U . . .
C10 C 0.16795(10) 0.47190(10) 0.50135(10) 0.0421(6) Uani 1 1 d . U . . .
C11 C 0.15540(10) 0.42630(11) 0.49849(11) 0.0435(6) Uani 1 1 d . U . . .
H11 H 0.177033 0.418076 0.489765 0.052 Uiso 1 1 calc R U . . .
C12 C 0.11171(10) 0.39282(10) 0.50822(10) 0.0409(6) Uani 1 1 d . U . . .
H12 H 0.103668 0.361737 0.506572 0.049 Uiso 1 1 calc R U . . .
C13 C 0.31988(17) 0.72575(16) 0.27425(14) 0.0670(11) Uani 1 1 d . U . . .
H13 H 0.349565 0.733976 0.264993 0.080 Uiso 1 1 calc R U . . .
C14 C 0.29579(18) 0.74343(16) 0.25389(15) 0.0693(11) Uani 1 1 d . U . . .
H14 H 0.308927 0.763281 0.231090 0.083 Uiso 1 1 calc R U . . .
C15 C 0.25427(18) 0.73212(14) 0.26685(16) 0.0714(12) Uani 1 1 d . U . . .
H15 H 0.237297 0.743291 0.252806 0.086 Uiso 1 1 calc R U . . .
C16 C 0.23556(14) 0.70385(14) 0.30107(14) 0.0607(10) Uani 1 1 d . U . . .
H16 H 0.206279 0.696189 0.311069 0.073 Uiso 1 1 calc R U . . .
C17 C 0.26104(12) 0.68728(11) 0.32004(12) 0.0499(8) Uani 1 1 d . U . . .
C18 C 0.24349(11) 0.65586(11) 0.35471(12) 0.0508(8) Uani 1 1 d . U . . .
H18 H 0.213206 0.644723 0.364028 0.061 Uiso 1 1 calc R U . . .
C19 C 0.25037(10) 0.60915(10) 0.40377(10) 0.0423(6) Uani 1 1 d . U . . .
C20 C 0.22211(13) 0.56407(13) 0.39303(12) 0.0558(9) Uani 1 1 d . U . . .
H20 H 0.211767 0.556364 0.365483 0.067 Uiso 1 1 calc R U . . .
C21 C 0.20869(13) 0.52971(12) 0.42275(12) 0.0566(9) Uani 1 1 d . U . . .
H21 H 0.189905 0.498750 0.415123 0.068 Uiso 1 1 calc R U . . .
C22 C 0.22277(10) 0.54082(11) 0.46319(10) 0.0433(6) Uani 1 1 d . U . . .
C23 C 0.24787(11) 0.58693(11) 0.47461(11) 0.0458(7) Uani 1 1 d . U . . .
H23 H 0.254901 0.595019 0.502710 0.055 Uiso 1 1 calc R U . . .
C24 C 0.26227(11) 0.62043(10) 0.44490(11) 0.0452(7) Uani 1 1 d . U . . .
H24 H 0.280469 0.651460 0.452574 0.054 Uiso 1 1 calc R U . . .
C25 C 0.79620(11) 0.75242(11) 0.60774(11) 0.0474(7) Uani 1 1 d . U . . .
H25 H 0.807201 0.769441 0.583053 0.057 Uiso 1 1 calc R U . . .
C26 C 0.82664(12) 0.75903(13) 0.63965(13) 0.0551(9) Uani 1 1 d . U . . .
H26 H 0.857985 0.780943 0.636785 0.066 Uiso 1 1 calc R U . . .
C27 C 0.81111(12) 0.73376(15) 0.67512(14) 0.0594(9) Uani 1 1 d . U . . .
H27 H 0.831639 0.737085 0.696484 0.071 Uiso 1 1 calc R U . . .
C28 C 0.76535(12) 0.70363(13) 0.67904(12) 0.0526(8) Uani 1 1 d . U . . .
H28 H 0.753418 0.686233 0.703420 0.063 Uiso 1 1 calc R U . . .
C29 C 0.73692(10) 0.69921(11) 0.64643(11) 0.0437(6) Uani 1 1 d . U . . .
C30 C 0.68769(10) 0.66886(11) 0.65035(11) 0.0444(7) Uani 1 1 d . U . . .
H30 H 0.675654 0.649529 0.673623 0.053 Uiso 1 1 calc R U . . .
C31 C 0.61346(10) 0.63689(10) 0.62864(10) 0.0402(6) Uani 1 1 d . U . . .
C32 C 0.58164(10) 0.65065(10) 0.62289(9) 0.0387(6) Uani 1 1 d . U . . .
H32 H 0.590750 0.679826 0.611710 0.046 Uiso 1 1 calc R U . . .
C33 C 0.53676(10) 0.62196(10) 0.63340(10) 0.0404(6) Uani 1 1 d . U . . .
H33 H 0.515375 0.632086 0.630707 0.049 Uiso 1 1 calc R U . . .
C34 C 0.52243(10) 0.57794(10) 0.64804(10) 0.0400(6) Uani 1 1 d . U . . .
C35 C 0.55440(11) 0.56350(10) 0.65134(11) 0.0450(7) Uani 1 1 d . U . . .
H35 H 0.545125 0.533482 0.660355 0.054 Uiso 1 1 calc R U . . .
C36 C 0.59915(11) 0.59270(11) 0.64153(11) 0.0456(7) Uani 1 1 d . U . . .
H36 H 0.620599 0.582586 0.643589 0.055 Uiso 1 1 calc R U . . .
C37 C 0.39804(14) 0.29107(13) 0.83618(12) 0.0546(8) Uani 1 1 d . U . . .
H37 H 0.367672 0.266441 0.834575 0.065 Uiso 1 1 calc R U . . .
C38 C 0.42795(18) 0.28613(15) 0.86086(14) 0.0670(11) Uani 1 1 d . U . . .
H38 H 0.418596 0.258545 0.875351 0.080 Uiso 1 1 calc R U . . .
C39 C 0.47161(18) 0.32167(17) 0.86431(17) 0.0776(14) Uani 1 1 d . U . . .
H39 H 0.492911 0.319158 0.881445 0.093 Uiso 1 1 calc R U . . .
C40 C 0.48446(16) 0.36168(15) 0.84231(16) 0.0695(12) Uani 1 1 d . U . . .
H40 H 0.514401 0.387013 0.844249 0.083 Uiso 1 1 calc R U . . .
C41 C 0.45201(12) 0.36302(12) 0.81766(11) 0.0482(7) Uani 1 1 d . U . . .
C42 C 0.46418(11) 0.40286(11) 0.79076(11) 0.0467(7) Uani 1 1 d . U . . .
H42 H 0.493329 0.429382 0.792675 0.056 Uiso 1 1 calc R U . . .
C43 C 0.44762(10) 0.43967(10) 0.73913(10) 0.0405(6) Uani 1 1 d . U . . .
C44 C 0.43540(11) 0.43162(11) 0.69795(11) 0.0465(7) Uani 1 1 d . U . . .
H44 H 0.419717 0.401433 0.687530 0.056 Uiso 1 1 calc R U . . .
C45 C 0.44640(11) 0.46820(11) 0.67230(12) 0.0483(7) Uani 1 1 d . U . . .
H45 H 0.439152 0.462987 0.643888 0.058 Uiso 1 1 calc R U . . .
C46 C 0.46783(10) 0.51240(11) 0.68733(11) 0.0436(7) Uani 1 1 d . U . . .
C47 C 0.48048(11) 0.52030(11) 0.72809(11) 0.0443(7) Uani 1 1 d . U . . .
H47 H 0.495981 0.550543 0.738384 0.053 Uiso 1 1 calc R U . . .
C48 C 0.47049(10) 0.48371(11) 0.75439(11) 0.0437(6) Uani 1 1 d . U . . .
H48 H 0.479325 0.489067 0.782465 0.052 Uiso 1 1 calc R U . . .
C49 C 0.24985(10) 0.51009(10) 0.51633(11) 0.0440(7) Uani 1 1 d . U . . .
C50 C 0.24363(10) 0.48937(11) 0.55500(11) 0.0438(7) Uani 1 1 d . U . . .
H50 H 0.213756 0.471088 0.565565 0.053 Uiso 1 1 calc R U . . .
C51 C 0.28060(10) 0.49533(10) 0.57784(10) 0.0405(6) Uani 1 1 d . U . . .
H51 H 0.275501 0.480773 0.603814 0.049 Uiso 1 1 calc R U . . .
C52 C 0.32495(10) 0.52199(9) 0.56390(10) 0.0382(6) Uani 1 1 d . U . . .
C53 C 0.33114(10) 0.54117(10) 0.52445(10) 0.0416(6) Uani 1 1 d . U . . .
H53 H 0.361031 0.558797 0.513718 0.050 Uiso 1 1 calc R U . . .
C54 C 0.29458(11) 0.53479(11) 0.50118(11) 0.0454(7) Uani 1 1 d . U . . .
H54 H 0.299654 0.547343 0.474292 0.054 Uiso 1 1 calc R U . . .
C55 C 0.36473(9) 0.52952(10) 0.58879(9) 0.0369(6) Uani 1 1 d . U . . .
C56 C 0.36283(10) 0.52758(11) 0.63157(11) 0.0442(7) Uani 1 1 d . U . . .
H56 H 0.335422 0.520966 0.645162 0.053 Uiso 1 1 calc R U . . .
C57 C 0.40039(11) 0.53515(12) 0.65461(11) 0.0466(7) Uani 1 1 d . U . . .
H57 H 0.398501 0.534253 0.683769 0.056 Uiso 1 1 calc R U . . .
C58 C 0.44052(10) 0.54399(10) 0.63582(10) 0.0418(6) Uani 1 1 d . U . . .
C59 C 0.44317(10) 0.54591(10) 0.59300(11) 0.0424(6) Uani 1 1 d . U . . .
H59 H 0.470627 0.552298 0.579625 0.051 Uiso 1 1 calc R U . . .
C60 C 0.40601(10) 0.53853(10) 0.57021(10) 0.0404(6) Uani 1 1 d . U . . .
H60 H 0.408154 0.539518 0.541071 0.048 Uiso 1 1 calc R U . . .
C101 C -0.00897(15) 0.31125(18) 0.42534(13) 0.0651(11) Uani 1 1 d . U . . .
H101 H 0.006175 0.295343 0.433407 0.078 Uiso 1 1 calc R U . . .
C102 C -0.05505(16) 0.28701(16) 0.41519(13) 0.0620(9) Uani 1 1 d . U . . .
H102 H -0.071239 0.254707 0.416056 0.074 Uiso 1 1 calc R U . . .
C103 C -0.07662(13) 0.31013(14) 0.40402(13) 0.0578(9) Uani 1 1 d . U . . .
H103 H -0.108001 0.293829 0.397063 0.069 Uiso 1 1 calc R U . . .
C104 C -0.05299(14) 0.35745(15) 0.40275(14) 0.0623(10) Uani 1 1 d . U . . .
H104 H -0.068300 0.373463 0.395554 0.075 Uiso 1 1 calc R U . . .
C105 C -0.00696(15) 0.38107(17) 0.41204(14) 0.0676(11) Uani 1 1 d . U . . .
H105 H 0.009743 0.413329 0.410330 0.081 Uiso 1 1 calc R U . . .
C106 C 0.01436(15) 0.35731(18) 0.42379(13) 0.0671(11) Uani 1 1 d . U . . .
H106 H 0.045716 0.373400 0.430863 0.081 Uiso 1 1 calc R U . . .
C107 C 0.14517(19) 0.67846(19) 0.37604(17) 0.0783(13) Uani 1 1 d . U . A 1
H107 H 0.150065 0.671871 0.403325 0.094 Uiso 1 1 calc R U . A 1
C108 C 0.12584(16) 0.64410(16) 0.34845(17) 0.0728(12) Uani 1 1 d . U . A 1
H108 H 0.119641 0.614465 0.355858 0.087 Uiso 1 1 calc R U . A 1
C109 C 0.11509(14) 0.65214(17) 0.30936(17) 0.0732(12) Uani 1 1 d . U . A 1
H109 H 0.100451 0.627668 0.290452 0.088 Uiso 1 1 calc R U . A 1
C110 C 0.12573(15) 0.69654(17) 0.29735(19) 0.0775(14) Uani 1 1 d . U . A 1
H110 H 0.118842 0.702401 0.270513 0.093 Uiso 1 1 calc R U . A 1
C111 C 0.14662(16) 0.73129(17) 0.32624(17) 0.0751(13) Uani 1 1 d . U . A 1
H111 H 0.153217 0.761124 0.319100 0.090 Uiso 1 1 calc R U . A 1
C112 C 0.15821(19) 0.72341(18) 0.36572(17) 0.0785(13) Uani 1 1 d . U . A 1
H112 H 0.174239 0.747623 0.384630 0.094 Uiso 1 1 calc R U . A 1
Re1 Re 0.13727(4) 0.54146(5) 0.28445(4) 0.0597(3) Uani 0.415(3) 1 d D . P B 1
O1 O 0.1530(3) 0.5197(3) 0.2411(3) 0.077(3) Uani 0.415(3) 1 d D U P B 1
O2 O 0.1228(4) 0.5040(3) 0.3235(2) 0.086(2) Uani 0.415(3) 1 d D U P B 1
O3 O 0.1865(3) 0.5939(3) 0.2936(4) 0.100(3) Uani 0.415(3) 1 d D U P B 1
O4 O 0.0933(3) 0.5510(3) 0.2706(6) 0.083(4) Uani 0.415(3) 1 d D U P B 1
Re1A Re 0.14589(5) 0.55886(5) 0.27604(5) 0.0815(3) Uani 0.420(2) 1 d D . P C 2
O1A O 0.1478(5) 0.5132(4) 0.2560(4) 0.085(4) Uiso 0.420(2) 1 d D U P C 2
O2A O 0.1577(5) 0.5629(4) 0.3267(3) 0.119(3) Uiso 0.420(2) 1 d D U P C 2
O3A O 0.1882(4) 0.6084(3) 0.2530(3) 0.104(3) Uiso 0.420(2) 1 d D U P C 2
O4A O 0.0939(4) 0.5526(6) 0.2655(5) 0.096(4) Uiso 0.420(2) 1 d D U P C 2
Re1B Re 0.12977(16) 0.54449(18) 0.29498(15) 0.1063(14) Uani 0.165(2) 1 d D . P D 3
O1B O 0.1281(9) 0.5584(8) 0.2424(4) 0.097(5) Uiso 0.165(2) 1 d D U P D 3
O3B O 0.1177(10) 0.4902(6) 0.2960(9) 0.118(7) Uiso 0.165(2) 1 d D U P D 3
O2B O 0.0856(7) 0.5513(9) 0.3150(8) 0.110(6) Uiso 0.165(2) 1 d D U P D 3
O4B O 0.1804(5) 0.5880(5) 0.3119(5) 0.051(4) Uiso 0.165(2) 1 d D U P D 3
Re2 Re 0.49769(2) 0.47240(2) 0.89348(2) 0.04932(9) Uani 0.954(2) 1 d D U P E 1
O5 O 0.44381(10) 0.42537(9) 0.89447(11) 0.0648(8) Uani 0.954(2) 1 d D U P E 1
O6 O 0.53741(11) 0.45477(11) 0.89587(12) 0.0696(9) Uani 0.954(2) 1 d D U P E 1
O7 O 0.50526(11) 0.50237(11) 0.84830(9) 0.0666(8) Uani 0.954(2) 1 d D U P E 1
O8 O 0.50514(11) 0.50765(11) 0.93382(10) 0.0653(8) Uani 0.954(2) 1 d D U P E 1
Re2' Re 0.4956(3) 0.4631(4) 0.9034(3) 0.076(2) Uiso 0.046(2) 1 d D U P E 2
O8' O 0.4692(16) 0.4801(17) 0.8666(12) 0.060(7) Uiso 0.046(2) 1 d D U P E 2
O7' O 0.5423(14) 0.465(2) 0.8829(17) 0.078(11) Uiso 0.046(2) 1 d D U P E 2
O6' O 0.4537(15) 0.4065(9) 0.9133(17) 0.078(10) Uiso 0.046(2) 1 d D U P E 2
O5' O 0.5034(19) 0.4924(18) 0.9482(10) 0.062(10) Uiso 0.046(2) 1 d D U P E 2
Re3 Re 0.00098(3) 0.49361(2) 0.50491(2) 0.05404(19) Uani 0.3887(10) 1 d G U P F -1
O9 O -0.0046(2) 0.45903(15) 0.46372(10) 0.0678(19) Uiso 0.3887(10) 1 d G U P F -1
O10 O -0.00061(19) 0.46772(16) 0.55029(8) 0.0560(15) Uiso 0.3887(10) 1 d G U P F -1
O11 O -0.04311(16) 0.5040(2) 0.50234(15) 0.140(4) Uiso 0.3887(10) 1 d G U P F -1
O12 O 0.05147(12) 0.54377(13) 0.50071(15) 0.125(4) Uiso 0.3887(10) 1 d G U P F -1
Re3' Re -0.01699(5) 0.49076(8) 0.51200(5) 0.212(3) Uani 0.1112(10) 1 d G U P G -2
O9' O -0.07347(7) 0.4696(3) 0.49934(19) 0.070(6) Uiso 0.1112(10) 1 d G U P G -2
O10' O 0.0149(2) 0.54669(7) 0.49871(15) 0.125(7) Uiso 0.1112(10) 1 d G U P G -2
O11' O 0.00109(18) 0.45930(11) 0.48579(11) 0.106(8) Uiso 0.1112(10) 1 d G U P G -2
O12' O -0.01263(19) 0.4846(2) 0.56382(4) 0.098(7) Uiso 0.1112(10) 1 d G U P G -2
N1S N 0.1484(2) 0.6019(2) 0.4437(2) 0.121(2) Uani 1 1 d D U . . .
C1S C 0.1237(2) 0.5673(2) 0.43165(18) 0.0852(14) Uani 1 1 d D U . . .
C2S C 0.0936(3) 0.5223(2) 0.4133(2) 0.107(2) Uani 1 1 d D U . . .
H2S1 H 0.104631 0.521065 0.385773 0.160 Uiso 1 1 calc R U . . .
H2S2 H 0.062629 0.517362 0.411346 0.160 Uiso 1 1 calc R U . . .
H2S3 H 0.093509 0.498642 0.430608 0.160 Uiso 1 1 calc R U . . .
C113 C 0.3572(2) 0.6437(2) 0.5878(3) 0.079(2) Uani 0.6667 1 d D U P H 1
H113 H 0.373179 0.627391 0.589156 0.095 Uiso 0.6667 1 calc R U P H 1
C114 C 0.3091(2) 0.6199(2) 0.5868(3) 0.085(2) Uani 0.6667 1 d D U P H 1
H114 H 0.292868 0.587640 0.585381 0.102 Uiso 0.6667 1 calc R U P H 1
N2S N 0.4515(10) 0.6541(12) 0.5998(9) 0.098(9) Uiso 0.1667 1 d D U P I 2
C3S C 0.4214(10) 0.6491(11) 0.6187(9) 0.078(7) Uiso 0.1667 1 d D U P I 2
C4S C 0.3862(12) 0.6441(15) 0.6495(11) 0.103(11) Uiso 0.1667 1 d D U P I 2
H4S1 H 0.355871 0.626654 0.637256 0.154 Uiso 0.1667 1 calc R U P I 2
H4S2 H 0.391713 0.674268 0.657536 0.154 Uiso 0.1667 1 calc R U P I 2
H4S3 H 0.388079 0.628083 0.673847 0.154 Uiso 0.1667 1 calc R U P I 2
 
loop_
 _atom_site_aniso_label
 _atom_site_aniso_U_11
 _atom_site_aniso_U_22
 _atom_site_aniso_U_33
 _atom_site_aniso_U_23
 _atom_site_aniso_U_13
 _atom_site_aniso_U_12
Zn1 0.03425(16) 0.03126(16) 0.0531(2) 0.00504(13) 0.00357(13) 0.01837(13)
Zn2 0.03641(18) 0.03641(18) 0.0537(4) 0.000 0.000 0.01820(9)
N1 0.0333(12) 0.0329(12) 0.0587(16) -0.0033(11) -0.0072(11) 0.0138(10)
N2 0.0343(11) 0.0318(11) 0.0458(13) -0.0020(9) -0.0004(9) 0.0151(9)
N3 0.0483(15) 0.0423(14) 0.0568(17) 0.0047(12) -0.0004(12) 0.0239(12)
N4 0.0304(11) 0.0353(12) 0.0545(15) -0.0009(10) -0.0031(10) 0.0133(10)
N5 0.0304(11) 0.0384(12) 0.0549(15) -0.0097(11) -0.0038(10) 0.0165(10)
N6 0.0300(11) 0.0344(11) 0.0539(14) -0.0036(10) 0.0010(10) 0.0159(9)
N7 0.0494(15) 0.0420(14) 0.0573(16) 0.0063(12) 0.0027(12) 0.0281(12)
N8 0.0359(12) 0.0367(12) 0.0525(14) 0.0025(10) 0.0034(10) 0.0209(10)
N9 0.0323(12) 0.0415(14) 0.0654(18) 0.0095(12) -0.0038(12) 0.0103(11)
N10 0.0322(12) 0.0385(13) 0.0567(16) 0.0097(11) -0.0027(11) 0.0102(10)
C1 0.0364(15) 0.0416(16) 0.067(2) 0.0028(15) -0.0037(14) 0.0132(13)
C2 0.0314(15) 0.061(2) 0.077(3) -0.0009(19) -0.0116(15) 0.0139(15)
C3 0.0387(17) 0.080(3) 0.081(3) 0.008(2) -0.0077(17) 0.0290(19)
C4 0.0430(17) 0.062(2) 0.071(2) 0.0168(18) 0.0009(16) 0.0295(16)
C5 0.0365(14) 0.0461(16) 0.0535(18) 0.0040(13) -0.0025(12) 0.0217(13)
C6 0.0366(14) 0.0343(14) 0.0591(19) 0.0042(12) 0.0016(13) 0.0176(12)
C7 0.0325(13) 0.0285(12) 0.0463(15) -0.0003(10) -0.0008(11) 0.0110(10)
C8 0.0401(15) 0.0318(13) 0.0617(19) 0.0013(12) 0.0045(13) 0.0173(12)
C9 0.0419(15) 0.0290(13) 0.0590(19) -0.0005(12) 0.0022(13) 0.0132(12)
C10 0.0318(13) 0.0370(14) 0.0502(17) 0.0001(12) -0.0034(11) 0.0118(11)
C11 0.0336(13) 0.0393(15) 0.0570(18) -0.0010(13) 0.0019(12) 0.0178(12)
C12 0.0363(14) 0.0333(13) 0.0528(17) 0.0001(12) 0.0024(12) 0.0172(11)
C13 0.071(3) 0.069(3) 0.068(2) 0.021(2) 0.009(2) 0.039(2)
C14 0.087(3) 0.068(3) 0.068(3) 0.018(2) 0.001(2) 0.050(2)
C15 0.082(3) 0.052(2) 0.090(3) 0.000(2) -0.029(2) 0.041(2)
C16 0.052(2) 0.056(2) 0.082(3) 0.0075(19) -0.0066(18) 0.0329(18)
C17 0.0421(16) 0.0379(15) 0.070(2) 0.0001(14) -0.0102(15) 0.0199(13)
C18 0.0374(15) 0.0404(16) 0.072(2) 0.0074(15) 0.0007(14) 0.0172(13)
C19 0.0296(12) 0.0365(14) 0.0557(18) 0.0033(12) 0.0006(12) 0.0126(11)
C20 0.0505(19) 0.0427(17) 0.0526(19) 0.0010(14) -0.0045(15) 0.0071(15)
C21 0.0476(18) 0.0353(15) 0.063(2) 0.0013(14) -0.0021(16) 0.0030(14)
C22 0.0335(13) 0.0367(14) 0.0543(18) 0.0051(12) -0.0028(12) 0.0135(12)
C23 0.0423(16) 0.0388(15) 0.0528(18) -0.0023(13) -0.0035(13) 0.0176(13)
C24 0.0403(15) 0.0316(13) 0.0621(19) -0.0024(12) -0.0086(13) 0.0169(12)
C25 0.0352(14) 0.0433(16) 0.062(2) -0.0076(14) -0.0007(13) 0.0183(13)
C26 0.0334(15) 0.057(2) 0.070(2) -0.0136(17) -0.0055(15) 0.0186(14)
C27 0.0377(16) 0.068(2) 0.073(2) -0.0142(19) -0.0089(16) 0.0263(17)
C28 0.0477(18) 0.055(2) 0.060(2) -0.0062(16) -0.0046(15) 0.0300(16)
C29 0.0346(14) 0.0405(15) 0.0571(18) -0.0072(13) -0.0024(12) 0.0196(12)
C30 0.0348(14) 0.0436(16) 0.0538(18) -0.0026(13) 0.0012(12) 0.0189(12)
C31 0.0321(13) 0.0354(13) 0.0514(17) -0.0010(12) 0.0025(11) 0.0156(11)
C32 0.0327(13) 0.0363(13) 0.0455(15) 0.0015(11) 0.0010(11) 0.0161(11)
C33 0.0316(13) 0.0380(14) 0.0496(16) 0.0008(12) -0.0027(11) 0.0158(11)
C34 0.0306(12) 0.0360(13) 0.0478(16) 0.0005(11) -0.0005(11) 0.0125(11)
C35 0.0406(15) 0.0320(13) 0.0614(19) 0.0037(13) 0.0018(13) 0.0175(12)
C36 0.0367(14) 0.0414(15) 0.061(2) 0.0003(13) 0.0011(13) 0.0214(13)
C37 0.059(2) 0.0473(18) 0.064(2) 0.0113(16) 0.0059(17) 0.0313(16)
C38 0.084(3) 0.056(2) 0.069(3) 0.0107(18) -0.005(2) 0.040(2)
C39 0.083(3) 0.067(3) 0.096(3) -0.001(2) -0.030(3) 0.048(3)
C40 0.065(2) 0.058(2) 0.089(3) -0.002(2) -0.026(2) 0.033(2)
C41 0.0514(18) 0.0416(16) 0.0593(19) 0.0010(14) -0.0074(15) 0.0290(14)
C42 0.0389(15) 0.0369(14) 0.067(2) 0.0022(14) -0.0031(14) 0.0207(12)
C43 0.0292(12) 0.0369(14) 0.0546(17) 0.0065(12) 0.0049(11) 0.0159(11)
C44 0.0363(14) 0.0412(15) 0.0561(19) -0.0028(13) 0.0016(13) 0.0149(12)
C45 0.0394(15) 0.0416(16) 0.0573(19) 0.0078(14) -0.0011(13) 0.0154(13)
C46 0.0318(13) 0.0355(14) 0.0594(19) 0.0071(13) 0.0034(12) 0.0138(11)
C47 0.0372(15) 0.0336(13) 0.0568(18) 0.0030(12) 0.0010(13) 0.0137(12)
C48 0.0357(14) 0.0393(15) 0.0549(18) 0.0040(13) -0.0007(12) 0.0178(12)
C49 0.0332(13) 0.0333(13) 0.0592(19) 0.0032(12) -0.0036(12) 0.0120(11)
C50 0.0310(13) 0.0373(14) 0.0564(18) 0.0032(13) 0.0016(12) 0.0120(11)
C51 0.0341(13) 0.0358(14) 0.0465(16) 0.0004(11) 0.0002(11) 0.0136(11)
C52 0.0336(13) 0.0293(12) 0.0505(16) 0.0010(11) 0.0006(11) 0.0150(10)
C53 0.0348(13) 0.0331(13) 0.0522(17) 0.0044(12) 0.0003(12) 0.0135(11)
C54 0.0395(15) 0.0377(15) 0.0566(18) 0.0096(13) 0.0042(13) 0.0175(12)
C55 0.0297(12) 0.0329(13) 0.0477(16) 0.0002(11) 0.0013(11) 0.0154(10)
C56 0.0311(13) 0.0450(16) 0.0537(18) 0.0030(13) 0.0040(12) 0.0170(12)
C57 0.0360(14) 0.0533(18) 0.0474(17) 0.0041(14) 0.0020(12) 0.0198(13)
C58 0.0312(13) 0.0365(14) 0.0531(17) 0.0051(12) -0.0012(12) 0.0135(11)
C59 0.0316(13) 0.0376(14) 0.0570(18) 0.0000(12) 0.0019(12) 0.0165(11)
C60 0.0344(13) 0.0360(14) 0.0478(16) 0.0019(12) 0.0030(11) 0.0154(11)
C101 0.061(2) 0.091(3) 0.059(2) 0.006(2) 0.0053(18) 0.051(2)
C102 0.069(2) 0.064(2) 0.061(2) -0.0019(18) -0.0045(18) 0.039(2)
C103 0.0462(18) 0.059(2) 0.063(2) 0.0062(17) -0.0063(16) 0.0225(16)
C104 0.052(2) 0.061(2) 0.074(3) 0.0125(19) -0.0055(18) 0.0280(18)
C105 0.060(2) 0.065(2) 0.068(3) 0.006(2) -0.0025(19) 0.024(2)
C106 0.050(2) 0.095(3) 0.053(2) 0.001(2) -0.0028(16) 0.033(2)
C107 0.083(3) 0.077(3) 0.075(3) 0.014(2) 0.015(2) 0.040(3)
C108 0.060(2) 0.058(2) 0.100(3) 0.022(2) 0.013(2) 0.029(2)
C109 0.047(2) 0.070(3) 0.094(3) 0.025(2) 0.000(2) 0.0226(19)
C110 0.046(2) 0.065(3) 0.119(4) 0.022(3) 0.001(2) 0.026(2)
C111 0.057(2) 0.063(3) 0.111(4) 0.023(3) 0.014(2) 0.035(2)
C112 0.080(3) 0.061(3) 0.095(3) 0.025(2) 0.030(3) 0.036(2)
Re1 0.0569(4) 0.0390(4) 0.0727(6) -0.0044(4) -0.0222(4) 0.0161(3)
O1 0.062(5) 0.053(4) 0.085(6) 0.001(4) -0.008(5) 0.006(3)
O2 0.121(6) 0.098(6) 0.065(4) 0.003(4) -0.002(4) 0.075(5)
O3 0.066(5) 0.079(5) 0.128(8) -0.034(6) -0.007(5) 0.016(4)
O4 0.061(4) 0.028(3) 0.150(8) -0.009(4) -0.060(5) 0.014(3)
Re1A 0.0858(6) 0.0489(5) 0.1138(7) -0.0106(4) -0.0503(5) 0.0365(4)
Re1B 0.0786(16) 0.097(2) 0.0843(19) -0.0072(14) -0.0120(13) -0.0003(13)
Re2 0.04240(10) 0.03727(11) 0.06199(15) 0.00549(8) -0.01112(7) 0.01521(7)
O5 0.0458(14) 0.0408(13) 0.095(2) 0.0054(13) -0.0158(14) 0.0119(11)
O6 0.0583(17) 0.0568(18) 0.099(3) -0.0035(16) -0.0257(16) 0.0328(15)
O7 0.0619(17) 0.0653(18) 0.0610(17) 0.0130(14) -0.0138(14) 0.0230(14)
O8 0.0641(18) 0.0557(17) 0.0666(18) 0.0070(14) 0.0047(14) 0.0227(14)
Re3 0.0677(3) 0.0396(3) 0.0636(4) 0.0033(2) -0.0085(2) 0.0334(3)
Re3' 0.114(3) 0.132(3) 0.412(7) -0.061(4) -0.159(4) 0.078(3)
N1S 0.120(4) 0.112(4) 0.152(5) -0.047(4) -0.070(4) 0.074(4)
C1S 0.095(4) 0.083(4) 0.077(3) -0.007(3) -0.014(3) 0.044(3)
C2S 0.107(5) 0.082(4) 0.104(4) -0.012(3) -0.004(4) 0.027(4)
C113 0.073(4) 0.081(5) 0.101(5) -0.010(4) 0.015(4) 0.052(4)
C114 0.086(5) 0.052(3) 0.100(6) -0.024(4) -0.015(4) 0.023(4)
 
_geom_special_details
;
 All esds (except the esd in the dihedral angle between two l.s. planes)
 are estimated using the full covariance matrix.  The cell esds are taken
 into account individually in the estimation of esds in distances, angles
 and torsion angles; correlations between esds in cell parameters are only
 used when they are defined by crystal symmetry.  An approximate (isotropic)
 treatment of cell esds is used for estimating esds involving l.s. planes.
;
 
loop_
 _geom_bond_atom_site_label_1
 _geom_bond_atom_site_label_2
 _geom_bond_distance
 _geom_bond_site_symmetry_2
 _geom_bond_publ_flag
Zn1 N8 2.133(3) . ?
Zn1 N1 2.140(3) 15_556 ?
Zn1 N7 2.176(3) . ?
Zn1 N6 2.193(3) 14_456 ?
Zn1 N5 2.218(3) 14_456 ?
Zn1 N2 2.269(3) 15_556 ?
Zn2 N3 2.138(3) . ?
Zn2 N3 2.138(3) 2_665 ?
Zn2 N3 2.138(3) 3_565 ?
Zn2 N4 2.178(3) . ?
Zn2 N4 2.178(3) 3_565 ?
Zn2 N4 2.178(3) 2_665 ?
N1 C5 1.329(4) . ?
N1 C1 1.335(4) . ?
N2 C6 1.267(4) . ?
N2 C7 1.430(4) . ?
N3 C13 1.329(5) . ?
N3 C17 1.344(5) . ?
N4 C18 1.277(4) . ?
N4 C19 1.433(4) . ?
N5 C29 1.327(5) . ?
N5 C25 1.335(4) . ?
N6 C30 1.279(4) . ?
N6 C31 1.435(4) . ?
N7 C37 1.338(4) . ?
N7 C41 1.345(5) . ?
N8 C42 1.280(4) . ?
N8 C43 1.433(4) . ?
N9 C49 1.393(4) . ?
N9 C22 1.422(4) . ?
N9 C10 1.434(4) . ?
N10 C34 1.401(4) . ?
N10 C46 1.425(4) . ?
N10 C58 1.426(4) . ?
C1 C2 1.390(5) . ?
C1 H1 0.9500 . ?
C2 C3 1.379(6) . ?
C2 H2 0.9500 . ?
C3 C4 1.370(6) . ?
C3 H3 0.9500 . ?
C4 C5 1.405(5) . ?
C4 H4 0.9500 . ?
C5 C6 1.466(4) . ?
C6 H6 0.9500 . ?
C7 C12 1.380(4) . ?
C7 C8 1.406(4) . ?
C8 C9 1.380(4) . ?
C8 H8 0.9500 . ?
C9 C10 1.401(5) . ?
C9 H9 0.9500 . ?
C10 C11 1.388(4) . ?
C11 C12 1.381(4) . ?
C11 H11 0.9500 . ?
C12 H12 0.9500 . ?
C13 C14 1.399(6) . ?
C13 H13 0.9500 . ?
C14 C15 1.331(7) . ?
C14 H14 0.9500 . ?
C15 C16 1.398(7) . ?
C15 H15 0.9500 . ?
C16 C17 1.390(5) . ?
C16 H16 0.9500 . ?
C17 C18 1.459(5) . ?
C18 H18 0.9500 . ?
C19 C20 1.384(5) . ?
C19 C24 1.394(5) . ?
C20 C21 1.404(5) . ?
C20 H20 0.9500 . ?
C21 C22 1.386(5) . ?
C21 H21 0.9500 . ?
C22 C23 1.407(5) . ?
C23 C24 1.382(5) . ?
C23 H23 0.9500 . ?
C24 H24 0.9500 . ?
C25 C26 1.401(5) . ?
C25 H25 0.9500 . ?
C26 C27 1.376(6) . ?
C26 H26 0.9500 . ?
C27 C28 1.373(5) . ?
C27 H27 0.9500 . ?
C28 C29 1.391(5) . ?
C28 H28 0.9500 . ?
C29 C30 1.466(4) . ?
C30 H30 0.9500 . ?
C31 C32 1.387(4) . ?
C31 C36 1.390(4) . ?
C32 C33 1.379(4) . ?
C32 H32 0.9500 . ?
C33 C34 1.403(4) . ?
C33 H33 0.9500 . ?
C34 C35 1.400(4) . ?
C35 C36 1.373(5) . ?
C35 H35 0.9500 . ?
C36 H36 0.9500 . ?
C37 C38 1.369(6) . ?
C37 H37 0.9500 . ?
C38 C39 1.370(7) . ?
C38 H38 0.9500 . ?
C39 C40 1.398(7) . ?
C39 H39 0.9500 . ?
C40 C41 1.381(5) . ?
C40 H40 0.9500 . ?
C41 C42 1.486(5) . ?
C42 H42 0.9500 . ?
C43 C48 1.387(5) . ?
C43 C44 1.389(5) . ?
C44 C45 1.383(5) . ?
C44 H44 0.9500 . ?
C45 C46 1.388(5) . ?
C45 H45 0.9500 . ?
C46 C47 1.378(5) . ?
C47 C48 1.403(5) . ?
C47 H47 0.9500 . ?
C48 H48 0.9500 . ?
C49 C50 1.404(5) . ?
C49 C54 1.407(5) . ?
C50 C51 1.383(5) . ?
C50 H50 0.9500 . ?
C51 C52 1.389(4) . ?
C51 H51 0.9500 . ?
C52 C53 1.406(4) . ?
C52 C55 1.483(4) . ?
C53 C54 1.375(5) . ?
C53 H53 0.9500 . ?
C54 H54 0.9500 . ?
C55 C56 1.393(5) . ?
C55 C60 1.412(4) . ?
C56 C57 1.388(5) . ?
C56 H56 0.9500 . ?
C57 C58 1.382(4) . ?
C57 H57 0.9500 . ?
C58 C59 1.395(5) . ?
C59 C60 1.374(4) . ?
C59 H59 0.9500 . ?
C60 H60 0.9500 . ?
C101 C106 1.355(7) . ?
C101 C102 1.395(6) . ?
C101 H101 0.9500 . ?
C102 C103 1.364(6) . ?
C102 H102 0.9500 . ?
C103 C104 1.392(6) . ?
C103 H103 0.9500 . ?
C104 C105 1.387(6) . ?
C104 H104 0.9500 . ?
C105 C106 1.380(7) . ?
C105 H105 0.9500 . ?
C106 H106 0.9500 . ?
C107 C108 1.353(8) . ?
C107 C112 1.400(7) . ?
C107 H107 0.9500 . ?
C108 C109 1.387(7) . ?
C108 H108 0.9500 . ?
C109 C110 1.418(7) . ?
C109 H109 0.9500 . ?
C110 C111 1.393(8) . ?
C110 H110 0.9500 . ?
C111 C112 1.407(8) . ?
C111 H111 0.9500 . ?
C112 H112 0.9500 . ?
Re1 O2 1.688(8) . ?
Re1 O4 1.738(7) . ?
Re1 O3 1.754(8) . ?
Re1 O1 1.793(9) . ?
Re1A O2A 1.686(10) . ?
Re1A O4A 1.705(10) . ?
Re1A O1A 1.712(10) . ?
Re1A O3A 1.743(9) . ?
Re1B O3B 1.676(14) . ?
Re1B O4B 1.702(12) . ?
Re1B O2B 1.752(14) . ?
Re1B O1B 1.782(13) . ?
Re2 O8 1.707(3) . ?
Re2 O5 1.725(3) . ?
Re2 O6 1.729(3) . ?
Re2 O7 1.732(3) . ?
Re2' O7' 1.687(15) . ?
Re2' O5' 1.708(15) . ?
Re2' O6' 1.756(16) . ?
Re2' O8' 1.757(15) . ?
Re3 O11 1.7024 . ?
Re3 O10 1.7050 . ?
Re3 O12 1.7137 . ?
Re3 O9 1.7277 . ?
Re3' O11' 1.7024 . ?
Re3' O10' 1.7051 . ?
Re3' O12' 1.7136 . ?
Re3' O9' 1.7277 . ?
N1S C1S 1.118(7) . ?
C1S C2S 1.472(9) . ?
C2S H2S1 0.9800 . ?
C2S H2S2 0.9800 . ?
C2S H2S3 0.9800 . ?
C113 C114 1.340(7) 2_665 ?
C113 C114 1.412(7) . ?
C113 H113 0.9500 . ?
C114 H114 0.9500 . ?
N2S C3S 1.129(18) . ?
C3S C4S 1.503(19) . ?
C4S H4S1 0.9800 . ?
C4S H4S2 0.9800 . ?
C4S H4S3 0.9800 . ?
 
loop_
 _geom_angle_atom_site_label_1
 _geom_angle_atom_site_label_2
 _geom_angle_atom_site_label_3
 _geom_angle
 _geom_angle_site_symmetry_1
 _geom_angle_site_symmetry_3
 _geom_angle_publ_flag
N8 Zn1 N1 165.37(11) . 15_556 ?
N8 Zn1 N7 77.17(11) . . ?
N1 Zn1 N7 90.91(11) 15_556 . ?
N8 Zn1 N6 105.12(10) . 14_456 ?
N1 Zn1 N6 88.53(10) 15_556 14_456 ?
N7 Zn1 N6 165.67(10) . 14_456 ?
N8 Zn1 N5 93.95(10) . 14_456 ?
N1 Zn1 N5 94.49(10) 15_556 14_456 ?
N7 Zn1 N5 89.91(11) . 14_456 ?
N6 Zn1 N5 75.86(10) 14_456 14_456 ?
N8 Zn1 N2 98.13(9) . 15_556 ?
N1 Zn1 N2 76.11(10) 15_556 15_556 ?
N7 Zn1 N2 103.12(10) . 15_556 ?
N6 Zn1 N2 90.65(9) 14_456 15_556 ?
N5 Zn1 N2 163.88(10) 14_456 15_556 ?
N3 Zn2 N3 95.13(11) . 2_665 ?
N3 Zn2 N3 95.13(11) . 3_565 ?
N3 Zn2 N3 95.13(11) 2_665 3_565 ?
N3 Zn2 N4 77.21(11) . . ?
N3 Zn2 N4 88.88(11) 2_665 . ?
N3 Zn2 N4 171.67(11) 3_565 . ?
N3 Zn2 N4 88.88(11) . 3_565 ?
N3 Zn2 N4 171.67(11) 2_665 3_565 ?
N3 Zn2 N4 77.21(11) 3_565 3_565 ?
N4 Zn2 N4 99.15(9) . 3_565 ?
N3 Zn2 N4 171.67(11) . 2_665 ?
N3 Zn2 N4 77.21(11) 2_665 2_665 ?
N3 Zn2 N4 88.88(11) 3_565 2_665 ?
N4 Zn2 N4 99.15(9) . 2_665 ?
N4 Zn2 N4 99.15(9) 3_565 2_665 ?
C5 N1 C1 118.1(3) . . ?
C5 N1 Zn1 115.1(2) . 14_456 ?
C1 N1 Zn1 126.6(2) . 14_456 ?
C6 N2 C7 116.6(3) . . ?
C6 N2 Zn1 110.9(2) . 14_456 ?
C7 N2 Zn1 132.3(2) . 14_456 ?
C13 N3 C17 119.0(3) . . ?
C13 N3 Zn2 127.5(3) . . ?
C17 N3 Zn2 113.5(2) . . ?
C18 N4 C19 119.5(3) . . ?
C18 N4 Zn2 112.8(2) . . ?
C19 N4 Zn2 126.1(2) . . ?
C29 N5 C25 119.0(3) . . ?
C29 N5 Zn1 112.4(2) . 15_556 ?
C25 N5 Zn1 128.6(2) . 15_556 ?
C30 N6 C31 115.8(3) . . ?
C30 N6 Zn1 113.0(2) . 15_556 ?
C31 N6 Zn1 129.3(2) . 15_556 ?
C37 N7 C41 116.5(3) . . ?
C37 N7 Zn1 129.9(3) . . ?
C41 N7 Zn1 113.1(2) . . ?
C42 N8 C43 117.7(3) . . ?
C42 N8 Zn1 115.1(2) . . ?
C43 N8 Zn1 127.1(2) . . ?
C49 N9 C22 118.9(3) . . ?
C49 N9 C10 120.8(3) . . ?
C22 N9 C10 120.1(3) . . ?
C34 N10 C46 118.4(3) . . ?
C34 N10 C58 120.3(3) . . ?
C46 N10 C58 115.5(2) . . ?
N1 C1 C2 122.3(3) . . ?
N1 C1 H1 118.8 . . ?
C2 C1 H1 118.8 . . ?
C3 C2 C1 119.4(3) . . ?
C3 C2 H2 120.3 . . ?
C1 C2 H2 120.3 . . ?
C4 C3 C2 118.6(3) . . ?
C4 C3 H3 120.7 . . ?
C2 C3 H3 120.7 . . ?
C3 C4 C5 118.7(4) . . ?
C3 C4 H4 120.7 . . ?
C5 C4 H4 120.7 . . ?
N1 C5 C4 122.7(3) . . ?
N1 C5 C6 116.9(3) . . ?
C4 C5 C6 120.3(3) . . ?
N2 C6 C5 120.8(3) . . ?
N2 C6 H6 119.6 . . ?
C5 C6 H6 119.6 . . ?
C12 C7 C8 118.8(3) . . ?
C12 C7 N2 119.6(3) . . ?
C8 C7 N2 121.6(3) . . ?
C9 C8 C7 121.2(3) . . ?
C9 C8 H8 119.4 . . ?
C7 C8 H8 119.4 . . ?
C8 C9 C10 119.0(3) . . ?
C8 C9 H9 120.5 . . ?
C10 C9 H9 120.5 . . ?
C11 C10 C9 119.9(3) . . ?
C11 C10 N9 120.9(3) . . ?
C9 C10 N9 119.2(3) . . ?
C12 C11 C10 120.5(3) . . ?
C12 C11 H11 119.8 . . ?
C10 C11 H11 119.8 . . ?
C7 C12 C11 120.6(3) . . ?
C7 C12 H12 119.7 . . ?
C11 C12 H12 119.7 . . ?
N3 C13 C14 121.9(4) . . ?
N3 C13 H13 119.0 . . ?
C14 C13 H13 119.0 . . ?
C15 C14 C13 119.2(4) . . ?
C15 C14 H14 120.4 . . ?
C13 C14 H14 120.4 . . ?
C14 C15 C16 120.2(4) . . ?
C14 C15 H15 119.9 . . ?
C16 C15 H15 119.9 . . ?
C17 C16 C15 118.0(4) . . ?
C17 C16 H16 121.0 . . ?
C15 C16 H16 121.0 . . ?
N3 C17 C16 121.6(4) . . ?
N3 C17 C18 116.4(3) . . ?
C16 C17 C18 122.0(4) . . ?
N4 C18 C17 119.6(3) . . ?
N4 C18 H18 120.2 . . ?
C17 C18 H18 120.2 . . ?
C20 C19 C24 119.4(3) . . ?
C20 C19 N4 119.9(3) . . ?
C24 C19 N4 120.6(3) . . ?
C19 C20 C21 120.1(3) . . ?
C19 C20 H20 119.9 . . ?
C21 C20 H20 119.9 . . ?
C22 C21 C20 120.2(3) . . ?
C22 C21 H21 119.9 . . ?
C20 C21 H21 119.9 . . ?
C21 C22 C23 119.2(3) . . ?
C21 C22 N9 121.8(3) . . ?
C23 C22 N9 119.0(3) . . ?
C24 C23 C22 119.9(3) . . ?
C24 C23 H23 120.0 . . ?
C22 C23 H23 120.0 . . ?
C23 C24 C19 120.7(3) . . ?
C23 C24 H24 119.7 . . ?
C19 C24 H24 119.7 . . ?
N5 C25 C26 120.7(3) . . ?
N5 C25 H25 119.6 . . ?
C26 C25 H25 119.6 . . ?
C27 C26 C25 120.0(3) . . ?
C27 C26 H26 120.0 . . ?
C25 C26 H26 120.0 . . ?
C28 C27 C26 118.7(4) . . ?
C28 C27 H27 120.6 . . ?
C26 C27 H27 120.6 . . ?
C27 C28 C29 118.4(4) . . ?
C27 C28 H28 120.8 . . ?
C29 C28 H28 120.8 . . ?
N5 C29 C28 123.2(3) . . ?
N5 C29 C30 117.1(3) . . ?
C28 C29 C30 119.7(3) . . ?
N6 C30 C29 120.0(3) . . ?
N6 C30 H30 120.0 . . ?
C29 C30 H30 120.0 . . ?
C32 C31 C36 119.5(3) . . ?
C32 C31 N6 120.2(3) . . ?
C36 C31 N6 120.2(3) . . ?
C33 C32 C31 120.0(3) . . ?
C33 C32 H32 120.0 . . ?
C31 C32 H32 120.0 . . ?
C32 C33 C34 120.6(3) . . ?
C32 C33 H33 119.7 . . ?
C34 C33 H33 119.7 . . ?
C35 C34 N10 120.4(3) . . ?
C35 C34 C33 118.8(3) . . ?
N10 C34 C33 120.7(3) . . ?
C36 C35 C34 120.0(3) . . ?
C36 C35 H35 120.0 . . ?
C34 C35 H35 120.0 . . ?
C35 C36 C31 120.8(3) . . ?
C35 C36 H36 119.6 . . ?
C31 C36 H36 119.6 . . ?
N7 C37 C38 124.0(4) . . ?
N7 C37 H37 118.0 . . ?
C38 C37 H37 118.0 . . ?
C37 C38 C39 118.8(4) . . ?
C37 C38 H38 120.6 . . ?
C39 C38 H38 120.6 . . ?
C38 C39 C40 119.2(4) . . ?
C38 C39 H39 120.4 . . ?
C40 C39 H39 120.4 . . ?
C41 C40 C39 117.5(4) . . ?
C41 C40 H40 121.2 . . ?
C39 C40 H40 121.2 . . ?
N7 C41 C40 123.8(3) . . ?
N7 C41 C42 115.5(3) . . ?
C40 C41 C42 120.6(4) . . ?
N8 C42 C41 119.0(3) . . ?
N8 C42 H42 120.5 . . ?
C41 C42 H42 120.5 . . ?
C48 C43 C44 120.6(3) . . ?
C48 C43 N8 122.0(3) . . ?
C44 C43 N8 117.4(3) . . ?
C45 C44 C43 119.0(3) . . ?
C45 C44 H44 120.5 . . ?
C43 C44 H44 120.5 . . ?
C44 C45 C46 121.2(3) . . ?
C44 C45 H45 119.4 . . ?
C46 C45 H45 119.4 . . ?
C47 C46 C45 119.5(3) . . ?
C47 C46 N10 119.8(3) . . ?
C45 C46 N10 120.6(3) . . ?
C46 C47 C48 120.0(3) . . ?
C46 C47 H47 120.0 . . ?
C48 C47 H47 120.0 . . ?
C43 C48 C47 119.6(3) . . ?
C43 C48 H48 120.2 . . ?
C47 C48 H48 120.2 . . ?
N9 C49 C50 122.5(3) . . ?
N9 C49 C54 120.1(3) . . ?
C50 C49 C54 117.3(3) . . ?
C51 C50 C49 120.6(3) . . ?
C51 C50 H50 119.7 . . ?
C49 C50 H50 119.7 . . ?
C50 C51 C52 121.9(3) . . ?
C50 C51 H51 119.0 . . ?
C52 C51 H51 119.0 . . ?
C51 C52 C53 117.5(3) . . ?
C51 C52 C55 122.1(3) . . ?
C53 C52 C55 120.4(3) . . ?
C54 C53 C52 121.0(3) . . ?
C54 C53 H53 119.5 . . ?
C52 C53 H53 119.5 . . ?
C53 C54 C49 121.4(3) . . ?
C53 C54 H54 119.3 . . ?
C49 C54 H54 119.3 . . ?
C56 C55 C60 117.1(3) . . ?
C56 C55 C52 121.4(3) . . ?
C60 C55 C52 121.6(3) . . ?
C57 C56 C55 120.9(3) . . ?
C57 C56 H56 119.5 . . ?
C55 C56 H56 119.5 . . ?
C58 C57 C56 121.0(3) . . ?
C58 C57 H57 119.5 . . ?
C56 C57 H57 119.5 . . ?
C57 C58 C59 119.0(3) . . ?
C57 C58 N10 118.7(3) . . ?
C59 C58 N10 122.2(3) . . ?
C60 C59 C58 119.9(3) . . ?
C60 C59 H59 120.1 . . ?
C58 C59 H59 120.1 . . ?
C59 C60 C55 122.0(3) . . ?
C59 C60 H60 119.0 . . ?
C55 C60 H60 119.0 . . ?
C106 C101 C102 120.5(4) . . ?
C106 C101 H101 119.7 . . ?
C102 C101 H101 119.7 . . ?
C103 C102 C101 119.3(4) . . ?
C103 C102 H102 120.3 . . ?
C101 C102 H102 120.3 . . ?
C102 C103 C104 120.5(4) . . ?
C102 C103 H103 119.8 . . ?
C104 C103 H103 119.8 . . ?
C105 C104 C103 119.6(4) . . ?
C105 C104 H104 120.2 . . ?
C103 C104 H104 120.2 . . ?
C106 C105 C104 119.4(4) . . ?
C106 C105 H105 120.3 . . ?
C104 C105 H105 120.3 . . ?
C101 C106 C105 120.7(4) . . ?
C101 C106 H106 119.7 . . ?
C105 C106 H106 119.7 . . ?
C108 C107 C112 122.2(5) . . ?
C108 C107 H107 118.9 . . ?
C112 C107 H107 118.9 . . ?
C107 C108 C109 120.0(5) . . ?
C107 C108 H108 120.0 . . ?
C109 C108 H108 120.0 . . ?
C108 C109 C110 120.6(5) . . ?
C108 C109 H109 119.7 . . ?
C110 C109 H109 119.7 . . ?
C111 C110 C109 117.7(5) . . ?
C111 C110 H110 121.1 . . ?
C109 C110 H110 121.1 . . ?
C110 C111 C112 121.8(5) . . ?
C110 C111 H111 119.1 . . ?
C112 C111 H111 119.1 . . ?
C107 C112 C111 117.4(6) . . ?
C107 C112 H112 121.3 . . ?
C111 C112 H112 121.3 . . ?
O2 Re1 O4 112.4(6) . . ?
O2 Re1 O3 114.1(6) . . ?
O4 Re1 O3 109.0(5) . . ?
O2 Re1 O1 108.5(5) . . ?
O4 Re1 O1 109.6(7) . . ?
O3 Re1 O1 102.8(5) . . ?
O2A Re1A O4A 113.4(7) . . ?
O2A Re1A O1A 109.3(6) . . ?
O4A Re1A O1A 108.5(7) . . ?
O2A Re1A O3A 107.1(6) . . ?
O4A Re1A O3A 109.5(7) . . ?
O1A Re1A O3A 108.9(6) . . ?
O3B Re1B O4B 122.2(12) . . ?
O3B Re1B O2B 112.5(12) . . ?
O4B Re1B O2B 108.9(10) . . ?
O3B Re1B O1B 106.7(12) . . ?
O4B Re1B O1B 103.4(10) . . ?
O2B Re1B O1B 100.4(11) . . ?
O8 Re2 O5 110.56(16) . . ?
O8 Re2 O6 109.90(17) . . ?
O5 Re2 O6 109.16(15) . . ?
O8 Re2 O7 108.29(17) . . ?
O5 Re2 O7 109.67(15) . . ?
O6 Re2 O7 109.23(18) . . ?
O7' Re2' O5' 116.4(18) . . ?
O7' Re2' O6' 110.4(18) . . ?
O5' Re2' O6' 106.6(16) . . ?
O7' Re2' O8' 109.7(17) . . ?
O5' Re2' O8' 110.2(16) . . ?
O6' Re2' O8' 102.5(16) . . ?
O11 Re3 O10 110.2 . . ?
O11 Re3 O12 109.7 . . ?
O10 Re3 O12 109.8 . . ?
O11 Re3 O9 107.0 . . ?
O10 Re3 O9 110.9 . . ?
O12 Re3 O9 109.2 . . ?
O11' Re3' O10' 110.2 . . ?
O11' Re3' O12' 109.7 . . ?
O10' Re3' O12' 109.8 . . ?
O11' Re3' O9' 107.0 . . ?
O10' Re3' O9' 110.9 . . ?
O12' Re3' O9' 109.2 . . ?
N1S C1S C2S 175.7(8) . . ?
C1S C2S H2S1 109.5 . . ?
C1S C2S H2S2 109.5 . . ?
H2S1 C2S H2S2 109.5 . . ?
C1S C2S H2S3 109.5 . . ?
H2S1 C2S H2S3 109.5 . . ?
H2S2 C2S H2S3 109.5 . . ?
C114 C113 C114 119.8(8) 2_665 . ?
C114 C113 H113 120.1 2_665 . ?
C114 C113 H113 120.1 . . ?
C113 C114 C113 120.1(8) 3_565 . ?
C113 C114 H114 119.9 3_565 . ?
C113 C114 H114 119.9 . . ?
N2S C3S C4S 171(4) . . ?
C3S C4S H4S1 109.5 . . ?
C3S C4S H4S2 109.5 . . ?
H4S1 C4S H4S2 109.5 . . ?
C3S C4S H4S3 109.5 . . ?
H4S1 C4S H4S3 109.5 . . ?
H4S2 C4S H4S3 109.5 . . ?
 
loop_
 _geom_torsion_atom_site_label_1
 _geom_torsion_atom_site_label_2
 _geom_torsion_atom_site_label_3
 _geom_torsion_atom_site_label_4
 _geom_torsion
 _geom_torsion_site_symmetry_1
 _geom_torsion_site_symmetry_2
 _geom_torsion_site_symmetry_3
 _geom_torsion_site_symmetry_4
 _geom_torsion_publ_flag
C5 N1 C1 C2 3.3(6) . . . . ?
Zn1 N1 C1 C2 -171.1(3) 14_456 . . . ?
N1 C1 C2 C3 -3.6(7) . . . . ?
C1 C2 C3 C4 0.9(7) . . . . ?
C2 C3 C4 C5 1.8(7) . . . . ?
C1 N1 C5 C4 -0.4(5) . . . . ?
Zn1 N1 C5 C4 174.6(3) 14_456 . . . ?
C1 N1 C5 C6 -177.2(3) . . . . ?
Zn1 N1 C5 C6 -2.2(4) 14_456 . . . ?
C3 C4 C5 N1 -2.1(6) . . . . ?
C3 C4 C5 C6 174.6(4) . . . . ?
C7 N2 C6 C5 179.1(3) . . . . ?
Zn1 N2 C6 C5 -5.2(4) 14_456 . . . ?
N1 C5 C6 N2 5.4(5) . . . . ?
C4 C5 C6 N2 -171.5(4) . . . . ?
C6 N2 C7 C12 -140.9(3) . . . . ?
Zn1 N2 C7 C12 44.6(4) 14_456 . . . ?
C6 N2 C7 C8 38.7(4) . . . . ?
Zn1 N2 C7 C8 -135.8(3) 14_456 . . . ?
C12 C7 C8 C9 1.0(5) . . . . ?
N2 C7 C8 C9 -178.6(3) . . . . ?
C7 C8 C9 C10 -1.2(5) . . . . ?
C8 C9 C10 C11 1.2(5) . . . . ?
C8 C9 C10 N9 -176.9(3) . . . . ?
C49 N9 C10 C11 -59.6(5) . . . . ?
C22 N9 C10 C11 124.5(4) . . . . ?
C49 N9 C10 C9 118.5(4) . . . . ?
C22 N9 C10 C9 -57.3(5) . . . . ?
C9 C10 C11 C12 -1.2(5) . . . . ?
N9 C10 C11 C12 176.9(3) . . . . ?
C8 C7 C12 C11 -0.9(5) . . . . ?
N2 C7 C12 C11 178.7(3) . . . . ?
C10 C11 C12 C7 1.0(5) . . . . ?
C17 N3 C13 C14 -2.0(7) . . . . ?
Zn2 N3 C13 C14 179.1(4) . . . . ?
N3 C13 C14 C15 0.2(8) . . . . ?
C13 C14 C15 C16 1.7(7) . . . . ?
C14 C15 C16 C17 -1.7(7) . . . . ?
C13 N3 C17 C16 2.0(6) . . . . ?
Zn2 N3 C17 C16 -179.0(3) . . . . ?
C13 N3 C17 C18 179.1(4) . . . . ?
Zn2 N3 C17 C18 -1.9(4) . . . . ?
C15 C16 C17 N3 -0.1(6) . . . . ?
C15 C16 C17 C18 -177.1(4) . . . . ?
C19 N4 C18 C17 -173.8(3) . . . . ?
Zn2 N4 C18 C17 -7.4(4) . . . . ?
N3 C17 C18 N4 6.5(5) . . . . ?
C16 C17 C18 N4 -176.4(4) . . . . ?
C18 N4 C19 C20 74.3(4) . . . . ?
Zn2 N4 C19 C20 -90.1(4) . . . . ?
C18 N4 C19 C24 -109.0(4) . . . . ?
Zn2 N4 C19 C24 86.5(3) . . . . ?
C24 C19 C20 C21 -5.3(6) . . . . ?
N4 C19 C20 C21 171.4(3) . . . . ?
C19 C20 C21 C22 1.6(6) . . . . ?
C20 C21 C22 C23 4.5(6) . . . . ?
C20 C21 C22 N9 -173.5(4) . . . . ?
C49 N9 C22 C21 127.0(4) . . . . ?
C10 N9 C22 C21 -57.1(5) . . . . ?
C49 N9 C22 C23 -51.0(5) . . . . ?
C10 N9 C22 C23 124.9(3) . . . . ?
C21 C22 C23 C24 -6.8(5) . . . . ?
N9 C22 C23 C24 171.2(3) . . . . ?
C22 C23 C24 C19 3.1(5) . . . . ?
C20 C19 C24 C23 3.0(5) . . . . ?
N4 C19 C24 C23 -173.7(3) . . . . ?
C29 N5 C25 C26 0.6(5) . . . . ?
Zn1 N5 C25 C26 -177.9(2) 15_556 . . . ?
N5 C25 C26 C27 1.5(5) . . . . ?
C25 C26 C27 C28 -2.6(6) . . . . ?
C26 C27 C28 C29 1.6(6) . . . . ?
C25 N5 C29 C28 -1.6(5) . . . . ?
Zn1 N5 C29 C28 177.2(3) 15_556 . . . ?
C25 N5 C29 C30 176.2(3) . . . . ?
Zn1 N5 C29 C30 -5.1(3) 15_556 . . . ?
C27 C28 C29 N5 0.4(5) . . . . ?
C27 C28 C29 C30 -177.3(3) . . . . ?
C31 N6 C30 C29 178.8(3) . . . . ?
Zn1 N6 C30 C29 13.2(4) 15_556 . . . ?
N5 C29 C30 N6 -5.6(5) . . . . ?
C28 C29 C30 N6 172.3(3) . . . . ?
C30 N6 C31 C32 134.0(3) . . . . ?
Zn1 N6 C31 C32 -63.2(4) 15_556 . . . ?
C30 N6 C31 C36 -44.3(4) . . . . ?
Zn1 N6 C31 C36 118.5(3) 15_556 . . . ?
C36 C31 C32 C33 5.7(5) . . . . ?
N6 C31 C32 C33 -172.6(3) . . . . ?
C31 C32 C33 C34 -3.1(5) . . . . ?
C46 N10 C34 C35 17.3(5) . . . . ?
C58 N10 C34 C35 -134.8(3) . . . . ?
C46 N10 C34 C33 -159.8(3) . . . . ?
C58 N10 C34 C33 48.1(4) . . . . ?
C32 C33 C34 C35 -0.7(5) . . . . ?
C32 C33 C34 N10 176.4(3) . . . . ?
N10 C34 C35 C36 -175.2(3) . . . . ?
C33 C34 C35 C36 2.0(5) . . . . ?
C34 C35 C36 C31 0.6(5) . . . . ?
C32 C31 C36 C35 -4.5(5) . . . . ?
N6 C31 C36 C35 173.8(3) . . . . ?
C41 N7 C37 C38 -1.1(6) . . . . ?
Zn1 N7 C37 C38 170.7(3) . . . . ?
N7 C37 C38 C39 1.5(7) . . . . ?
C37 C38 C39 C40 -0.6(8) . . . . ?
C38 C39 C40 C41 -0.6(8) . . . . ?
C37 N7 C41 C40 -0.2(6) . . . . ?
Zn1 N7 C41 C40 -173.4(3) . . . . ?
C37 N7 C41 C42 175.9(3) . . . . ?
Zn1 N7 C41 C42 2.7(4) . . . . ?
C39 C40 C41 N7 1.0(7) . . . . ?
C39 C40 C41 C42 -174.9(4) . . . . ?
C43 N8 C42 C41 -179.4(3) . . . . ?
Zn1 N8 C42 C41 3.1(4) . . . . ?
N7 C41 C42 N8 -4.0(5) . . . . ?
C40 C41 C42 N8 172.2(4) . . . . ?
C42 N8 C43 C48 -44.1(4) . . . . ?
Zn1 N8 C43 C48 133.0(3) . . . . ?
C42 N8 C43 C44 137.3(3) . . . . ?
Zn1 N8 C43 C44 -45.6(4) . . . . ?
C48 C43 C44 C45 0.1(5) . . . . ?
N8 C43 C44 C45 178.7(3) . . . . ?
C43 C44 C45 C46 -2.4(5) . . . . ?
C44 C45 C46 C47 3.3(5) . . . . ?
C44 C45 C46 N10 -177.6(3) . . . . ?
C34 N10 C46 C47 74.0(4) . . . . ?
C58 N10 C46 C47 -132.6(3) . . . . ?
C34 N10 C46 C45 -105.0(4) . . . . ?
C58 N10 C46 C45 48.4(4) . . . . ?
C45 C46 C47 C48 -1.9(5) . . . . ?
N10 C46 C47 C48 179.0(3) . . . . ?
C44 C43 C48 C47 1.3(5) . . . . ?
N8 C43 C48 C47 -177.2(3) . . . . ?
C46 C47 C48 C43 -0.4(5) . . . . ?
C22 N9 C49 C50 156.8(3) . . . . ?
C10 N9 C49 C50 -19.0(5) . . . . ?
C22 N9 C49 C54 -23.1(5) . . . . ?
C10 N9 C49 C54 161.1(3) . . . . ?
N9 C49 C50 C51 -176.6(3) . . . . ?
C54 C49 C50 C51 3.3(5) . . . . ?
C49 C50 C51 C52 0.5(5) . . . . ?
C50 C51 C52 C53 -3.1(5) . . . . ?
C50 C51 C52 C55 178.2(3) . . . . ?
C51 C52 C53 C54 1.9(5) . . . . ?
C55 C52 C53 C54 -179.4(3) . . . . ?
C52 C53 C54 C49 1.9(5) . . . . ?
N9 C49 C54 C53 175.4(3) . . . . ?
C50 C49 C54 C53 -4.5(5) . . . . ?
C51 C52 C55 C56 -27.3(4) . . . . ?
C53 C52 C55 C56 154.1(3) . . . . ?
C51 C52 C55 C60 152.1(3) . . . . ?
C53 C52 C55 C60 -26.5(4) . . . . ?
C60 C55 C56 C57 1.3(5) . . . . ?
C52 C55 C56 C57 -179.3(3) . . . . ?
C55 C56 C57 C58 -1.3(5) . . . . ?
C56 C57 C58 C59 0.9(5) . . . . ?
C56 C57 C58 N10 -177.4(3) . . . . ?
C34 N10 C58 C57 -150.1(3) . . . . ?
C46 N10 C58 C57 57.1(4) . . . . ?
C34 N10 C58 C59 31.7(5) . . . . ?
C46 N10 C58 C59 -121.2(3) . . . . ?
C57 C58 C59 C60 -0.7(5) . . . . ?
N10 C58 C59 C60 177.5(3) . . . . ?
C58 C59 C60 C55 0.9(5) . . . . ?
C56 C55 C60 C59 -1.1(4) . . . . ?
C52 C55 C60 C59 179.5(3) . . . . ?
C106 C101 C102 C103 -0.6(7) . . . . ?
C101 C102 C103 C104 0.0(6) . . . . ?
C102 C103 C104 C105 1.4(7) . . . . ?
C103 C104 C105 C106 -2.2(7) . . . . ?
C102 C101 C106 C105 -0.2(7) . . . . ?
C104 C105 C106 C101 1.6(7) . . . . ?
C112 C107 C108 C109 -5.0(8) . . . . ?
C107 C108 C109 C110 2.4(7) . . . . ?
C108 C109 C110 C111 -0.9(7) . . . . ?
C109 C110 C111 C112 1.9(7) . . . . ?
C108 C107 C112 C111 5.8(8) . . . . ?
C110 C111 C112 C107 -4.2(7) . . . . ?
C114 C113 C114 C113 -4.8(19) 2_665 . . 3_565 ?
 
_refine_diff_density_max    2.600
_refine_diff_density_min   -0.943
_refine_diff_density_rms    0.158

_shelx_res_file
;
TITL cut065_a.res in R-3
    jd326_sq.res
    created by SHELXL-2018/3 at 17:06:40 on 15-Oct-2020
CELL  0.68890  33.9439  33.9439  32.5256   90.000   90.000  120.000

ZERR     3.00   0.000062 0.000062 0.000115 0.000000 0.000000 0.000000
LATT   3
SYMM  - Y,   X - Y,   Z
SYMM  - X + Y, - X,   Z
SFAC  C    H    N    O    ZN   RE
DISP $C  0.00315  0.00158 10.63663
DISP $H -0.00002  0.00000  0.66583
DISP $N  0.00614  0.00319 18.02576
DISP $O  0.01061  0.00581 29.59539
DISP $Zn  0.30323  1.36268 5381.41079
DISP $Re -0.82337  6.94930 27561.53146
UNIT  1362 1095 201 192 24 48
MERG   2
OMIT     1   4   6
OMIT   -10   7   1
OMIT   -12  11   7
OMIT     1   2   8
OMIT    -2   3  13
OMIT    -2   9   1
OMIT    -8   6   1
OMIT   -13   9   2
OMIT    -1  13   4
OMIT    -6  15   6
OMIT     0   1   8
OMIT   -13  11   3
OMIT    -2  13   9
OMIT    -8  12   1
OMIT    -6  16   8
OMIT    -7  12   2
OMIT   -14   8   8
OMIT    -3   8   4
OMIT    -1  12   2
OMIT    -9   9   3
OMIT    -6   5   4
OMIT    -2   2   2
ABIN
SUMP 1.0000 0.00001 1.0 2 1.0 3 1.0 4
SUMP 0.500000 0.00001 1.0 6 1.0 7
SIMU 0.01 0.02 o1 > o4 o1a > o4a o1b > o4b
EQIV $1   y-1/3, -x+y+1/3, -z+4/3
EQIV  $2   x-y+2/3, x+1/3, -z+4/3
EQIV   $3   -y+1, x-y+1, z
EQIV  $4   -x+y, -x+1, z
EQIV  $5   -x, -y+1, -z+1
EQIV  $6   -x+2/3, -y+4/3, -z+1/3
EQIV  $7   y-1/3, -x+y+1/3, -z+1/3
EQIV  $8   x-y+2/3, x+1/3, -z+1/3
DFIX 1.390 0.01 c113 c114
DFIX 1.390 0.01 c113 c114_$3
SIMU $C $N
SIMU 0.005 0.01 o9 > o12   o9' > o12'
SIMU 0.01 0.02 Re3 Re3'
SIMU 0.01 0.02 o5 > o8 o8' > o5'
SIMU 0.01 0.02 Re2 Re2'
FMAP   2
PLAN   10
SIZE     0.002   0.002   0.003
ACTA
BOND   $H
CONF
L.S.  24
TEMP  -173.00
WGHT    0.115400
FVAR       0.03306   0.41510   0.41993   0.16484   0.09962   0.38868   0.11124
FVAR       0.95448   1.19659   0.01684   0.15903
ZN1   5    0.370159    0.340116    0.767307    11.00000    0.03425    0.03126 =
         0.05306    0.00504    0.00357    0.01837
ZN2   5    0.333333    0.666667    0.340551    10.33333    0.03641    0.03641 =
         0.05372    0.00000    0.00000    0.01820
N1    3   -0.052942    0.304656    0.547268    11.00000    0.03327    0.03290 =
         0.05865   -0.00333   -0.00717    0.01385
N2    3    0.034305    0.368739    0.529446    11.00000    0.03429    0.03177 =
         0.04583   -0.00195   -0.00035    0.01509
N3    3    0.302461    0.697786    0.306155    11.00000    0.04829    0.04229 =
         0.05682    0.00465   -0.00043    0.02387
N4    3    0.269035    0.643417    0.372473    11.00000    0.03041    0.03533 =
         0.05448   -0.00089   -0.00308    0.01330
N5    3    0.751889    0.722459    0.611653    11.00000    0.03038    0.03839 =
         0.05486   -0.00974   -0.00382    0.01647
N6    3    0.660952    0.668413    0.622422    11.00000    0.03001    0.03442 =
         0.05390   -0.00358    0.00104    0.01587
N7    3    0.408955    0.328466    0.814181    11.00000    0.04943    0.04196 =
         0.05728    0.00626    0.00265    0.02812
N8    3    0.434787    0.400901    0.764943    11.00000    0.03587    0.03672 =
         0.05254    0.00251    0.00340    0.02094
N9    3    0.213810    0.506934    0.493238    11.00000    0.03232    0.04154 =
         0.06544    0.00947   -0.00379    0.01032
N10   3    0.477448    0.549624    0.660888    11.00000    0.03222    0.03850 =
         0.05670    0.00971   -0.00272    0.01020
C1    1   -0.095998    0.271820    0.552945    11.00000    0.03645    0.04159 =
         0.06728    0.00276   -0.00370    0.01317
AFIX  43
H1    2   -0.101944    0.246677    0.569942    11.00000   -1.20000
AFIX   0
C2    1   -0.132425    0.273144    0.534851    11.00000    0.03141    0.06143 =
         0.07740   -0.00088   -0.01156    0.01387
AFIX  43
H2    2   -0.162534    0.248449    0.538221    11.00000   -1.20000
AFIX   0
C3    1   -0.124460    0.310631    0.511964    11.00000    0.03874    0.07975 =
         0.08089    0.00802   -0.00773    0.02902
AFIX  43
H3    2   -0.148935    0.312366    0.499671    11.00000   -1.20000
AFIX   0
C4    1   -0.080518    0.345319    0.507323    11.00000    0.04301    0.06159 =
         0.07139    0.01679    0.00089    0.02948
AFIX  43
H4    2   -0.073989    0.371968    0.492400    11.00000   -1.20000
AFIX   0
C5    1   -0.045310    0.340687    0.525077    11.00000    0.03652    0.04606 =
         0.05350    0.00398   -0.00253    0.02172
C6    1    0.002344    0.375153    0.517762    11.00000    0.03657    0.03429 =
         0.05913    0.00424    0.00162    0.01757
AFIX  43
H6    2    0.009342    0.402631    0.504093    11.00000   -1.20000
AFIX   0
C7    1    0.079609    0.404052    0.520330    11.00000    0.03247    0.02847 =
         0.04629   -0.00030   -0.00084    0.01096
C8    1    0.092359    0.450257    0.523163    11.00000    0.04008    0.03178 =
         0.06166    0.00134    0.00448    0.01730
AFIX  43
H8    2    0.070617    0.458324    0.531900    11.00000   -1.20000
AFIX   0
C9    1    0.135888    0.484105    0.513480    11.00000    0.04190    0.02901 =
         0.05903   -0.00050    0.00223    0.01316
AFIX  43
H9    2    0.143985    0.515208    0.515019    11.00000   -1.20000
AFIX   0
C10   1    0.167953    0.471905    0.501347    11.00000    0.03178    0.03701 =
         0.05024    0.00011   -0.00337    0.01175
C11   1    0.155404    0.426304    0.498486    11.00000    0.03357    0.03933 =
         0.05698   -0.00099    0.00194    0.01779
AFIX  43
H11   2    0.177033    0.418076    0.489765    11.00000   -1.20000
AFIX   0
C12   1    0.111708    0.392818    0.508224    11.00000    0.03630    0.03332 =
         0.05277    0.00012    0.00244    0.01721
AFIX  43
H12   2    0.103668    0.361737    0.506572    11.00000   -1.20000
AFIX   0
C13   1    0.319882    0.725749    0.274253    11.00000    0.07059    0.06893 =
         0.06756    0.02055    0.00853    0.03944
AFIX  43
H13   2    0.349565    0.733976    0.264993    11.00000   -1.20000
AFIX   0
C14   1    0.295788    0.743433    0.253894    11.00000    0.08728    0.06766 =
         0.06825    0.01763    0.00055    0.05027
AFIX  43
H14   2    0.308927    0.763281    0.231090    11.00000   -1.20000
AFIX   0
C15   1    0.254267    0.732124    0.266849    11.00000    0.08203    0.05208 =
         0.08980   -0.00044   -0.02883    0.04093
AFIX  43
H15   2    0.237297    0.743291    0.252806    11.00000   -1.20000
AFIX   0
C16   1    0.235555    0.703853    0.301068    11.00000    0.05207    0.05614 =
         0.08180    0.00752   -0.00659    0.03292
AFIX  43
H16   2    0.206279    0.696189    0.311069    11.00000   -1.20000
AFIX   0
C17   1    0.261043    0.687278    0.320038    11.00000    0.04214    0.03787 =
         0.06952    0.00012   -0.01024    0.01988
C18   1    0.243485    0.655861    0.354713    11.00000    0.03743    0.04039 =
         0.07151    0.00742    0.00074    0.01717
AFIX  43
H18   2    0.213206    0.644723    0.364028    11.00000   -1.20000
AFIX   0
C19   1    0.250375    0.609154    0.403775    11.00000    0.02958    0.03647 =
         0.05565    0.00325    0.00063    0.01261
C20   1    0.222108    0.564070    0.393028    11.00000    0.05049    0.04267 =
         0.05263    0.00096   -0.00455    0.00715
AFIX  43
H20   2    0.211767    0.556364    0.365483    11.00000   -1.20000
AFIX   0
C21   1    0.208691    0.529710    0.422754    11.00000    0.04761    0.03530 =
         0.06319    0.00128   -0.00211    0.00299
AFIX  43
H21   2    0.189905    0.498750    0.415123    11.00000   -1.20000
AFIX   0
C22   1    0.222770    0.540824    0.463192    11.00000    0.03348    0.03670 =
         0.05428    0.00508   -0.00281    0.01350
C23   1    0.247865    0.586926    0.474606    11.00000    0.04226    0.03875 =
         0.05285   -0.00230   -0.00345    0.01764
AFIX  43
H23   2    0.254901    0.595019    0.502710    11.00000   -1.20000
AFIX   0
C24   1    0.262275    0.620433    0.444898    11.00000    0.04035    0.03165 =
         0.06210   -0.00239   -0.00864    0.01695
AFIX  43
H24   2    0.280469    0.651460    0.452574    11.00000   -1.20000
AFIX   0
C25   1    0.796195    0.752417    0.607743    11.00000    0.03522    0.04333 =
         0.06183   -0.00758   -0.00075    0.01827
AFIX  43
H25   2    0.807201    0.769441    0.583053    11.00000   -1.20000
AFIX   0
C26   1    0.826642    0.759027    0.639647    11.00000    0.03344    0.05664 =
         0.06983   -0.01357   -0.00550    0.01858
AFIX  43
H26   2    0.857985    0.780943    0.636785    11.00000   -1.20000
AFIX   0
C27   1    0.811113    0.733759    0.675117    11.00000    0.03766    0.06793 =
         0.07253   -0.01416   -0.00889    0.02628
AFIX  43
H27   2    0.831639    0.737085    0.696484    11.00000   -1.20000
AFIX   0
C28   1    0.765351    0.703627    0.679037    11.00000    0.04766    0.05535 =
         0.06042   -0.00616   -0.00458    0.03001
AFIX  43
H28   2    0.753418    0.686233    0.703420    11.00000   -1.20000
AFIX   0
C29   1    0.736917    0.699206    0.646434    11.00000    0.03457    0.04046 =
         0.05715   -0.00722   -0.00237    0.01960
C30   1    0.687692    0.668860    0.650349    11.00000    0.03483    0.04360 =
         0.05377   -0.00262    0.00119    0.01888
AFIX  43
H30   2    0.675654    0.649529    0.673623    11.00000   -1.20000
AFIX   0
C31   1    0.613463    0.636892    0.628635    11.00000    0.03214    0.03539 =
         0.05144   -0.00095    0.00248    0.01565
C32   1    0.581635    0.650647    0.622888    11.00000    0.03275    0.03629 =
         0.04551    0.00152    0.00099    0.01606
AFIX  43
H32   2    0.590750    0.679826    0.611710    11.00000   -1.20000
AFIX   0
C33   1    0.536764    0.621960    0.633401    11.00000    0.03161    0.03798 =
         0.04963    0.00083   -0.00271    0.01581
AFIX  43
H33   2    0.515375    0.632086    0.630707    11.00000   -1.20000
AFIX   0
C34   1    0.522431    0.577941    0.648043    11.00000    0.03061    0.03602 =
         0.04780    0.00045   -0.00052    0.01247
C35   1    0.554400    0.563498    0.651336    11.00000    0.04062    0.03195 =
         0.06144    0.00366    0.00178    0.01749
AFIX  43
H35   2    0.545125    0.533482    0.660355    11.00000   -1.20000
AFIX   0
C36   1    0.599150    0.592703    0.641532    11.00000    0.03665    0.04136 =
         0.06129    0.00028    0.00107    0.02136
AFIX  43
H36   2    0.620599    0.582586    0.643589    11.00000   -1.20000
AFIX   0
C37   1    0.398040    0.291072    0.836183    11.00000    0.05875    0.04734 =
         0.06400    0.01133    0.00589    0.03132
AFIX  43
H37   2    0.367672    0.266441    0.834575    11.00000   -1.20000
AFIX   0
C38   1    0.427951    0.286135    0.860864    11.00000    0.08359    0.05583 =
         0.06918    0.01069   -0.00470    0.04046
AFIX  43
H38   2    0.418596    0.258545    0.875351    11.00000   -1.20000
AFIX   0
C39   1    0.471610    0.321672    0.864307    11.00000    0.08326    0.06711 =
         0.09636   -0.00061   -0.03048    0.04798
AFIX  43
H39   2    0.492911    0.319158    0.881445    11.00000   -1.20000
AFIX   0
C40   1    0.484458    0.361678    0.842314    11.00000    0.06512    0.05764 =
         0.08919   -0.00193   -0.02588    0.03329
AFIX  43
H40   2    0.514401    0.387013    0.844249    11.00000   -1.20000
AFIX   0
C41   1    0.452013    0.363017    0.817664    11.00000    0.05140    0.04157 =
         0.05931    0.00098   -0.00743    0.02903
C42   1    0.464182    0.402860    0.790755    11.00000    0.03895    0.03689 =
         0.06654    0.00215   -0.00311    0.02071
AFIX  43
H42   2    0.493329    0.429382    0.792675    11.00000   -1.20000
AFIX   0
C43   1    0.447624    0.439665    0.739134    11.00000    0.02923    0.03688 =
         0.05457    0.00651    0.00490    0.01586
C44   1    0.435401    0.431618    0.697945    11.00000    0.03626    0.04119 =
         0.05613   -0.00283    0.00157    0.01491
AFIX  43
H44   2    0.419717    0.401433    0.687530    11.00000   -1.20000
AFIX   0
C45   1    0.446399    0.468202    0.672303    11.00000    0.03943    0.04163 =
         0.05730    0.00781   -0.00105    0.01543
AFIX  43
H45   2    0.439152    0.462987    0.643888    11.00000   -1.20000
AFIX   0
C46   1    0.467831    0.512396    0.687327    11.00000    0.03178    0.03548 =
         0.05941    0.00712    0.00341    0.01377
C47   1    0.480484    0.520303    0.728089    11.00000    0.03724    0.03358 =
         0.05684    0.00297    0.00101    0.01369
AFIX  43
H47   2    0.495981    0.550543    0.738384    11.00000   -1.20000
AFIX   0
C48   1    0.470488    0.483710    0.754387    11.00000    0.03572    0.03927 =
         0.05487    0.00397   -0.00067    0.01784
AFIX  43
H48   2    0.479325    0.489067    0.782465    11.00000   -1.20000
AFIX   0
C49   1    0.249849    0.510091    0.516328    11.00000    0.03317    0.03333 =
         0.05920    0.00322   -0.00358    0.01199
C50   1    0.243635    0.489372    0.554995    11.00000    0.03102    0.03726 =
         0.05642    0.00321    0.00163    0.01195
AFIX  43
H50   2    0.213756    0.471088    0.565565    11.00000   -1.20000
AFIX   0
C51   1    0.280602    0.495334    0.577839    11.00000    0.03410    0.03578 =
         0.04647    0.00044    0.00015    0.01357
AFIX  43
H51   2    0.275501    0.480773    0.603814    11.00000   -1.20000
AFIX   0
C52   1    0.324953    0.521990    0.563899    11.00000    0.03365    0.02935 =
         0.05054    0.00096    0.00062    0.01500
C53   1    0.331137    0.541166    0.524454    11.00000    0.03483    0.03306 =
         0.05224    0.00441    0.00030    0.01346
AFIX  43
H53   2    0.361031    0.558797    0.513718    11.00000   -1.20000
AFIX   0
C54   1    0.294584    0.534793    0.501178    11.00000    0.03953    0.03767 =
         0.05657    0.00960    0.00419    0.01751
AFIX  43
H54   2    0.299654    0.547343    0.474292    11.00000   -1.20000
AFIX   0
C55   1    0.364732    0.529524    0.588787    11.00000    0.02971    0.03286 =
         0.04767    0.00015    0.00126    0.01539
C56   1    0.362828    0.527576    0.631567    11.00000    0.03113    0.04504 =
         0.05365    0.00303    0.00401    0.01697
AFIX  43
H56   2    0.335422    0.520966    0.645162    11.00000   -1.20000
AFIX   0
C57   1    0.400395    0.535154    0.654611    11.00000    0.03597    0.05327 =
         0.04740    0.00409    0.00201    0.01983
AFIX  43
H57   2    0.398501    0.534253    0.683769    11.00000   -1.20000
AFIX   0
C58   1    0.440519    0.543989    0.635816    11.00000    0.03117    0.03650 =
         0.05308    0.00508   -0.00118    0.01350
C59   1    0.443174    0.545905    0.593001    11.00000    0.03157    0.03757 =
         0.05699    0.00001    0.00191    0.01646
AFIX  43
H59   2    0.470627    0.552298    0.579625    11.00000   -1.20000
AFIX   0
C60   1    0.406011    0.538529    0.570215    11.00000    0.03435    0.03604 =
         0.04775    0.00188    0.00298    0.01536
AFIX  43
H60   2    0.408154    0.539518    0.541071    11.00000   -1.20000
AFIX   0
C101  1   -0.008971    0.311254    0.425341    11.00000    0.06144    0.09130 =
         0.05943    0.00571    0.00526    0.05095
AFIX  43
H101  2    0.006175    0.295343    0.433407    11.00000   -1.20000
AFIX   0
C102  1   -0.055047    0.287010    0.415193    11.00000    0.06919    0.06377 =
         0.06052   -0.00193   -0.00447    0.03895
AFIX  43
H102  2   -0.071239    0.254707    0.416056    11.00000   -1.20000
AFIX   0
C103  1   -0.076623    0.310133    0.404022    11.00000    0.04622    0.05890 =
         0.06333    0.00618   -0.00627    0.02254
AFIX  43
H103  2   -0.108001    0.293829    0.397063    11.00000   -1.20000
AFIX   0
C104  1   -0.052994    0.357450    0.402745    11.00000    0.05195    0.06072 =
         0.07389    0.01247   -0.00549    0.02798
AFIX  43
H104  2   -0.068300    0.373463    0.395554    11.00000   -1.20000
AFIX   0
C105  1   -0.006964    0.381074    0.412037    11.00000    0.06025    0.06475 =
         0.06807    0.00590   -0.00253    0.02390
AFIX  43
H105  2    0.009743    0.413329    0.410330    11.00000   -1.20000
AFIX   0
C106  1    0.014364    0.357306    0.423791    11.00000    0.04964    0.09509 =
         0.05258    0.00137   -0.00281    0.03314
AFIX  43
H106  2    0.045716    0.373400    0.430863    11.00000   -1.20000
AFIX   0
PART    1
C107  1    0.145171    0.678460    0.376038    11.00000    0.08283    0.07727 =
         0.07503    0.01398    0.01494    0.04022
AFIX  43
H107  2    0.150065    0.671871    0.403325    11.00000   -1.20000
AFIX   0
C108  1    0.125845    0.644102    0.348454    11.00000    0.05984    0.05788 =
         0.10024    0.02197    0.01343    0.02902
AFIX  43
H108  2    0.119641    0.614465    0.355858    11.00000   -1.20000
AFIX   0
C109  1    0.115086    0.652145    0.309358    11.00000    0.04654    0.06998 =
         0.09444    0.02450    0.00031    0.02259
AFIX  43
H109  2    0.100451    0.627668    0.290452    11.00000   -1.20000
AFIX   0
C110  1    0.125725    0.696545    0.297350    11.00000    0.04584    0.06520 =
         0.11940    0.02197    0.00062    0.02617
AFIX  43
H110  2    0.118842    0.702401    0.270513    11.00000   -1.20000
AFIX   0
C111  1    0.146616    0.731295    0.326243    11.00000    0.05736    0.06334 =
         0.11120    0.02252    0.01438    0.03510
AFIX  43
H111  2    0.153217    0.761124    0.319100    11.00000   -1.20000
AFIX   0
C112  1    0.158207    0.723411    0.365724    11.00000    0.08047    0.06071 =
         0.09470    0.02461    0.03025    0.03564
AFIX  43
H112  2    0.174239    0.747623    0.384630    11.00000   -1.20000
AFIX   0
SAME Re2 > o8
RE1   6    0.137270    0.541464    0.284454    21.00000    0.05689    0.03897 =
         0.07273   -0.00444   -0.02216    0.01612
O1    4    0.153026    0.519711    0.241087    21.00000    0.06237    0.05306 =
         0.08488    0.00055   -0.00844    0.00602
O2    4    0.122795    0.504036    0.323544    21.00000    0.12083    0.09758 =
         0.06480    0.00344   -0.00175    0.07458
O3    4    0.186536    0.593931    0.293565    21.00000    0.06559    0.07939 =
         0.12779   -0.03433   -0.00739    0.01584
O4    4    0.093289    0.551043    0.270646    21.00000    0.06063    0.02831 =
         0.15039   -0.00851   -0.05992    0.01440
PART    2
SAME Re2 > o8
RE1A  6    0.145886    0.558857    0.276042    31.00000    0.08580    0.04888 =
         0.11375   -0.01059   -0.05029    0.03653
O1A   4    0.147839    0.513199    0.256031    31.00000    0.08506
O2A   4    0.157733    0.562933    0.326708    31.00000    0.11883
O3A   4    0.188188    0.608444    0.253000    31.00000    0.10372
O4A   4    0.093873    0.552648    0.265453    31.00000    0.09570
PART    3
SAME Re2 > o8
RE1B  6    0.129770    0.544494    0.294977    41.00000    0.07864    0.09704 =
         0.08434   -0.00720   -0.01202   -0.00027
O1B   4    0.128146    0.558410    0.242399    41.00000    0.09692
O3B   4    0.117739    0.490225    0.295955    41.00000    0.11847
O2B   4    0.085591    0.551256    0.314984    41.00000    0.10972
O4B   4    0.180355    0.587983    0.311912    41.00000    0.05089
PART    1
RE2   6    0.497694    0.472400    0.893482    81.00000    0.04240    0.03727 =
         0.06199    0.00549   -0.01112    0.01521
O5    4    0.443812    0.425366    0.894470    81.00000    0.04580    0.04079 =
         0.09474    0.00536   -0.01580    0.01188
O6    4    0.537407    0.454766    0.895874    81.00000    0.05829    0.05680 =
         0.09913   -0.00346   -0.02575    0.03276
O7    4    0.505257    0.502372    0.848298    81.00000    0.06187    0.06526 =
         0.06100    0.01296   -0.01379    0.02303
O8    4    0.505135    0.507654    0.933816    81.00000    0.06407    0.05566 =
         0.06661    0.00703    0.00472    0.02265
PART    2
SAME Re2 > o8
RE2'  6    0.495616    0.463121    0.903444   -81.00000    0.07606
O8'   4    0.469234    0.480126    0.866600   -81.00000    0.05959
O7'   4    0.542297    0.465279    0.882887   -81.00000    0.07789
O6'   4    0.453722    0.406506    0.913295   -81.00000    0.07778
O5'   4    0.503385    0.492420    0.948217   -81.00000    0.06155
PART   -1
AFIX   6
RE3   6    0.000980    0.493612    0.504911    61.00000    0.06770    0.03957 =
         0.06362    0.00327   -0.00853    0.03341
O9    4   -0.004646    0.459028    0.463723    61.00000    0.06781
O10   4   -0.000609    0.467717    0.550295    61.00000    0.05603
O11   4   -0.043106    0.503999    0.502341    61.00000    0.13972
O12   4    0.051470    0.543770    0.500713    61.00000    0.12483
PART   -2
RE3'  6   -0.016986    0.490759    0.512004    71.00000    0.11367    0.13165 =
         0.41163   -0.06057   -0.15938    0.07772
O9'   4   -0.073475    0.469589    0.499339    71.00000    0.07031
O10'  4    0.014864    0.546687    0.498714    71.00000    0.12484
O11'  4    0.001086    0.459303    0.485793    71.00000    0.10563
O12'  4   -0.012626    0.484637    0.563821    71.00000    0.09808
AFIX   0
PART    0
N1S   3    0.148389    0.601866    0.443678    11.00000    0.11990    0.11200 =
         0.15202   -0.04746   -0.06975    0.07437
C1S   1    0.123684    0.567262    0.431653    11.00000    0.09493    0.08307 =
         0.07650   -0.00704   -0.01420    0.04366
C2S   1    0.093599    0.522327    0.413312    11.00000    0.10698    0.08157 =
         0.10390   -0.01240   -0.00355    0.02685
AFIX 137
H2S1  2    0.104631    0.521065    0.385773    11.00000   -1.50000
H2S2  2    0.062629    0.517362    0.411346    11.00000   -1.50000
H2S3  2    0.093509    0.498642    0.430608    11.00000   -1.50000
AFIX   0
PART    1
C113  1    0.357173    0.643666    0.587775    10.66667    0.07253    0.08112 =
         0.10063   -0.01007    0.01457    0.05161
AFIX  43
H113  2    0.373179    0.627391    0.589156    10.66667   -1.20000
AFIX   0
C114  1    0.309144    0.619920    0.586772    10.66667    0.08602    0.05210 =
         0.09989   -0.02381   -0.01499    0.02253
AFIX  43
H114  2    0.292868    0.587640    0.585381    10.66667   -1.20000
AFIX   0
PART    2
SAME n1s > c2s
N2S   3    0.451472    0.654148    0.599783    10.16667    0.09844
C3S   1    0.421426    0.649145    0.618708    10.16667    0.07845
C4S   1    0.386210    0.644099    0.649515    10.16667    0.10268
AFIX 137
H4S1  2    0.355871    0.626654    0.637256    10.16667   -1.50000
H4S2  2    0.391713    0.674268    0.657536    10.16667   -1.50000
H4S3  2    0.388079    0.628083    0.673847    10.16667   -1.50000
AFIX   0
HKLF    4


REM  cut065_a.res in R-3
REM wR2 = 0.1794, GooF = S = 1.017, Restrained GooF = 1.043 for all data
REM R1 = 0.0536 for 17741 Fo > 4sig(Fo) and 0.0787 for all 27468 data
REM 1006 parameters refined using 785 restraints

END

WGHT      0.1154      0.0000

REM Highest difference peak  2.600,  deepest hole -0.943,  1-sigma level  0.158
Q1    1   0.4941  0.4660  0.8679  11.00000  0.05    2.60
Q2    1   0.4844  0.4686  0.9177  11.00000  0.05    2.52
Q3    1   0.3551  0.3289  0.7871  11.00000  0.05    2.36
Q4    1  -0.0408  0.4776  0.5481  11.00000  0.05    2.10
Q5    1   0.5128  0.4748  0.8750  11.00000  0.05    1.94
Q6    1   0.1694  0.5632  0.2462  11.00000  0.05    1.94
Q7    1   0.3157  0.6617  0.3299  11.00000  0.05    1.77
Q8    1   0.1314  0.5779  0.2934  11.00000  0.05    1.53
Q9    1   0.5063  0.4568  0.8944  11.00000  0.05    1.50
Q10   1   0.3324  0.6468  0.5666  11.00000  0.05    1.50
;
_shelx_res_checksum   41812

_shelx_hkl_file
;
   0   0  -3  241.11   14.36
   0   0  -3  227.34   14.23
   0   0   6   15.83    1.02
   0   0   6   17.12    1.03
   0   0  -6   13.72    0.93
   0   0  -6   15.05    1.00
   0   0   9  337.32   19.96
   0   0   9  309.87   19.98
   0   0  -9  317.44   19.85
   0   0  12  628.29   40.04
   0   0  12  660.38   40.09
   0   0  15 2984.83  184.50
   0   0  15 3055.41  184.65
   0   0  15 2906.14  184.39
   0   0  18 1260.96   78.65
   0   0  18 1263.64   78.70
   0   0  18 1267.83   78.62
   0   0  21   35.01    2.52
   0   0  21   33.95    2.51
   0   0  24  237.63   16.13
   0   0  24  259.93   16.14
   0   0  24  265.21   16.13
   0   0  27    2.32    1.01
   0   0  27    1.45    0.92
   0   0  27    3.26    1.12
   0   0  30   63.30    4.46
   0   0  30   53.29    4.24
   0   0  30   70.14    4.44
   0   0  33  126.61    8.84
   0   0  33  133.20    8.74
   0   0  33  135.46    8.81
   0   0  39    3.16    1.74
   0   0  42    4.37    1.78
   0   0  45    1.60    1.92
   0   0  48    3.73    2.05
   0  -1  49   -2.13    1.96
  -1   1  49   -0.03    1.98
   1   0  49    0.91    1.93
   0  -1  46   -0.50    1.84
  -1   1  46   -0.84    1.84
   1   0  46   -0.77    1.91
   0  -1  43    0.87    1.87
  -1   1  43    2.29    1.73
   1   0  43   -0.02    1.76
   0  -1  40    0.97    1.54
  -1   1  40   -0.96    1.69
   1   0  40   -0.11    1.59
   0  -1  37    0.61    1.49
  -1   1  37    1.42    1.53
   1   0  37    1.01    1.48
   0  -1  34    9.78    1.78
  -1   1  34   11.33    1.57
  -1   1  34    9.57    1.66
   1   0  34   14.53    1.76
   0  -1  31    4.37    1.30
   0  -1  31    3.37    1.11
   0  -1  31    4.99    1.35
  -1   1  31    5.37    1.30
  -1   1  31    4.98    1.17
  -1   1  31    4.66    1.36
   1   0  31    5.72    1.33
   1   0  31    4.68    1.15
   1   0  31    5.98    1.43
   0  -1  28    1.17    1.00
   0  -1  28    1.39    1.07
   0  -1  28    1.29    1.12
  -1   1  28    1.25    0.91
  -1   1  28    1.07    1.13
   1   0  28    1.22    1.04
   1   0  28    1.55    0.92
   1   0  28    1.13    1.13
   0  -1  25   21.58    1.82
   0  -1  25   19.20    1.72
   0  -1  25   25.43    1.87
  -1   1  25   20.32    1.84
  -1   1  25   15.35    1.75
  -1   1  25   22.61    1.85
   1   0  25   18.39    1.83
   1   0  25   20.94    1.84
   1   0  25   20.72    1.85
   0  -1  22   23.37    1.89
   0  -1  22   23.56    1.92
  -1   1  22   23.73    1.89
  -1   1  22   27.48    1.94
  -1   1  22   23.37    1.90
   1   0  22   23.07    1.90
   1   0  22   21.30    1.90
   1   0  22   23.11    1.90
   0  -1  19   61.58    4.12
   0  -1  19   60.30    4.12
   1  -1 -19   61.81    3.89
  -1   1  19   51.78    4.11
  -1   1  19   73.04    4.16
   1   0  19   63.29    4.14
   1   0  19   62.94    4.14
   0  -1  16   18.96    1.36
   0  -1  16   16.76    1.35
   0  -1  16   16.02    1.33
   1  -1 -16   15.90    1.11
   1  -1 -16   16.25    1.27
  -1   1  16   16.61    1.40
  -1   1  16   16.40    1.41
  -1   1  16   14.22    1.36
  -1   0 -16   17.79    1.15
   1   0  16   18.91    1.38
   1   0  16   17.80    1.38
   0  -1  13  692.60   42.63
   0  -1  13  678.10   42.62
  -1   1  13  693.37   42.64
  -1   1  13  717.15   42.65
  -1   1  13  679.06   42.57
   1   0  13  623.23   42.57
   1   0  13  753.70   42.92
   0  -1  10    0.98    0.42
   0  -1  10    0.49    0.42
  -1   1  10    0.78    0.40
  -1   1  10    0.49    0.35
  -1   0 -10    1.19    0.41
  -1   0 -10    0.77    0.16
   1   0  10    0.67    0.40
   0  -1   7  197.90   11.61
   0  -1   7  200.38   11.58
   0  -1   7  194.63   11.56
   1  -1  -7  180.35   11.50
  -1   1   7  200.87   11.64
  -1   1   7  190.04   11.59
  -1   1   7  176.71   11.51
  -1   1   7  181.13   11.55
  -1   0  -7  186.13   11.58
  -1   0  -7  184.17   11.50
   1   0   7  181.43   11.57
   1   0   7  179.32   11.55
   0   1  -4 1148.07   68.37
   0   1  -4 1026.47   68.30
   0  -1   4 1014.06   68.20
   1  -1  -4 1169.06   68.34
   1  -1  -4 1106.19   68.12
   1  -1  -4 1076.19   68.15
  -1   1   4 1145.98   68.22
  -1   1   4 1130.39   68.12
  -1   0  -4 1061.30   68.14
  -1   0  -4 1133.97   68.13
  -1   0  -4 1054.53   68.13
   1   0   4 1136.46   68.15
   1   0   4 1045.35   68.17
   1   0   4 1151.85   68.16
   0   1   2    0.52    0.11
   0   1   2    0.50    0.08
   0   1   2    0.75    0.11
   0  -1  -2    0.53    0.09
   0  -1  -2    0.48    0.09
   1  -1   2    0.49    0.05
   1  -1   2    0.66    0.09
  -1   0   2    0.70    0.07
   1   0  -2    0.63    0.10
   1   0  -2    0.76    0.07
   0   1   5 1886.58  110.44
   0  -1  -5 1876.56  110.59
   0  -1  -5 1794.69  110.38
   0  -1  -5 1766.89  110.34
   1  -1   5 1958.15  110.42
  -1   1  -5 1688.12  110.37
  -1   0   5 1621.36  110.34
   1   0  -5 1579.47  110.41
   1   0  -5 1906.08  110.33
   1   0  -5 1763.67  110.49
  -1   1  -8   18.95    2.19
   1   0  -8   22.50    2.81
   0   1  11    1.78    0.45
   0   1  11    1.20    0.46
   0   1  11    0.85    0.44
   0  -1 -11    1.21    0.22
   1  -1  11    1.42    0.40
   1  -1  11    0.99    0.41
   1  -1  11    0.61    0.44
  -1   1 -11    1.47    0.17
  -1   1 -11    0.75    0.11
  -1   0  11    1.89    0.43
  -1   0  11    1.53    0.49
  -1   0  11    1.18    0.40
   0   1  14    1.79    0.58
  -1   1 -14    1.49    0.94
  -1   0  14    1.91    0.56
   0   1  17  361.38   23.88
   0   1  17  390.33   23.93
   0   1  17  397.62   23.88
   1  -1  17  345.55   23.85
   1  -1  17  374.22   23.90
  -1   0  17  371.26   23.89
  -1   0  17  415.13   23.92
  -1   0  17  403.27   23.88
   0   1  20   61.01    4.53
   1  -1  20   69.65    4.59
   1  -1  20   77.66    4.59
  -1   0  20   75.77    4.60
  -1   0  20   61.45    4.52
   0   1  23  100.75    6.57
   0   1  23   98.74    6.54
   0   1  23   98.52    6.55
   1  -1  23   99.89    6.56
   1  -1  23   98.75    6.54
   1  -1  23   95.34    6.57
  -1   0  23  102.93    6.57
  -1   0  23   94.17    6.51
  -1   0  23  108.76    6.56
   0   1  26    0.08    0.94
   0   1  26    0.15    0.87
   0   1  26   -0.14    1.20
   1  -1  26    0.95    1.04
   1  -1  26    0.64    0.83
   1  -1  26    0.82    1.03
  -1   0  26    0.10    0.91
  -1   0  26   -0.05    0.84
  -1   0  26    0.00    1.03
   0   1  29    8.76    1.36
   0   1  29    5.34    1.27
   0   1  29    8.48    1.40
   1  -1  29    6.82    1.28
   1  -1  29    4.72    1.09
   1  -1  29    7.22    1.37
  -1   0  29    7.03    1.40
  -1   0  29    6.22    1.17
  -1   0  29    6.29    1.44
   0   1  32    0.03    1.24
   0   1  32    0.12    1.02
   0   1  32    0.24    1.23
   1  -1  32   -0.69    1.13
   1  -1  32    0.10    0.97
   1  -1  32    0.13    1.22
  -1   0  32    0.10    1.15
  -1   0  32    0.00    1.00
  -1   0  32   -0.01    1.29
   0   1  35    0.38    1.39
   1  -1  35    1.96    1.43
  -1   0  35    1.29    1.63
   0   1  38    5.52    1.68
   1  -1  38    6.49    1.69
  -1   0  38    5.88    1.71
   0   1  41    2.13    2.02
   1  -1  41    4.93    1.99
  -1   0  41    1.60    2.02
   0   1  44   -1.21    1.80
   1  -1  44   -0.25    1.82
  -1   0  44   -0.48    1.84
   0   1  47    2.42    1.83
   1  -1  47   -0.82    1.84
  -1   0  47    0.00    1.84
   0   1  50   -1.10    1.93
   1  -1  50    0.63    2.01
  -1   0  50   -0.27    1.89
   0  -2  47    1.45    2.19
  -2   2  47    0.67    1.88
   2   0  47    1.89    1.94
   0  -2  44    1.32    1.80
  -2   2  44    1.69    1.83
   2   0  44    0.71    1.79
   0  -2  41    9.12    2.00
  -2   2  41   11.48    2.10
   2   0  41    6.79    1.97
   0  -2  38   32.60    3.06
  -2   2  38   28.31    2.87
   2   0  38   30.20    2.91
   0  -2  35   11.25    1.80
  -2   2  35   11.26    1.76
   2   0  35   11.70    1.91
   0  -2  32   19.19    2.10
   0  -2  32   18.02    1.92
   0  -2  32   21.76    2.11
  -2   2  32   21.49    2.16
  -2   2  32   23.76    2.19
   2   0  32   21.36    2.19
   2   0  32   26.25    2.06
   2   0  32   21.33    2.18
   0  -2  29   26.71    2.20
   0  -2  29   19.23    2.01
   0  -2  29   22.63    2.18
  -2   2  29   28.33    2.26
  -2   2  29   19.40    2.05
  -2   2  29   27.34    2.20
   2   0  29   24.93    2.30
   2   0  29   24.75    2.07
   2   0  29   25.47    2.23
   0  -2  26   13.38    1.49
   0  -2  26   13.35    1.40
   0  -2  26   16.94    1.57
   2  -2 -26   26.81    5.89
  -2   2  26   15.63    1.57
  -2   2  26   12.73    1.48
  -2   2  26   16.05    1.55
   2   0  26   12.04    1.49
   2   0  26   12.13    1.42
   2   0  26   14.02    1.55
   0  -2  23  834.16   53.01
   0  -2  23  862.41   52.99
  -2   2  23  840.40   53.03
  -2   2  23  903.12   53.05
  -2   2  23  829.86   52.97
   2   0  23  839.52   53.00
   2   0  23  838.34   53.07
   0  -2  20  431.33   27.04
   0  -2  20  455.12   27.04
   0  -2  20  442.79   27.02
  -2   2  20  441.85   27.06
  -2   2  20  410.84   27.00
   2   0  20  409.03   27.03
   0  -2  17    2.82    0.72
   0  -2  17    3.58    0.77
   2  -2 -17    3.62    0.35
  -2   2  17    3.05    0.80
  -2   2  17    2.85    0.74
  -2   2  17    4.95    0.77
  -2   0 -17    2.72    0.29
  -2   0 -17    4.08    0.34
   2   0  17    3.30    0.70
   2   0  17    3.98    0.78
   0  -2  14   97.61    7.01
   0  -2  14  118.57    7.04
   2  -2 -14  112.82    6.91
  -2   2  14  101.85    7.03
  -2   2  14  104.15    7.05
  -2   2  14  116.95    6.93
  -2   2  14  118.81    7.03
  -2   0 -14   98.05    7.04
  -2   0 -14  112.66    6.89
  -2   0 -14  110.96    6.89
   2   0  14   94.79    7.02
   2   0  14  117.89    7.05
   0  -2  11  157.04   10.10
   0  -2  11  161.14   10.09
   2  -2 -11  165.37   10.01
  -2   2  11  150.06   10.12
  -2   2  11  154.14   10.11
  -2   2  11  160.50   10.01
  -2   2  11  153.88   10.07
  -2   0 -11  152.27   10.10
  -2   0 -11  176.39   10.09
   2   0  11  157.52   10.10
   2   0  11  162.88   10.09
   0  -2   8 2634.81  173.98
   0  -2   8 3169.78  173.15
   0  -2   8 2873.25  173.17
   2  -2  -8 2930.94  174.02
   2  -2  -8 2774.47  173.00
  -2   2   8 2868.12  173.12
  -2   2   8 2881.60  172.96
  -2   2   8 2534.14  172.95
  -2   0  -8 2868.77  173.06
  -2   0  -8 2703.08  172.92
   2   0   8 2708.17  172.98
   2   0   8 2772.92  173.05
   0   2  -5 6467.36  399.83
   0  -2   5 5805.73  401.09
   2  -2  -5 5572.16  399.62
   2  -2  -5 6836.89  399.59
   2  -2  -5 6369.84  399.51
  -2   2   5 6794.12  399.56
  -2   2   5 6522.16  399.47
  -2   2   5 6224.14  399.39
  -2   0  -5 6481.82  399.40
  -2   0  -5 6553.09  399.43
   2   0   5 6621.97  399.34
   2   0   5 6328.63  399.44
   2   0   5 6670.94  399.57
   0   2  -2    6.53    0.39
   0   2  -2    5.38    0.42
   0  -2   2    6.26    0.39
   0  -2   2    5.25    0.39
   0  -2   2    5.62    0.42
   2  -2  -2    3.71    0.40
   2  -2  -2    6.52    0.39
  -2   2   2    6.47    0.42
  -2   2   2    6.61    0.39
  -2   0  -2    6.46    0.42
  -2   0  -2    5.97    0.40
   2   0   2    5.48    0.41
   2   0   2    6.03    0.40
   2   0   2    5.70    0.40
   0   2   1    8.50    0.54
   0  -2  -1    8.80    0.55
   0  -2  -1    9.22    0.55
   0  -2  -1    9.54    0.55
   2  -2   1    7.30    0.53
   2  -2   1    8.84    0.54
   2  -2   1    8.88    0.53
  -2   2  -1    6.27    0.52
  -2   0   1    8.63    0.54
  -2   0   1    8.49    0.54
   2   0  -1    7.99    0.55
   2   0  -1    9.19    0.54
   0   2   4  270.02   17.42
   0  -2  -4  246.14   17.42
   0  -2  -4  276.69   17.43
   0  -2  -4  282.80   17.41
   2  -2   4  283.36   17.41
   2  -2   4  283.86   17.38
   2  -2   4  301.03   17.42
  -2   2  -4  272.82   17.41
  -2   2  -4  278.37   17.38
  -2   2  -4  304.61   17.43
  -2   0   4  277.66   17.42
  -2   0   4  293.14   17.39
  -2   0   4  294.48   17.53
   2   0  -4  293.31   17.42
   2   0  -4  259.99   17.39
   0   2   7  384.96   24.23
   0  -2  -7  365.19   24.25
   0  -2  -7  371.58   24.19
   2  -2   7  399.15   24.22
   2  -2   7  401.66   24.22
  -2   0   7  412.92   24.24
  -2   0   7  391.09   24.17
  -2   0   7  377.92   24.22
   2   0  -7  409.10   24.25
   0   2  10 3005.10  186.97
   0  -2 -10 3119.65  187.85
   2  -2  10 3087.58  186.91
   2  -2  10 2801.20  186.91
  -2   2 -10 3267.38  187.57
  -2   0  10 2940.81  186.91
  -2   0  10 2976.03  186.84
  -2   0  10 3247.62  187.00
   2   0 -10 2921.35  187.25
   0   2  13 1383.04   89.71
   0   2  13 1508.48   90.21
   0   2  13 1497.16   89.73
   0  -2 -13 1384.96   89.89
   0  -2 -13 1439.12   89.59
   2  -2  13 1399.84   89.68
   2  -2  13 1478.13   90.27
   2  -2  13 1505.08   89.72
  -2   0  13 1507.80   90.32
  -2   0  13 1375.75   89.69
  -2   0  13 1505.77   89.73
   0   2  16   51.80    3.73
   0   2  16   64.83    3.80
   0   2  16   57.69    3.73
   0  -2 -16   52.00    3.56
   0  -2 -16   61.82    3.58
   2  -2  16   53.51    3.72
   2  -2  16   57.58    3.74
   2  -2  16   56.16    3.73
  -2   0  16   53.39    3.73
  -2   0  16   51.40    3.72
  -2   0  16   61.55    3.74
   0   2  19  104.85    7.56
   0   2  19  118.70    7.58
   0   2  19  119.96    7.56
   0  -2 -19  115.38    7.35
   2  -2  19  123.50    7.57
   2  -2  19  117.30    7.57
  -2   0  19  116.84    7.56
  -2   0  19  127.42    7.57
   0   2  22    1.47    0.84
   0   2  22    1.25    0.82
   0   2  22    2.11    0.88
   0  -2 -22    5.15    1.53
   0  -2 -22    1.33    0.36
   2  -2  22    1.15    0.77
   2  -2  22    0.61    0.87
  -2   0  22    0.84    0.78
  -2   0  22    0.85    0.76
  -2   0  22    0.77    0.82
   0   2  25  117.01    7.47
   0   2  25  113.44    7.43
   0   2  25  107.68    7.43
   2  -2  25  113.75    7.44
   2  -2  25  114.97    7.39
  -2   0  25  116.19    7.45
  -2   0  25  107.00    7.38
  -2   0  25  115.75    7.41
   0   2  28  250.36   14.89
   0   2  28  219.66   14.81
   2  -2  28  229.59   14.88
   2  -2  28  236.99   14.82
  -2   0  28  238.95   14.90
  -2   0  28  217.15   14.79
  -2   0  28  235.56   14.84
   0   2  31    8.83    1.50
   0   2  31    7.67    1.30
   0   2  31    7.96    1.49
   2  -2  31    7.71    1.44
   2  -2  31    5.75    1.31
   2  -2  31    7.92    1.46
  -2   0  31    9.43    1.66
  -2   0  31    8.07    1.28
  -2   0  31    8.51    1.59
   0   2  34    3.76    1.24
   0   2  34    4.39    1.45
   2  -2  34    6.66    1.75
  -2   0  34    4.99    1.48
   0   2  37   11.85    2.18
   2  -2  37   13.21    1.90
  -2   0  37   15.48    2.05
   0   2  40    1.00    1.68
   2  -2  40    1.59    1.58
  -2   0  40    0.63    1.58
   0   2  43    8.12    2.36
   2  -2  43   11.00    2.45
  -2   0  43   10.68    2.14
   0   2  46    1.13    1.95
   2  -2  46    2.47    1.95
  -2   0  46    5.45    2.03
   0   2  49   -1.96    2.07
   2  -2  49    1.30    1.93
  -2   0  49   -0.31    1.96
   0  -3  48    0.23    1.95
   3   0  48    1.53    1.97
   0  -3  45   -0.60    1.78
  -3   3  45   -0.17    1.79
   3   0  45   -0.73    2.03
   0  -3  42    3.72    1.81
  -3   3  42    2.11    1.89
   3   0  42    3.80    1.80
   0  -3  39    4.55    1.64
  -3   3  39    4.42    1.80
   3   0  39    4.31    1.72
  -3   3  36    4.16    1.59
   3   0  36    4.70    1.65
   0  -3  33    3.83    1.56
  -3   3  33    3.50    1.19
  -3   3  33    3.10    1.52
   3   0  33    3.71    1.32
   3   0  33    4.95    1.16
   3   0  33    4.72    1.41
   0  -3  30   -0.22    1.04
   0  -3  30   -0.01    1.02
   0  -3  30    0.64    1.26
  -3   3  30    0.50    1.15
  -3   3  30    0.08    1.06
  -3   3  30    0.42    1.38
   3   0  30    0.37    1.27
   3   0  30    0.02    0.92
   3   0  30   -0.55    1.26
   0  -3  27   24.68    2.09
   0  -3  27   23.55    2.17
  -3   3  27   25.47    2.22
  -3   3  27   23.30    2.14
  -3   3  27   26.93    2.25
   3   0  27   31.51    2.21
   0  -3  24   47.97    3.54
   0  -3  24   50.49    3.51
   0  -3  24   46.62    3.54
  -3   3  24   55.09    3.62
  -3   3  24   46.47    3.57
  -3   3  24   54.30    3.62
   3   0  24   50.28    3.60
   3   0  24   55.25    3.58
   0  -3  21    4.20    0.84
   0  -3  21    2.29    0.77
   0  -3  21    3.47    0.96
  -3   3  21    2.73    0.83
  -3   3  21    3.43    0.82
  -3   3  21    2.50    0.99
   3   0  21    3.88    0.88
   3   0  21    2.54    0.81
   3   0  21    2.04    1.04
   0  -3  18  196.71   11.69
   0  -3  18  185.01   11.66
  -3   3  18  176.27   11.69
  -3   3  18  188.21   11.70
  -3   3  18  176.39   11.55
  -3   3  18  185.75   11.66
  -3   0 -18  182.01   11.74
  -3   0 -18  183.21   11.48
   3   0  18  187.56   11.70
   3   0  18  190.39   11.69
   0  -3  15    1.28    0.50
   0  -3  15    1.23    0.53
   3  -3 -15    1.43    0.33
  -3   3  15    1.21    0.59
  -3   3  15    1.18    0.59
  -3   3  15    1.85    0.38
  -3   3  15    2.07    0.60
  -3   0 -15    0.99    0.53
  -3   0 -15    1.40    0.28
  -3   0 -15    1.50    0.32
   3   0  15    1.11    0.57
   3   0  15    1.32    0.63
   0  -3  12  271.23   18.16
   0  -3  12  322.71   18.15
   3  -3 -12  287.95   18.06
  -3   3  12  298.03   18.26
  -3   3  12  301.61   18.18
  -3   3  12  277.82   18.06
  -3   3  12  289.77   18.12
  -3   0 -12  282.90   18.04
   3   0  12  311.05   18.17
   0   3  -9 1272.18   74.39
   0  -3   9 1139.51   73.98
   0  -3   9 1091.36   74.07
   3  -3  -9 1209.48   74.26
   3  -3  -9 1265.57   74.01
  -3   3   9 1204.93   74.04
  -3   3   9 1173.23   73.99
  -3   0  -9 1259.52   74.03
  -3   0  -9 1224.80   73.96
   3   0   9 1156.10   74.00
   3   0   9 1157.19   74.01
   0   3  -6 1785.27  114.71
   0  -3   6 1872.12  114.63
   3  -3  -6 1776.91  114.74
   3  -3  -6 1889.43  114.70
   3  -3  -6 1822.08  114.66
  -3   3   6 1904.04  114.68
  -3   3   6 1892.10  114.67
  -3   3   6 1957.61  114.68
  -3   0  -6 1855.35  114.65
  -3   0  -6 1800.02  114.64
   3   0   6 1763.39  114.64
   3   0   6 1809.73  114.63
   3   0   6 1913.62  114.70
   0   3  -3  248.30   15.30
   0   3  -3  273.62   15.36
   0  -3   3  249.52   15.30
   0  -3   3  237.41   15.36
   0  -3   3  257.54   15.33
   3  -3  -3  248.62   15.33
   3  -3  -3  254.08   15.33
   3  -3  -3  244.53   15.30
  -3   3   3  259.43   15.33
  -3   3   3  233.46   15.32
  -3   3   3  234.89   15.30
  -3   0  -3  224.56   15.32
  -3   0  -3  238.90   15.31
  -3   0  -3  258.46   15.33
   3   0   3  250.51   15.33
   3   0   3  244.88   15.31
   3   0   3  248.43   15.32
   0  -3   0   30.91    1.96
   0  -3   0   33.91    1.98
   3  -3   0   31.84    1.97
   3  -3   0   35.89    1.99
  -3   3   0   23.45    1.96
  -3   3   0   32.44    1.99
  -3   3   0   30.50    1.95
  -3   0   0   29.76    1.98
  -3   0   0   30.11    1.97
  -3   0   0   35.02    1.97
   3   0   0   32.43    1.98
   3   0   0   32.09    1.97
   3   0   0   35.91    1.97
   0   3   3  161.17   10.33
   0  -3  -3  153.95   10.33
   0  -3  -3  165.95   10.36
   0  -3  -3  156.32   10.32
   3  -3   3  167.62   10.31
   3  -3   3  168.65   10.31
   3  -3   3  168.04   10.32
  -3   3  -3  170.58   10.31
  -3   3  -3  168.72   10.31
  -3   3  -3  164.62   10.33
  -3   0   3  163.02   10.34
  -3   0   3  160.41   10.31
  -3   0   3  163.89   10.32
   3   0  -3  174.06   10.34
   3   0  -3  170.86   10.31
   3   0  -3  171.10   10.34
   0   3   6 2084.72  129.47
   0   3   6 2212.66  129.61
   0  -3  -6 2143.79  129.57
   0  -3  -6 2075.47  129.61
   0  -3  -6 2138.67  129.49
   3  -3   6 2021.94  129.41
   3  -3   6 2038.74  129.41
   3  -3   6 2034.10  129.48
  -3   3  -6 2159.99  129.46
  -3   3  -6 2098.35  129.45
  -3   3  -6 2281.90  129.66
  -3   0   6 2219.35  129.47
  -3   0   6 1975.82  129.42
  -3   0   6 2134.50  130.02
   3   0  -6 2078.40  129.46
   3   0  -6 1980.88  129.44
   0   3   9   47.20    2.97
   0   3   9   42.78    2.94
   0  -3  -9   45.90    2.98
   0  -3  -9   43.54    2.89
   3  -3   9   44.31    2.94
  -3   3  -9   49.78    2.94
  -3   0   9   43.17    2.96
  -3   0   9   43.74    2.87
  -3   0   9   44.80    2.94
   3   0  -9   44.90    2.95
   3   0  -9   48.26    2.86
   0   3  12  849.53   51.44
   0  -3 -12  831.93   51.68
   0  -3 -12  798.02   51.34
   3  -3  12  784.15   51.40
  -3   0  12  920.29   51.46
  -3   0  12  818.76   51.32
  -3   0  12  865.94   51.43
   3   0 -12  798.99   51.48
   0   3  15   63.00    3.81
   0   3  15   62.75    3.84
   0   3  15   53.58    3.77
   0  -3 -15   58.27    3.63
   0  -3 -15   54.42    3.63
   3  -3  15   63.36    3.79
   3  -3  15   61.14    3.80
   3  -3  15   52.58    3.75
  -3   0  15   59.17    3.79
  -3   0  15   55.34    3.76
   3   0 -15   61.95    3.82
   3   0 -15   54.54    3.58
   0   3  18  178.84   11.28
   0   3  18  176.75   11.31
   0   3  18  174.49   11.25
   0  -3 -18  168.82   11.09
   3  -3  18  169.29   11.24
   3  -3  18  195.90   11.30
   3  -3  18  182.17   11.26
  -3   0  18  174.73   11.29
  -3   0  18  186.11   11.28
  -3   0  18  184.88   11.25
   0   3  21  121.40    7.94
   0   3  21  127.41    7.95
   0   3  21  125.83    7.92
   3  -3  21  117.49    7.90
   3  -3  21  127.41    7.90
   3  -3  21  127.76    7.94
  -3   0  21  111.64    7.91
  -3   0  21  121.15    7.90
   0   3  24   66.36    5.04
   0   3  24   77.89    5.07
   0   3  24   75.51    5.03
   0  -3 -24  106.44    5.97
   3  -3  24   80.83    5.07
   3  -3  24   80.36    5.06
  -3   0  24   69.67    5.06
  -3   0  24   63.27    4.97
  -3   0  24   77.64    5.03
   0   3  27   49.23    3.45
   0   3  27   45.29    3.29
   0   3  27   42.20    3.29
   3  -3  27   48.28    3.25
   3  -3  27   48.49    3.35
  -3   0  27   36.18    3.19
  -3   0  27   47.11    3.30
   0   3  30    9.98    1.52
   0   3  30    9.77    1.44
   0   3  30   10.70    1.54
   0  -3 -30    2.57    2.33
   3  -3  30    8.74    1.43
   3  -3  30   11.10    1.31
  -3   0  30   10.11    1.44
  -3   0  30    8.08    1.27
  -3   0  30   11.87    1.57
   0   3  33    0.18    1.10
   0   3  33    0.28    1.31
  -3   0  33    0.38    1.23
  -3   0  33    0.60    1.21
  -3   0  33    0.13    1.27
   0   3  39    3.54    1.83
   3  -3  39    1.13    1.54
  -3   0  39    1.52    1.58
   0   3  42    0.40    1.76
   3  -3  42    0.89    1.76
  -3   0  42    0.82    1.70
   0   3  45    7.36    2.01
   3  -3  45    4.55    2.03
  -3   0  45    8.33    2.09
   0   3  48   -0.05    1.97
   3  -3  48   -1.08    2.03
  -3   0  48   -0.05    2.03
   0  -4  49    0.25    1.97
  -4   4  49   -1.70    2.25
   4   0  49   -0.72    2.08
   0  -4  46    5.48    2.07
   4   0  46    8.54    2.15
   0  -4  43    5.89    2.20
  -4   4  43    5.71    1.96
   4   0  43    5.49    1.88
   0  -4  40    2.42    1.62
  -4   4  40    2.03    1.70
   4   0  40    0.65    1.64
   0  -4  37   19.24    2.24
  -4   4  37   18.27    2.22
   4   0  37   18.91    2.28
   0  -4  34    3.20    1.43
  -4   4  34    1.60    1.18
  -4   4  34    1.78    1.36
   0  -4  31   29.27    2.61
   0  -4  31   23.09    2.26
   0  -4  31   35.79    2.60
   4  -4 -31   19.07    4.76
  -4   4  31   28.43    2.54
  -4   4  31   23.93    2.42
  -4   4  31   32.90    2.56
   4   0  31   31.06    2.56
   4   0  31   31.47    2.42
   0  -4  28  257.79   17.43
   0  -4  28  266.43   17.35
   0  -4  28  289.23   17.46
  -4   4  28  260.34   17.44
  -4   4  28  301.52   17.46
   4   0  28  277.29   17.50
   4   0  28  268.40   17.44
   0  -4  25  129.31    8.23
   0  -4  25  116.35    8.14
   0  -4  25  132.55    8.23
  -4   4  25  120.12    8.25
  -4   4  25  119.01    8.23
  -4   4  25  129.26    8.22
   4   0  25  128.35    8.27
   4   0  25  137.57    8.28
   4   0  25  125.72    8.24
   0  -4  22    1.10    0.86
   0  -4  22    0.51    0.71
  -4   4  22    0.86    0.80
  -4   4  22   -0.15    0.81
  -4   4  22    0.05    0.97
  -4   0 -22    0.38    0.34
  -4   0 -22    9.06    1.78
   4   0  22    1.04    0.83
   4   0  22    0.57    0.91
   0  -4  19  427.74   28.03
   0  -4  19  460.50   28.02
  -4   4  19  444.70   28.09
  -4   4  19  450.39   28.07
  -4   4  19  440.21   28.02
  -4   0 -19  431.33   28.12
  -4   0 -19  454.73   27.86
   4   0  19  459.80   28.05
   0  -4  16  381.28   22.13
   0  -4  16  376.33   22.08
  -4   4  16  358.91   22.17
  -4   4  16  352.86   21.98
  -4   4  16  359.64   22.07
  -4   0 -16  342.44   22.12
  -4   0 -16  337.27   21.94
   4   0  16  341.65   22.09
   4   0  16  351.65   22.09
   0  -4  13 1364.91   85.90
   0  -4  13 1480.06   85.64
   0  -4  13 1443.36   85.73
  -4   4  13 1390.13   86.23
  -4   4  13 1408.06   85.67
  -4   4  13 1290.40   85.55
  -4   0 -13 1445.55   85.69
  -4   0 -13 1363.00   85.54
   4   0  13 1347.86   85.62
   4   0  13 1343.32   85.92
   4   0  13 1365.36   85.64
   0   4 -10   62.09    3.88
   0  -4  10   67.98    3.87
   0  -4  10   59.16    3.89
  -4   4  10   61.51    3.90
  -4   4  10   53.01    3.84
  -4   0 -10   66.49    3.91
  -4   0 -10   62.17    3.80
   4   0  10   63.69    3.91
   4   0  10   60.04    3.79
   4   0  10   49.49    3.86
   0   4  -7 1849.60  117.10
   4  -4  -7 1868.05  117.17
   4  -4  -7 1923.87  117.12
   4  -4  -7 1832.98  117.06
  -4   4   7 1771.09  117.07
  -4   4   7 1882.53  117.07
  -4   4   7 1812.85  117.07
  -4   0  -7 1971.80  117.07
  -4   0  -7 1928.28  117.06
   4   0   7 2024.80  117.09
   4   0   7 1973.47  117.06
   4   0   7 1798.02  117.12
   0   4  -4    2.47    0.28
   0  -4   4    2.80    0.27
   0  -4   4    3.22    0.27
   0  -4   4    3.82    0.36
   4  -4  -4    2.46    0.36
   4  -4  -4    2.91    0.34
   4  -4  -4    3.32    0.28
  -4   4   4    2.79    0.35
  -4   4   4    3.72    0.35
  -4   4   4    3.21    0.29
  -4   0  -4    2.82    0.35
  -4   0  -4    2.71    0.32
  -4   0  -4    3.40    0.35
   4   0   4    2.37    0.36
   4   0   4    2.65    0.30
   4   0   4    3.05    0.34
   0   4  -1  454.28   28.40
   0  -4   1  506.62   28.42
   0  -4   1  490.96   28.45
   4  -4  -1  429.44   28.41
   4  -4  -1  452.57   28.44
  -4   4   1  363.01   28.40
  -4   4   1  486.32   28.46
  -4   0  -1  457.93   28.43
  -4   0  -1  461.46   28.42
   4   0   1  460.41   28.44
   4   0   1  484.71   28.44
   4   0   1  494.76   28.43
   0   4   2 5525.28  333.25
   0  -4  -2 5456.39  333.34
   4  -4   2 5783.66  333.26
   4  -4   2 5386.05  333.35
   4  -4   2 5878.32  334.36
  -4   4  -2 4604.57  333.11
  -4   4  -2 5500.06  333.38
  -4   0   2 5139.23  333.30
  -4   0   2 5484.97  333.34
  -4   0   2 5425.88  333.36
   4   0  -2 5805.32  333.36
   4   0  -2 5448.08  333.48
   4   0  -2 5378.34  333.26
   0   4   5 8575.08  536.05
   0   4   5 8903.83  536.42
   0  -4  -5 9077.82  536.17
   0  -4  -5 8331.61  537.05
   0  -4  -5 8290.46  536.33
   4  -4   5 8268.27  535.95
   4  -4   5 8652.38  536.03
   4  -4   5 8401.35  536.23
  -4   4  -5 8501.43  535.94
  -4   4  -5 8963.15  536.19
  -4   4  -5 8926.27  537.26
  -4   0   5 8475.82  536.03
  -4   0   5 9999.00  536.35
  -4   0   5 8415.66  536.69
   4   0  -5 8557.64  536.03
   4   0  -5 8458.58  536.13
   0   4   8    2.69    0.48
   0   4   8    4.18    0.49
   0  -4  -8    2.70    0.47
   0  -4  -8    5.23    0.42
   4  -4   8    3.19    0.30
   4  -4   8    3.89    0.45
  -4   4  -8    3.67    0.40
  -4   4  -8    3.90    0.33
  -4   0   8    3.65    0.47
  -4   0   8    4.41    0.44
   4   0  -8    2.68    0.46
   4   0  -8    3.97    0.34
   0   4  11 1015.66   57.81
   0   4  11  900.33   57.79
   0  -4 -11  967.29   57.92
   4  -4  11  935.81   57.75
   4  -4  11  904.99   57.76
  -4   0  11 1027.93   57.79
  -4   0  11  911.60   57.69
  -4   0  11  867.42   57.77
   4   0 -11  930.86   57.79
   4   0 -11  910.58   57.68
   0   4  14   47.46    2.93
   0   4  14   47.39    2.90
   0  -4 -14   39.92    2.92
   0  -4 -14   41.86    2.77
   4  -4  14   42.56    2.88
   4  -4  14   43.79    2.89
  -4   0  14   41.61    2.74
  -4   0  14   45.89    2.88
   4   0 -14   38.68    2.88
   4   0 -14   43.47    2.72
   0   4  17   98.88    5.97
   0   4  17   93.07    5.93
   0  -4 -17   85.32    5.77
   4  -4  17   97.16    5.94
   4  -4  17   93.84    5.94
   4  -4  17   86.45    5.91
  -4   0  17   90.53    5.93
  -4   0  17   96.50    5.91
   0   4  20  888.75   51.33
   0   4  20  782.80   51.09
   0  -4 -20  871.96   50.99
   4  -4  20  822.43   51.11
   4  -4  20  800.74   51.21
   4  -4  20  745.65   51.07
  -4   0  20  810.69   51.35
  -4   0  20  824.00   51.10
   0   4  23  155.64   10.53
   0   4  23  173.24   10.58
   0   4  23  162.08   10.51
   0  -4 -23  162.02   10.28
   4  -4  23  171.37   10.55
   4  -4  23  169.62   10.50
   4  -4  23  171.66   10.53
  -4   0  23  159.98   10.56
  -4   0  23  149.71   10.48
  -4   0  23  169.44   10.53
   0   4  26   11.09    1.40
   0   4  26   14.31    1.40
   0   4  26   12.92    1.42
   0  -4 -26    9.53    0.90
   4  -4  26    9.69    1.31
   4  -4  26   13.95    1.53
  -4   0  26   11.35    1.37
  -4   0  26   10.32    1.30
  -4   0  26   13.76    1.51
   0   4  29    1.59    1.21
   4  -4  29    1.19    1.03
   4  -4  29    0.29    0.84
   4  -4  29    1.60    1.20
  -4   0  29    0.70    1.09
  -4   0  29    2.10    1.00
  -4   0  29    2.49    1.20
   0   4  32   36.94    2.98
   0   4  32   43.11    2.94
   0   4  32   38.24    2.94
   4  -4  32   33.07    2.94
   4  -4  32   29.78    2.67
   4  -4  32   32.52    2.90
  -4   0  32   31.88    2.96
  -4   0  32   36.06    2.78
  -4   0  32   35.71    2.90
   0   4  35   13.60    1.84
   0   4  35   17.70    2.07
   4  -4  35   17.77    2.05
  -4   0  35   15.17    1.95
   0   4  38    7.68    2.10
  -4   0  38   12.51    1.95
   0   4  41    1.42    1.70
  -4   0  41    3.31    2.00
   0   4  44    1.76    2.11
   4  -4  44   -1.43    1.72
  -4   0  44    0.00    1.66
   0   4  47    0.44    1.98
   4  -4  47    2.22    1.90
  -4   0  47    1.38    2.00
   0  -5  47    0.80    1.85
  -5   5  47    2.94    1.97
   5   0  47    0.95    1.93
   0  -5  44   -1.34    1.80
  -5   5  44    1.37    1.75
   5   0  44    1.40    1.78
   0  -5  41    2.83    1.78
   5   0  41    3.05    1.78
   0  -5  38    4.37    1.89
  -5   5  38    6.74    1.73
   0  -5  35    4.91    1.53
  -5   5  35    4.97    1.35
  -5   5  35    4.23    1.54
   0  -5  32   12.12    1.66
   0  -5  32   12.19    1.70
   5  -5 -32    6.59    1.54
  -5   5  32   11.85    1.67
  -5   5  32   11.01    1.57
  -5   5  32   10.41    1.59
   5   0  32   11.61    1.68
   5   0  32   16.92    1.57
   5   0  32   11.57    1.73
   0  -5  29   45.29    3.36
   0  -5  29   35.53    3.18
   0  -5  29   46.18    3.38
  -5   5  29   46.35    3.43
  -5   5  29   44.35    3.37
   5   0  29   47.13    3.42
   5   0  29   50.54    3.34
   5   0  29   48.05    3.45
   0  -5  26    2.83    1.10
   0  -5  26    2.78    0.88
   0  -5  26    2.73    1.13
  -5   5  26    3.14    1.04
  -5   5  26    2.86    1.11
  -5   5  26    4.58    1.29
  -5   0 -26    6.24    1.04
  -5   0 -26    3.17    0.38
   5   0  26    4.02    1.10
   5   0  26    4.52    1.00
   5   0  26    3.72    1.14
   0  -5  23    0.03    0.88
   0  -5  23   -0.03    0.80
  -5   5  23    0.27    0.87
  -5   5  23   -0.01    0.88
  -5   5  23   -0.12    0.59
  -5   5  23    0.23    0.88
  -5   0 -23    0.52    0.82
  -5   0 -23    0.59    0.40
   5   0  23    0.09    0.89
   5   0  23   -0.49    0.91
   0  -5  20  369.21   23.88
   0  -5  20  407.22   23.86
  -5   5  20  387.21   23.92
  -5   5  20  383.63   23.77
  -5   5  20  372.42   23.85
  -5   0 -20  386.19   23.96
   5   0  20  386.37   23.91
   5   0  20  352.38   23.85
   0  -5  17  407.95   25.54
   0  -5  17  435.05   25.50
  -5   5  17  419.36   25.64
  -5   5  17  385.69   25.41
  -5   5  17  406.33   25.50
  -5   0 -17  415.08   25.57
  -5   0 -17  404.48   25.37
   5   0  17  426.11   25.55
   5   0  17  395.36   25.51
   0  -5  14   23.05    1.67
   0  -5  14   21.96    1.65
   0  -5  14   23.00    1.73
  -5   5  14   22.57    1.61
  -5   5  14   24.94    1.67
  -5   0 -14   23.03    1.70
  -5   0 -14   22.58    1.55
   5   0  14   26.15    1.75
   5   0  14   23.13    1.71
   5  -5 -11  308.31   19.25
  -5   5  11  310.79   19.22
  -5   5  11  304.91   19.14
  -5   5  11  320.12   19.17
   5   0  11  273.69   19.18
   5   0  11  315.83   19.10
   0   5  -8   80.34    5.13
   0  -5   8   78.28    5.13
   0  -5   8   75.07    5.08
   0  -5   8   85.90    5.11
   5  -5  -8   82.28    5.19
  -5   5   8   85.47    5.20
  -5   5   8   86.03    5.15
  -5   5   8   90.16    5.15
  -5   0  -8   80.97    5.18
  -5   0  -8   76.18    5.11
   5   0   8   86.24    5.18
   0   5  -5   66.21    4.20
   0  -5   5   72.67    4.20
   0  -5   5   67.38    4.20
   5  -5  -5   58.41    4.24
   5  -5  -5   64.23    4.23
   5  -5  -5   64.42    4.19
  -5   5   5   67.61    4.26
  -5   5   5   62.08    4.24
  -5   5   5   69.99    4.20
  -5   0  -5   64.77    4.25
  -5   0  -5   68.80    4.22
   5   0   5   65.95    4.25
   5   0   5   71.92    4.22
   5   0   5   66.78    4.23
   0  -5   2 2964.05  186.12
   0  -5   2 3463.84  186.34
   5  -5  -2 2993.06  186.29
  -5   5   2 3037.26  186.29
  -5   5   2 3042.76  186.15
  -5   0  -2 2997.78  186.23
  -5   0  -2 2878.28  186.18
   5   0   2 2819.10  186.14
   5   0   2 3112.08  186.21
   5   0   2 2918.11  186.19
   0   5   1   96.20    6.12
   0   5   1  109.74    6.16
   0  -5  -1   94.05    6.12
   0  -5  -1  105.35    6.20
   0  -5  -1  114.32    6.15
   5  -5   1   89.25    6.11
   5  -5   1  104.36    6.14
   5  -5   1  101.34    6.10
  -5   5  -1   97.33    6.11
  -5   5  -1   95.54    6.15
  -5   0   1   70.78    6.13
  -5   0   1   97.51    6.14
  -5   0   1   99.79    6.13
   5   0  -1   90.72    6.14
   5   0  -1  119.09    6.15
   0   5   4  150.49    9.29
   0   5   4  152.31    9.29
   0  -5  -4  144.26    9.29
   0  -5  -4  137.70    9.30
   0  -5  -4  157.51    9.28
   5  -5   4  118.30    9.24
   5  -5   4  158.48    9.27
   5  -5   4  169.89    9.28
  -5   5  -4  152.62    9.26
  -5   5  -4  158.41    9.28
  -5   0   4  138.31    9.29
  -5   0   4  149.12    9.27
  -5   0   4  145.17    9.27
   5   0  -4  155.07    9.30
   5   0  -4  148.06    9.26
   5   0  -4  156.85    9.29
   0   5   7  906.15   52.53
   0   5   7  866.33   52.53
   0  -5  -7  880.43   52.54
   5  -5   7  845.42   52.46
   5  -5   7  808.93   52.49
  -5   5  -7  802.49   52.46
  -5   5  -7  835.91   52.46
  -5   0   7  843.45   52.50
  -5   0   7  852.08   52.46
   5   0  -7  807.46   52.49
   5   0  -7  877.72   52.47
   0   5  10  139.52    8.38
   0  -5 -10  128.59    8.39
   5  -5  10  133.73    8.34
   5  -5  10  132.43    8.26
   5  -5  10  137.66    8.36
  -5   0  10  133.25    8.37
  -5   0  10  130.24    8.29
  -5   0  10  140.31    8.37
   5   0 -10  124.06    8.37
   5   0 -10  130.44    8.28
   0   5  13  501.72   30.46
   0   5  13  513.77   30.46
   5  -5  13  493.94   30.40
   5  -5  13  512.09   30.43
  -5   5 -13  488.14   30.44
  -5   0  13  474.87   30.42
  -5   0  13  459.78   30.32
  -5   0  13  537.49   30.45
   5   0 -13  472.83   30.31
   0   5  16  406.52   23.79
   0   5  16  395.04   23.77
   0  -5 -16  380.05   23.94
   0  -5 -16  391.10   23.70
   5  -5  16  364.86   23.71
   5  -5  16  377.65   23.73
  -5   5 -16  352.44   23.79
  -5   0  16  401.44   23.76
  -5   0  16  373.64   23.60
  -5   0  16  363.04   23.72
   0   5  19    8.51    1.04
   0   5  19    9.71    1.10
   0   5  19   10.39    1.08
   0  -5 -19    8.64    0.78
   5  -5  19   10.79    1.02
   5  -5  19   11.02    1.00
   5  -5  19    8.58    1.06
  -5   0  19   11.36    1.09
  -5   0  19    7.53    0.71
  -5   0  19    8.95    1.04
   5   0 -19    9.39    1.11
   5   0 -19    8.38    0.66
   0   5  22  170.10   10.87
   0   5  22  171.09   10.90
   0   5  22  176.69   10.85
   0  -5 -22  163.59   10.62
   5  -5  22  166.98   10.84
   5  -5  22  168.72   10.82
   5  -5  22  176.59   10.83
  -5   0  22  158.70   10.88
  -5   0  22  175.10   10.83
  -5   0  22  172.83   10.82
   0   5  25    0.45    0.95
   0   5  25    2.00    0.97
   0   5  25    0.98    1.06
   0  -5 -25    0.21    0.49
   5  -5  25    1.91    1.03
   5  -5  25    0.22    0.75
   5  -5  25    0.19    1.07
  -5   0  25    0.59    1.07
  -5   0  25    0.46    0.94
   0   5  28   19.37    1.87
   5  -5  28   18.51    1.74
   5  -5  28   16.42    1.64
   5  -5  28   18.26    1.83
  -5   0  28   17.37    1.89
  -5   0  28   15.87    1.69
  -5   0  28   19.96    1.83
   0   5  31   38.39    3.02
   0   5  31   45.25    3.02
   0   5  31   40.26    3.02
   0  -5 -31   33.85    2.44
   5  -5  31   35.38    2.94
   5  -5  31   39.83    2.85
   5  -5  31   37.01    3.08
  -5   0  31   35.61    3.05
  -5   0  31   33.31    2.79
  -5   0  31   38.25    2.98
   0   5  34   -0.15    1.21
   0   5  34    0.36    1.37
   5  -5  34   -0.56    1.36
  -5   0  34   -0.39    1.32
   0   5  37    6.90    1.78
   5  -5  37    7.44    1.77
  -5   0  37    6.68    1.65
   0   5  40    6.05    1.91
   5  -5  40    6.26    1.82
  -5   0  40    6.47    1.79
   0   5  43    1.58    1.75
   5  -5  43    0.52    1.81
  -5   0  43   -0.07    1.72
   0   5  46   -0.12    2.18
   0   5  49    1.01    2.00
  -5   0  49    2.75    1.99
   0  -6  48   -0.91    2.03
  -6   6  48    3.57    2.08
   6   0  48    2.58    2.05
   0  -6  45   -0.30    1.79
  -6   6  45   -0.66    1.69
   6   0  45    0.45    1.90
   0  -6  42    1.42    1.75
  -6   6  42    4.18    1.73
   0  -6  39    1.04    1.58
  -6   6  39    0.77    1.91
   0  -6  36    3.75    1.53
  -6   6  36    0.60    1.29
   6   0  36    0.34    1.50
   0  -6  33   29.13    2.56
  -6   6  33   27.81    2.55
  -6   6  33   27.44    2.54
  -6   6  33   27.37    2.54
   6   0  33   29.05    2.63
   0  -6  27    0.30    0.90
   0  -6  27    0.42    0.76
  -6   6  27    0.85    0.99
  -6   6  27    0.62    1.05
   6   0  27   -0.19    0.92
   6   0  27    0.52    1.16
   0  -6  24   43.54    2.96
   0  -6  24   35.47    2.83
  -6   6  24   36.99    2.98
  -6   6  24   37.67    2.71
  -6   6  24   40.36    2.89
  -6   0 -24   42.52    2.99
  -6   0 -24   83.93    9.62
   6   0  24   41.07    2.98
   6   0  24   43.53    2.99
   0  -6  21    1.02    0.76
   0  -6  21    2.00    0.78
  -6   6  21    1.35    0.84
  -6   6  21    1.26    0.90
  -6   6  21    1.82    0.65
  -6   6  21    2.03    0.99
  -6   0 -21    1.29    0.46
   6   0  21    1.37    0.84
   6   0  21    1.00    0.92
   0  -6  18  416.03   25.00
   0  -6  18  380.53   25.03
  -6   6  18  399.01   25.15
  -6   6  18  411.72   25.09
  -6   6  18  374.49   24.92
  -6   6  18  395.69   25.01
  -6   0 -18  401.77   25.08
  -6   0 -18  418.43   24.90
   6   0  18  398.23   25.04
   0  -6  15  462.41   30.56
   0  -6  15  517.08   30.46
   0  -6  15  489.32   30.52
   6  -6 -15  503.21   30.76
  -6   6  15  513.86   30.54
  -6   6  15  468.15   30.41
  -6   6  15  502.79   30.47
  -6   0 -15  479.41   30.50
  -6   0 -15  484.40   30.38
   6   0  15  453.66   30.48
   6   0  15  515.20   30.51
   0   6 -12 1109.19   67.13
   0  -6  12 1087.29   66.86
   0  -6  12 1069.89   67.32
   6  -6 -12 1067.40   67.13
  -6   6  12 1010.60   66.92
  -6   6  12 1119.78   66.98
  -6   0 -12 1061.66   66.99
   6   0  12 1155.79   67.01
   6   0  12 1034.21   67.00
   0   6  -9  534.61   34.02
   0  -6   9  561.22   34.01
   0  -6   9  507.86   33.96
   0  -6   9  533.65   34.04
   6  -6  -9  569.30   34.11
  -6   6   9  529.28   34.08
  -6   6   9  538.35   34.04
  -6   6   9  595.75   34.04
  -6   0  -9  549.10   34.07
  -6   0  -9  584.68   34.02
   6   0   9  560.61   34.07
   6   0   9  547.05   34.08
   0  -6   6 2076.53  136.26
   0  -6   6 2314.03  136.55
   6  -6  -6 2170.21  136.32
  -6   6   6 2295.16  136.31
  -6   6   6 2267.80  136.33
  -6   6   6 2300.13  136.34
  -6   0  -6 2132.10  136.29
  -6   0  -6 2048.81  136.29
   6   0   6 2254.13  136.34
   6   0   6 2237.65  136.36
   0  -6   3 2974.40  208.14
   0  -6   3 3619.02  210.25
   0  -6   3 3487.14  210.23
   6  -6  -3 3371.97  208.21
   6  -6  -3 3288.19  208.24
  -6   6   3 3348.39  208.35
  -6   6   3 3513.27  208.36
  -6   0  -3 3518.63  208.33
  -6   0  -3 3346.36  208.37
  -6   0  -3 3267.40  208.34
   6   0   3 3671.84  208.33
   6   0   3 3619.48  208.31
   0   6   0 4323.05  249.27
   0   6   0 4028.40  249.39
   0  -6   0 3982.41  249.19
   0  -6   0 4312.04  251.30
   0  -6   0 3948.28  249.30
   6  -6   0 4036.03  249.27
   6  -6   0 3831.02  249.23
   6  -6   0 4017.70  249.22
  -6   6   0 4026.86  249.25
  -6   6   0 4162.54  249.37
  -6   0   0 3960.57  249.19
  -6   0   0 4178.26  249.40
  -6   0   0 4130.22  249.34
   6   0   0 3843.77  249.19
   6   0   0 3755.50  249.25
   6   0   0 4174.71  249.33
   0   6   3  508.12   33.57
   0   6   3  549.38   33.60
   0  -6  -3  569.97   33.59
   6  -6   3  513.65   33.55
   6  -6   3  550.67   33.59
   6  -6   3  524.81   33.60
  -6   6  -3  584.05   33.57
  -6   6  -3  551.57   33.60
  -6   0   3  555.02   33.61
  -6   0   3  543.96   33.59
  -6   0   3  529.16   33.58
   6   0  -3  513.22   33.59
   6   0  -3  533.46   33.59
   6   0  -3  552.75   33.59
   0   6   6 1083.59   77.16
   0   6   6 1194.23   77.20
   0  -6  -6 1301.33   77.21
   6  -6   6 1274.45   77.16
   6  -6   6 1330.34   77.22
  -6   6  -6 1153.88   77.14
  -6   6  -6 1230.51   77.18
  -6   0   6 1260.40   77.23
  -6   0   6 1266.92   77.19
   6   0  -6 1329.07   77.21
   6   0  -6 1288.32   77.20
   6   0  -6 1331.04   77.46
   0   6   9  511.72   32.31
   0   6   9  536.86   32.31
   0  -6  -9  518.23   32.33
   6  -6   9  500.09   32.25
   6  -6   9  518.40   32.21
   6  -6   9  492.62   32.27
  -6   6  -9  521.40   32.27
  -6   6  -9  536.73   32.24
  -6   0   9  549.92   32.31
   6   0  -9  505.91   32.29
   0   6  12  106.15    6.42
   0   6  12  104.08    6.40
   0  -6 -12  100.58    6.41
   6  -6  12  101.35    6.35
   6  -6  12   96.15    6.24
   6  -6  12  100.04    6.36
  -6   6 -12  100.77    6.36
  -6   6 -12   96.62    6.26
  -6   0  12   94.23    6.37
  -6   0  12  104.50    6.29
   6   0 -12  101.19    6.39
   6   0 -12  102.23    6.27
   0   6  15 1201.92   76.43
   0   6  15 1210.33   76.47
   0  -6 -15 1198.82   76.70
   0  -6 -15 1170.26   76.59
   6  -6  15 1267.98   76.39
   6  -6  15 1208.67   76.41
  -6   6 -15 1188.49   76.48
  -6   0  15 1316.72   76.43
  -6   0  15 1185.52   76.29
  -6   0  15 1227.98   76.44
   6   0 -15 1302.25   76.32
   0   6  18  277.86   17.76
   0   6  18  270.12   17.75
   0  -6 -18  289.32   17.64
   6  -6  18  283.40   17.73
  -6   6 -18  270.06   17.80
  -6   0  18  286.98   17.74
  -6   0  18  282.31   17.57
  -6   0  18  304.88   17.74
   6   0 -18  264.00   17.74
   0   6  21    9.37    1.23
   0   6  21   13.49    1.24
   0   6  21   12.82    1.29
   0  -6 -21   12.11    1.01
   6  -6  21   12.17    1.18
   6  -6  21   11.85    1.19
   6  -6  21   13.48    1.33
  -6   0  21    9.52    1.24
  -6   0  21   15.43    3.05
  -6   0  21   12.15    1.24
   6   0 -21   12.78    1.25
   6   0 -21   10.98    0.84
   0   6  24   11.89    1.32
   0   6  24   10.25    1.28
   0   6  24    9.66    1.30
   0  -6 -24    6.85    0.83
   6  -6  24    8.01    1.13
   6  -6  24    9.23    1.06
   6  -6  24    9.78    1.26
  -6   0  24    9.95    1.23
  -6   0  24    9.76    1.14
  -6   0  24    8.60    1.20
  -6   0  24    9.60    1.31
   0   6  27    9.27    1.33
   0   6  27    9.69    1.44
   0  -6 -27    7.44    0.92
   6  -6  27   10.89    1.32
   6  -6  27   10.54    1.16
   6  -6  27    8.50    1.35
  -6   0  27   12.43    1.28
  -6   0  27    9.77    1.39
   0   6  30   53.43    3.58
   0   6  30   56.38    3.58
   0   6  30   46.06    3.48
   0  -6 -30   37.33    3.01
   6  -6  30   47.61    3.48
   6  -6  30   51.63    3.36
   6  -6  30   47.46    3.49
  -6   0  30   43.60    3.46
  -6   0  30   49.45    3.38
  -6   0  30   48.90    3.46
   0   6  33   54.68    4.16
   0   6  33   56.59    4.17
   0   6  33   53.98    4.14
   0  -6 -33   53.40    4.01
   6  -6  33   50.52    4.10
  -6   0  33   63.36    4.03
  -6   0  33   52.39    4.11
   0   6  36    0.07    1.24
   0   6  36   -0.95    1.59
   6  -6  36    0.84    1.53
   0   6  39    1.27    1.70
   6  -6  39    1.49    1.93
  -6   0  39    2.06    1.66
   0   6  42    2.51    1.78
   6  -6  42    2.16    1.80
  -6   0  42    2.31    1.99
   0   6  45    0.45    1.84
   6  -6  45   -0.13    1.88
   0   6  48    1.68    2.00
   6  -6  48    1.94    2.07
  -6   0  48    1.01    2.25
   0  -7  49    1.28    1.96
  -7   7  49    3.45    2.03
   0  -7  46    2.01    2.24
  -7   7  46    1.27    1.94
   0  -7  43    1.99    1.73
  -7   7  43    4.14    2.10
   7   0  43    1.82    1.83
   0  -7  40    5.61    1.73
  -7   7  40    4.62    1.99
   7   0  40    7.58    1.96
   0  -7  37    5.88    1.61
  -7   7  37    2.65    1.59
   7   0  37    3.20    1.70
   0  -7  34    6.86    1.58
  -7   7  34    5.24    1.46
  -7   7  34    7.59    1.82
   7   0  34    5.10    1.56
   0  -7  31   47.13    3.53
   0  -7  31   50.99    3.58
   7  -7 -31   42.70    3.10
  -7   7  31   51.14    3.61
  -7   7  31   43.38    3.56
   7   0  31   44.44    3.60
   7   0  31   54.98    3.57
   7   0  31   46.30    3.68
   0  -7  28   30.15    2.31
   0  -7  28   34.08    2.24
  -7   7  28   25.20    2.37
  -7   0 -28   24.71    1.90
   7   0  28   28.77    2.41
   7   0  28   33.11    2.38
   7   0  28   27.87    2.43
   0  -7  25  205.57   13.38
   0  -7  25  225.49   13.33
  -7   7  25  220.39   13.47
  -7   7  25  202.39   13.44
  -7   7  25  211.56   13.37
  -7   0 -25  206.03   13.49
   7   0  25  186.88   13.40
   7   0  25  214.59   13.42
   0  -7  22   75.59    4.60
   0  -7  22   69.35    4.50
  -7   7  22   77.97    4.67
  -7   7  22   57.42    4.56
  -7   7  22   63.92    4.43
  -7   7  22   71.49    4.57
  -7   0 -22   67.49    4.61
  -7   0 -22   67.92    4.36
   7   0  22   63.31    4.60
   7   0  22   68.10    4.60
   0  -7  19  138.37    9.15
   0  -7  19  150.36    9.12
   0  -7  19  147.05    9.21
  -7   7  19  138.14    9.23
  -7   7  19  132.71    9.22
  -7   7  19  130.38    9.06
  -7   7  19  147.83    9.16
  -7   0 -19  143.59    9.22
  -7   0 -19  152.91    9.03
   7   0  19  140.39    9.20
   7   0  19  151.47    9.21
   0  -7  16  170.13   11.77
   0  -7  16  196.76   11.74
   0  -7  16  190.12   11.80
   7  -7 -16  196.95   11.95
  -7   7  16  177.96   11.83
  -7   7  16  189.75   11.72
  -7   7  16  186.41   11.75
  -7   0 -16  183.78   11.81
  -7   0 -16  188.60   11.67
   7   0  16  175.86   11.79
   7   0  16  191.39   11.80
   0   7 -13  318.07   19.32
   0  -7  13  313.23   19.17
   0  -7  13  294.51   19.41
   7  -7 -13  312.00   19.38
  -7   7  13  314.44   19.35
  -7   7  13  323.26   19.27
  -7   0 -13  309.46   19.33
  -7   0 -13  295.13   19.22
   7   0  13  293.31   19.31
   7   0  13  304.55   19.32
   0   7 -10  492.68   31.14
   0  -7  10  475.09   31.11
   0  -7  10  485.57   31.08
   0  -7  10  476.83   31.12
   7  -7 -10  532.84   31.24
  -7   7  10  538.96   31.15
  -7   0 -10  532.00   31.15
   7   0  10  513.57   31.20
   0  -7   7 3842.96  226.69
   0  -7   7 3520.79  227.46
   7  -7  -7 3586.36  226.67
   7  -7  -7 3630.97  226.64
  -7   7   7 3625.63  226.63
  -7   7   7 3634.11  226.68
  -7   7   7 3714.22  226.74
  -7   0  -7 3558.99  226.63
  -7   0  -7 3711.10  226.73
   7   0   7 3652.26  226.74
   0  -7   4  298.63   18.71
   0  -7   4  291.30   18.82
   7  -7  -4  307.80   18.77
  -7   7   4  301.70   18.77
  -7   7   4  299.20   18.78
  -7   7   4  312.26   18.72
  -7   0  -4  286.90   18.77
  -7   0  -4  284.66   18.76
   7   0   4  284.08   18.78
   7   0   4  333.82   18.77
   0   7  -1  540.11   32.50
   0  -7   1  540.93   32.44
   7  -7  -1  474.92   32.44
  -7   7   1  493.70   32.45
  -7   7   1  543.02   32.52
  -7   0  -1  537.06   32.49
  -7   0  -1  490.48   32.48
  -7   0  -1  528.48   32.46
   7   0   1  511.48   32.48
   7   0   1  591.44   32.50
   0   7   2  217.65   14.20
   0   7   2  232.05   14.24
   7  -7   2  185.55   14.17
   7  -7   2  239.28   14.26
   7  -7   2  255.82   14.20
  -7   7  -2  215.85   14.18
  -7   7  -2  229.46   14.24
  -7   0   2  225.14   14.24
  -7   0   2  237.08   14.23
  -7   0   2  249.63   14.22
   7   0  -2  224.38   14.24
   7   0  -2  260.59   14.23
   0   7   5  488.29   29.07
   0   7   5  467.22   29.08
   0  -7  -5  478.56   29.07
   7  -7   5  469.72   29.02
   7  -7   5  501.55   29.06
  -7   7  -5  468.51   29.03
  -7   7  -5  468.51   29.06
  -7   0   5  459.20   29.08
  -7   0   5  458.44   29.05
   7   0  -5  429.87   29.07
   7   0  -5  443.80   29.06
   0   7   8 2028.77  128.22
   0   7   8 2032.78  128.29
   0  -7  -8 2136.94  128.29
   7  -7   8 2111.69  128.22
   7  -7   8 2069.45  128.18
   7  -7   8 2206.49  128.27
  -7   7  -8 2050.33  128.17
  -7   7  -8 2064.98  128.23
  -7   0   8 1909.68  128.24
   7   0  -8 2062.10  128.23
   0   7  11  618.84   37.25
   0  -7 -11  589.50   37.27
   7  -7  11  600.47   37.18
   7  -7  11  586.32   37.12
  -7   7 -11  599.97   37.19
  -7   7 -11  595.29   37.16
  -7   0  11  596.03   37.23
  -7   0  11  589.63   37.16
  -7   0  11  627.70   37.43
   7   0 -11  605.56   37.24
   0   7  14  749.91   43.94
   0   7  14  725.61   43.93
   0  -7 -14  727.84   44.02
   0  -7 -14  670.52   44.03
   7  -7  14  654.52   43.84
   7  -7  14  695.18   43.89
  -7   7 -14  723.14   43.90
  -7   0  14  747.17   43.91
  -7   0  14  701.95   43.80
  -7   0  14  680.90   43.92
   0   7  17  362.43   24.02
   0   7  17  421.17   24.06
   0  -7 -17  354.71   24.13
   0  -7 -17  370.88   23.95
   7  -7  17  390.62   24.01
  -7   7 -17  367.41   24.02
  -7   0  17  415.61   24.03
  -7   0  17  392.19   23.88
  -7   0  17  370.52   23.98
   7   0 -17  386.44   24.03
   0   7  20   14.99    1.49
   0   7  20   14.90    1.51
   7  -7  20   16.53    1.40
   7  -7  20   13.50    1.47
  -7   0  20   14.39    1.09
  -7   0  20   14.51    1.44
   7   0 -20   14.29    1.35
   0   7  23   50.03    3.51
   0   7  23   49.63    3.54
   0   7  23   44.82    3.50
   0  -7 -23   53.99    3.27
   7  -7  23   48.55    3.43
   7  -7  23   51.94    3.39
   7  -7  23   51.60    3.49
  -7   0  23   49.57    3.42
  -7   0  23   44.41    3.16
  -7   0  23   48.89    3.43
   7   0 -23   51.22    3.49
   0   7  26  123.30    7.87
   0   7  26  117.43    7.86
   0  -7 -26  116.45    7.55
   7  -7  26  114.63    7.72
   7  -7  26  115.79    7.79
  -7   0  26  121.10    7.77
  -7   0  26  125.92    7.80
   0   7  29   -0.04    1.15
   0   7  29   -0.89    1.16
   0   7  29    0.02    1.22
   7  -7  29    0.02    0.94
   7  -7  29   -0.83    1.25
  -7   0  29    0.15    1.08
  -7   0  29    0.65    0.93
  -7   0  29   -0.04    1.30
   0   7  32   24.20    2.33
   0   7  32   22.97    2.27
   0   7  32   23.45    2.43
   7  -7  32   18.89    2.22
   7  -7  32   21.77    2.49
  -7   0  32   23.67    2.32
  -7   0  32   30.53    2.19
  -7   0  32   23.87    2.27
   0   7  35   12.22    1.83
   0   7  35   13.49    1.97
  -7   0  35   15.56    1.90
   0   7  38   13.16    2.11
   7  -7  38   16.51    2.20
  -7   0  38   17.49    2.17
   0   7  41    3.53    1.90
   7  -7  41    0.61    1.79
   0   7  44   -1.47    1.81
   7  -7  44   -0.15    2.06
  -7   0  44    0.50    1.71
   0   7  47    0.46    1.91
   7  -7  47    2.19    2.25
  -7   0  47    1.10    2.12
   0  -8  47   -0.69    1.92
  -8   8  47    1.63    1.94
   8   0  47   -1.92    2.05
   0  -8  44    0.37    2.00
  -8   8  44    1.31    2.01
   8   0  44    2.29    1.78
   0  -8  41    0.41    1.90
  -8   8  41    0.78    1.86
   8   0  41    0.60    1.77
   0  -8  38    8.78    1.76
  -8   8  38    3.72    1.68
   8   0  38    7.73    1.84
  -8   8  35    0.19    1.40
   8   0  35   -1.19    1.57
   0  -8  32    4.18    1.47
  -8   8  32    5.76    1.32
  -8   8  32    2.45    1.32
  -8   8  32    5.82    1.44
   8   0  32    3.29    1.57
   8   0  32    5.79    1.48
   0  -8  29   20.41    2.15
   0  -8  29   24.60    2.00
  -8   8  29   30.01    2.30
  -8   8  29   23.75    2.23
  -8   8  29   29.64    2.24
  -8   0 -29   23.49    2.24
  -8   0 -29   21.47    1.69
   8   0  29   28.46    2.33
   8   0  29   25.36    2.26
   0  -8  26    2.79    0.93
   0  -8  26    3.94    0.91
  -8   8  26    3.90    1.06
  -8   8  26    2.10    1.12
  -8   8  26    3.04    0.85
  -8   0 -26    2.29    1.05
  -8   0 -26   16.33    2.23
   8   0  26    2.91    1.22
   0  -8  23  397.10   24.55
   0  -8  23  389.45   24.45
   0  -8  23  375.47   24.53
  -8   8  23  433.80   24.70
  -8   8  23  429.59   24.66
  -8   8  23  365.30   24.41
  -8   0 -23  367.59   24.59
  -8   0 -23  394.54   24.35
   8   0  23  404.03   24.60
   8   0  23  372.32   24.55
   0  -8  20  132.19    8.14
   0  -8  20  132.81    8.10
   0  -8  20  127.90    8.18
  -8   8  20  115.84    8.21
  -8   0 -20  128.30    8.01
   8   0  20  130.59    8.21
   8   0  20  114.38    8.15
   0  -8  17    2.80    0.62
   0  -8  17    2.42    0.42
   0  -8  17    2.30    1.02
   0  -8  17    2.38    0.81
   8  -8 -17    2.94    0.82
  -8   8  17    2.49    0.82
  -8   8  17    1.89    0.78
  -8   0 -17    4.03    0.93
  -8   0 -17    2.92    0.51
   8   0  17    3.47    0.76
   8   0  17    2.28    0.92
   0   8 -14    6.85    0.75
   0  -8  14    5.75    0.50
   0  -8  14    7.49    0.83
   8  -8 -14    5.20    0.81
  -8   8  14    4.66    0.84
  -8   8  14    6.85    0.77
  -8   8  14    6.81    0.77
  -8   0 -14    4.78    0.80
  -8   0 -14    5.70    0.66
   8   0  14    4.62    0.76
   8   0  14    8.36    0.86
   0   8 -11  253.39   16.47
   0  -8  11  275.86   16.46
   0  -8  11  251.24   16.42
   0  -8  11  252.49   16.44
   8  -8 -11  264.37   16.57
  -8   8  11  262.18   16.56
  -8   8  11  279.56   16.49
  -8   0 -11  276.87   16.56
  -8   0 -11  277.91   16.49
   8   0  11  275.13   16.56
   8   0  11  255.70   16.53
   0  -8   8  330.65   21.30
   0  -8   8  325.01   21.31
   8  -8  -8  349.39   21.39
  -8   8   8  347.01   21.37
  -8   8   8  359.89   21.33
  -8   0  -8  345.04   21.38
  -8   0  -8  356.51   21.35
   8   0   8  347.81   21.39
   8   0   8  332.86   21.36
   0   8  -5 1494.42   88.81
   0   8  -5 1453.78   88.90
   0  -8   5 1434.61   88.79
   0  -8   5 1299.42   89.03
   8  -8  -5 1464.34   88.87
   8  -8  -5 1420.67   88.80
  -8   8   5 1363.28   88.84
  -8   8   5 1433.19   88.88
  -8   8   5 1452.51   88.83
  -8   0  -5 1441.24   88.87
  -8   0  -5 1429.67   88.90
   8   0   5 1431.50   88.85
   0   8  -2 1643.07  100.64
   0  -8   2 1639.80  100.56
  -8   8   2 1619.24  100.60
  -8   8   2 1684.03  100.67
  -8   0  -2 1722.06  100.62
   8   0   2 1480.47  100.57
   8   0   2 1595.54  100.59
   0   8   1  357.24   21.62
   0   8   1  345.08   21.67
   0  -8  -1  317.21   21.61
   8  -8   1  318.36   21.61
   8  -8   1  360.91   21.59
  -8   8  -1  358.11   21.61
  -8   8  -1  348.39   21.68
  -8   0   1  311.25   21.64
  -8   0   1  369.41   21.66
  -8   0   1  358.36   21.63
   8   0  -1  361.99   21.67
   8   0  -1  372.94   21.65
   0   8   4   85.62    5.58
   0   8   4   76.10    5.59
   0  -8  -4  104.40    5.60
   8  -8   4   94.17    5.55
   8  -8   4   78.08    5.57
  -8   8  -4   92.89    5.55
  -8   8  -4   85.76    5.59
  -8   0   4   96.82    5.62
  -8   0   4   90.83    5.58
   8   0  -4   87.35    5.61
   8   0  -4   81.47    5.57
   0   8   7  803.43   51.10
   0   8   7  866.78   51.13
   0  -8  -7  873.30   51.13
   8  -8   7  812.18   51.07
   8  -8   7  831.76   51.09
  -8   8  -7  770.31   51.04
  -8   8  -7  863.80   51.12
  -8   0   7  775.09   51.11
  -8   0   7  804.66   51.08
   8   0  -7  814.99   51.11
   8   0  -7  891.46   51.23
   0   8  10   33.43    2.23
   0   8  10   34.46    2.21
   0  -8 -10   32.87    2.22
   8  -8  10   31.10    2.13
   8  -8  10   28.42    2.16
  -8   8 -10   34.71    2.15
  -8   0  10   33.83    2.22
  -8   0  10   31.07    2.13
   8   0 -10   32.16    2.23
   0   8  13  344.73   18.86
   0   8  13  290.89   18.80
   0  -8 -13  332.38   18.92
   8  -8  13  286.49   18.74
   8  -8  13  280.03   18.67
   8  -8  13  287.07   18.77
  -8   8 -13  304.49   18.76
  -8   8 -13  302.51   18.71
  -8   0  13  324.53   18.83
  -8   0  13  291.80   18.71
  -8   0  13  318.57   18.84
   0   8  16   50.45    3.53
   8  -8  16   51.68    3.49
   8  -8  16   51.34    3.33
   8  -8  16   56.78    3.53
  -8   8 -16   51.28    3.49
  -8   8 -16   50.20    3.35
  -8   0  16   57.21    3.58
  -8   0  16   53.57    3.41
  -8   0  16   56.22    3.55
   8   0 -16   53.62    3.54
   0   8  19   30.20    2.24
   0   8  19   32.16    2.27
   0  -8 -19   29.38    2.26
   0  -8 -19   26.22    2.03
   8  -8  19   25.12    2.11
   8  -8  19   25.92    1.89
   8  -8  19   34.05    2.24
  -8   8 -19   41.13    2.07
  -8   0  19   33.09    2.02
  -8   0  19   30.74    2.19
   8   0 -19   30.33    2.22
   0   8  22    6.65    1.09
   0   8  22    4.89    1.11
   0   8  22    4.02    1.23
   0  -8 -22    6.08    0.72
   8  -8  22    5.63    1.00
   8  -8  22    4.96    0.91
   8  -8  22    3.47    1.06
  -8   0  22    6.19    0.94
  -8   0  22    4.29    0.63
  -8   0  22    4.05    1.11
   8   0 -22    6.54    1.00
   0   8  25   10.18    1.40
   0   8  25   11.96    1.50
   0   8  25   11.07    1.46
   0  -8 -25   12.62    1.11
   8  -8  25   11.43    1.39
   8  -8  25   12.91    1.29
   8  -8  25   13.24    1.43
  -8   0  25   12.78    1.31
  -8   0  25   11.31    1.38
   8   0 -25   11.37    1.36
   0   8  28   20.94    1.95
   0   8  28   21.40    1.98
   0   8  28   21.72    2.01
   0  -8 -28   15.45    1.53
   8  -8  28   19.17    1.83
   8  -8  28   19.96    1.67
   8  -8  28   17.74    1.91
  -8   0  28   20.23    1.95
  -8   0  28   19.28    1.78
  -8   0  28   15.12    2.01
  -8   0  28   19.43    1.90
   8   0 -28   35.64    2.76
   0   8  31    1.72    1.17
   0   8  31    0.63    1.23
   0   8  31    1.51    1.34
   0  -8 -31    0.67    0.80
   8  -8  31    2.28    1.20
   8  -8  31    1.43    1.39
  -8   0  31    1.29    1.24
  -8   0  31    1.05    0.97
  -8   0  31    1.37    1.22
   0   8  34   -0.89    1.27
   0   8  34    0.95    1.27
   0   8  34    1.37    1.43
   0  -8 -34    0.46    0.74
   8  -8  34   -0.56    1.51
  -8   0  34    0.64    1.32
   0   8  37    0.36    1.53
   8  -8  37   -0.47    1.79
   0   8  40    5.10    1.90
   8  -8  40    2.87    1.83
  -8   0  40    3.82    1.72
   0   8  43   -0.46    1.75
   8  -8  43   -0.49    1.76
  -8   0  43    0.00    1.98
   0   8  46   -0.46    1.91
   8  -8  46    1.90    1.93
  -8   0  46    1.27    1.71
   0   8  49    0.27    2.09
   8  -8  49   -0.21    2.00
  -8   0  49    2.43    1.88
   0  -9  48    2.21    1.96
  -9   9  48    0.72    2.01
   9   0  48    1.43    1.98
   0  -9  45    0.54    1.81
  -9   9  45    2.48    2.14
   9   0  45    0.69    1.90
   0  -9  42    2.50    1.76
  -9   9  42    1.96    2.05
   9   0  42    0.60    1.93
   0  -9  39    6.29    1.96
  -9   9  39    2.76    1.71
   9   0  39    6.61    1.86
   0  -9  36   -0.47    1.42
  -9   9  36   -0.53    1.28
  -9   9  36   -0.02    1.43
   9   0  36   -1.83    1.62
   9  -9 -33    8.35    1.01
  -9   9  33    9.14    1.50
  -9   9  33    5.61    1.49
  -9   9  33    8.65    1.62
   9   0  33    7.66    1.35
   9   0  33    7.85    1.61
   0  -9  30    8.89    1.46
  -9   9  30   12.89    1.55
  -9   9  30    8.73    1.52
  -9   9  30   10.31    1.50
  -9   0 -30    9.37    1.50
  -9   0 -30    8.41    0.95
   9   0  30   11.10    1.56
   9   0  30    9.91    1.63
   0  -9  27   34.54    2.57
   0  -9  27   33.82    2.42
  -9   9  27   38.56    2.65
  -9   9  27   31.65    2.69
  -9   9  27   30.34    2.37
  -9   9  27   31.45    2.57
  -9   0 -27   32.35    2.64
  -9   0 -27   30.16    2.20
   9   0  27   33.93    2.67
   9   0  27   31.19    2.65
   0  -9  24   46.02    3.22
   0  -9  24   46.56    3.17
   0  -9  24   44.82    3.32
  -9   9  24   49.13    3.36
  -9   9  24   46.60    3.15
  -9   9  24   47.43    3.31
  -9   0 -24   45.14    3.33
  -9   0 -24   42.01    3.04
   9   0  24   45.01    3.34
   9   0  24   48.25    3.38
   0  -9  21    2.50    0.80
   0  -9  21    1.63    0.62
   0  -9  21    1.97    0.95
  -9   9  21    2.42    0.89
  -9   9  21    2.09    0.98
  -9   9  21    2.28    0.82
  -9   9  21    2.32    0.94
  -9   0 -21    2.52    0.94
   9   0  21    3.15    0.89
   9   0  21    1.90    0.99
   0  -9  18   60.97    4.29
   0  -9  18   67.03    4.27
   0  -9  18   70.83    4.41
   9  -9 -18   64.37    4.46
  -9   9  18   61.85    4.42
  -9   9  18   64.19    4.29
  -9   9  18   61.79    4.32
  -9   0 -18   62.82    4.38
  -9   0 -18   71.71    4.24
   9   0  18   59.56    4.36
   9   0  18   70.71    4.43
   0   9 -15  117.97    7.43
   0  -9  15  114.34    7.30
   0  -9  15  188.80   12.47
   0  -9  15  115.82    7.53
   9  -9 -15  109.05    7.53
  -9   9  15  115.71    7.53
  -9   9  15  119.78    7.45
  -9   0 -15  123.51    7.53
  -9   0 -15  112.30    7.38
   9   0  15  117.70    7.50
   9   0  15  124.13    7.50
   0   9 -12  460.62   30.88
   0  -9  12  530.74   30.88
   0  -9  12  485.48   30.83
   9  -9 -12  480.35   31.00
  -9   9  12  534.24   31.01
  -9   0 -12  526.51   30.99
   9   0  12  498.08   30.97
   9   0  12  477.90   30.95
   0  -9   9    8.94    0.68
   0  -9   9    8.51    0.67
   9  -9  -9    7.48    0.83
  -9   9   9    7.60    0.82
  -9   9   9    9.37    0.83
  -9   0  -9    5.80    0.78
  -9   0  -9   10.84    0.77
   9   0   9    7.83    0.82
   0   9  -6  326.22   19.68
   0   9  -6  338.74   19.81
   0  -9   6  307.00   19.68
   0  -9   6  305.17   19.75
   9  -9  -6  342.38   19.79
   9  -9  -6  313.94   19.67
  -9   9   6  299.14   19.77
  -9   0  -6  327.29   19.78
  -9   0  -6  315.17   19.76
   9   0   6  315.23   19.79
   9   0   6  308.35   19.74
   0   9  -3    3.02    0.35
   0   9  -3    4.41    0.56
   0  -9   3    3.54    0.36
   0  -9   3    2.97    0.43
   9  -9  -3    3.46    0.46
   9  -9  -3    4.70    0.52
  -9   9   3    3.39    0.43
  -9   9   3    3.18    0.55
  -9   0  -3    3.00    0.51
  -9   0  -3    2.61    0.47
   9   0   3    3.89    0.49
   0   9   0   26.26    1.77
   0   9   0   28.74    1.85
   0  -9   0   27.26    1.76
  -9   9   0   26.92    1.78
  -9   0   0   27.91    1.85
  -9   0   0   27.62    1.83
   9   0   0   24.70    1.83
   9   0   0   26.76    1.80
   0   9   3 1508.53  101.47
   0   9   3 1772.90  101.63
   0  -9  -3 1678.66  101.48
   9  -9   3 1673.59  101.66
   9  -9   3 1700.02  101.59
  -9   9  -3 1579.57  101.45
  -9   9  -3 1665.36  101.60
  -9   0   3 1572.81  101.52
  -9   0   3 1704.28  101.55
   9   0  -3 1542.30  101.53
   9   0  -3 1712.11  101.54
   0   9   6  234.98   16.73
   0   9   6  261.58   16.76
   0  -9  -6  288.70   16.76
   9  -9   6  272.21   16.70
  -9   9  -6  284.79   16.70
  -9   9  -6  271.01   16.75
  -9   0   6  279.90   16.77
  -9   0   6  260.71   16.73
   9   0  -6  267.04   16.78
   9   0  -6  257.66   16.74
   0   9   9   52.45    3.52
   0   9   9   61.66    3.55
   0  -9  -9   52.41    3.52
   9  -9   9   50.20    3.45
  -9   9  -9   53.45    3.46
  -9   9  -9   56.40    3.48
  -9   0   9   55.79    3.54
   9   0  -9   50.34    3.52
   9   0  -9   54.19    3.54
   0   9  12  166.33   10.84
   0  -9 -12  154.90   10.84
   9  -9  12  174.75   10.77
   9  -9  12  172.62   10.81
  -9   9 -12  185.62   10.80
  -9   9 -12  173.85   10.76
  -9   0  12  181.37   10.86
  -9   0  12  163.73   10.76
   0   9  15    7.27    0.86
   0   9  15    5.01    0.85
   0  -9 -15    6.99    0.85
   0  -9 -15    6.18    0.68
   9  -9  15    6.47    0.72
   9  -9  15    4.54    0.77
  -9   9 -15    7.59    0.74
  -9   9 -15    5.31    0.57
  -9   0  15    6.51    0.81
  -9   0  15    5.07    0.66
  -9   0  15    4.85    0.76
   9   0 -15    5.06    0.81
   0   9  18   44.29    3.14
   0   9  18   45.88    3.15
   0  -9 -18   47.79    3.17
   0  -9 -18   45.61    3.01
   9  -9  18   47.00    3.08
   9  -9  18   41.78    2.86
   9  -9  18   48.47    3.14
  -9   9 -18   43.25    3.06
  -9   0  18   46.85    3.12
   9   0 -18   48.82    3.14
   0   9  21  440.02   26.33
   0   9  21  401.83   25.98
   0  -9 -21  424.23   25.89
   9  -9  21  416.30   25.95
   9  -9  21  407.60   25.97
  -9   9 -21  403.61   26.10
  -9   0  21  412.94   25.96
  -9   0  21  411.19   25.82
  -9   0  21  412.74   25.96
   9   0 -21  413.94   26.02
   0   9  24    0.31    0.87
   0   9  24    0.11    1.03
   0   9  24    0.95    1.04
   0  -9 -24    0.69    0.72
   9  -9  24    0.49    0.92
   9  -9  24    1.44    0.74
   9  -9  24    1.89    1.00
  -9   0  24    0.85    0.89
  -9   0  24    1.06    0.53
  -9   0  24    1.21    0.97
   9   0 -24    0.15    0.86
   0   9  27   54.36    3.82
   0   9  27   56.27    3.91
   0   9  27   51.19    3.89
   0  -9 -27   54.34    3.53
   9  -9  27   53.49    3.79
   9  -9  27   57.01    3.68
   9  -9  27   52.99    3.80
  -9   0  27   53.91    3.71
  -9   0  27   46.44    3.40
  -9   0  27   57.25    3.78
   9   0 -27   50.87    3.78
   0   9  30    6.98    1.37
   0   9  30    7.64    1.44
   0   9  30    6.50    1.52
   9  -9  30    6.08    1.40
   9  -9  30    6.61    1.48
  -9   0  30    6.51    1.37
  -9   0  30    8.52    1.20
  -9   0  30    9.51    1.42
   0   9  33    0.08    1.22
   0   9  33    0.22    1.27
   0   9  33    0.42    1.35
   0  -9 -33   -0.11    0.79
   9  -9  33   -0.80    1.37
   0   9  36   19.55    2.28
   0   9  36   20.74    2.39
   9  -9  36   22.25    2.37
   0   9  39    5.59    1.81
   9  -9  39    7.06    1.87
  -9   0  39    9.05    1.79
   0   9  42    0.89    1.89
   9  -9  42   -0.96    1.84
  -9   0  42    0.16    1.64
   0   9  45    2.80    2.00
   9  -9  45    4.26    2.02
  -9   0  45    5.30    2.08
   0   9  48    0.98    2.04
   9  -9  48    0.59    1.98
  -9   0  48    0.69    1.86
   0 -10  46    1.60    1.94
 -10  10  46    2.09    1.95
  10   0  46    2.05    2.00
   0 -10  43    0.46    1.76
 -10  10  43    1.22    1.79
  10   0  43   -1.10    1.85
   0 -10  40   -0.21    1.74
 -10  10  40   -0.27    1.88
  10   0  40   -0.30    1.72
   0 -10  37   17.78    2.19
 -10  10  37   18.55    2.12
 -10  10  37   16.93    2.34
  10   0  37   14.47    2.23
 -10  10  34    0.71    1.28
 -10  10  34    0.68    1.58
   0 -10  31    3.54    1.28
 -10  10  31    4.23    1.30
 -10  10  31    4.57    1.41
 -10  10  31    5.75    1.37
 -10   0 -31    5.08    1.37
 -10   0 -31    4.84    0.82
  10   0  31    4.09    1.32
  10   0  31    2.85    1.53
   0 -10  28   91.40    6.33
   0 -10  28  101.37    6.25
   0 -10  28   93.54    6.42
 -10  10  28   85.39    6.45
 -10  10  28  101.73    6.46
 -10   0 -28   96.00    6.53
  10   0  28   97.93    6.50
  10   0  28   89.78    6.49
   0 -10  25    6.52    1.01
   0 -10  25    7.92    1.25
 -10  10  25   10.70    1.25
 -10  10  25    8.15    1.35
 -10  10  25    8.86    1.14
 -10  10  25    7.10    1.21
 -10   0 -25    8.71    1.30
 -10   0 -25    7.53    0.87
  10   0  25    9.21    1.34
  10   0  25    5.23    1.52
   0 -10  22   57.14    4.25
   0 -10  22   60.94    4.20
   0 -10  22   67.61    4.37
 -10  10  22   67.02    4.41
 -10  10  22   70.14    4.28
 -10  10  22   66.31    4.32
 -10   0 -22   57.97    4.38
 -10   0 -22   67.75    4.18
  10   0  22   55.76    4.35
  10   0  22   64.31    4.37
   0 -10  19    0.55    0.62
   0 -10  19    0.10    0.54
   0 -10  19    0.56    0.79
 -10  10  19   -0.22    0.68
 -10  10  19    0.02    0.79
 -10   0 -19    0.63    0.60
  10   0  19    0.13    0.77
  10   0  19    0.35    0.87
   0  10 -16  401.07   26.71
   0 -10  16  428.27   26.53
  10 -10 -16  426.39   26.82
 -10  10  16  445.91   26.76
 -10  10  16  437.09   26.66
 -10  10  16  428.20   26.65
 -10   0 -16  428.78   26.73
  10   0  16  426.20   26.73
  10   0  16  418.22   26.70
   0  10 -13  165.29   10.69
   0 -10  13  165.89   10.68
   0 -10  13  167.25   10.64
  10 -10 -13  170.36   10.83
 -10  10  13  171.54   10.82
 -10  10  13  184.13   10.79
 -10  10  13  170.34   10.71
 -10   0 -13  180.16   10.83
  10   0  13  169.35   10.80
  10   0  13  169.21   10.77
   0 -10  10  225.55   13.15
   0 -10  10  208.63   13.14
  10 -10 -10  211.07   13.26
 -10  10  10  196.59   13.24
 -10  10  10  208.04   13.23
 -10  10  10  211.63   13.17
 -10   0 -10  212.19   13.25
 -10   0 -10  212.51   13.20
  10   0  10  212.03   13.26
  10   0  10  195.01   13.21
   0  10  -7   33.15    2.26
   0  10  -7   44.57    2.47
   0 -10   7   34.67    2.25
   0 -10   7   37.30    2.30
  10 -10  -7   32.92    2.39
  10 -10  -7   35.19    2.25
 -10  10   7   32.03    2.36
 -10  10   7   37.96    2.27
 -10   0  -7   30.95    2.33
  10   0   7   31.77    2.38
  10   0   7   36.73    2.35
   0  10  -4   46.21    2.88
   0  10  -4   54.65    3.04
   0 -10   4   39.91    2.87
   0 -10   4   41.40    2.94
  10 -10  -4   41.44    2.96
  10 -10  -4   46.30    2.85
 -10  10   4   44.78    3.00
 -10  10   4   48.93    2.86
 -10   0  -4   44.65    3.00
 -10   0  -4   41.80    2.96
  10   0   4   43.76    2.99
  10   0   4   50.57    2.97
   0  10  -1  451.95   27.02
   0 -10   1  440.54   26.93
   0 -10   1  417.37   27.18
  10 -10  -1  427.02   26.95
 -10  10   1  459.30   26.97
 -10   0  -1  379.00   26.97
 -10   0  -1  449.53   27.00
  10   0   1  433.67   26.97
   0  10   2  330.38   19.70
   0  10   2  294.84   19.74
  10 -10   2  326.31   19.69
  10 -10   2  330.94   19.74
  10 -10   2  298.07   19.65
 -10  10  -2  336.28   19.69
 -10  10  -2  343.10   19.78
 -10   0   2  300.26   19.74
 -10   0   2  310.63   19.73
  10   0  -2  315.34   19.75
  10   0  -2  300.84   19.71
   0  10   5  156.41    9.47
   0  10   5  136.01    9.48
   0 -10  -5  168.54    9.49
  10 -10   5  154.63    9.42
  10 -10   5  150.44    9.42
 -10  10  -5  155.64    9.43
 -10  10  -5  134.76    9.47
 -10   0   5  155.61    9.50
 -10   0   5  157.94    9.48
  10   0  -5  159.37    9.52
  10   0  -5  129.45    9.45
   0  10   8   16.97    1.37
  10 -10   8   18.10    1.22
  10 -10   8   16.50    1.24
 -10  10  -8   17.05    1.21
 -10  10  -8   18.70    1.29
 -10   0   8   16.50    1.31
 -10   0   8   17.54    1.27
   0  10  11  131.95    8.67
   0 -10 -11  152.82    8.70
   0 -10 -11  135.82    8.69
  10 -10  11  129.65    8.58
 -10  10 -11  142.50    8.60
 -10  10 -11  131.25    8.59
 -10   0  11  145.54    8.69
 -10   0  11  130.89    8.60
   0  10  14   57.33    3.74
   0  10  14   57.81    3.74
  10 -10  14   56.57    3.64
 -10  10 -14   56.51    3.65
 -10  10 -14   54.95    3.60
 -10   0  14   57.07    3.73
 -10   0  14   53.54    3.62
 -10   0  14   54.13    3.68
  10   0 -14   54.84    3.73
   0  10  17  349.81   23.75
   0  10  17  370.77   23.76
   0 -10 -17  390.24   23.86
   0 -10 -17  389.48   23.74
  10 -10  17  379.68   23.69
  10 -10  17  376.01   23.73
 -10  10 -17  377.08   23.72
 -10  10 -17  389.07   23.61
 -10   0  17  371.95   23.64
 -10   0  17  373.00   23.75
  10   0 -17  395.63   23.78
   0  10  20   31.00    2.27
   0  10  20   27.34    2.27
   0 -10 -20   30.55    2.29
   0 -10 -20   29.64    2.10
  10 -10  20   27.60    2.15
  10 -10  20   27.46    2.20
 -10  10 -20   30.00    2.19
 -10  10 -20   28.21    1.96
 -10   0  20   29.91    2.21
 -10   0  20   29.94    2.06
 -10   0  20   29.25    2.25
  10   0 -20   31.41    2.24
   0  10  23   24.52    2.00
   0  10  23   20.72    2.04
   0  10  23   21.90    1.99
  10 -10  23   23.03    1.90
  10 -10  23   21.31    1.94
 -10  10 -23   35.68    3.42
 -10   0  23   25.12    1.91
 -10   0  23   22.06    1.68
 -10   0  23   24.50    1.92
  10   0 -23   22.08    1.90
   0  10  26   15.98    1.68
   0  10  26   15.65    1.83
   0  10  26   14.66    1.79
   0 -10 -26   15.29    1.42
  10 -10  26   17.17    1.59
  10 -10  26   17.21    1.52
  10 -10  26   17.56    1.73
 -10   0  26   18.37    1.60
 -10   0  26   16.10    1.30
 -10   0  26   15.22    1.65
  10   0 -26   15.68    1.62
   0  10  29   11.91    1.64
   0  10  29   11.46    1.61
   0 -10 -29   12.23    1.21
  10 -10  29    9.80    1.52
  10 -10  29   12.94    1.34
  10 -10  29   11.44    1.54
 -10   0  29    9.56    1.54
 -10   0  29   13.20    1.38
 -10   0  29    9.89    0.90
   0  10  32    2.57    1.25
   0  10  32    1.44    1.30
   0  10  32    3.25    1.38
   0 -10 -32    1.36    0.83
  10 -10  32    2.01    1.34
   0  10  35    9.43    1.67
   0  10  35    7.24    1.74
   0 -10 -35    5.78    1.14
  10 -10  35    6.65    1.78
 -10   0  35    8.11    1.77
   0  10  38    1.38    1.66
  10 -10  38    0.77    1.67
 -10   0  38    1.92    1.55
   0  10  41   -1.68    1.97
  10 -10  41    0.59    1.66
 -10   0  41    0.14    1.93
   0  10  44    0.65    1.80
  10 -10  44    0.09    1.85
 -10   0  44    0.32    2.07
   0  10  47   -0.91    2.05
  10 -10  47    0.34    1.97
 -10   0  47   -0.61    1.82
   0 -11  47   -0.22    1.83
  11   0  47    0.63    2.05
   0 -11  44    0.27    2.12
 -11  11  44    2.27    1.93
  11   0  44    3.75    2.27
   0 -11  41    0.55    1.71
 -11  11  41    0.18    1.77
  11   0  41   -0.34    2.09
   0 -11  38    2.38    1.61
 -11  11  38    3.31    1.83
  11   0  38    1.96    1.71
 -11  11  35    7.05    1.57
 -11  11  35    5.36    1.58
  11   0  35    7.85    1.74
 -11  11  32    6.82    1.41
 -11  11  32    6.05    1.44
 -11   0 -32    9.28    1.62
  11   0  32    5.18    1.58
   0 -11  29   38.10    3.08
   0 -11  29   46.70    3.23
 -11  11  29   43.37    3.21
 -11  11  29   34.22    3.22
 -11  11  29   42.04    3.22
 -11   0 -29   42.27    3.26
 -11   0 -29   39.73    2.81
  11   0  29   40.31    3.37
  11   0  29   44.32    3.40
   0 -11  26   25.33    2.02
   0 -11  26   22.07    1.82
   0 -11  26   23.68    2.11
 -11  11  26   26.56    2.11
 -11  11  26   18.78    2.14
 -11  11  26   20.88    1.94
 -11  11  26   24.58    2.15
 -11   0 -26   25.91    2.18
 -11   0 -26   24.67    1.78
  11   0  26   23.60    2.18
  11   0  26   21.51    2.27
   0 -11  23    1.44    0.82
   0 -11  23    1.18    0.67
   0 -11  23    1.87    1.07
 -11  11  23    1.91    0.94
 -11  11  23    1.06    1.03
 -11  11  23    1.17    0.84
 -11  11  23    1.04    0.90
 -11   0 -23    0.88    0.98
 -11   0 -23    1.60    0.70
  11   0  23    1.63    0.97
  11   0  23    2.02    1.09
   0 -11  20  119.26    7.73
   0 -11  20  123.65    7.83
 -11  11  20  116.30    7.73
 -11  11  20  118.48    7.75
 -11   0 -20  110.67    7.82
 -11   0 -20  127.97    7.68
  11   0  20  116.75    7.83
  11   0  20  125.17    7.83
   0  11 -17   18.58    1.36
   0 -11  17   17.23    1.30
   0 -11  17   17.02    1.19
 -11  11  17   16.96    1.55
 -11  11  17   13.16    1.41
 -11  11  17   14.65    1.40
 -11   0 -17   17.36    1.54
 -11   0 -17   19.00    1.36
  11   0  17   20.13    1.55
  11   0  17   13.54    1.53
   0 -11  14  238.21   13.65
   0 -11  14  210.78   13.60
  11 -11 -14  197.26   13.77
 -11  11  14  217.32   13.78
 -11  11  14  229.10   13.75
 -11  11  14  210.32   13.68
 -11   0 -14  227.60   13.79
 -11   0 -14  210.39   13.67
  11   0  14  222.14   13.77
  11   0  14  217.02   13.76
   0  11 -11  402.39   25.02
   0  11 -11  431.64   25.28
   0 -11  11  390.99   25.01
   0 -11  11  422.07   25.04
  11 -11 -11  425.69   25.17
 -11  11  11  384.64   25.13
 -11  11  11  397.15   25.05
 -11   0 -11  391.85   25.13
 -11   0 -11  419.97   25.10
  11   0  11  376.68   25.13
  11   0  11  384.94   25.11
   0  11  -8  233.75   14.70
   0  11  -8  276.07   14.89
   0 -11   8  232.99   14.69
   0 -11   8  225.36   14.74
  11 -11  -8  227.88   14.82
 -11  11   8  215.86   14.79
 -11  11   8  243.26   14.83
 -11  11   8  253.45   14.72
 -11   0  -8  221.32   14.81
 -11   0  -8  233.75   14.78
  11   0   8  230.96   14.83
  11   0   8  242.76   14.79
   0  11  -5  942.87   58.62
   0  11  -5 1022.87   58.78
   0 -11   5  892.79   58.60
   0 -11   5  851.99   58.79
  11 -11  -5  990.98   58.72
  11 -11  -5  900.79   58.61
 -11  11   5  944.20   58.75
 -11  11   5  972.12   58.62
  11   0   5 1023.48   58.76
  11   0   5 1020.06   58.73
   0  11  -2  414.70   24.78
   0 -11   2  385.09   24.84
  11 -11  -2  385.52   24.69
  11 -11  -2  412.02   24.62
 -11   0  -2  373.76   24.73
  11   0   2  401.10   24.75
  11   0   2  376.41   24.71
   0  11   1   19.91    1.30
  11 -11   1   15.79    1.18
 -11  11  -1   19.43    1.30
 -11   0   1   13.42    1.23
   0  11   4    6.40    0.71
  11 -11   4    6.81    0.63
  11 -11   4   10.47    0.65
 -11  11  -4   11.19    0.84
 -11   0   4    5.82    0.78
   0  11   7  369.12   24.34
   0  11   7  396.57   24.38
   0 -11  -7  394.85   24.35
  11 -11   7  396.95   24.29
  11 -11   7  364.78   24.29
 -11  11  -7  395.79   24.29
 -11  11  -7  410.05   24.37
 -11   0   7  406.44   24.39
   0  11  10   76.64    4.88
   0  11  10   64.51    4.88
   0 -11 -10   83.19    4.90
   0 -11 -10   79.14    4.90
  11 -11  10   78.92    4.81
 -11  11 -10   81.57    4.81
 -11  11 -10   65.21    4.81
 -11   0  10   80.74    4.90
  11   0 -10   74.27    4.88
  11   0 -10   68.91    4.89
   0  11  13  359.67   21.73
   0  11  13  341.99   21.72
   0 -11 -13  364.58   21.75
   0 -11 -13  336.18   21.77
  11 -11  13  330.18   21.63
  11 -11  13  367.53   21.69
 -11  11 -13  338.54   21.64
 -11  11 -13  344.57   21.64
 -11   0  13  375.98   21.75
  11   0 -13  322.79   21.70
   0  11  16  149.31    9.78
   0  11  16  161.16    9.81
   0 -11 -16  150.50    9.79
   0 -11 -16  152.50    9.73
  11 -11  16  146.58    9.69
 -11  11 -16  145.94    9.69
 -11  11 -16  160.67    9.65
 -11   0  16  159.88    9.77
  11   0 -16  151.40    9.78
   0  11  19    0.64    0.77
   0  11  19   -0.09    0.91
   0 -11 -19    0.94    0.76
   0 -11 -19    0.35    0.70
  11 -11  19    1.07    0.67
 -11  11 -19    0.23    0.65
 -11  11 -19    0.48    0.48
 -11   0  19    0.37    0.73
 -11   0  19    0.23    0.62
 -11   0  19    1.19    0.77
  11   0 -19    0.46    0.89
   0  11  22   65.24    4.14
   0  11  22   60.39    4.24
   0  11  22   51.85    4.08
   0 -11 -22   55.12    3.91
  11 -11  22   59.15    4.00
  11 -11  22   60.42    4.07
 -11  11 -22   58.59    4.01
 -11   0  22   55.00    4.01
 -11   0  22   58.62    3.89
  11   0 -22   69.82    4.13
   0  11  25    1.90    0.98
   0  11  25    0.92    1.11
   0  11  25    1.16    1.34
   0 -11 -25    1.55    0.89
  11 -11  25    1.77    0.99
  11 -11  25    1.32    0.71
  11 -11  25    2.16    1.09
 -11   0  25    2.59    0.90
  11   0 -25    2.01    0.93
   0  11  28   40.66    3.01
   0  11  28   43.35    3.17
   0  11  28   36.14    3.04
   0 -11 -28   37.18    2.69
  11 -11  28   37.88    2.92
  11 -11  28   38.46    2.77
  11 -11  28   35.28    2.97
 -11   0  28   40.80    2.89
 -11   0  28   35.01    4.32
  11   0 -28   33.43    2.89
   0  11  31   36.82    3.23
   0  11  31   41.52    3.45
  11 -11  31   39.31    3.26
 -11   0  31   37.44    3.32
 -11   0  31   46.68    3.19
 -11   0  31   47.75    3.38
   0  11  34    1.73    1.37
   0  11  34    1.80    1.40
   0  11  34    1.45    1.48
   0 -11 -34    0.06    0.98
 -11   0  34    1.84    1.38
   0  11  37    3.78    1.59
   0  11  37    2.67    1.69
  11 -11  37    4.20    1.92
 -11   0  37    2.39    1.61
   0  11  40    4.81    2.17
  11 -11  40    7.15    1.83
 -11   0  40    4.82    1.77
   0  11  43    1.25    1.81
  11 -11  43    0.84    1.81
 -11   0  43    1.32    1.79
  11 -11  46    0.42    1.99
 -11   0  46    0.03    1.90
   0 -12  48   -0.04    1.86
 -12  12  48    1.93    2.23
  12   0  48    0.74    2.07
   0 -12  45    0.20    1.81
  12   0  45   -1.69    2.34
   0 -12  42    0.65    1.65
 -12  12  42   -1.60    2.08
  12   0  42    0.22    1.77
 -12  12  39   -0.74    1.64
  12   0  39   -0.30    1.82
 -12  12  36    1.14    1.44
 -12  12  36   -0.04    1.37
  12   0  36    0.44    1.64
 -12  12  33    1.58    1.22
 -12  12  33    1.35    1.33
 -12  12  33    1.46    1.27
  12   0  33    1.36    1.48
   0 -12  30    0.63    0.89
   0 -12  30    1.24    1.33
 -12  12  30   -0.22    1.08
 -12  12  30   -0.71    1.32
 -12  12  30   -0.84    1.10
 -12  12  30    0.48    1.18
 -12   0 -30    0.39    1.22
 -12   0 -30    0.31    0.77
  12   0  30    0.39    1.25
  12   0  30   -0.01    1.39
   0 -12  27    7.44    1.15
   0 -12  27    4.33    0.85
   0 -12  27    5.57    1.26
 -12  12  27    5.09    1.15
 -12  12  27    7.51    1.38
 -12  12  27    3.76    1.18
 -12  12  27    5.02    1.17
 -12   0 -27    6.45    1.36
 -12   0 -27    6.12    0.97
  12   0  27    7.18    1.40
  12   0  27    5.09    1.35
   0 -12  24   39.72    2.68
   0 -12  24   41.20    2.94
 -12  12  24   39.83    2.91
 -12  12  24   41.91    3.02
 -12  12  24   37.98    2.78
 -12  12  24   39.49    2.89
 -12   0 -24   32.87    2.92
 -12   0 -24   36.14    2.64
  12   0  24   38.37    2.95
  12   0  24   35.82    2.92
   0 -12  21   35.23    2.42
   0 -12  21   45.56    2.35
   0 -12  21   29.16    2.18
   0 -12  21   32.04    2.54
 -12  12  21   36.49    2.58
 -12  12  21   31.28    2.61
 -12  12  21   32.56    2.49
 -12   0 -21   34.95    2.61
 -12   0 -21   34.59    2.39
  12   0  21   31.49    2.58
  12   0  21   28.79    2.52
   0  12 -18   71.69    4.75
   0 -12  18   77.48    4.71
   0 -12  18   67.94    4.86
  12 -12 -18   73.58    4.96
 -12  12  18   69.50    4.90
 -12  12  18   69.53    4.82
 -12  12  18   73.99    4.78
 -12   0 -18   76.35    4.75
  12   0  18   70.76    4.88
  12   0  18   70.25    4.85
   0 -12  15   13.88    1.11
 -12  12  15   14.01    1.36
 -12  12  15   13.97    1.25
 -12  12  15   14.30    1.19
 -12   0 -15   15.68    1.38
 -12   0 -15   13.11    1.15
  12   0  15   13.86    1.31
   0  12 -12  106.46    6.87
   0  12 -12  102.51    7.06
   0 -12  12  111.88    6.86
   0 -12  12  108.32    6.87
  12 -12 -12  105.88    7.02
 -12  12  12  114.34    7.04
 -12  12  12  106.63    6.89
 -12   0 -12  125.36    7.06
  12   0  12  112.01    7.03
  12   0  12   98.69    6.96
   0  12  -9  124.93    8.44
   0  12  -9  142.50    8.65
   0 -12   9  142.66    8.45
   0 -12   9  127.16    8.49
  12 -12  -9  137.44    8.60
 -12  12   9  131.48    8.58
 -12  12   9  140.45    8.60
 -12  12   9  137.60    8.47
 -12   0  -9  137.79    8.60
 -12   0  -9  132.04    8.55
  12   0   9  143.80    8.63
  12   0   9  131.32    8.56
   0  12  -6   84.92    5.35
   0  12  -6   89.86    5.52
   0 -12   6   88.82    5.34
  12 -12  -6   81.28    5.46
  12 -12  -6   81.97    5.31
 -12  12   6   88.98    5.46
 -12  12   6   87.81    5.50
 -12  12   6   79.73    5.32
 -12   0  -6   80.38    5.47
 -12   0  -6   92.51    5.47
  12   0   6   92.06    5.50
   0  12  -3  200.09   12.21
   0  12  -3  153.59   12.30
   0 -12   3  204.31   12.21
  12 -12  -3  184.96   12.27
 -12  12   3  187.92   12.28
 -12  12   3  174.15   12.32
 -12  12   3  236.22   12.28
 -12   0  -3  198.77   12.31
  12   0   3  205.47   12.34
   0  12   0  220.56   13.29
   0  12   0  223.57   13.39
   0 -12   0  209.15   13.27
   0 -12   0  220.55   13.44
  12 -12   0  206.62   13.30
 -12  12   0  206.53   13.29
 -12  12   0  226.36   13.40
 -12   0   0  203.79   13.35
 -12   0   0  197.36   13.34
  12   0   0  222.82   13.38
   0  12   3   47.54    3.01
   0  12   3   50.50    3.10
   0 -12  -3   48.98    3.09
  12 -12   3   43.14    2.98
  12 -12   3   44.91    2.94
  12 -12   3   44.63    2.95
 -12  12  -3   46.70    2.98
 -12  12  -3   51.44    3.10
 -12   0   3   45.63    3.08
 -12   0   3   49.38    3.07
  12   0  -3   46.49    3.08
  12   0  -3   43.94    3.04
   0  12   6  760.14   48.15
   0  12   6  738.95   48.22
   0 -12  -6  792.67   48.17
  12 -12   6  833.84   48.13
  12 -12   6  737.16   48.12
 -12  12  -6  786.26   48.13
 -12   0   6  784.10   48.20
 -12   0   6  722.40   48.17
  12   0  -6  857.15   48.25
  12   0  -6  748.14   48.17
   0  12   9   59.52    4.00
   0  12   9   74.91    4.08
   0 -12  -9   58.33    4.00
   0 -12  -9   57.59    4.02
  12 -12   9   59.72    3.93
  12 -12   9   65.09    3.96
 -12  12  -9   59.22    3.93
  12   0  -9   60.00    4.04
   0  12  12  352.31   22.24
   0  12  12  342.17   22.24
   0 -12 -12  380.91   22.27
   0 -12 -12  370.35   22.34
  12 -12  12  337.36   22.15
  12 -12  12  370.66   22.20
 -12  12 -12  346.46   22.15
 -12  12 -12  340.31   22.18
 -12   0  12  376.36   22.19
  12   0 -12  347.82   22.24
   0  12  15   15.52    1.23
   0  12  15    8.40    1.19
   0 -12 -15   13.41    1.18
  12 -12  15   12.95    1.13
 -12  12 -15   15.63    1.10
 -12  12 -15   10.22    1.04
 -12   0  15   11.02    1.06
  12   0 -15   11.64    1.18
   0  12  18   25.19    2.07
   0  12  18   33.59    2.18
   0 -12 -18   27.02    2.07
   0 -12 -18   30.20    2.01
  12 -12  18   23.97    1.96
  12 -12  18   27.66    2.09
 -12  12 -18   24.31    1.95
 -12   0  18   25.19    2.04
  12   0 -18   26.92    2.08
   0  12  21    1.62    1.18
   0 -12 -21    0.96    0.84
   0 -12 -21    0.63    0.73
  12 -12  21    0.46    0.73
  12 -12  21    0.79    0.83
 -12  12 -21    0.00    0.71
 -12  12 -21    0.30    0.53
 -12   0  21    0.00    0.79
 -12   0  21    0.73    0.68
  12   0 -21    0.36    0.80
   0  12  24   17.65    1.65
   0  12  24   14.36    1.74
   0  12  24   14.24    1.68
 -12  12 -24   14.18    1.50
 -12   0  24   16.59    1.54
 -12   0  24   16.53    1.59
  12   0 -24   16.30    1.58
   0  12  27    1.46    1.06
   0  12  27    1.00    1.29
   0  12  27    0.54    1.13
   0 -12 -27    1.23    0.92
  12 -12  27    0.95    0.90
  12 -12  27    0.50    0.80
 -12   0  27    0.55    0.88
 -12   0  27   -0.03    0.78
 -12   0  27    0.62    1.11
  12   0 -27    0.51    0.94
   0  12  30    2.39    1.23
   0  12  30    3.51    1.39
   0 -12 -30    4.08    1.05
  12 -12  30    3.10    1.07
 -12   0  30    4.04    1.08
 -12   0  30    5.01    1.32
  12   0 -30    5.58    1.21
   0  12  33    0.06    1.26
   0  12  33   -0.08    1.35
   0  12  33   -0.09    1.39
   0 -12 -33    0.40    0.97
  12 -12  33   -1.23    1.38
 -12   0  33   -0.72    1.33
   0  12  36    0.36    1.45
   0  12  36   -0.14    1.55
  12 -12  36    0.00    1.46
 -12   0  36    0.00    1.45
   0  12  39   -0.26    1.71
  12 -12  39   -2.04    1.70
 -12   0  39    1.01    1.62
   0  12  42   -0.48    2.15
  12 -12  42    1.92    1.92
 -12   0  42    1.16    1.69
  12 -12  45   -1.97    1.85
 -12   0  45    2.31    2.15
   0  12  48    0.11    1.97
  12 -12  48    3.58    2.28
 -12   0  48    0.47    1.86
   0 -13  46    3.45    1.99
 -13  13  46    2.17    2.17
  13   0  46    1.01    2.42
   0 -13  43    0.14    1.83
 -13  13  43   -0.82    1.97
  13   0  43   -1.76    2.02
  13   0  40    6.90    2.01
 -13  13  37    2.60    1.50
  13   0  37    2.10    1.68
   0 -13  34    0.96    1.48
 -13  13  34    0.57    1.32
 -13  13  34    0.11    1.34
  13   0  34   -0.06    1.58
   0 -13  31   36.01    2.93
 -13  13  31   33.20    2.87
 -13  13  31   38.47    3.04
 -13  13  31   34.77    2.79
 -13  13  31   33.01    2.83
 -13   0 -31   38.24    3.05
 -13   0 -31   34.08    2.57
  13   0  31   34.36    2.99
   0 -13  28    2.37    1.01
   0 -13  28    1.08    1.26
 -13  13  28    1.03    1.24
 -13  13  28    0.71    1.00
 -13  13  28    2.70    1.34
 -13   0 -28    2.77    1.23
 -13   0 -28    1.67    0.80
  13   0  28    1.33    1.24
  13   0  28    2.58    1.27
   0 -13  25   96.24    6.04
   0 -13  25   93.11    5.92
   0 -13  25   93.30    6.14
 -13  13  25   93.86    6.17
 -13  13  25   90.35    6.23
 -13  13  25   85.92    6.03
 -13  13  25   82.75    6.05
 -13   0 -25   89.54    6.19
 -13   0 -25   93.15    5.94
  13   0  25   89.62    6.20
  13   0  25   90.61    6.15
   0 -13  22    8.84    1.06
   0 -13  22    8.55    1.30
 -13  13  22   11.22    1.26
 -13  13  22    8.93    1.38
 -13  13  22    8.93    1.23
 -13   0 -22    8.94    1.32
  13   0  22    9.52    1.31
  13   0  22    9.95    1.40
   0 -13  19    0.87    0.60
   0 -13  19    0.93    0.53
   0 -13  19    0.94    0.44
   0 -13  19    1.17    0.82
  13 -13 -19    2.33    1.01
 -13  13  19    1.36    0.94
 -13  13  19    0.83    0.90
 -13  13  19    0.81    0.79
 -13   0 -19    0.93    0.89
 -13   0 -19    1.12    0.69
  13   0  19    0.79    0.89
  13   0  19    0.92    1.09
   0 -13  16  262.65   16.69
   0 -13  16  272.33   16.66
  13 -13 -16  284.74   16.95
 -13  13  16  257.10   16.87
 -13  13  16  259.42   16.80
 -13  13  16  266.95   16.76
 -13   0 -16  255.77   16.86
 -13   0 -16  292.17   16.78
  13   0  16  248.11   16.84
  13   0  16  260.47   16.83
   0  13 -13  353.99   23.10
   0  13 -13  398.09   23.46
   0 -13  13  397.38   23.11
   0 -13  13  352.39   23.11
 -13  13  13  372.59   23.27
 -13  13  13  410.02   23.28
 -13  13  13  383.18   23.16
 -13   0 -13  348.02   23.25
  13   0  13  353.54   23.26
  13   0  13  354.02   23.23
   0  13 -10  608.23   38.01
   0  13 -10  700.21   38.30
   0 -13  10  639.26   38.02
   0 -13  10  626.38   38.09
  13 -13 -10  596.92   38.16
 -13  13  10  598.84   38.15
 -13  13  10  598.60   38.15
 -13  13  10  617.39   38.04
 -13   0 -10  607.19   38.16
 -13   0 -10  593.77   38.12
  13   0  10  583.46   38.17
  13   0  10  568.40   38.11
   0  13  -7 1402.89   83.64
   0  13  -7 1355.99   83.80
   0 -13   7 1329.91   83.61
   0 -13   7 1426.80   83.86
  13 -13  -7 1374.82   83.76
  13 -13  -7 1327.95   83.61
 -13  13   7 1232.33   83.70
 -13  13   7 1354.63   83.77
 -13  13   7 1312.69   83.61
 -13   0  -7 1424.75   83.78
 -13   0  -7 1412.22   83.79
  13   0   7 1293.31   83.74
   0  13  -4    6.06    0.58
   0  13  -4    6.67    0.97
   0 -13   4    6.41    0.59
   0 -13   4    8.03    0.76
  13 -13  -4    6.79    0.76
 -13  13   4    5.63    0.75
 -13  13   4    7.98    0.87
 -13  13   4    7.85    0.56
 -13   0  -4    7.02    0.82
 -13   0  -4    8.67    0.82
  13   0   4    6.46    0.81
   0  13  -1  885.15   56.01
   0 -13   1  880.73   55.87
   0 -13   1  903.27   56.24
  13 -13  -1  912.00   55.92
 -13  13   1  903.56   55.94
 -13   0  -1  882.95   55.98
  13   0   1  955.64   56.01
  13   0   1  895.57   55.96
   0  13   2   29.59    2.13
   0  13   2   36.48    2.27
   0 -13  -2   32.17    2.22
  13 -13   2   31.15    2.13
  13 -13   2   31.90    2.06
  13 -13   2   33.55    2.07
 -13  13  -2   30.90    2.12
 -13  13  -2   32.02    2.25
 -13   0   2   28.47    2.22
 -13   0   2   31.54    2.21
  13   0  -2   33.06    2.25
  13   0  -2   34.00    2.19
   0  13   5   14.80    1.21
   0  13   5   22.79    1.44
   0 -13  -5   14.24    1.20
  13 -13   5   15.41    1.16
  13 -13   5   17.35    1.17
 -13  13  -5   13.87    1.17
 -13  13  -5   20.45    1.35
 -13   0   5   14.34    1.28
 -13   0   5   17.46    1.29
  13   0  -5   17.03    1.32
  13   0  -5   19.59    1.31
   0  13   8 1100.98   68.98
   0  13   8 1138.03   69.06
   0 -13  -8 1084.31   68.99
   0 -13  -8 1015.36   69.39
  13 -13   8 1133.50   68.93
  13 -13   8 1121.18   68.96
 -13  13  -8 1086.91   68.93
 -13  13  -8 1197.90   69.07
 -13   0   8 1158.22   69.05
 -13   0   8 1076.84   69.00
  13   0  -8 1074.57   69.04
   0  13  11  130.76    8.53
   0 -13 -11  143.49    8.52
   0 -13 -11  139.64    8.54
  13 -13  11  133.15    8.42
  13 -13  11  125.02    8.43
 -13  13 -11  130.31    8.42
 -13   0  11  139.38    8.47
  13   0 -11  132.87    8.52
  13   0 -11  130.01    8.54
   0  13  14   36.90    2.54
   0  13  14   35.43    2.57
   0 -13 -14   33.83    2.47
  13 -13  14   35.38    2.49
 -13  13 -14   38.66    2.45
 -13   0  14   34.55    2.52
 -13   0  14   33.80    2.46
  13   0 -14   36.58    2.55
   0  13  17  131.27    8.18
   0  13  17  120.14    8.18
   0 -13 -17  113.75    8.13
   0 -13 -17  131.50    8.12
  13 -13  17  115.46    8.05
  13 -13  17  132.39    8.13
 -13  13 -17  139.67    8.05
 -13   0  17  126.14    8.15
 -13   0  17  122.17    8.04
 -13   0  17  127.61    8.15
  13   0 -17  130.54    8.18
   0  13  20    0.69    0.90
   0  13  20    1.44    1.01
   0 -13 -20    1.30    0.82
   0 -13 -20    0.99    0.83
  13 -13  20    0.92    0.73
  13 -13  20    1.23    0.81
 -13  13 -20    0.52    0.70
 -13  13 -20    0.73    0.61
 -13   0  20    0.38    0.76
 -13   0  20    0.85    0.69
 -13   0  20    0.78    0.94
  13   0 -20    0.93    0.83
   0  13  23   66.83    4.36
   0  13  23   63.17    4.52
   0  13  23   66.63    4.43
   0 -13 -23   55.79    4.16
  13 -13  23   61.33    4.23
  13 -13  23   65.94    4.34
 -13  13 -23   60.14    4.24
 -13   0  23   61.61    4.29
 -13   0  23   63.41    4.16
 -13   0  23   61.44    4.30
  13   0 -23   64.26    4.32
   0  13  26  158.38   10.44
   0  13  26  164.54   10.64
   0  13  26  149.70   10.42
   0 -13 -26  163.25   10.27
  13 -13  26  156.61   10.36
  13 -13  26  147.27   10.34
  13 -13  26  176.57   10.48
 -13   0  26  164.87   10.39
 -13   0  26  169.26   10.24
 -13   0  26  161.74   10.39
  13   0 -26  153.60   10.44
   0  13  29    2.67    1.34
   0 -13 -29    2.50    1.03
  13 -13  29    1.24    1.14
  13 -13  29    2.52    1.26
 -13   0  29    0.99    0.96
 -13   0  29    1.34    1.36
  13   0 -29    2.64    1.08
   0  13  32   31.38    2.68
   0  13  32   33.71    2.87
   0  13  32   29.98    2.75
   0 -13 -32   28.41    2.36
 -13   0  32   27.55    2.74
   0  13  35    1.96    1.49
   0  13  35    0.92    1.79
   0 -13 -35    2.37    1.08
   0  13  38    5.09    1.77
 -13   0  38    2.79    1.87
   0  13  41    1.88    2.16
 -13   0  41    2.49    1.79
 -13   0  44    2.48    2.07
   0  13  47    0.81    2.05
  13 -13  47    1.41    1.99
 -13   0  47    0.88    1.94
   0 -14  47   -0.20    1.92
 -14  14  47   -0.92    2.14
  14   0  47   -0.44    2.08
   0 -14  44    0.91    1.73
 -14  14  44   -0.58    1.99
  14   0  44   -0.50    1.99
 -14  14  41    0.28    1.66
  14   0  41    0.71    1.89
  14   0  38    2.09    1.84
   0 -14  35   -1.29    1.52
 -14  14  35    0.59    1.42
  14   0  35    0.83    1.66
 -14  14  32    2.67    1.24
 -14  14  32    2.38    1.42
 -14  14  32    2.27    1.35
 -14  14  32    1.88    1.49
 -14   0 -32    1.22    0.96
  14   0  32    3.33    1.56
   0 -14  29    8.67    1.26
   0 -14  29    5.39    1.53
 -14  14  29    8.74    1.36
 -14  14  29    8.80    1.57
 -14  14  29    8.87    1.49
 -14  14  29    7.98    1.40
 -14   0 -29    7.26    1.51
  14   0  29    6.69    1.50
  14   0  29    8.29    1.51
   0 -14  26    5.05    1.00
   0 -14  26    3.92    1.28
 -14  14  26    3.67    1.11
 -14  14  26    3.36    1.28
 -14  14  26    3.22    1.15
 -14  14  26    2.67    1.19
 -14   0 -26    4.67    1.26
 -14   0 -26    3.77    1.00
  14   0  26    3.32    1.24
  14   0  26    4.43    1.31
   0 -14  23   45.14    2.94
   0 -14  23   39.39    3.19
 -14  14  23   45.23    3.21
 -14  14  23   40.86    3.29
 -14  14  23   44.50    3.18
 -14  14  23   45.79    3.17
 -14   0 -23   39.43    3.23
 -14   0 -23   43.76    3.03
  14   0  23   42.73    3.26
  14   0  23   40.35    3.21
   0 -14  20    5.40    0.79
   0 -14  20    5.40    0.79
   0 -14  20    5.97    0.68
   0 -14  20    5.86    1.13
  14 -14 -20    5.26    1.21
 -14  14  20    4.13    1.18
 -14  14  20    6.86    1.15
 -14  14  20    6.26    1.06
 -14   0 -20    6.49    1.15
 -14   0 -20    5.72    0.94
  14   0  20    5.55    1.11
  14   0  20    6.48    1.17
   0  14 -17  131.33    8.60
   0 -14  17  136.20    8.58
   0 -14  17  142.32    8.56
  14 -14 -17  134.32    8.83
 -14  14  17  132.98    8.80
 -14  14  17  136.66    8.73
 -14  14  17  134.97    8.65
 -14   0 -17  136.89    8.81
 -14   0 -17  136.30    8.66
  14   0  17  134.47    8.79
  14   0  17  129.09    8.73
   0  14 -14  267.81   17.53
   0  14 -14  302.90   17.94
   0 -14  14  296.47   17.53
  14 -14 -14  276.88   17.74
 -14  14  14  275.85   17.71
 -14  14  14  303.21   17.71
 -14   0 -14  268.27   17.70
 -14   0 -14  262.25   17.61
  14   0  14  282.02   17.69
   0  14 -11  103.84    6.60
   0  14 -11   97.48    6.80
   0 -14  11  111.63    6.59
   0 -14  11  110.95    6.65
 -14  14  11   93.68    6.76
 -14  14  11   97.80    6.75
 -14  14  11   96.05    6.61
 -14   0 -11  112.68    6.79
 -14   0 -11  109.11    6.72
  14   0  11  107.60    6.80
   0  14  -8   29.55    1.84
   0  14  -8   21.70    2.11
   0 -14   8   32.20    1.85
   0 -14   8   32.99    1.95
  14 -14  -8   31.14    2.04
  14 -14  -8   25.15    1.80
 -14  14   8   25.38    2.03
 -14  14   8   27.98    2.08
 -14  14   8   22.98    1.82
 -14   0  -8   33.12    2.08
 -14   0  -8   28.21    2.01
  14   0   8   28.25    2.06
   0  14  -5   41.97    2.84
   0  14  -5   48.37    3.10
   0 -14   5   47.33    2.84
   0 -14   5   40.12    2.93
  14 -14  -5   47.61    2.97
 -14  14   5   42.56    2.96
 -14  14   5   46.76    3.06
 -14  14   5   43.49    2.80
 -14   0  -5   40.54    3.01
 -14   0  -5   46.93    3.00
  14   0   5   41.44    3.00
  14   0   5   46.88    2.99
   0  14  -2    6.94    0.63
   0  14  -2   11.06    1.00
   0 -14   2    7.06    0.63
   0 -14   2    8.37    0.81
  14 -14  -2    7.92    0.76
 -14  14   2    7.09    0.75
 -14   0  -2    4.59    0.80
  14   0   2    6.39    0.83
  14   0   2    9.46    0.85
   0  14   1  384.80   24.90
   0  14   1  399.96   25.01
   0 -14  -1  415.50   24.90
   0 -14  -1  390.98   25.08
  14 -14   1  411.03   24.92
 -14  14  -1  403.85   24.91
 -14  14  -1  389.39   25.01
 -14   0   1  395.29   24.97
  14   0  -1  414.17   25.00
  14   0  -1  386.54   24.95
   0  14   4  210.61   14.48
   0  14   4  259.85   14.62
   0 -14  -4  228.69   14.49
   0 -14  -4  249.66   14.66
  14 -14   4  215.66   14.45
  14 -14   4  229.50   14.43
 -14  14  -4  226.64   14.46
 -14  14  -4  243.79   14.58
 -14   0   4  222.44   14.53
  14   0  -4  251.88   14.59
  14   0  -4  250.00   14.55
   0  14   7   16.93    1.24
   0  14   7   12.65    1.28
   0 -14  -7   19.22    1.24
   0 -14  -7   16.63    1.29
  14 -14   7   16.27    1.13
  14 -14   7   14.69    1.14
 -14  14  -7   16.13    1.14
 -14  14  -7   11.83    1.23
 -14   0   7   13.43    1.23
  14   0  -7   17.53    1.33
  14   0  -7   12.50    1.26
   0  14  10    9.67    0.97
   0  14  10    7.66    1.01
   0 -14 -10    9.28    0.91
   0 -14 -10    8.83    0.94
  14 -14  10    9.16    0.78
  14 -14  10    7.76    0.83
 -14  14 -10    8.67    0.79
 -14  14 -10    7.62    0.94
 -14   0  10    9.33    0.92
  14   0 -10    7.54    0.95
  14   0 -10    6.61    0.96
   0  14  13    2.96    0.81
   0  14  13    2.90    0.87
   0 -14 -13    3.39    0.73
   0 -14 -13    3.04    0.73
  14 -14  13    3.18    0.71
 -14  14 -13    3.60    0.62
 -14  14 -13    4.01    0.79
 -14   0  13    4.85    0.79
 -14   0  13    3.11    0.74
  14   0 -13    4.10    0.79
   0  14  16  167.93   10.59
   0  14  16  172.82   10.65
   0 -14 -16  180.20   10.62
  14 -14  16  164.86   10.49
  14 -14  16  159.45   10.53
 -14  14 -16  157.23   10.48
 -14   0  16  163.98   10.58
 -14   0  16  161.32   10.50
  14   0 -16  173.22   10.61
   0  14  19   27.13    2.18
   0  14  19   30.28    2.26
   0 -14 -19   27.65    2.16
   0 -14 -19   28.21    2.06
  14 -14  19   24.16    2.01
  14 -14  19   29.51    2.17
 -14  14 -19   29.00    2.04
 -14  14 -19   25.15    1.97
 -14   0  19   29.06    2.17
 -14   0  19   26.91    2.03
 -14   0  19   29.56    2.14
  14   0 -19   28.23    2.20
   0  14  22    3.17    1.04
   0  14  22    3.22    1.16
   0 -14 -22    1.93    0.93
   0 -14 -22    3.32    0.93
  14 -14  22    3.33    0.84
  14 -14  22    3.55    1.13
 -14  14 -22    3.52    0.87
 -14  14 -22    2.60    0.70
 -14   0  22    4.17    1.09
 -14   0  22    3.41    0.89
 -14   0  22    5.03    1.15
  14   0 -22    3.45    1.00
   0  14  25   49.37    3.62
   0  14  25   46.38    3.75
   0  14  25   54.33    3.70
  14 -14  25   51.16    3.52
  14 -14  25   45.99    3.60
 -14  14 -25   47.01    3.27
 -14   0  25   46.65    3.52
 -14   0  25   53.45    3.43
 -14   0  25   49.81    3.61
  14   0 -25   53.35    3.61
   0  14  28    0.01    1.06
   0  14  28   -0.47    1.27
   0 -14 -28   -0.23    0.91
  14 -14  28    0.23    0.98
  14 -14  28    0.51    1.15
 -14   0  28    0.21    0.93
 -14   0  28    0.20    0.82
 -14   0  28    0.08    1.29
  14   0 -28   -0.79    1.19
   0  14  31    0.85    1.18
   0  14  31    0.43    1.35
   0  14  31    1.42    1.60
   0 -14 -31    0.32    0.95
  14 -14  31    1.78    1.31
 -14   0  31    1.34    1.50
   0  14  34    0.66    1.21
   0  14  34    0.37    1.46
   0  14  34    0.96    1.52
   0 -14 -34    0.41    1.11
  14 -14  34    0.46    1.62
 -14   0  34    0.01    1.41
   0  14  37    1.31    1.70
  14 -14  37   -0.17    1.60
 -14   0  37    0.38    1.64
   0  14  40    4.47    1.91
  14 -14  40    1.27    1.74
 -14   0  40    1.43    1.74
  14 -14  43   -0.04    1.77
 -14   0  43    0.72    1.91
   0  14  46   -0.84    2.06
  14 -14  46    0.31    1.78
 -14   0  46    1.05    2.18
 -15  15  45    0.24    2.13
  15   0  45    1.67    2.12
 -15  15  42    1.67    1.78
  15   0  42    0.81    1.93
   0 -15  39    2.89    1.79
 -15  15  39    3.19    1.89
  15   0  39    4.05    1.85
   0 -15  36    1.29    1.52
 -15  15  36    1.31    1.80
  15   0  36    0.67    1.66
   0 -15  33    1.10    1.43
 -15  15  33    1.59    1.20
 -15  15  33    2.60    1.51
 -15  15  33    2.54    1.30
 -15   0 -33    1.08    1.02
  15   0  33    3.34    1.59
   0 -15  30   45.39    3.43
 -15  15  30   45.47    3.37
 -15  15  30   45.52    3.57
 -15   0 -30   39.12    3.10
  15   0  30   45.13    3.53
   0 -15  27    2.44    1.06
   0 -15  27    1.89    1.29
 -15  15  27    3.91    1.12
 -15  15  27    4.18    1.24
 -15  15  27    4.16    1.31
 -15   0 -27    2.85    1.26
 -15   0 -27    2.69    0.98
  15   0  27    3.97    1.40
  15   0  27    3.44    1.32
   0 -15  24  102.65    6.87
   0 -15  24  111.73    6.82
   0 -15  24  104.18    6.67
   0 -15  24  102.95    7.08
 -15  15  24  104.41    7.06
 -15  15  24  118.21    7.20
 -15  15  24  101.51    6.99
 -15  15  24  109.70    6.96
 -15   0 -24  101.99    7.09
 -15   0 -24  102.10    6.87
  15   0  24  107.63    7.12
  15   0  24  103.69    7.03
   0 -15  21   50.37    3.33
   0 -15  21   50.46    3.25
   0 -15  21   48.91    3.17
   0 -15  21   46.61    3.50
 -15  15  21   44.81    3.46
 -15  15  21   51.74    3.42
 -15   0 -21   46.71    3.53
 -15   0 -21   49.21    3.34
  15   0  21   43.19    3.55
  15   0  21   45.93    3.46
   0  15 -18    1.38    0.57
   0 -15  18    1.41    0.53
   0 -15  18    1.82    0.61
  15 -15 -18    1.41    1.06
 -15  15  18    2.44    0.99
 -15  15  18    1.91    0.86
 -15  15  18    2.65    0.79
 -15   0 -18    1.51    0.91
 -15   0 -18    1.10    0.82
  15   0  18    1.29    0.93
   0  15 -15  164.50   10.25
   0  15 -15  150.98   10.54
   0 -15  15  164.11   10.23
  15 -15 -15  165.21   10.48
 -15  15  15  163.05   10.46
 -15  15  15  160.26   10.42
 -15  15  15  158.23   10.29
 -15   0 -15  161.40   10.35
  15   0  15  175.53   10.49
   0  15 -12  234.40   14.20
   0  15 -12  186.43   14.38
   0 -15  12  238.15   14.19
   0 -15  12  222.91   14.24
  15 -15 -12  238.42   14.42
 -15  15  12  233.61   14.40
 -15  15  12  220.15   14.22
 -15   0 -12  226.44   14.39
 -15   0 -12  228.37   14.32
   0  15  -9   57.01    3.68
   0  15  -9   59.78    3.95
   0 -15   9   57.42    3.67
   0 -15   9   59.17    3.77
 -15  15   9   55.93    3.85
 -15  15   9   53.20    3.88
 -15  15   9   56.57    3.68
 -15   0  -9   55.82    3.87
 -15   0  -9   58.83    3.84
  15   0   9   60.35    3.90
  15   0   9   60.43    3.84
   0  15  -6  139.79    9.69
   0  15  -6  182.78    9.96
   0 -15   6  157.53    9.71
   0 -15   6  163.05    9.82
  15 -15  -6  145.89    9.83
 -15  15   6  145.68    9.83
 -15  15   6  167.10    9.91
 -15  15   6  158.90    9.68
 -15   0  -6  143.88    9.85
 -15   0  -6  158.46    9.85
  15   0   6  148.67    9.86
  15   0   6  172.59    9.86
   0  15  -3  261.21   16.74
   0  15  -3  275.26   16.93
   0 -15   3  272.61   16.75
   0 -15   3  268.52   16.88
  15 -15  -3  262.45   16.83
 -15  15   3  262.66   16.83
 -15  15   3  274.34   16.92
 -15   0  -3  268.81   16.90
 -15   0  -3  275.55   16.88
  15   0   3  253.99   16.88
  15   0   3  285.89   16.86
   0  15   0   47.66    4.15
   0 -15   0   71.41    4.07
   0 -15   0   60.92    4.15
  15 -15   0   63.36    4.10
  15 -15   0   68.09    4.28
 -15  15   0   65.51    4.09
 -15  15   0   57.03    4.19
 -15   0   0   69.17    4.20
 -15   0   0   57.83    4.15
  15   0   0   68.11    4.20
   0  15   3  382.49   25.66
   0  15   3  378.48   25.77
   0 -15  -3  423.01   25.88
  15 -15   3  412.74   25.68
  15 -15   3  425.30   25.63
  15 -15   3  382.65   25.61
 -15  15  -3  434.92   25.67
 -15  15  -3  430.49   25.79
 -15   0   3  430.40   25.77
 -15   0   3  439.15   25.77
  15   0  -3  432.43   25.79
   0  15   6    5.40    0.65
   0  15   6    4.55    0.93
   0 -15  -6    4.19    0.64
   0 -15  -6    5.99    0.80
  15 -15   6    4.99    0.58
  15 -15   6    5.36    0.60
 -15  15  -6    5.47    0.61
 -15  15  -6    5.42    0.82
 -15   0   6    4.23    0.76
 -15   0   6    5.87    0.78
  15   0  -6    5.36    0.79
  15   0  -6    7.10    0.83
   0  15   9   25.25    1.78
   0  15   9   18.24    1.82
   0 -15  -9   27.96    1.78
   0 -15  -9   25.70    1.81
  15 -15   9   25.60    1.67
  15 -15   9   18.53    1.65
 -15  15  -9   30.17    1.69
 -15   0   9   27.52    1.84
  15   0  -9   23.27    1.83
  15   0  -9   16.13    1.76
   0  15  12    0.63    0.93
   0 -15 -12    1.76    0.73
   0 -15 -12    0.55    0.80
  15 -15  12    1.06    0.62
 -15  15 -12    1.61    0.54
 -15  15 -12    0.95    0.71
 -15   0  12    1.02    0.76
 -15   0  12    1.42    0.62
  15   0 -12    0.89    0.71
  15   0 -12    1.03    0.69
   0  15  15  121.62    7.99
   0  15  15  128.94    8.06
   0 -15 -15  120.45    7.98
   0 -15 -15  123.71    7.99
  15 -15  15  128.16    7.90
  15 -15  15  124.25    7.95
 -15  15 -15  129.97    7.95
 -15   0  15  119.48    7.99
 -15   0  15  116.29    7.93
  15   0 -15  128.07    8.02
   0  15  18    9.12    1.22
   0  15  18    8.67    1.40
   0 -15 -18    8.18    1.08
   0 -15 -18    9.63    1.14
  15 -15  18    7.93    0.96
  15 -15  18   10.58    1.08
 -15  15 -18    7.68    0.99
 -15   0  18   10.28    1.12
 -15   0  18    8.85    1.16
  15   0 -18    9.51    1.15
   0  15  21  122.79    8.17
   0 -15 -21  132.42    8.22
   0 -15 -21  118.90    8.03
  15 -15  21  123.45    8.03
  15 -15  21  121.69    8.08
 -15  15 -21  127.40    8.05
 -15   0  21  132.95    8.15
 -15   0  21  126.04    8.02
 -15   0  21  115.52    8.07
  15   0 -21  130.16    8.19
   0  15  24    5.65    1.13
   0  15  24    5.05    1.40
   0  15  24    3.76    1.31
   0 -15 -24    6.05    1.07
  15 -15  24    6.44    1.03
  15 -15  24    7.12    1.19
 -15   0  24    5.96    1.07
 -15   0  24    5.83    1.04
 -15   0  24    4.79    1.16
  15   0 -24    4.14    1.10
   0  15  27   13.35    1.58
   0  15  27   16.42    1.85
   0  15  27   10.79    1.84
   0 -15 -27   11.33    1.43
  15 -15  27   14.10    1.60
  15 -15  27   13.47    1.79
 -15   0  27   14.15    1.59
 -15   0  27   14.15    1.43
 -15   0  27   13.66    1.58
  15   0 -27   13.02    1.57
   0  15  30    2.47    1.19
   0  15  30    1.64    1.40
   0  15  30    1.79    1.68
   0 -15 -30    1.36    1.02
  15 -15  30    3.03    1.33
 -15   0  30    2.56    0.99
 -15   0  30    2.54    1.25
  15   0 -30    3.42    1.32
   0  15  33   -0.55    1.19
   0  15  33    0.31    1.48
   0  15  33    0.08    1.52
   0 -15 -33    0.74    1.04
 -15   0  33   -0.54    1.36
   0  15  36    9.12    1.88
   0 -15 -36    6.33    1.43
  15 -15  36    7.54    1.78
 -15   0  36    9.72    1.93
   0  15  39    2.21    1.81
  15 -15  39   -0.17    1.74
 -15   0  39    0.71    1.53
  15 -15  42    1.04    1.72
 -15   0  42   -0.36    1.97
   0  15  45   -0.26    2.24
  15 -15  45   -1.21    2.15
 -15   0  45   -0.93    1.79
 -16  16  46    2.19    2.26
  16   0  46    0.31    2.35
 -16  16  43   -0.05    1.97
  16   0  43   -1.91    2.03
   0 -16  40    1.75    1.75
 -16  16  40    0.05    1.60
  16   0  40    0.77    1.76
   0 -16  37    1.11    1.54
 -16  16  37    0.25    1.66
  16   0  37    1.81    1.76
   0 -16  34    7.89    1.67
 -16  16  34    7.31    1.69
 -16  16  34    4.98    1.78
  16   0  34    7.23    1.82
 -16  16  31    0.95    1.14
 -16  16  31    0.88    1.45
 -16  16  31    0.41    1.39
 -16   0 -31    0.32    1.01
  16   0  31   -0.14    1.47
   0 -16  28    5.97    1.11
   0 -16  28    5.69    1.48
 -16  16  28    6.20    1.50
 -16  16  28    6.91    1.46
 -16   0 -28    7.07    1.21
  16   0  28    4.29    1.54
  16   0  28    7.89    1.51
   0 -16  25    0.98    0.69
   0 -16  25    1.41    1.17
 -16  16  25    2.04    0.98
 -16  16  25    2.78    1.21
 -16   0 -25    1.34    1.18
 -16   0 -25    0.89    0.92
  16   0  25    3.56    1.21
  16   0  25    0.63    1.22
   0 -16  22   41.60    2.79
   0 -16  22   37.18    3.06
  16 -16 -22   42.81    3.29
 -16  16  22   44.69    3.21
 -16   0 -22   38.67    3.13
   0  16 -19   42.12    2.91
   0 -16  19   43.33    2.87
  16 -16 -19   37.37    3.22
 -16  16  19   43.95    3.23
 -16  16  19   47.91    3.15
 -16  16  19   40.45    2.99
 -16   0 -19   44.58    3.20
 -16   0 -19   44.92    3.02
  16   0  19   41.72    3.19
   0  16 -16  150.05    9.89
   0 -16  16  161.06    9.87
   0 -16  16  159.20    9.90
  16 -16 -16  151.42   10.15
 -16  16  16  152.51   10.11
 -16  16  16  154.77   10.07
 -16  16  16  156.30    9.94
 -16   0 -16  151.43   10.10
 -16   0 -16  163.86   10.02
  16   0  16  158.81   10.13
  16   0  16  160.43   10.08
   0  16 -13   25.81    1.78
   0  16 -13   23.14    2.13
   0 -16  13   27.27    1.78
   0 -16  13   27.09    1.86
  16 -16 -13   24.27    2.07
 -16  16  13   25.02    2.04
 -16  16  13   24.33    1.83
 -16   0 -13   24.08    2.05
  16   0  13   30.13    2.11
  16   0  13   27.88    2.08
   0  16 -10   14.17    1.04
   0  16 -10   11.90    1.39
   0 -16  10   14.68    1.04
   0 -16  10   13.56    1.20
  16 -16 -10   16.74    1.37
 -16  16  10   12.17    1.30
 -16  16  10   14.12    1.39
 -16  16  10   13.64    1.07
 -16   0 -10   15.80    1.35
 -16   0 -10   15.70    1.31
  16   0  10   13.50    1.33
  16   0  10   14.18    1.28
   0  16  -7   44.08    3.14
   0  16  -7   55.77    3.52
   0 -16   7   45.84    3.15
   0 -16   7   48.35    3.28
  16 -16  -7   74.84    7.00
 -16  16   7   50.86    3.42
 -16  16   7   58.21    3.15
 -16   0  -7   43.48    3.35
 -16   0  -7   47.69    3.35
  16   0   7   39.33    3.32
  16   0   7   60.17    3.39
   0  16  -4    1.98    0.42
   0  16  -4    1.71    0.84
   0 -16   4    1.56    0.39
   0 -16   4    2.41    0.63
  16 -16  -4    2.05    0.56
  16 -16  -4    1.51    0.27
 -16  16   4    0.94    0.62
 -16  16   4    1.93    0.85
 -16   0  -4    2.53    0.71
 -16   0  -4    1.53    0.66
  16   0   4    2.29    0.66
  16   0   4    2.17    0.70
   0  16  -1  953.06   61.25
   0 -16   1 1009.77   61.09
   0 -16   1  939.97   61.33
  16 -16  -1  949.63   61.13
 -16  16   1  994.75   61.15
 -16  16   1  989.65   61.25
 -16   0  -1  940.47   61.19
 -16   0  -1 1002.64   61.21
  16   0   1 1035.39   61.24
  16   0   1 1004.91   61.21
   0  16   2  163.45    9.79
   0  16   2  152.28    9.90
   0 -16  -2  166.79    9.78
   0 -16  -2  144.84    9.87
  16 -16   2  151.39    9.78
  16 -16   2  154.32    9.70
 -16  16  -2  155.41    9.78
 -16  16  -2  150.86    9.89
 -16   0   2  146.70    9.85
  16   0  -2  159.98    9.85
   0  16   5    3.71    0.62
   0  16   5    2.59    0.93
   0 -16  -5    2.92    0.58
  16 -16   5    3.29    0.54
  16 -16   5    2.72    0.48
 -16  16  -5    3.69    0.54
 -16  16  -5    2.20    0.84
 -16   0   5    3.35    0.71
 -16   0   5    4.68    0.77
  16   0  -5    3.03    0.74
   0  16   8    2.14    0.55
   0  16   8    0.57    0.78
   0 -16  -8    1.55    0.63
   0 -16  -8    1.53    0.70
  16 -16   8    1.39    0.46
  16 -16   8    0.44    0.44
 -16  16  -8    1.51    0.49
 -16  16  -8    0.66    0.69
 -16   0   8    1.72    0.68
  16   0  -8    0.66    0.73
  16   0  -8    0.71    0.72
   0  16  11   76.31    4.83
   0  16  11   74.78    4.91
   0 -16 -11   78.59    4.84
   0 -16 -11   80.25    4.88
  16 -16  11   69.97    4.75
 -16  16 -11   75.88    4.74
 -16  16 -11   68.74    4.82
 -16   0  11   75.74    4.87
 -16   0  11   76.18    4.84
  16   0 -11   69.46    4.87
  16   0 -11   63.81    4.84
   0  16  14   61.72    4.27
   0  16  14   61.69    4.36
   0 -16 -14   69.70    4.28
  16 -16  14   63.44    4.15
  16 -16  14   61.72    4.20
 -16  16 -14   66.90    4.25
 -16   0  14   60.14    4.27
 -16   0  14   65.49    4.22
  16   0 -14   60.55    4.28
   0  16  17  353.76   22.35
   0  16  17  347.18   22.39
   0 -16 -17  372.99   22.42
   0 -16 -17  394.25   22.40
  16 -16  17  367.59   22.27
  16 -16  17  341.19   22.29
 -16  16 -17  360.22   22.26
 -16  16 -17  336.17   22.26
 -16   0  17  359.49   22.36
 -16   0  17  340.76   22.27
  16   0 -17  343.93   22.36
   0  16  20    5.19    1.01
   0  16  20    7.44    1.27
   0 -16 -20    4.48    0.98
   0 -16 -20    6.12    0.98
  16 -16  20    5.25    0.86
  16 -16  20    4.48    1.00
 -16  16 -20    4.90    0.89
 -16  16 -20    6.43    0.95
 -16   0  20    5.15    1.04
 -16   0  20    5.05    1.02
 -16   0  20    5.19    1.12
  16   0 -20    5.06    1.03
   0  16  23   70.51    4.74
   0  16  23   75.39    4.86
   0 -16 -23   63.20    4.62
  16 -16  23   69.69    4.63
  16 -16  23   65.79    4.68
 -16  16 -23   65.67    4.63
 -16  16 -23   70.01    4.55
 -16   0  23   66.04    4.69
 -16   0  23   67.66    4.62
 -16   0  23   74.15    4.73
  16   0 -23   70.48    4.75
   0  16  26    7.80    1.30
   0  16  26    9.31    1.62
   0  16  26    7.82    1.69
   0 -16 -26   10.66    1.32
  16 -16  26    5.85    1.18
  16 -16  26   10.33    1.59
 -16  16 -26    7.54    1.29
 -16  16 -26    8.44    0.98
 -16   0  26    9.07    1.26
 -16   0  26   11.37    1.29
 -16   0  26    9.75    1.35
  16   0 -26    9.84    1.38
   0  16  29    4.70    1.61
   0  16  29    2.94    1.46
   0 -16 -29    5.07    1.09
  16 -16  29    6.53    1.39
 -16   0  29    4.73    1.11
 -16   0  29    3.22    1.30
  16   0 -29    6.28    1.26
   0  16  32    6.80    1.45
   0  16  32    9.22    1.83
  16 -16  32    7.98    1.58
 -16   0  32    8.71    1.71
   0  16  35   -0.82    1.97
   0 -16 -35    0.01    1.29
  16 -16  35   -0.69    1.49
 -16   0  35   -1.78    1.72
   0  16  38   12.58    2.25
  16 -16  38   12.71    2.03
 -16   0  38   12.03    2.05
  16 -16  41    0.95    1.70
 -16   0  41    3.04    2.07
   0  16  44   -0.48    2.03
  16 -16  44    0.37    1.86
 -16   0  44    0.70    1.74
 -17  17  44    1.81    1.83
  17   0  44    3.53    2.46
   0 -17  41   -1.04    1.77
 -17  17  41   -0.22    1.94
  17   0  41   -0.51    1.92
   0 -17  38    2.37    1.73
 -17  17  38    2.72    1.82
  17   0  38    5.10    1.85
   0 -17  35    0.81    1.51
 -17  17  35   -1.44    1.64
 -17  17  35    0.55    1.67
  17   0  35   -0.86    1.64
   0 -17  32    0.43    1.38
 -17  17  32    0.26    1.13
 -17  17  32   -0.30    1.45
 -17  17  32    1.02    1.37
 -17  17  32    0.35    1.52
 -17   0 -32    0.15    1.15
  17   0  32   -0.06    1.52
   0 -17  29   40.00    3.20
 -17  17  29   39.79    3.11
 -17  17  29   40.88    3.37
 -17  17  29   38.67    3.18
 -17  17  29   38.57    3.14
 -17   0 -29   37.97    3.25
   0 -17  26    1.18    0.90
   0 -17  26    1.06    1.26
 -17  17  26    1.50    1.05
 -17  17  26    1.72    1.24
 -17  17  26    0.68    1.24
 -17  17  26    1.73    1.16
 -17   0 -26    0.45    1.12
  17   0  26    0.91    1.21
   0 -17  23   43.87    2.99
   0 -17  23   39.38    2.86
   0 -17  23   44.21    2.86
   0 -17  23   45.60    3.25
 -17  17  23   41.10    3.31
 -17  17  23   40.36    3.09
 -17   0 -23   44.91    3.09
   0 -17  20   13.82    1.21
   0 -17  20   13.94    1.12
   0 -17  20   13.34    1.13
  17 -17 -20   13.63    1.67
 -17  17  20   11.15    1.57
 -17  17  20   12.82    1.57
 -17  17  20   11.11    1.32
 -17   0 -20   13.55    1.58
 -17   0 -20   13.25    1.40
  17   0  20   13.30    1.61
  17   0  20   11.96    1.67
   0  17 -17    8.75    0.83
   0 -17  17    8.86    0.84
   0 -17  17    8.59    0.88
  17 -17 -17    6.90    1.30
 -17  17  17   10.03    1.31
 -17  17  17   10.26    1.36
 -17   0 -17    6.86    1.22
 -17   0 -17   11.47    1.20
  17   0  17    7.59    1.27
  17   0  17   10.92    1.28
   0  17 -14   90.57    6.06
   0  17 -14   96.36    6.44
   0 -17  14   97.94    6.06
  17 -17 -14   90.71    6.33
 -17  17  14   92.95    6.32
 -17  17  14   98.74    6.33
 -17   0 -14  103.33    6.35
 -17   0 -14   93.72    6.24
  17   0  14   91.27    6.32
  17   0  14  103.81    6.30
   0  17 -11   73.66    4.76
   0  17 -11   89.09    5.14
   0 -17  11   75.41    4.75
   0 -17  11   73.20    4.86
  17 -17 -11   73.01    5.02
 -17  17  11   74.81    5.00
 -17  17  11   79.12    5.04
 -17   0 -11   67.71    4.96
 -17   0 -11   77.43    4.94
  17   0  11   60.16    4.95
  17   0  11   86.31    5.00
   0  17  -8  333.50   20.52
   0  17  -8  343.44   20.78
   0 -17   8  332.03   20.52
   0 -17   8  301.38   20.62
  17 -17  -8  345.98   20.73
  17 -17  -8  319.00   20.49
 -17  17   8  335.30   20.75
 -17   0  -8  331.07   20.72
 -17   0  -8  333.89   20.69
  17   0   8  317.22   20.71
  17   0   8  362.37   20.71
   0  17  -5  170.62   10.82
   0  17  -5  174.20   11.06
   0 -17   5  173.12   10.82
 -17  17   5  167.18   10.95
 -17  17   5  179.66   11.05
 -17   0  -5  186.02   11.04
 -17   0  -5  166.41   10.97
  17   0   5  164.68   11.00
  17   0   5  180.51   10.98
   0  17  -2   43.53    2.78
   0  17  -2   34.99    2.98
   0 -17   2   48.60    2.80
   0 -17   2   42.26    2.92
 -17  17   2   42.92    2.87
 -17   0  -2   43.36    2.98
  17   0   2   40.09    2.96
  17   0   2   37.28    2.90
   0  17   1  253.96   15.20
   0  17   1  256.87   15.36
   0 -17  -1  251.27   15.19
   0 -17  -1  232.37   15.31
  17 -17   1  232.02   15.20
  17 -17   1  246.53   15.11
  17 -17   1  230.48   15.10
 -17  17  -1  245.45   15.21
 -17  17  -1  240.80   15.33
 -17   0   1  252.52   15.30
  17   0  -1  241.75   15.31
  17   0  -1  244.42   15.27
   0  17   4    5.61    0.68
   0  17   4    3.68    0.97
   0 -17  -4    6.20    0.68
   0 -17  -4    6.77    0.87
  17 -17   4    5.91    0.68
 -17  17  -4    5.88    0.66
 -17  17  -4    3.78    0.88
 -17   0   4    5.27    0.84
 -17   0   4    5.48    0.86
  17   0  -4    4.95    0.86
  17   0  -4    3.59    0.84
   0  17   7   84.30    5.43
   0  17   7   93.76    5.58
   0 -17  -7   80.19    5.42
   0 -17  -7   86.20    5.51
  17 -17   7   78.53    5.36
  17 -17   7   84.72    5.36
 -17  17  -7   81.29    5.37
 -17  17  -7   80.06    5.51
 -17   0   7   81.17    5.50
 -17   0   7   83.86    5.48
  17   0  -7   89.17    5.54
  17   0  -7   95.74    5.52
   0  17  10   19.61    1.79
   0  17  10   31.67    2.03
   0 -17 -10   21.98    1.76
   0 -17 -10   24.08    1.84
  17 -17  10   22.44    1.68
  17 -17  10   29.26    1.75
 -17  17 -10   22.00    1.69
 -17  17 -10   23.88    1.92
 -17   0  10   19.79    1.81
 -17   0  10   23.53    1.83
  17   0 -10   25.43    1.91
  17   0 -10   29.91    1.94
   0  17  13  117.16    7.66
   0  17  13  119.93    7.74
   0 -17 -13  126.20    7.68
   0 -17 -13  117.75    7.69
  17 -17  13  120.38    7.55
  17 -17  13  110.76    7.58
 -17  17 -13  115.41    7.66
 -17   0  13  122.48    7.70
 -17   0  13  121.15    7.65
  17   0 -13  123.39    7.72
  17   0 -13  114.55    7.75
   0  17  16    9.33    1.08
   0  17  16   10.09    1.26
   0 -17 -16    7.05    1.00
  17 -17  16    7.20    0.95
  17 -17  16   10.70    1.10
 -17  17 -16    8.01    0.94
 -17  17 -16    8.55    1.10
 -17   0  16   10.25    1.12
 -17   0  16    9.86    1.13
  17   0 -16    9.26    1.23
   0  17  19   50.07    3.51
   0  17  19   43.87    3.58
   0 -17 -19   55.51    3.50
   0 -17 -19   44.37    3.39
  17 -17  19   54.50    3.36
  17 -17  19   47.34    3.44
 -17  17 -19   51.25    3.34
 -17  17 -19   46.07    3.39
 -17   0  19   48.24    3.47
 -17   0  19   48.77    3.41
 -17   0  19   45.38    3.42
  17   0 -19   53.26    3.54
   0  17  22    0.67    0.88
   0  17  22   -0.17    1.12
   0 -17 -22    0.23    0.85
   0 -17 -22   -0.25    0.85
  17 -17  22    0.37    0.78
  17 -17  22    0.69    0.94
 -17  17 -22    0.45    0.73
 -17  17 -22    0.48    0.88
 -17   0  22    0.34    0.85
 -17   0  22   -0.19    0.85
 -17   0  22    0.18    1.08
  17   0 -22   -0.22    0.99
   0  17  25    1.14    0.98
   0  17  25    1.57    1.30
   0  17  25    1.27    1.32
   0 -17 -25    0.47    0.96
  17 -17  25    0.77    0.90
  17 -17  25    1.92    1.33
 -17  17 -25    1.08    0.86
 -17  17 -25    0.66    0.79
 -17   0  25    1.65    0.94
 -17   0  25    0.80    1.05
 -17   0  25    1.27    1.28
  17   0 -25    0.98    1.04
   0  17  28    0.73    1.03
   0  17  28    1.10    1.35
   0  17  28    0.28    1.59
   0 -17 -28    0.49    1.01
  17 -17  28   -0.26    1.07
  17 -17  28    0.51    1.16
 -17  17 -28   -0.05    0.72
 -17   0  28   -0.55    1.07
 -17   0  28   -0.35    1.37
  17   0 -28   -0.07    1.05
   0  17  31    0.52    1.14
   0  17  31    2.34    1.55
   0  17  31    1.81    1.49
   0 -17 -31    1.75    1.14
  17 -17  31    0.41    1.30
 -17   0  31   -0.04    1.46
   0  17  34    2.36    1.66
   0 -17 -34    1.92    1.16
  17 -17  34    3.27    1.78
   0  17  37   -0.06    1.74
   0 -17 -37    0.96    1.23
  17 -17  37    0.11    1.69
 -17   0  37   -1.21    1.77
  17 -17  40    0.07    1.96
 -17   0  40   -0.78    1.69
   0  17  43   -0.18    1.98
  17 -17  43    1.45    1.84
   0  17  46    0.00    1.99
  17 -17  46   -0.86    2.01
 -17   0  46    0.56    1.80
   0 -18  45    0.21    1.87
  18   0  45    2.42    2.10
   0 -18  42   -1.29    1.86
 -18  18  42    1.24    1.75
   0 -18  39    2.96    1.80
 -18  18  39    4.23    2.03
   0 -18  36   -0.01    1.59
 -18  18  36    1.28    1.76
   0 -18  33    7.61    1.62
 -18  18  33    2.85    1.25
 -18  18  33    4.32    1.58
 -18  18  33    2.88    1.61
 -18   0 -33    5.21    1.28
 -18  18  30    2.59    1.14
 -18  18  30    4.18    1.58
 -18  18  30    2.05    1.36
 -18   0 -30    4.08    1.27
   0 -18  27    2.39    0.81
   0 -18  27    0.99    1.21
 -18  18  27    1.58    1.01
 -18  18  27    1.33    1.36
 -18  18  27    2.91    1.43
 -18  18  27    1.48    1.22
 -18   0 -27    1.27    1.25
 -18   0 -27    0.55    1.02
  18   0  27    2.25    1.32
  18   0  27    2.08    1.38
   0 -18  24   60.35    3.99
   0 -18  24   61.51    4.27
 -18  18  24   62.62    4.23
 -18  18  24   51.89    4.28
 -18  18  24   57.55    4.26
 -18  18  24   57.40    4.10
 -18   0 -24   54.29    4.26
 -18   0 -24   61.32    4.12
  18   0  24   58.37    4.32
  18   0  24   58.71    4.26
   0 -18  21   80.69    5.11
   0 -18  21   81.93    5.15
  18 -18 -21   82.40    5.62
 -18  18  21   72.79    5.48
 -18  18  21   81.72    5.45
 -18  18  21   75.68    5.25
 -18   0 -21   79.84    5.31
  18   0  21   73.89    5.41
   0  18 -18   34.24    2.38
   0 -18  18   36.75    2.37
   0 -18  18   36.48    2.45
  18 -18 -18   34.86    2.80
 -18  18  18   35.69    2.78
 -18  18  18   33.12    2.68
 -18  18  18   31.39    2.51
 -18   0 -18   38.89    2.80
 -18   0 -18   32.86    2.62
  18   0  18   35.13    2.68
   0  18 -15    9.24    0.84
   0  18 -15    6.74    1.37
   0 -18  15    9.19    0.82
   0 -18  15    9.75    1.03
  18 -18 -15    9.05    1.29
 -18  18  15    9.39    1.28
 -18  18  15    8.40    1.26
 -18  18  15    8.97    0.99
 -18   0 -15   10.74    1.30
 -18   0 -15   10.36    1.15
  18   0  15   11.77    1.33
  18   0  15    7.73    1.31
   0  18 -12  262.95   16.37
   0  18 -12  283.48   16.72
   0 -18  12  257.08   16.36
   0 -18  12  275.58   16.49
  18 -18 -12  274.46   16.66
 -18  18  12  247.97   16.60
 -18  18  12  261.24   16.62
 -18  18  12  248.46   16.39
 -18   0 -12  275.98   16.56
  18   0  12  262.20   16.62
  18   0  12  258.64   16.56
   0  18  -9   49.60    3.08
   0  18  -9   46.88    3.42
   0 -18   9   49.01    3.07
   0 -18   9   51.41    3.22
  18 -18  -9   49.79    3.37
  18 -18  -9   74.24    6.95
 -18  18   9   49.60    3.30
 -18  18   9   44.56    3.36
 -18  18   9   45.01    3.06
 -18   0  -9   46.24    3.32
 -18   0  -9   43.74    3.28
  18   0   9   42.68    3.29
   0  18  -6  660.70   40.54
   0  18  -6  566.03   40.72
   0 -18   6  696.88   40.55
   0 -18   6  652.39   40.71
  18 -18  -6  652.85   40.70
 -18  18   6  609.83   40.73
 -18   0  -6  686.53   40.76
 -18   0  -6  635.51   40.69
  18   0   6  662.96   40.74
  18   0   6  633.08   40.69
   0  18  -3   12.39    1.00
   0  18  -3   14.58    1.42
   0 -18   3   12.61    1.00
   0 -18   3   13.12    1.23
  18 -18  -3   12.82    1.20
 -18  18   3   13.83    1.15
 -18  18   3   13.39    1.41
 -18   0  -3   15.22    1.32
  18   0   3   15.96    1.31
   0  18   0   94.27    6.53
   0 -18   0  101.76    6.34
   0 -18   0  112.23    6.50
 -18  18   0   97.69    6.39
 -18  18   0  103.04    6.55
 -18   0   0   98.27    6.49
 -18   0   0   94.78    6.47
  18   0   0   93.52    6.48
  18   0   0  101.87    6.46
   0  18   3  219.58   13.03
   0  18   3  195.68   13.15
   0 -18  -3  205.57   13.13
  18 -18   3  205.17   12.92
  18 -18   3  185.72   12.92
 -18  18  -3  221.38   13.02
 -18  18  -3  219.45   13.17
 -18   0   3  224.14   13.15
 -18   0   3  225.40   13.13
  18   0  -3  219.51   13.15
  18   0  -3  196.69   13.08
   0  18   6   26.89    2.00
   0  18   6   25.80    2.19
   0 -18  -6   26.83    1.99
  18 -18   6   29.95    1.91
 -18  18  -6   24.44    1.95
 -18  18  -6   30.75    2.23
 -18   0   6   30.33    2.15
 -18   0   6   30.45    2.12
  18   0  -6   26.54    2.13
  18   0  -6   31.79    2.14
   0  18   9  300.43   18.60
   0  18   9  299.69   18.72
   0 -18  -9  297.31   18.60
   0 -18  -9  306.34   18.71
  18 -18   9  282.17   18.52
 -18  18  -9  293.80   18.53
 -18  18  -9  297.77   18.67
 -18   0   9  305.28   18.68
 -18   0   9  310.59   18.65
  18   0  -9  292.86   18.69
  18   0  -9  286.14   18.65
   0  18  12  132.01    8.81
   0 -18 -12  153.45    8.74
   0 -18 -12  138.07    8.78
  18 -18  12  142.78    8.63
  18 -18  12  126.17    8.63
 -18  18 -12  137.40    8.75
 -18   0  12  142.97    8.78
 -18   0  12  133.57    8.73
  18   0 -12  127.18    8.76
  18   0 -12  126.55    8.77
   0  18  15  204.34   13.03
   0  18  15  202.54   13.12
   0 -18 -15  203.15   13.04
   0 -18 -15  201.63   13.05
  18 -18  15  207.33   12.93
  18 -18  15  208.97   12.99
 -18  18 -15  209.73   12.94
 -18  18 -15  200.92   13.03
 -18   0  15  211.06   13.09
 -18   0  15  202.65   13.02
  18   0 -15  200.01   13.07
   0  18  18    0.57    0.83
   0  18  18    0.97    1.12
   0 -18 -18    0.43    0.74
   0 -18 -18    0.19    0.86
  18 -18  18    0.17    0.70
  18 -18  18   -0.32    0.89
 -18  18 -18    0.93    0.85
 -18   0  18    0.62    0.86
  18   0 -18    0.60    0.86
   0  18  21    9.96    1.68
   0 -18 -21   12.07    1.33
   0 -18 -21   13.62    1.45
  18 -18  21   12.91    1.39
 -18  18 -21   12.34    1.35
 -18   0  21   10.61    1.34
 -18   0  21   14.15    1.48
 -18   0  21   11.23    1.50
   0  18  24   11.64    1.42
   0  18  24   11.84    1.65
   0 -18 -24   14.35    1.42
  18 -18  24   14.41    1.49
 -18  18 -24    9.33    1.27
 -18   0  24   11.37    1.41
 -18   0  24   11.03    1.36
 -18   0  24   10.86    1.57
  18   0 -24   13.37    1.55
   0  18  27   23.09    2.02
   0  18  27   20.80    2.37
   0  18  27   22.30    2.28
   0 -18 -27   22.79    1.99
  18 -18  27   19.80    1.89
  18 -18  27   22.10    2.04
 -18  18 -27   18.25    1.79
 -18   0  27   21.78    1.98
 -18   0  27   22.32    1.95
 -18   0  27   19.57    2.09
  18   0 -27   24.92    2.09
   0  18  30   -0.05    1.15
   0  18  30    0.24    1.48
   0  18  30    1.11    1.70
   0 -18 -30    0.35    1.10
  18 -18  30   -0.18    1.27
 -18   0  30    0.76    1.06
 -18   0  30   -0.89    1.49
   0  18  33    2.73    1.26
   0  18  33    0.75    1.97
  18 -18  33    1.43    1.62
 -18   0  33    1.51    1.43
   0 -18 -36   -0.17    1.38
  18 -18  36    1.11    1.64
 -18   0  36    0.13    1.46
  18 -18  39    0.59    1.62
 -18   0  39    0.78    1.59
   0  18  42    1.80    2.01
  18 -18  42    2.09    1.80
 -18   0  42    0.39    1.96
   0  18  45    2.00    2.08
  18 -18  45    0.84    2.21
 -18   0  45    0.07    2.04
   0 -19  43    1.32    1.86
 -19  19  43   -0.72    1.91
   0 -19  40    7.56    1.95
 -19  19  40    9.13    2.20
   0 -19  37    2.19    1.72
 -19  19  37    0.00    1.79
  19   0  37    0.47    1.73
   0 -19  34    1.37    1.46
 -19  19  34   -1.14    1.76
 -19  19  34   -0.14    1.69
  19   0  34   -1.71    1.64
   0 -19  31   -0.81    1.48
 -19  19  31    0.66    1.12
 -19  19  31   -0.08    1.52
 -19  19  31    1.25    1.48
 -19   0 -31    0.74    1.24
  19   0  31    0.45    1.77
   0 -19  28   16.20    1.95
 -19  19  28   17.37    2.08
 -19  19  28   13.89    1.96
 -19  19  28   19.28    1.92
 -19   0 -28   16.29    1.98
 -19   0 -28   10.80    1.59
  19   0  28   17.00    1.98
   0 -19  25    0.39    0.77
   0 -19  25    0.23    1.27
 -19  19  25   -0.23    0.96
 -19  19  25   -0.29    1.28
 -19  19  25    0.57    1.35
 -19  19  25   -0.21    1.23
 -19   0 -25    0.48    1.17
 -19   0 -25    0.23    1.03
  19   0  25   -0.61    1.27
  19   0  25    0.75    1.17
   0 -19  22   89.22    5.71
   0 -19  22   86.39    5.62
   0 -19  22   96.22    5.70
  19 -19 -22   99.40    6.28
 -19  19  22   83.16    6.04
 -19  19  22   78.31    5.90
 -19  19  22   84.30    5.81
  19   0  22   84.98    6.04
  19   0  22   81.70    5.94
   0  19 -19   30.25    2.10
   0 -19  19   29.62    2.07
   0 -19  19   31.81    2.20
  19 -19 -19   30.15    2.62
 -19  19  19   28.21    2.52
 -19  19  19   30.88    2.56
 -19  19  19   28.55    2.26
 -19   0 -19   28.60    2.49
 -19   0 -19   33.30    2.37
  19   0  19   29.03    2.53
  19   0  19   29.16    2.49
   0  19 -16    2.45    0.53
   0  19 -16    2.79    1.33
   0 -19  16    1.95    0.51
   0 -19  16    3.17    0.73
  19 -19 -16    2.21    1.13
 -19  19  16    2.31    1.02
 -19  19  16    2.91    1.09
 -19  19  16    1.89    0.78
 -19   0 -16    1.98    1.01
  19   0  16    2.74    1.13
   0  19 -13    3.17    0.54
   0  19 -13    3.70    1.25
   0 -19  13    2.86    0.47
   0 -19  13    2.78    0.78
  19 -19 -13    2.64    1.03
 -19  19  13    2.77    1.02
 -19  19  13    3.21    0.66
  19   0  13    2.56    0.95
   0  19 -10  260.37   15.88
   0  19 -10  243.80   16.17
   0 -19  10  273.06   15.89
   0 -19  10  263.40   16.03
  19 -19 -10  235.49   16.10
 -19  19  10  239.24   16.10
 -19  19  10  245.80   16.14
 -19   0 -10  254.85   16.07
  19   0  10  228.51   16.05
   0  19  -7   46.60    2.99
   0  19  -7   48.77    3.36
   0 -19   7   48.52    2.99
   0 -19   7   43.39    3.14
  19 -19  -7   43.40    3.23
 -19  19   7   45.75    3.20
 -19  19   7   41.77    3.29
 -19   0  -7   45.30    3.23
  19   0   7   47.99    3.25
   0  19  -4   66.37    4.35
   0  19  -4   64.06    4.66
   0 -19   4   66.40    4.35
   0 -19   4   83.57    4.58
  19 -19  -4   67.32    4.51
 -19  19   4   63.62    4.61
 -19   0  -4   71.47    4.60
 -19   0  -4   69.12    4.56
  19   0   4   68.20    4.59
  19   0   4   65.65    4.54
   0  19  -1   53.54    3.59
   0  19  -1   50.94    3.86
   0 -19   1   60.48    3.61
   0 -19   1   58.39    3.76
  19 -19  -1   54.50    3.69
 -19  19   1   60.09    3.70
 -19  19   1   56.51    3.86
 -19   0  -1   55.49    3.77
 -19   0  -1   53.08    3.77
  19   0   1   54.29    3.77
  19   0   1   49.43    3.73
   0  19   2   33.14    1.91
   0  19   2   24.09    2.10
   0 -19  -2   31.67    1.88
   0 -19  -2   30.24    2.06
  19 -19   2   26.63    1.90
  19 -19   2   22.33    1.73
  19 -19   2   15.73    6.42
 -19  19  -2   26.82    1.92
 -19  19  -2   26.13    2.11
 -19   0   2   31.31    2.09
 -19   0   2   26.24    2.07
  19   0  -2   28.71    2.06
  19   0  -2   20.90    2.00
   0  19   5   50.46    3.57
   0  19   5   53.46    3.83
   0 -19  -5   54.61    3.59
   0 -19  -5   59.58    3.74
  19 -19   5   53.36    3.58
  19 -19   5   56.29    3.50
 -19  19  -5   52.59    3.57
 -19  19  -5   50.91    3.78
 -19   0   5   53.22    3.72
 -19   0   5   60.05    3.74
  19   0  -5   52.37    3.73
  19   0  -5   57.05    3.71
   0  19   8  234.43   15.06
   0  19   8  230.75   15.21
   0 -19  -8  249.67   15.07
   0 -19  -8  253.99   15.19
  19 -19   8  238.47   15.01
  19 -19   8  250.98   15.01
 -19  19  -8  228.68   15.00
 -19   0   8  232.10   15.15
  19   0  -8  247.86   15.19
  19   0  -8  225.93   15.12
   0  19  11  144.42    7.99
   0  19  11  114.63    8.06
   0 -19 -11  127.36    7.95
   0 -19 -11  130.38    8.02
  19 -19  11  117.41    7.84
  19 -19  11  115.23    7.86
 -19  19 -11  131.15    7.87
 -19  19 -11  124.86    8.01
 -19   0  11  133.81    8.05
 -19   0  11  114.81    7.96
  19   0 -11  125.68    8.03
  19   0 -11  110.66    7.99
   0  19  14   -0.50    0.79
   0  19  14    0.50    0.97
   0 -19 -14   -0.55    0.85
 -19  19 -14   -0.10    0.93
 -19   0  14    0.22    0.83
 -19   0  14    0.39    0.93
  19   0 -14   -0.40    0.88
  19   0 -14    0.44    0.99
   0  19  17    0.53    0.75
   0  19  17   -0.16    1.11
   0 -19 -17    0.58    0.72
  19 -19  17    0.51    0.65
  19 -19  17    0.54    0.86
 -19  19 -17    0.48    0.68
 -19   0  17   -0.20    0.82
 -19   0  17    0.72    0.92
  19   0 -17    0.11    0.91
   0  19  20    1.61    0.88
   0  19  20   -0.58    1.21
   0 -19 -20    0.88    0.82
   0 -19 -20    0.62    1.06
  19 -19  20   -0.04    1.01
 -19  19 -20    0.69    0.64
 -19  19 -20    0.68    0.87
 -19   0  20   -0.26    0.88
 -19   0  20    0.95    0.96
 -19   0  20    0.11    1.07
   0  19  23   14.09    1.46
   0  19  23    9.95    1.81
   0 -19 -23   12.73    1.40
  19 -19  23   12.78    1.26
  19 -19  23    9.13    1.41
 -19  19 -23   10.28    1.26
 -19  19 -23   10.83    1.34
 -19   0  23   13.69    1.41
 -19   0  23   11.67    1.41
 -19   0  23   11.31    1.42
  19   0 -23   16.18    1.58
   0  19  26    4.47    1.31
   0  19  26    2.88    1.55
   0  19  26    4.84    1.49
  19 -19  26    6.38    1.07
  19 -19  26    5.14    1.25
 -19  19 -26    4.85    1.00
 -19  19 -26    4.10    1.06
 -19   0  26    4.54    1.13
 -19   0  26    6.53    1.18
 -19   0  26    7.21    1.40
  19   0 -26    4.32    1.24
   0  19  29    6.06    1.68
   0  19  29    4.13    1.63
   0 -19 -29    6.07    1.19
  19 -19  29    4.52    1.38
 -19   0  29    6.29    1.29
 -19   0  29    4.65    1.35
   0  19  32    1.41    1.68
   0 -19 -32   -0.41    1.23
 -19   0  32    0.20    1.46
   0 -19 -35    1.47    1.29
  19 -19  35    0.21    1.50
 -19   0  35    0.31    1.47
  19 -19  38    3.03    1.74
   0  19  41    3.50    2.33
  19 -19  41    0.23    1.99
 -19   0  41    4.64    1.80
   0  19  44    2.38    2.11
  19 -19  44   -1.69    1.90
 -19   0  44   -0.12    1.68
   0 -20  44    1.44    1.95
 -20  20  44    0.01    1.89
  20   0  44    0.53    2.03
   0 -20  41    0.33    1.71
 -20  20  41    0.27    2.01
  20   0  41    2.97    2.00
   0 -20  38    2.86    1.78
  20   0  38    6.19    2.08
   0 -20  35   -0.41    1.53
 -20  20  35    3.02    1.89
 -20  20  35    0.19    1.76
  20   0  35    0.22    2.01
   0 -20  32    4.48    1.58
 -20  20  32    0.47    1.65
 -20  20  32    4.46    1.62
 -20   0 -32    0.16    1.32
  20   0  32    2.17    1.68
   0 -20  29    9.97    1.89
 -20  20  29   11.49    1.50
 -20  20  29    9.72    1.81
 -20  20  29    7.84    1.53
  20   0  29    6.46    1.80
   0 -20  26    0.01    0.75
   0 -20  26    0.89    1.26
 -20  20  26    0.78    0.95
 -20  20  26    1.24    1.38
 -20  20  26   -0.36    1.43
 -20  20  26    0.15    1.18
 -20   0 -26    0.24    1.23
 -20   0 -26    0.81    1.07
  20   0  26    1.07    1.30
  20   0  26    0.27    1.33
   0 -20  23    1.17    0.69
   0 -20  23    0.32    0.74
 -20  20  23    0.29    1.14
 -20   0 -23    0.39    1.11
 -20   0 -23    1.65    1.13
  20   0  23    0.07    1.15
  20   0  23    0.63    1.25
   0 -20  20   28.40    1.92
   0 -20  20   28.17    2.09
  20 -20 -20   26.73    2.65
 -20  20  20   27.72    2.49
 -20  20  20   26.38    2.48
 -20  20  20   27.51    2.18
 -20   0 -20   23.99    2.38
 -20   0 -20   28.68    2.23
  20   0  20   26.16    2.42
  20   0  20   30.10    2.52
   0  20 -17   27.75    2.06
   0  20 -17   30.77    2.67
   0 -20  17   30.74    2.05
   0 -20  17   30.98    2.21
  20 -20 -17   31.24    2.58
 -20  20  17   28.95    2.60
 -20  20  17   29.90    2.49
 -20  20  17   28.71    2.21
 -20   0 -17   32.98    2.53
 -20   0 -17   30.85    2.36
  20   0  17   34.15    2.54
  20   0  17   30.84    2.50
   0  20 -14  120.02    7.27
   0  20 -14  104.41    7.66
   0 -20  14  114.97    7.24
  20 -20 -14  107.83    7.58
 -20  20  14  124.55    7.62
 -20  20  14  107.78    7.31
 -20   0 -14  119.35    7.58
 -20   0 -14  107.49    7.48
  20   0  14  126.92    7.62
  20   0  14  114.78    7.54
   0  20 -11   69.76    4.28
   0  20 -11   54.92    4.62
   0 -20  11   70.08    4.27
   0 -20  11   68.91    4.44
  20 -20 -11   66.55    4.61
 -20  20  11   73.87    4.61
 -20  20  11   65.53    4.63
 -20  20  11   58.18    4.28
 -20   0 -11   70.40    4.60
 -20   0 -11   66.64    4.52
  20   0  11   74.20    4.63
  20   0  11   65.99    4.56
   0  20  -8    0.12    0.43
   0  20  -8    0.73    1.18
   0 -20   8    0.49    0.38
   0 -20   8    0.26    0.69
  20 -20  -8    1.66    0.94
 -20  20   8    0.51    0.73
 -20  20   8    0.72    1.02
 -20   0  -8    0.54    0.85
  20   0   8    0.76    0.90
  20   0   8    0.62    0.91
   0  20  -5    2.35    0.46
   0  20  -5    0.68    1.01
   0 -20   5    3.11    0.47
   0 -20   5    1.87    0.77
  20 -20  -5    1.51    0.83
 -20  20   5    3.35    0.73
 -20  20   5    1.67    1.01
 -20   0  -5    2.93    0.96
 -20   0  -5    1.92    0.89
  20   0   5    2.07    0.94
   0  20  -2    4.28    0.59
   0  20  -2    5.21    1.12
   0 -20   2    5.43    0.59
   0 -20   2    4.24    0.90
  20 -20  -2    3.99    0.78
 -20  20   2    4.53    0.81
 -20  20   2    5.86    1.09
 -20   0  -2    4.55    0.98
  20   0   2    5.31    0.99
  20   0   2    4.61    0.96
   0  20   1  329.47   21.15
   0 -20  -1  345.88   20.94
   0 -20  -1  336.35   21.10
  20 -20   1  318.22   20.97
 -20  20  -1  342.05   21.14
 -20   0   1  342.29   21.10
 -20   0   1  343.74   21.09
  20   0  -1  330.59   21.10
  20   0  -1  328.14   21.06
   0  20   4  558.85   32.73
   0  20   4  510.49   32.88
   0 -20  -4  543.86   32.89
  20 -20   4  536.93   32.71
  20 -20   4  473.54   32.60
 -20  20  -4  589.38   32.91
 -20   0   4  552.00   32.84
 -20   0   4  542.37   32.82
  20   0  -4  529.15   32.84
  20   0  -4  502.90   32.79
   0  20   7   61.16    3.90
   0  20   7   59.72    4.08
   0 -20  -7   54.04    3.86
  20 -20   7   55.19    3.83
  20 -20   7   58.42    3.80
 -20  20  -7   64.84    4.07
 -20   0   7   64.27    4.04
 -20   0   7   61.26    4.01
  20   0  -7   54.47    4.01
  20   0  -7   58.54    4.00
   0  20  10   35.46    2.60
   0  20  10   38.44    2.82
   0 -20 -10   33.94    2.55
   0 -20 -10   41.04    2.73
  20 -20  10   36.16    2.50
  20 -20  10   37.85    2.53
 -20  20 -10   36.91    2.78
 -20   0  10   34.40    2.70
 -20   0  10   38.30    2.69
  20   0 -10   35.19    2.72
  20   0 -10   40.03    2.75
   0  20  13   33.07    2.35
   0  20  13   29.04    2.62
   0 -20 -13   33.31    2.36
   0 -20 -13   30.58    2.43
  20 -20  13   33.06    2.26
  20 -20  13   32.98    2.30
 -20  20 -13   33.12    2.26
 -20  20 -13   32.01    2.52
 -20   0  13   32.45    2.44
 -20   0  13   30.77    2.40
  20   0 -13   31.68    2.45
  20   0 -13   30.05    2.51
   0  20  16    7.81    1.02
   0  20  16    9.42    1.45
   0 -20 -16    8.51    1.01
   0 -20 -16    9.70    1.21
  20 -20  16    7.35    0.90
  20 -20  16    8.80    1.13
 -20  20 -16    6.50    0.90
 -20  20 -16    7.52    1.24
 -20   0  16    7.95    1.11
 -20   0  16    8.66    1.19
  20   0 -16    7.77    1.20
   0  20  19   51.28    3.45
   0  20  19   46.98    3.58
   0 -20 -19   54.56    3.44
   0 -20 -19   51.74    3.47
 -20  20 -19   42.54    3.23
 -20  20 -19   44.59    3.39
 -20   0  19   44.83    3.40
 -20   0  19   54.03    3.42
 -20   0  19   43.05    3.38
   0  20  22   15.33    1.58
   0  20  22   12.76    1.88
   0 -20 -22   17.05    1.55
   0 -20 -22   14.38    1.58
  20 -20  22   18.00    1.47
 -20  20 -22   16.03    1.43
 -20  20 -22   15.08    1.63
 -20   0  22   13.50    1.57
 -20   0  22   14.05    1.62
 -20   0  22   15.52    1.72
  20   0 -22   15.29    1.68
   0  20  25    8.01    1.30
   0  20  25    9.53    1.79
   0  20  25    8.42    1.64
   0 -20 -25    9.52    1.30
  20 -20  25    7.12    1.20
  20 -20  25    8.34    1.37
 -20  20 -25    9.56    1.19
 -20  20 -25    8.79    1.31
 -20   0  25    7.65    1.27
 -20   0  25    9.29    1.45
 -20   0  25    9.09    1.36
  20   0 -25   10.16    1.46
   0  20  28   -0.24    1.01
   0  20  28    1.12    1.48
   0  20  28    0.28    1.41
   0 -20 -28    0.05    1.18
  20 -20  28    0.21    1.38
 -20  20 -28    0.13    1.07
 -20   0  28    0.68    1.22
 -20   0  28    0.22    1.19
   0  20  31    0.58    1.56
   0 -20 -31    1.18    1.30
  20 -20  31    0.45    1.48
 -20   0  31    0.27    1.28
   0 -20 -34    2.22    1.48
  20 -20  34    1.51    1.73
   0  20  37    2.30    1.87
   0 -20 -37    1.76    1.60
  20 -20  37    2.32    1.91
 -20   0  37    2.48    1.82
   0  20  40    0.41    2.24
  20 -20  40    1.93    1.74
 -20   0  40   -2.33    1.70
   0  20  43    3.66    2.25
  20 -20  43    0.42    1.76
 -20   0  43   -0.33    1.75
   0 -21  42    3.30    1.81
 -21  21  42   -0.39    1.81
  21   0  42   -1.50    2.04
   0 -21  39   -1.23    2.09
 -21  21  39    0.90    1.96
  21   0  39   -0.02    1.88
   0 -21  36    0.15    1.63
 -21  21  36    1.14    1.73
  21   0  36    2.23    1.85
   0 -21  33    1.22    1.53
 -21  21  33    2.34    1.71
 -21   0 -33    3.95    1.46
  21   0  33    1.22    1.66
   0 -21  30    0.38    1.40
 -21  21  30   -1.30    1.70
 -21  21  30    0.06    1.35
 -21   0 -30    0.90    1.25
  21   0  30    0.57    1.60
 -21  21  27   37.11    3.04
 -21  21  27   40.83    3.45
 -21  21  27   40.26    3.26
 -21  21  27   39.06    3.15
 -21   0 -27   39.56    3.07
  21   0  27   40.84    3.31
   0 -21  24    0.10    0.69
   0 -21  24    0.52    0.80
 -21  21  24    0.03    0.90
 -21  21  24   -0.15    1.32
 -21  21  24   -0.20    1.28
 -21  21  24   -0.41    1.15
 -21   0 -24   -0.24    1.27
 -21   0 -24   -0.54    1.14
  21   0  24    0.69    1.25
  21   0  24    0.16    1.29
   0 -21  21   21.30    1.71
  21 -21 -21   22.89    2.34
 -21  21  21   25.70    2.28
 -21  21  21   24.48    2.22
 -21  21  21   22.87    1.95
 -21   0 -21   21.26    2.16
 -21   0 -21   24.78    2.11
  21   0  21   21.32    2.22
  21   0  21   23.95    2.20
   0  21 -18    2.04    0.58
   0  21 -18    2.66    1.46
   0 -21  18    1.13    0.47
   0 -21  18    2.62    0.89
  21 -21 -18    1.75    1.20
 -21  21  18    2.16    1.32
 -21  21  18    1.85    0.90
 -21   0 -18    1.71    1.13
 -21   0 -18    1.90    1.15
  21   0  18    1.18    1.29
   0  21 -15   24.20    1.61
   0  21 -15   19.03    2.16
   0 -21  15   24.29    1.58
   0 -21  15   24.47    1.83
  21 -21 -15   23.12    2.14
 -21  21  15   27.72    2.13
 -21  21  15   22.24    2.10
 -21  21  15   20.23    1.72
 -21   0 -15   20.44    2.03
 -21   0 -15   20.91    1.99
  21   0  15   21.05    2.05
  21   0  15   17.18    1.95
   0  21 -12  123.83    7.60
   0  21 -12  126.76    8.03
   0 -21  12  128.13    7.60
   0 -21  12  110.92    7.75
  21 -21 -12  125.03    7.97
 -21  21  12  117.57    7.93
 -21  21  12  123.64    7.96
 -21  21  12  111.41    7.62
 -21   0 -12  114.34    7.89
 -21   0 -12  124.61    7.85
  21   0  12  117.28    7.91
  21   0  12  121.64    7.89
   0  21  -9   34.90    2.42
   0  21  -9   40.29    2.94
   0 -21   9   35.33    2.42
   0 -21   9   33.70    2.66
  21 -21  -9   37.05    2.75
  21 -21  -9   38.66    2.38
 -21  21   9   37.68    2.75
 -21  21   9   39.71    2.87
 -21   0  -9   35.26    2.76
 -21   0  -9   35.62    2.74
  21   0   9   42.40    2.84
  21   0   9   38.38    2.75
   0  21  -6   43.58    2.82
   0  21  -6   38.98    3.21
   0 -21   6   43.19    2.82
   0 -21   6   46.02    3.02
  21 -21  -6   42.50    3.05
 -21  21   6   40.50    3.04
 -21  21   6   37.99    3.15
 -21   0  -6   48.86    3.13
  21   0   6   46.41    3.17
  21   0   6   42.19    3.11
   0  21  -3  133.52    9.27
   0  21  -3  179.35    9.68
   0 -21   3  144.37    9.28
   0 -21   3  156.75    9.48
  21 -21  -3  146.43    9.44
 -21  21   3  139.62    9.41
 -21   0  -3  150.75    9.53
  21   0   3  156.06    9.55
  21   0   3  163.80    9.52
   0  21   0  106.34    7.01
   0  21   0  116.45    7.31
   0 -21   0  113.13    7.02
   0 -21   0  107.64    7.18
  21 -21   0  109.01    7.10
 -21  21   0  111.76    7.10
 -21  21   0  108.59    7.26
 -21   0   0  115.37    7.23
 -21   0   0  118.52    7.21
  21   0   0  102.81    7.17
   0  21   3    5.12    0.71
   0  21   3    6.92    1.19
   0 -21  -3    4.02    0.66
   0 -21  -3    5.32    0.97
  21 -21   3    4.30    0.74
  21 -21   3    4.35    0.52
 -21  21  -3    3.82    0.71
 -21  21  -3    6.74    1.16
 -21   0   3    4.48    0.91
 -21   0   3    6.00    1.03
  21   0  -3    5.62    1.03
  21   0  -3    6.15    1.04
   0  21   6  175.50   11.69
   0  21   6  183.77   11.90
   0 -21  -6  192.17   11.71
   0 -21  -6  198.94   11.86
  21 -21   6  181.93   11.69
  21 -21   6  187.00   11.62
 -21  21  -6  199.76   11.71
 -21  21  -6  177.61   11.85
 -21   0   6  183.09   11.83
 -21   0   6  179.76   11.81
  21   0  -6  176.81   11.83
  21   0  -6  179.89   11.81
   0  21   9   19.85    1.63
   0  21   9   21.23    1.89
   0 -21  -9   19.13    1.60
   0 -21  -9   17.65    1.72
  21 -21   9   21.97    1.57
 -21  21  -9   19.77    1.82
 -21   0   9   21.20    1.76
 -21   0   9   20.29    1.76
  21   0  -9   21.31    1.82
  21   0  -9   21.71    1.81
   0  21  12   51.68    3.72
   0 -21 -12   50.78    3.41
   0 -21 -12   45.95    3.48
  21 -21  12   45.20    3.28
  21 -21  12   52.82    3.37
 -21  21 -12   45.82    3.29
 -21  21 -12   55.78    3.56
 -21   0  12   47.35    3.49
 -21   0  12   54.03    3.50
  21   0 -12   51.68    3.53
  21   0 -12   51.10    3.56
   0  21  15   45.76    3.33
   0  21  15   59.29    3.65
   0 -21 -15   48.60    3.41
  21 -21  15   46.45    3.24
  21 -21  15   54.52    3.39
 -21  21 -15   44.37    3.24
 -21  21 -15   49.84    3.49
 -21   0  15   44.83    3.42
 -21   0  15   48.59    3.46
   0  21  18   44.74    3.10
   0  21  18   39.74    3.25
   0 -21 -18   42.11    3.02
   0 -21 -18   41.50    3.07
  21 -21  18   40.91    3.04
 -21  21 -18   38.51    2.90
 -21  21 -18   41.87    3.10
 -21   0  18   43.40    3.10
  21   0 -18   47.67    3.16
   0  21  21    5.51    1.51
   0 -21 -21    9.59    1.21
   0 -21 -21   10.04    1.32
  21 -21  21    8.85    1.15
  21 -21  21    8.67    1.40
 -21  21 -21    8.51    1.07
 -21  21 -21    9.89    1.35
 -21   0  21    8.93    1.34
 -21   0  21    9.69    1.42
  21   0 -21    9.43    1.39
   0  21  24   16.22    1.58
   0  21  24   14.06    2.06
   0  21  24   10.07    1.88
   0 -21 -24   12.80    1.67
  21 -21  24   14.82    1.45
  21 -21  24   15.31    1.74
 -21  21 -24   13.21    1.40
 -21   0  24   14.67    1.59
 -21   0  24   12.54    1.61
 -21   0  24   14.86    1.77
  21   0 -24   16.37    1.69
   0  21  27    6.72    1.21
   0  21  27    6.69    1.67
   0 -21 -27    4.81    1.40
 -21  21 -27    4.79    1.00
 -21  21 -27    5.22    1.33
 -21   0  27    7.71    1.45
 -21   0  27    5.63    1.44
   0  21  30    1.79    1.60
   0 -21 -30    0.43    1.29
 -21   0  30    0.64    1.27
   0  21  36    4.55    2.17
   0 -21 -36    2.56    1.48
 -21   0  36    3.80    1.85
   0  21  39    3.11    2.03
 -21   0  39    2.86    1.69
   0  21  42   -0.20    2.10
 -21   0  42    0.56    2.00
   0 -22  43   -0.42    1.85
 -22  22  43   -0.66    2.30
  22   0  43    0.66    1.97
   0 -22  40    0.24    1.71
  22   0  40    1.40    2.27
   0 -22  37   -0.98    1.59
 -22  22  37    0.31    1.84
  22   0  37    0.67    1.85
   0 -22  34    0.65    1.56
 -22  22  34   -0.62    1.81
 -22  22  34    1.46    1.83
  22   0  34   -0.97    1.72
   0 -22  31    0.02    1.69
 -22  22  31   -0.94    1.52
 -22   0 -31    0.50    1.32
  22   0  31    0.27    1.61
   0 -22  28   15.08    1.96
 -22  22  28   14.88    2.14
 -22   0 -28   15.70    1.79
  22   0  28   13.75    2.05
   0 -22  25    2.02    0.77
   0 -22  25    2.74    0.89
   0 -22  25    1.95    1.37
 -22  22  25    1.95    0.97
 -22  22  25    2.84    1.43
 -22  22  25    3.30    1.40
 -22  22  25    1.82    1.18
 -22   0 -25    3.70    1.34
 -22   0 -25    1.74    1.22
  22   0  25    3.16    1.46
   0 -22  22    3.75    0.72
   0 -22  22    3.24    1.02
  22 -22 -22    5.17    1.55
 -22  22  22    4.71    1.51
 -22  22  22    3.11    1.29
 -22  22  22    4.73    1.17
 -22   0 -22    2.98    1.31
  22   0  22    3.48    1.35
  22   0  22    5.09    1.41
   0  22 -19   24.57    1.79
   0 -22  19   25.88    2.00
  22 -22 -19   25.03    2.40
 -22  22  19   26.97    2.39
 -22  22  19   25.50    2.41
 -22  22  19   23.64    1.99
 -22   0 -19   26.05    2.22
  22   0  19   25.17    2.33
  22   0  19   21.94    2.23
   0  22 -16   16.40    1.18
   0  22 -16   14.56    1.95
   0 -22  16   15.92    1.45
  22 -22 -16   12.94    1.73
 -22  22  16   15.06    1.77
 -22   0 -16   13.31    1.66
 -22   0 -16   16.37    1.72
  22   0  16   16.01    1.72
   0  22 -13   45.73    2.90
   0  22 -13   50.78    3.51
  22 -22 -13   45.23    3.32
 -22  22  13   45.44    3.35
 -22  22  13   46.38    3.38
 -22  22  13   41.04    2.93
 -22   0 -13   47.97    3.31
  22   0  13   41.51    3.28
  22   0  13   37.89    3.27
   0  22 -10   25.23    1.84
   0  22 -10   28.74    2.49
   0 -22  10   28.28    1.84
   0 -22  10   27.89    2.10
  22 -22 -10   25.17    2.21
  22 -22 -10   27.95    1.80
 -22  22  10   30.40    2.23
 -22  22  10   29.50    2.39
 -22   0 -10   26.63    2.23
 -22   0 -10   25.17    2.20
  22   0  10   32.04    2.34
  22   0  10   23.14    2.25
   0  22  -7   74.87    4.56
   0  22  -7   72.43    4.95
   0 -22   7   70.05    4.54
   0 -22   7   62.73    4.74
  22 -22  -7   75.09    4.83
 -22  22   7   69.92    4.82
 -22  22   7   66.22    4.90
 -22   0  -7   72.06    4.86
 -22   0  -7   73.62    4.83
  22   0   7   76.98    4.92
  22   0   7   69.04    4.83
   0  22  -4   29.60    1.88
   0  22  -4   21.19    2.31
   0 -22   4   29.75    1.87
  22 -22  -4   30.51    2.15
 -22  22   4   27.56    2.10
 -22  22   4   20.37    2.22
 -22   0  -4   25.88    2.19
  22   0   4   33.22    2.30
  22   0   4   18.22    2.12
   0  22  -1   46.20    3.12
   0  22  -1   39.97    3.51
   0 -22   1   46.44    3.11
   0 -22   1   54.26    3.35
  22 -22  -1   50.64    3.28
 -22  22   1   51.79    3.30
 -22  22   1   42.07    3.43
 -22   0  -1   53.34    3.43
 -22   0  -1   46.09    3.37
  22   0   1   51.01    3.42
  22   0   1   40.65    3.29
   0  22   2   31.70    2.44
   0  22   2   42.33    2.86
   0 -22  -2   31.33    2.43
   0 -22  -2   38.01    2.66
  22 -22   2   35.13    2.51
  22 -22   2   49.58    2.57
 -22  22  -2   35.01    2.53
 -22  22  -2   36.82    2.79
 -22   0   2   35.26    2.66
 -22   0   2   30.65    2.64
  22   0  -2   40.64    2.72
   0  22   5  277.30   16.19
   0  22   5  259.80   16.40
   0 -22  -5  265.10   16.17
   0 -22  -5  239.67   16.28
  22 -22   5  262.75   16.17
  22 -22   5  244.31   16.06
 -22  22  -5  260.53   16.16
 -22  22  -5  259.63   16.35
 -22   0   5  269.99   16.33
 -22   0   5  262.14   16.29
  22   0  -5  238.54   16.26
   0  22   8   22.48    1.70
   0  22   8   20.76    2.02
   0 -22  -8   20.19    1.64
   0 -22  -8   24.56    1.91
  22 -22   8   23.10    1.66
  22 -22   8   22.15    1.63
 -22  22  -8   20.04    1.63
 -22   0   8   23.22    1.90
  22   0  -8   23.41    1.95
   0  22  11   59.36    3.96
   0  22  11   58.90    4.21
   0 -22 -11   64.55    4.00
   0 -22 -11   47.10    4.00
  22 -22  11   58.78    3.88
  22 -22  11   59.76    3.94
 -22  22 -11   57.53    3.89
 -22  22 -11   62.45    4.15
 -22   0  11   61.58    4.12
 -22   0  11   61.86    4.09
  22   0 -11   60.44    4.16
   0  22  14   56.76    3.63
   0  22  14   54.86    3.89
   0 -22 -14   56.90    3.62
   0 -22 -14   50.84    3.71
  22 -22  14   52.67    3.52
  22 -22  14   45.22    3.55
 -22  22 -14   51.22    3.52
 -22  22 -14   49.70    3.76
 -22   0  14   52.96    3.73
 -22   0  14   51.88    3.70
  22   0 -14   60.21    3.80
   0  22  17   33.36    2.60
   0  22  17   36.54    2.90
   0 -22 -17   31.63    2.56
   0 -22 -17   31.94    2.66
  22 -22  17   36.47    2.70
 -22  22 -17   36.97    2.49
 -22   0  17   37.14    2.71
 -22   0  17   32.81    2.71
  22   0 -17   41.25    2.78
   0  22  20    0.12    0.82
   0  22  20    0.67    1.41
   0 -22 -20    0.71    0.80
   0 -22 -20    0.37    0.98
  22 -22  20    0.71    0.75
  22 -22  20    0.12    1.12
 -22  22 -20    0.66    0.70
 -22  22 -20    1.29    1.15
 -22   0  20    0.18    1.13
 -22   0  20    0.89    1.15
  22   0 -20    0.55    0.97
   0  22  23   24.14    1.97
   0  22  23   17.17    2.33
   0 -22 -23   22.86    2.13
  22 -22  23   24.86    1.85
  22 -22  23   21.14    2.00
 -22  22 -23   20.81    1.79
 -22  22 -23   21.06    2.08
 -22   0  23   23.69    2.01
 -22   0  23   21.04    2.05
 -22   0  23   21.39    2.07
  22   0 -23   21.69    2.08
   0  22  26   16.79    2.23
   0 -22 -26   22.16    2.00
  22 -22  26   18.43    1.89
 -22  22 -26   17.74    1.62
 -22  22 -26   17.57    1.85
 -22   0  26   16.16    1.88
   0 -22 -29    9.63    1.39
  22 -22  29    6.62    1.55
 -22   0  29    7.55    1.58
   0 -22 -32    9.12    1.67
  22 -22  32    9.35    2.00
   0  22  35    0.93    1.86
   0 -22 -35    0.30    1.40
  22 -22  35    1.26    1.59
 -22   0  35    1.17    1.44
   0  22  38    0.42    2.00
  22 -22  38   -0.76    1.60
 -22   0  38    1.15    1.86
   0  22  41    1.59    2.09
  22 -22  41   -0.96    1.77
 -22   0  41   -0.06    1.75
   0 -23  41    0.74    1.74
 -23  23  41    1.58    2.20
  23   0  41    0.59    2.12
   0 -23  38   -2.47    2.08
 -23  23  38    1.51    1.93
  23   0  38   -0.77    2.24
   0 -23  35    1.01    1.86
 -23  23  35   -0.87    1.88
 -23  23  35   -0.09    1.99
  23   0  35    0.83    1.82
   0 -23  32    1.42    1.73
 -23  23  32    4.21    1.71
 -23  23  32    0.53    1.59
 -23   0 -32    1.72    1.54
  23   0  32    5.73    1.77
   0 -23  29   10.52    1.83
 -23  23  29    9.28    2.00
 -23  23  29    6.56    1.79
 -23   0 -29    9.29    1.67
  23   0  29   12.67    2.22
   0 -23  26   30.48    2.84
 -23  23  26   33.03    3.01
 -23  23  26   31.48    2.67
 -23   0 -26   31.63    2.66
  23   0  26   30.29    2.88
   0 -23  23   37.05    2.38
   0 -23  23   33.45    2.53
 -23  23  23   30.50    3.01
 -23  23  23   30.06    2.96
 -23  23  23   32.14    2.63
 -23   0 -23   34.73    2.93
 -23   0 -23   33.72    2.68
  23   0  23   32.48    2.95
  23   0  23   31.34    2.89
   0 -23  20    9.86    0.93
   0 -23  20    9.77    1.15
  23 -23 -20    7.56    1.68
 -23  23  20    9.09    1.67
 -23  23  20    6.51    1.52
 -23   0 -20    9.45    1.55
 -23   0 -20   10.03    1.54
  23   0  20    9.77    1.59
  23   0  20   10.60    1.68
   0  23 -17   30.04    2.04
   0  23 -17   29.66    2.92
   0 -23  17   28.80    2.02
   0 -23  17   29.39    2.30
  23 -23 -17   26.40    2.61
 -23  23  17   32.08    2.64
 -23  23  17   27.68    2.69
 -23   0 -17   34.10    2.48
  23   0  17   32.46    2.64
  23   0  17   32.22    2.54
   0  23 -14   54.63    3.32
   0  23 -14   54.53    3.91
   0 -23  14   48.39    3.28
   0 -23  14   53.88    3.54
  23 -23 -14   48.92    3.77
 -23   0 -14   47.95    3.71
 -23   0 -14   43.04    3.60
  23   0  14   49.83    3.75
  23   0  14   56.30    3.77
   0  23 -11    2.43    0.47
   0  23 -11   -0.21    1.30
   0 -23  11    2.40    0.90
  23 -23 -11    2.49    1.19
  23 -23 -11    1.59    0.39
 -23  23  11    0.03    0.70
 -23  23  11    1.46    1.26
 -23   0 -11    1.71    1.07
 -23   0 -11    1.38    1.04
  23   0  11    3.38    1.14
  23   0  11    2.27    1.19
   0  23  -8  376.98   24.16
   0  23  -8  379.57   24.53
   0 -23   8  394.48   24.15
   0 -23   8  383.86   24.36
  23 -23  -8  402.25   24.47
 -23  23   8  385.98   24.42
 -23  23   8  409.33   24.52
 -23   0  -8  373.60   24.43
 -23   0  -8  386.70   24.40
  23   0   8  398.03   24.48
  23   0   8  383.03   24.41
   0  23  -5    2.54    0.52
   0  23  -5    2.88    1.26
   0 -23   5    2.51    0.50
   0 -23   5    3.18    1.01
  23 -23  -5    2.73    0.86
 -23  23   5    1.93    0.90
 -23  23   5    1.90    1.18
 -23   0  -5    1.93    0.99
 -23   0  -5    3.43    1.04
  23   0   5    3.43    0.99
  23   0   5    3.91    0.96
   0  23  -2  157.09    9.57
   0  23  -2  143.73    9.88
   0 -23   2  155.61    9.57
   0 -23   2  154.30    9.75
  23 -23  -2  142.46    9.70
 -23  23   2  147.47    9.69
 -23  23   2  136.36    9.82
 -23   0  -2  151.74    9.79
  23   0   2  169.76    9.87
  23   0   2  149.91    9.78
   0  23   1  117.79    7.41
   0 -23  -1  106.44    7.04
   0 -23  -1  104.34    7.20
  23 -23   1  112.93    7.14
 -23  23  -1  108.23    7.12
 -23  23  -1  114.17    7.35
 -23   0   1  112.79    7.27
 -23   0   1  105.80    7.24
  23   0  -1  115.30    7.29
  23   0  -1  118.54    7.28
   0  23   4    4.17    0.74
   0  23   4    1.25    1.14
   0 -23  -4    3.82    0.94
  23 -23   4    2.57    0.68
 -23  23  -4    2.65    0.73
 -23  23  -4    2.51    1.06
 -23   0   4    4.35    0.99
 -23   0   4    2.50    1.02
  23   0  -4    3.14    0.99
  23   0  -4    1.29    1.02
   0  23   7  151.43    9.91
   0  23   7  174.44   10.21
   0 -23  -7  145.31    9.89
  23 -23   7  155.18    9.90
  23 -23   7  150.24    9.83
 -23  23  -7  159.53    9.90
 -23   0   7  154.85   10.06
 -23   0   7  169.83   10.08
  23   0  -7  165.48   10.11
   0  23  10  289.54   18.14
   0  23  10  295.28   18.36
   0 -23 -10  290.58   18.15
   0 -23 -10  297.87   18.28
  23 -23  10  280.74   18.07
  23 -23  10  284.93   18.08
 -23  23 -10  280.62   18.07
 -23  23 -10  296.16   18.30
 -23   0  10  300.62   18.28
 -23   0  10  273.88   18.21
  23   0 -10  297.42   18.31
   0  23  13   36.15    2.64
   0  23  13   34.23    2.93
   0 -23 -13   37.73    2.65
   0 -23 -13   38.67    2.77
  23 -23  13   36.17    2.52
  23 -23  13   34.24    2.59
 -23  23 -13   36.16    2.53
 -23  23 -13   35.18    2.85
 -23   0  13   40.61    2.82
 -23   0  13   33.47    2.75
  23   0 -13   35.56    2.76
  23   0 -13   37.01    2.88
   0  23  16  229.26   14.24
   0  23  16  222.25   14.44
   0 -23 -16  225.15   14.27
   0 -23 -16  222.41   14.30
  23 -23  16  215.00   14.20
 -23  23 -16  223.38   14.12
 -23  23 -16  223.40   14.34
 -23   0  16  218.95   14.27
  23   0 -16  237.45   14.35
   0  23  19    3.67    1.02
   0  23  19    3.98    1.56
   0 -23 -19    4.63    1.02
   0 -23 -19    2.27    1.09
  23 -23  19    3.14    0.86
  23 -23  19    3.46    1.12
 -23  23 -19    2.59    0.75
 -23  23 -19    2.86    1.27
 -23   0  19    1.63    1.00
 -23   0  19    3.06    1.29
  23   0 -19    3.88    1.10
   0  23  22   12.15    1.38
   0  23  22   10.25    1.83
   0 -23 -22   12.42    1.33
   0 -23 -22   13.65    1.52
  23 -23  22    8.01    1.16
  23 -23  22   13.37    1.61
 -23  23 -22   10.41    1.18
 -23  23 -22   10.70    1.52
 -23   0  22   10.06    1.40
 -23   0  22   13.05    1.59
  23   0 -22   11.66    1.54
   0  23  25   24.99    2.85
   0 -23 -25   33.51    2.63
  23 -23  25   34.26    2.74
 -23  23 -25   32.72    2.45
 -23  23 -25   31.64    2.68
   0 -23 -28    9.63    1.59
  23 -23  28   10.89    1.62
 -23  23 -28    8.07    1.53
 -23   0  28    9.57    1.57
 -23   0  28    9.01    1.56
   0 -23 -31   11.64    1.92
  23 -23  31   18.75    2.03
 -23   0  31   12.21    2.04
   0  23  34    8.63    2.09
   0 -23 -34    7.46    1.66
  23 -23  34   10.09    2.04
 -23   0  34    6.20    1.75
   0  23  37    1.66    2.02
  23 -23  37   -0.03    1.55
 -23   0  37   -0.33    1.87
   0  23  40   -1.99    2.18
  23 -23  40    0.38    1.74
 -23   0  40    0.26    1.91
   0  23  43    1.61    2.23
  23 -23  43    1.04    1.86
 -23   0  43    2.22    1.83
   0 -24  42   -0.38    2.09
  24   0  42   -0.01    2.18
   0 -24  39    1.04    1.74
  24   0  39    1.31    2.15
   0 -24  36   -1.35    1.68
 -24  24  36    0.09    2.12
  24   0  36   -1.90    2.44
   0 -24  33    1.05    1.62
 -24  24  33    2.48    1.96
 -24  24  33    1.42    1.62
 -24   0 -33    0.63    1.55
  24   0  33    1.07    1.87
   0 -24  30    1.23    1.50
 -24  24  30    0.09    1.79
 -24  24  30    1.67    1.65
 -24   0 -30   -0.62    1.43
  24   0  30   -0.32    1.66
   0 -24  27   11.88    1.81
 -24  24  27    8.22    2.00
 -24  24  27    3.98    1.57
 -24   0 -27   10.17    1.62
   0 -24  24    4.50    0.76
   0 -24  24    4.78    1.02
 -24  24  24    3.15    1.22
 -24   0 -24    4.38    1.43
 -24   0 -24    4.88    1.42
  24   0  24    2.89    1.47
   0 -24  21   -0.23    0.57
   0 -24  21    0.13    1.00
 -24  24  21    2.00    1.41
 -24  24  21   -0.35    1.33
 -24  24  21   -0.49    1.00
 -24   0 -21    1.71    1.35
 -24   0 -21    0.46    1.23
  24   0  21   -0.09    1.32
  24   0  21    0.62    1.29
   0  24 -18   -0.31    1.58
   0 -24  18    0.30    0.92
  24 -24 -18    0.47    1.40
 -24  24  18    1.88    1.28
 -24  24  18   -0.05    1.28
 -24  24  18    0.19    0.87
 -24   0 -18    0.62    1.15
 -24   0 -18   -0.34    1.29
  24   0  18    0.52    1.18
  24   0  18    0.65    1.41
   0  24 -15    0.99    1.48
   0 -24  15    0.39    0.39
   0 -24  15    0.72    0.93
  24 -24 -15    0.81    1.13
 -24  24  15   -0.54    1.34
 -24  24  15   -0.01    1.28
 -24  24  15    0.20    0.68
 -24   0 -15   -0.08    1.14
 -24   0 -15    1.52    1.09
  24   0  15    1.06    1.15
  24   0  15   -0.06    1.33
   0  24 -12    0.77    0.48
   0  24 -12    1.66    1.37
   0 -24  12    0.20    0.39
   0 -24  12    0.94    0.93
  24 -24 -12    0.86    1.04
 -24  24  12    0.19    0.51
 -24  24  12   -0.20    1.28
 -24   0 -12   -0.85    1.07
 -24   0 -12    0.07    1.07
  24   0  12    1.14    1.12
  24   0  12   -0.11    1.23
   0  24  -9    0.42    0.40
   0  24  -9    0.31    1.45
   0 -24   9    0.37    0.98
  24 -24  -9   -0.23    1.11
 -24  24   9    0.84    1.08
 -24  24   9    0.35    1.29
 -24   0  -9   -0.14    1.02
 -24   0  -9    1.58    1.24
  24   0   9    0.91    1.04
  24   0   9    0.49    1.13
   0  24  -6  128.51    7.81
   0  24  -6  115.77    8.21
   0 -24   6  119.97    7.80
   0 -24   6  122.84    8.02
 -24  24   6  117.77    8.02
 -24  24   6  124.43    8.19
 -24   0  -6  120.40    8.11
 -24   0  -6  141.97    8.14
  24   0   6  131.01    8.17
  24   0   6  114.90    8.08
   0  24  -3  186.30   11.87
   0  24  -3  197.79   12.26
   0 -24   3  192.60   11.87
  24 -24  -3  195.71   12.08
 -24  24   3  177.83   12.02
 -24   0  -3  174.60   12.12
  24   0   3  197.78   12.18
  24   0   3  193.16   12.12
   0  24   0   97.38    6.17
   0  24   0   98.61    6.54
   0 -24   0   99.02    6.17
   0 -24   0   92.49    6.38
  24 -24   0  101.66    6.32
 -24  24   0   96.09    6.29
 -24  24   0   88.54    6.45
 -24   0   0   92.20    6.41
 -24   0   0   97.51    6.40
  24   0   0  102.42    6.45
  24   0   0   90.65    6.39
   0  24   3    1.50    0.67
   0  24   3    2.55    1.48
   0 -24  -3    1.54    0.57
   0 -24  -3    1.86    1.02
  24 -24   3    2.15    0.78
  24 -24   3    1.83    0.30
 -24  24  -3    1.44    0.74
 -24  24  -3    1.02    1.29
 -24   0   3    2.12    1.02
  24   0  -3    2.70    0.98
   0  24   6   38.92    2.70
   0  24   6   38.85    3.12
   0 -24  -6   41.04    2.68
   0 -24  -6   34.92    2.88
  24 -24   6   36.29    2.68
 -24  24  -6   38.21    2.70
 -24  24  -6   36.78    2.98
 -24   0   6   40.79    2.94
  24   0  -6   43.65    2.97
   0  24   9   65.77    4.60
   0  24   9   65.63    4.88
   0 -24  -9   75.01    4.60
   0 -24  -9   71.74    4.77
  24 -24   9   68.27    4.56
  24 -24   9   67.06    4.55
 -24  24  -9   70.21    4.55
 -24  24  -9   72.41    4.85
 -24   0   9   71.95    4.77
  24   0  -9   68.66    4.82
   0  24  12   13.25    1.27
   0  24  12   11.87    1.75
   0 -24 -12   14.44    1.33
   0 -24 -12   15.08    1.55
  24 -24  12   13.52    1.22
  24 -24  12   13.09    1.34
 -24  24 -12   14.14    1.20
 -24  24 -12   13.75    1.78
 -24   0  12   16.15    1.63
  24   0 -12   15.75    1.54
  24   0 -12   11.95    1.66
   0  24  15   40.89    2.81
   0  24  15   37.65    3.15
   0 -24 -15   35.20    2.91
  24 -24  15   40.35    2.73
  24 -24  15   35.12    2.80
 -24  24 -15   39.67    2.72
 -24  24 -15   41.08    3.07
 -24   0  15   42.39    2.99
 -24   0  15   39.56    2.95
  24   0 -15   38.52    2.98
  24   0 -15   37.05    3.12
   0  24  18    0.28    0.81
   0  24  18    0.35    1.58
   0 -24 -18   -0.19    0.73
  24 -24  18    0.34    0.70
  24 -24  18   -0.06    1.18
 -24  24 -18   -0.03    0.74
 -24  24 -18   -0.09    1.08
 -24   0  18   -0.60    0.95
  24   0 -18    0.09    1.03
   0  24  21   15.44    2.06
   0 -24 -21   16.30    1.80
  24 -24  21   16.12    1.53
  24 -24  21   18.95    1.88
 -24  24 -21   16.19    1.50
 -24  24 -21   18.92    1.89
 -24   0  21   16.31    1.74
 -24   0  21   19.19    1.92
 -24   0  21   17.65    1.89
  24   0 -21   18.60    1.85
   0  24  24    4.69    1.67
   0 -24 -24    1.50    1.21
  24 -24  24    2.31    1.42
 -24  24 -24    3.73    0.88
 -24  24 -24    3.68    1.40
 -24   0  24    3.81    1.30
 -24   0  24    3.05    1.19
  24 -24  27    0.48    1.50
 -24  24 -27   -0.02    1.28
 -24   0  27    0.70    1.42
 -24   0  27    0.12    1.46
   0  24  30   -1.84    1.76
   0 -24 -30    0.20    1.38
  24 -24  30    0.91    1.43
 -24   0  30    0.09    1.50
 -24   0  30   -0.24    1.55
   0  24  33   -1.97    1.84
  24 -24  33    0.00    1.50
 -24   0  33    1.40    1.44
   0  24  36   -0.84    1.97
   0 -24 -36   -0.52    1.31
  24 -24  36    0.91    1.84
 -24   0  36    0.12    1.82
   0  24  39   -0.27    2.11
  24 -24  39    0.80    1.69
 -24   0  39   -1.16    1.61
   0  24  42   -1.54    2.27
  24 -24  42   -0.03    1.86
 -24   0  42    0.75    2.06
   0 -25  40    5.24    1.97
  25   0  40    4.40    2.20
   0 -25  37    0.23    1.64
  25   0  37    0.07    2.31
   0 -25  34   -0.14    1.60
 -25  25  34    0.00    1.95
 -25  25  34   -0.10    1.93
  25   0  34    0.41    2.20
   0 -25  31   16.27    2.23
 -25  25  31   16.13    2.09
 -25   0 -31   18.86    2.09
  25   0  31   13.96    2.55
   0 -25  28   12.18    1.99
 -25  25  28   13.54    2.25
 -25  25  28   10.97    1.88
 -25   0 -28   13.90    1.85
  25   0  28   11.99    2.03
   0 -25  25   19.42    1.89
 -25  25  25   20.90    2.52
 -25  25  25   22.15    2.13
 -25   0 -25   22.75    2.23
  25   0  25   20.43    2.46
   0 -25  22   35.44    2.41
   0 -25  22   35.42    2.70
 -25  25  22   36.48    3.04
 -25  25  22   36.36    2.76
 -25   0 -22   29.14    3.05
  25   0  22   35.97    3.02
   0  25 -19    1.20    1.60
   0 -25  19    0.76    0.45
   0 -25  19    0.04    0.96
 -25  25  19    0.38    1.35
 -25  25  19    0.19    1.36
 -25  25  19    0.99    0.95
 -25   0 -19    0.25    1.20
 -25   0 -19    0.34    1.15
  25   0  19    0.52    1.24
  25   0  19    0.16    1.32
   0  25 -16   21.00    1.42
   0  25 -16   18.52    2.26
   0 -25  16   19.37    1.40
   0 -25  16   24.98    1.87
  25 -25 -16   17.86    2.15
 -25  25  16   23.48    2.30
 -25  25  16   23.79    2.20
 -25  25  16   17.14    1.60
 -25   0 -16   18.41    2.01
 -25   0 -16   19.71    1.91
  25   0  16   18.46    2.02
  25   0  16   17.18    2.12
   0  25 -13   76.45    5.80
   0 -25  13   83.28    5.22
  25 -25 -13   69.90    5.72
 -25  25  13   72.18    5.57
 -25  25  13   77.75    5.72
 -25  25  13  103.14    5.53
 -25   0 -13   88.77    5.70
  25   0  13   91.27    5.76
  25   0  13   67.96    5.62
   0  25 -10   10.71    0.87
   0  25 -10   11.78    2.02
   0 -25  10    9.82    0.86
   0 -25  10   12.09    1.30
  25 -25 -10   10.34    1.61
 -25  25  10   11.44    1.39
 -25  25  10   10.63    1.67
 -25   0 -10   12.40    1.45
 -25   0 -10   10.53    1.45
  25   0  10   10.84    1.47
  25   0  10   11.84    1.48
   0  25  -7  130.97    7.97
   0  25  -7  126.65    8.44
   0 -25   7  130.41    8.20
  25 -25  -7  129.03    8.29
 -25  25   7  119.40    8.36
 -25   0  -7  109.25    8.25
 -25   0  -7  128.72    8.28
  25   0   7  127.70    8.34
  25   0   7  123.26    8.30
   0  25  -4    6.37    0.69
   0  25  -4    8.00    1.56
   0 -25   4    5.54    0.67
   0 -25   4    5.42    1.09
  25 -25  -4    6.71    1.05
 -25  25   4    5.28    1.08
 -25   0  -4    6.94    1.23
 -25   0  -4    6.70    1.25
  25   0   4    4.96    1.19
   0  25  -1    8.52    0.89
   0  25  -1   12.86    1.64
   0 -25   1    9.30    0.85
   0 -25   1    9.69    1.26
 -25  25   1    8.13    1.10
 -25  25   1    9.05    1.49
 -25   0  -1    9.09    1.28
 -25   0  -1    6.81    1.32
  25   0   1    9.11    1.32
   0  25   2  105.47    6.80
   0 -25  -2   99.89    6.37
   0 -25  -2  100.21    6.58
  25 -25   2   98.99    6.47
 -25  25  -2   99.90    6.47
 -25  25  -2   97.47    6.70
 -25   0   2  100.58    6.62
 -25   0   2   98.30    6.60
  25   0  -2   91.39    6.61
  25   0  -2  104.43    6.66
   0  25   5  104.36    6.56
   0  25   5   94.56    6.89
   0 -25  -5   97.65    6.69
  25 -25   5  105.49    6.57
  25 -25   5  144.52    7.92
 -25  25  -5  101.53    6.56
 -25  25  -5   95.47    6.79
 -25   0   5   94.26    6.71
 -25   0   5  105.56    6.76
  25   0  -5  101.74    6.76
  25   0  -5   96.70    6.74
   0  25   8  108.45    6.80
   0  25   8  103.98    7.09
   0 -25  -8  105.19    6.77
  25 -25   8  107.95    6.78
 -25  25  -8   96.69    6.74
 -25  25  -8  101.72    7.01
 -25   0   8  110.84    6.99
  25   0  -8  110.89    7.02
  25   0  -8  103.45    6.99
   0  25  11   19.05    1.57
   0  25  11   15.28    1.94
   0 -25 -11   17.43    1.53
   0 -25 -11   19.14    1.76
  25 -25  11   18.30    1.53
 -25  25 -11   17.21    1.43
 -25  25 -11   14.89    1.93
 -25   0  11   20.62    1.78
 -25   0  11   17.36    1.76
  25   0 -11   20.20    1.80
  25   0 -11   16.34    1.91
   0  25  14    7.64    1.12
   0  25  14   10.15    1.63
   0 -25 -14    9.36    1.04
   0 -25 -14    8.84    1.36
  25 -25  14    7.85    1.00
  25 -25  14   10.16    1.23
 -25  25 -14    7.71    0.98
 -25  25 -14    9.14    1.57
 -25   0  14    9.16    1.30
 -25   0  14    9.26    1.48
  25   0 -14    9.21    1.32
  25   0 -14   10.34    1.60
   0  25  17    0.18    1.36
   0 -25 -17    0.12    1.24
  25 -25  17    0.42    0.72
  25 -25  17   -0.18    1.05
 -25  25 -17    0.00    0.70
 -25  25 -17   -0.16    1.29
 -25   0  17    0.64    1.03
 -25   0  17    0.92    1.20
  25   0 -17    0.00    0.99
   0  25  20   45.83    4.20
   0 -25 -20   61.90    3.94
  25 -25  20   49.78    3.63
  25 -25  20   52.83    3.83
 -25  25 -20   55.57    3.66
 -25  25 -20   56.95    4.06
 -25   0  20   49.97    3.86
 -25   0  20   53.03    3.93
  25   0 -20   54.65    3.93
   0 -25 -23    0.04    1.22
  25 -25  23   -0.35    1.37
 -25  25 -23   -0.22    0.83
 -25   0  23   -0.35    1.33
 -25   0  23    0.41    1.35
   0 -25 -26   12.64    1.61
  25 -25  26   12.96    1.86
 -25  25 -26    8.71    1.73
 -25   0  26   11.81    1.75
 -25   0  26   11.83    1.83
   0  25  29    0.75    1.90
   0 -25 -29    2.46    1.30
  25 -25  29    2.72    1.71
 -25   0  29    1.70    1.56
 -25   0  29    2.05    1.60
   0  25  32    1.30    1.89
   0 -25 -32    0.05    1.43
  25 -25  32    2.29    1.75
 -25   0  32    1.79    1.63
   0  25  35   -0.66    2.04
   0 -25 -35    0.08    1.42
  25 -25  35    0.94    1.86
 -25   0  35    0.56    1.67
   0  25  38    5.51    2.57
   0 -25 -38    1.60    1.70
  25 -25  38    1.87    2.01
 -25   0  38    2.14    1.94
   0  25  41   -2.05    2.29
  25 -25  41    0.55    2.14
 -25   0  41   -1.83    2.03
   0 -26  38    0.67    2.03
  26   0  38    1.72    2.45
   0 -26  35    0.91    1.95
 -26  26  35   -0.09    1.98
  26   0  35   -0.50    1.90
   0 -26  32    5.12    1.69
 -26  26  32    2.34    1.77
 -26   0 -32    0.57    1.57
  26   0  32    2.39    1.93
   0 -26  29    1.88    1.73
 -26  26  29    1.90    1.56
  26   0  29    1.32    2.00
 -26  26  26   26.20    2.74
 -26  26  26   21.33    2.34
 -26   0 -26   27.05    2.39
  26   0  26   24.43    2.62
   0 -26  23   10.49    0.93
   0 -26  23   10.29    1.43
 -26  26  23    6.62    1.67
 -26  26  23   10.83    1.49
 -26   0 -23    8.87    1.73
  26   0  23   11.99    2.03
   0 -26  20    5.87    0.72
 -26  26  20    5.75    1.62
 -26  26  20    6.96    1.20
 -26   0 -20    6.18    1.51
 -26   0 -20    8.13    1.56
  26   0  20    6.91    1.55
  26   0  20    7.74    1.51
   0  26 -17    8.80    1.90
   0 -26  17   12.36    1.43
 -26  26  17    9.47    1.68
 -26  26  17   10.20    1.76
 -26  26  17   10.36    1.26
 -26   0 -17   12.64    1.68
 -26   0 -17   12.66    1.57
  26   0  17   11.38    1.69
  26   0  17   10.69    1.64
   0  26 -14    1.08    0.43
   0  26 -14    2.29    1.58
   0 -26  14    1.14    0.39
   0 -26  14    0.52    1.05
  26 -26 -14    0.37    1.28
 -26  26  14    2.71    1.25
 -26  26  14    2.06    1.42
 -26   0 -14    2.11    1.19
 -26   0 -14    2.06    1.20
  26   0  14    1.50    1.23
  26   0  14    1.39    1.41
   0  26 -11   69.11    5.38
   0 -26  11   75.17    4.79
   0 -26  11   73.91    5.06
  26 -26 -11   77.34    5.34
 -26  26  11   72.49    5.22
 -26  26  11   76.63    5.34
 -26   0 -11   74.77    5.24
 -26   0 -11   74.25    5.17
  26   0  11   86.31    5.35
  26   0  11   74.77    5.23
   0  26  -8   32.23    2.23
   0  26  -8   34.71    2.91
   0 -26   8   31.18    2.22
   0 -26   8   34.58    2.62
  26 -26  -8   34.66    2.66
 -26  26   8   37.48    2.72
 -26  26   8   37.72    2.90
 -26   0  -8   37.08    2.74
 -26   0  -8   32.73    2.70
  26   0   8   36.81    2.77
   0  26  -5    0.42    0.45
   0  26  -5   -0.31    1.37
   0 -26   5    0.46    0.48
   0 -26   5    0.03    1.10
  26 -26  -5   -0.03    1.05
 -26  26   5   -0.31    1.32
 -26   0  -5    0.21    1.08
 -26   0  -5    0.00    0.97
  26   0   5   -0.29    1.02
   0  26  -2    0.09    0.54
   0  26  -2    0.10    1.58
   0 -26   2   -0.05    0.49
   0 -26   2    0.69    0.97
  26 -26  -2    0.68    0.95
 -26  26   2   -0.08    0.85
 -26  26   2    0.37    1.22
 -26   0  -2    0.05    0.97
 -26   0  -2    0.05    1.06
  26   0   2    0.27    1.02
  26   0   2    0.34    1.16
   0  26   1   45.05    3.06
   0  26   1   43.38    3.58
   0 -26  -1   48.90    3.05
   0 -26  -1   40.20    3.28
  26 -26   1   46.26    3.23
 -26  26  -1   44.82    3.19
 -26  26  -1   43.51    3.47
 -26   0   1   46.23    3.35
 -26   0   1   45.73    3.35
  26   0  -1   50.26    3.43
  26   0  -1   41.84    3.39
   0  26   4    0.83    0.58
   0  26   4    0.56    1.50
   0 -26  -4    0.52    0.57
   0 -26  -4   -0.26    0.97
 -26  26  -4    0.27    0.70
 -26  26  -4    0.75    1.19
 -26   0   4    0.40    0.98
 -26   0   4    0.36    1.31
  26   0  -4    0.08    0.99
  26   0  -4   -0.50    1.18
   0  26   7   25.54    1.95
   0  26   7   24.80    2.38
   0 -26  -7   25.66    1.91
   0 -26  -7   24.41    2.16
 -26  26  -7   23.73    1.92
 -26   0   7   29.05    2.22
 -26   0   7   27.47    2.27
  26   0  -7   27.59    2.24
  26   0  -7   26.22    2.30
   0  26  10   40.46    3.02
   0  26  10   38.06    3.41
   0 -26 -10   43.67    3.02
   0 -26 -10   41.85    3.21
  26 -26  10   47.51    3.02
  26 -26  10   45.78    3.00
 -26  26 -10   42.94    2.95
 -26  26 -10   44.66    3.35
 -26   0  10   42.11    3.21
 -26   0  10   44.69    3.26
  26   0 -10   41.16    3.24
  26   0 -10   42.71    3.31
   0  26  13   30.06    2.80
   0 -26 -13   29.99    2.47
  26 -26  13   29.12    2.20
 -26  26 -13   29.90    2.58
 -26   0  13   31.55    2.49
 -26   0  13   34.41    2.55
  26   0 -13   28.70    2.49
  26   0 -13   27.77    2.63
   0  26  16   27.15    2.81
   0 -26 -16   30.74    2.65
  26 -26  16   33.24    2.31
 -26  26 -16   33.79    2.30
 -26   0  16   26.94    2.53
 -26   0  16   29.38    2.58
  26   0 -16   35.61    2.64
   0  26  19    7.96    2.00
  26 -26  19    6.82    1.01
  26 -26  19    7.97    1.34
 -26  26 -19    7.38    1.01
 -26  26 -19    8.01    1.59
 -26   0  19    9.75    1.49
 -26   0  19    7.01    1.37
  26   0 -19    7.80    1.52
   0 -26 -22    0.57    1.21
  26 -26  22    0.87    1.19
 -26  26 -22   -0.22    0.81
 -26  26 -22    1.59    1.38
 -26   0  22    0.55    1.32
 -26   0  22    0.01    1.16
   0 -26 -25    1.82    1.17
  26 -26  25    2.18    1.52
 -26  26 -25    1.32    1.54
 -26   0  25    1.82    1.39
   0  26  28    4.00    1.88
  26 -26  28    4.13    1.68
 -26   0  28    5.19    1.60
 -26   0  28    5.03    1.63
   0  26  31    1.17    2.25
   0 -26 -31    0.28    1.27
  26 -26  31    0.05    1.44
 -26   0  31    0.38    1.56
   0  26  34    1.81    2.04
  26 -26  34    2.28    1.82
 -26   0  34    0.96    1.50
   0  26  37   -0.06    2.14
   0 -26 -37    0.09    1.61
  26 -26  37   -0.94    1.91
 -26   0  37   -0.94    1.91
   0  26  40   -0.50    2.22
  26 -26  40   -1.42    1.82
   0 -27  39    0.83    1.73
  27   0  39   -1.97    2.50
   0 -27  36    2.31    1.81
 -27  27  36    2.91    2.22
  27   0  36    1.14    2.01
   0 -27  33    4.55    1.71
 -27  27  33    3.04    2.20
 -27   0 -33    4.00    1.66
  27   0  33    5.10    2.01
   0 -27  30    6.47    1.86
 -27  27  30    7.00    2.12
 -27   0 -30    8.33    1.77
  27   0  30   10.08    2.36
   0 -27  27   35.20    3.08
 -27   0 -27   26.62    2.89
  27   0  27   38.05    3.22
   0 -27  24    7.32    1.37
 -27   0 -24   11.13    1.66
  27   0  24    8.27    2.07
   0 -27  21   34.32    2.36
   0 -27  21   38.06    2.74
 -27  27  21   35.93    3.10
 -27   0 -21   34.57    2.96
  27   0  21   34.12    3.10
   0  27 -18    5.04    1.87
   0 -27  18    5.68    1.18
 -27  27  18    4.22    1.60
 -27   0 -18    4.62    1.45
 -27   0 -18    6.37    1.41
  27   0  18    4.39    1.43
  27   0  18    5.07    1.57
   0  27 -15   10.69    2.01
   0 -27  15    9.57    1.42
 -27  27  15   11.36    1.88
 -27   0 -15   13.46    1.66
 -27   0 -15   11.40    1.53
  27   0  15   10.72    1.69
   0  27 -12  126.29    8.76
   0 -27  12  134.19    8.10
  27 -27 -12  124.60    8.64
 -27  27  12  128.90    8.56
 -27  27  12  126.13    8.62
 -27   0 -12  110.45    8.42
  27   0  12  132.99    8.62
   0  27  -9   48.21    3.77
   0 -27   9   47.10    3.08
   0 -27   9   47.31    3.46
  27 -27  -9   43.81    3.59
 -27  27   9   46.12    3.55
 -27  27   9   51.31    3.75
 -27   0  -9   49.75    3.60
 -27   0  -9   47.51    3.53
  27   0   9   48.97    3.58
  27   0   9   48.05    3.58
   0  27  -6    9.66    0.87
   0  27  -6    9.64    1.79
   0 -27   6   10.25    1.33
  27 -27  -6   10.57    1.49
 -27  27   6    8.27    1.35
 -27  27   6   11.52    1.72
 -27   0  -6   11.76    1.50
 -27   0  -6    8.97    1.47
  27   0   6   11.94    1.52
  27   0   6    9.59    1.61
   0  27  -3  105.25    6.99
   0  27  -3  114.55    7.57
   0 -27   3  109.49    6.99
  27 -27  -3  115.66    7.30
 -27  27   3  106.42    7.22
 -27  27   3  123.91    7.50
 -27   0  -3  109.95    7.35
  27   0   3  111.50    7.36
  27   0   3  109.99    7.36
   0  27   0    1.53    0.59
   0  27   0    0.78    1.47
   0 -27   0    2.16    0.57
   0 -27   0    1.23    1.07
  27 -27   0    0.86    1.03
 -27  27   0    1.32    1.32
 -27   0   0    1.35    1.09
 -27   0   0    0.66    1.13
  27   0   0    2.13    1.06
  27   0   0    1.09    1.30
   0  27   3    5.67    1.54
   0 -27  -3    4.57    0.71
   0 -27  -3    4.88    1.25
  27 -27   3    6.23    1.01
 -27  27  -3    5.10    0.91
 -27  27  -3    4.57    1.40
 -27   0   3    5.05    1.22
 -27   0   3    6.37    1.29
  27   0  -3    5.99    1.22
  27   0  -3    7.48    1.40
   0  27   6   40.13    2.88
   0  27   6   37.14    3.36
   0 -27  -6   44.02    3.16
  27 -27   6   46.02    2.95
  27 -27   6   40.63    2.77
 -27  27  -6   40.56    2.91
 -27   0   6   37.97    3.12
 -27   0   6   45.10    3.21
  27   0  -6   44.70    3.21
  27   0  -6   42.93    3.26
   0  27   9    0.20    1.37
   0 -27  -9    1.35    1.14
  27 -27   9    0.86    0.71
  27 -27   9    1.64    0.75
 -27  27  -9    0.08    1.48
 -27   0   9    0.99    1.02
 -27   0   9    0.70    1.13
  27   0  -9    1.44    1.08
  27   0  -9   -0.36    1.28
   0  27  12   18.80    2.37
   0 -27 -12   20.33    1.96
  27 -27  12   21.44    1.68
  27 -27  12   22.10    1.75
 -27  27 -12   18.82    1.63
 -27  27 -12   22.72    2.11
 -27   0  12   22.27    2.01
 -27   0  12   19.78    2.00
  27   0 -12   21.20    1.99
  27   0 -12   19.88    2.14
   0  27  15   96.25    6.84
   0 -27 -15   95.64    6.54
  27 -27  15   94.89    6.30
  27 -27  15   98.50    6.41
 -27  27 -15   91.63    6.29
 -27  27 -15  107.87    6.75
 -27   0  15   97.39    6.58
 -27   0  15  101.37    6.58
  27   0 -15   97.40    6.58
  27   0 -15  105.04    6.85
   0 -27 -18    4.88    1.30
  27 -27  18    4.17    0.84
  27 -27  18    4.72    1.29
 -27  27 -18    3.71    0.82
 -27  27 -18    7.91    1.64
 -27   0  18    6.63    1.29
 -27   0  18    3.97    1.30
  27   0 -18    3.43    1.17
   0 -27 -21    4.33    1.34
 -27  27 -21    3.98    0.85
 -27  27 -21    5.81    1.74
 -27   0  21    4.16    1.48
 -27   0  21    5.38    1.42
   0  27  24   -0.42    1.99
 -27  27 -24    1.21    1.58
 -27   0  24    0.09    1.28
 -27   0  24   -0.34    1.36
   0  27  27    1.78    1.89
  27 -27  27    2.13    1.64
 -27  27 -27    2.27    1.59
 -27   0  27    2.48    1.52
 -27   0  27    1.93    1.58
   0  27  30    2.18    2.02
   0 -27 -30    2.77    1.35
  27 -27  30    2.21    1.53
 -27   0  30    3.60    1.48
   0  27  33    3.00    2.18
   0 -27 -33    1.79    1.34
  27 -27  33    0.72    1.88
 -27   0  33    1.33    1.42
   0  27  36   -0.39    2.22
   0 -27 -36    1.02    1.62
  27 -27  36    2.65    1.68
 -27   0  36    0.76    1.57
   0  27  39    3.70    2.44
 -27   0  39    3.33    2.19
   0 -28  37    1.13    1.77
  28   0  37    0.41    1.97
   0 -28  34    6.18    1.89
 -28  28  34    6.17    2.34
  28   0  34    6.41    2.17
   0 -28  31    2.09    1.71
 -28  28  31    3.31    2.16
  28   0  31    2.74    2.21
   0 -28  28   13.74    2.18
 -28  28  28   17.84    2.52
 -28   0 -28   14.42    2.06
  28   0  28   13.80    2.55
 -28  28  25   -0.35    1.52
 -28   0 -25    1.66    1.52
   0 -28  22   -0.12    0.42
   0 -28  22   -0.01    1.18
 -28  28  22   -0.19    1.47
   0 -28  19    5.82    0.63
   0 -28  19    8.59    1.35
 -28  28  19   10.32    1.78
 -28   0 -19    5.84    1.53
 -28   0 -19    8.20    1.71
   0  28 -16    5.16    1.81
   0 -28  16    3.76    1.27
 -28  28  16    3.45    1.58
 -28   0 -16    2.82    1.31
 -28   0 -16    2.70    1.48
  28   0  16    2.26    1.35
   0  28 -13   76.70    5.74
   0 -28  13   77.35    5.30
 -28  28  13   75.83    5.48
 -28  28  13   71.59    5.50
 -28   0 -13   79.48    5.49
  28   0  13   77.55    5.52
  28   0  13   85.80    5.55
   0  28 -10   62.67    4.89
   0 -28  10   56.88    4.49
  28 -28 -10   65.67    4.75
 -28  28  10   70.46    4.68
 -28  28  10   66.06    4.81
 -28   0 -10   61.01    4.59
  28   0  10   67.87    4.73
  28   0  10   78.01    4.86
   0  28  -7    1.80    1.42
   0 -28   7    0.82    0.41
   0 -28   7    0.32    1.00
  28 -28  -7    0.80    1.03
 -28  28   7    0.29    1.05
 -28  28   7    1.10    1.49
 -28   0  -7    1.13    1.12
 -28   0  -7    0.44    1.14
  28   0   7    0.03    1.13
  28   0   7    1.32    1.36
   0  28  -4   32.66    2.28
   0  28  -4   44.22    3.15
   0 -28   4   31.64    2.26
   0 -28   4   42.68    2.70
  28 -28  -4   35.66    2.70
 -28  28   4   28.60    2.60
 -28   0  -4   32.45    2.75
 -28   0  -4   31.70    2.73
  28   0   4   39.05    2.91
   0  28  -1    8.73    1.73
   0 -28   1    5.88    0.74
   0 -28   1    7.84    1.30
  28 -28  -1    8.98    1.31
 -28  28   1    6.51    1.13
 -28  28   1   10.71    1.63
 -28   0  -1    6.16    1.34
 -28   0  -1    8.81    1.45
  28   0   1    6.21    1.32
  28   0   1    9.11    1.50
   0  28   2   98.60    6.82
   0 -28  -2   86.47    6.52
  28 -28   2  100.22    6.47
 -28  28  -2   95.92    6.41
 -28  28  -2   96.04    6.71
 -28   0   2  103.02    6.64
 -28   0   2  107.61    6.65
  28   0  -2   99.56    6.63
  28   0  -2  100.20    6.68
   0  28   5   77.16    5.55
   0 -28  -5   73.34    5.27
  28 -28   5   81.54    5.15
 -28  28  -5   80.47    5.13
 -28  28  -5   77.82    5.45
 -28   0   5   80.22    5.35
 -28   0   5   74.35    5.33
  28   0  -5   74.87    5.34
  28   0  -5   72.74    5.39
   0  28   8   10.15    1.84
  28 -28   8    7.85    1.01
  28 -28   8    8.07    0.91
 -28  28  -8    7.97    1.01
 -28  28  -8    5.79    1.69
 -28   0   8    9.09    1.34
  28   0  -8    6.48    1.33
  28   0  -8    9.20    1.58
   0  28  11   12.58    2.03
   0 -28 -11   14.46    1.69
  28 -28  11   16.22    1.36
  28 -28  11   11.67    1.37
 -28  28 -11   15.38    1.32
 -28  28 -11   16.70    1.92
 -28   0  11   17.87    1.69
 -28   0  11   13.66    1.67
  28   0 -11   12.03    1.63
  28   0 -11   11.19    1.89
   0  28  14   24.31    2.55
   0 -28 -14   20.68    2.17
  28 -28  14   25.41    1.89
  28 -28  14   28.84    2.08
 -28  28 -14   21.68    1.82
 -28  28 -14   26.43    2.38
 -28   0  14   21.12    2.17
 -28   0  14   23.33    2.24
  28   0 -14   22.68    2.18
  28   0 -14   33.38    2.57
   0 -28 -17    1.99    1.24
  28 -28  17    1.74    0.76
  28 -28  17    1.89    1.12
 -28  28 -17    1.24    0.73
 -28  28 -17    0.57    1.44
 -28   0  17    2.17    1.16
  28   0 -17    0.81    1.04
   0 -28 -20   17.58    1.90
  28 -28  20   17.09    1.90
 -28  28 -20   13.75    1.38
 -28  28 -20   17.27    2.11
 -28   0  20   17.29    1.87
   0  28  23    4.36    1.96
   0 -28 -23    4.79    1.62
  28 -28  23    3.97    1.41
 -28  28 -23    3.99    1.61
 -28   0  23    4.73    1.57
 -28   0  23    4.05    1.56
   0  28  26    0.10    2.13
   0 -28 -26    1.21    1.27
  28 -28  26    2.68    1.66
 -28  28 -26    1.23    1.68
 -28   0  26    2.17    1.57
 -28   0  26    1.02    1.54
   0  28  29   -0.29    1.97
   0 -28 -29    0.07    1.49
 -28   0  29    0.95    1.56
 -28   0  29   -0.01    1.54
   0  28  32    4.39    2.14
   0 -28 -32    2.73    1.56
  28 -28  32    0.46    1.80
 -28   0  32    3.41    1.74
   0  28  35    0.05    2.48
   0 -28 -35    0.76    1.60
  28 -28  35    0.59    1.93
   0  28  38    1.76    2.37
   0 -28 -38    0.03    1.76
  28 -28  38   -0.33    2.10
 -28   0  38    0.00    1.73
   0 -29  38    0.18    1.99
   0 -29  35    2.33    2.04
 -29  29  35    0.34    1.87
   0 -29  32    7.10    1.92
 -29  29  32    8.47    2.16
 -29   0 -32    5.29    1.88
   0 -29  29    0.25    1.97
 -29  29  29    0.71    1.73
 -29  29  26   18.99    2.66
   0 -29  23    5.14    1.37
 -29  29  23    3.64    1.94
 -29   0 -23    3.23    1.69
  29   0  23    3.15    1.73
   0  29 -20    4.46    2.12
   0 -29  20    3.98    0.49
   0 -29  20    7.89    1.30
 -29   0 -20    5.53    1.42
  29   0  20    4.87    1.71
   0 -29  17   25.39    2.28
 -29  29  17   27.55    2.68
 -29   0 -17   25.38    2.49
 -29   0 -17   27.73    2.55
  29   0  17   22.69    2.52
   0  29 -14   32.08    3.15
   0 -29  14   38.39    2.72
 -29  29  14   30.52    2.98
 -29   0 -14   28.59    2.80
 -29   0 -14   31.27    2.71
  29   0  14   31.13    2.89
  29   0  14   33.70    2.91
   0  29 -11   24.61    2.65
   0 -29  11   26.04    2.16
 -29  29  11   28.56    2.38
 -29  29  11   22.09    2.48
 -29   0 -11   25.86    2.37
 -29   0 -11   20.56    2.24
  29   0  11   25.45    2.45
  29   0  11   26.62    2.62
   0  29  -8   67.67    5.01
   0 -29   8   69.75    4.66
  29 -29  -8   65.98    4.84
 -29  29   8   65.95    4.78
 -29  29   8   67.86    4.93
 -29   0  -8   66.61    4.80
 -29   0  -8   65.46    4.75
  29   0   8   65.29    4.85
  29   0   8   71.31    4.91
   0  29  -5   31.71    2.92
   0 -29   5   31.57    2.54
  29 -29  -5   34.30    2.66
 -29  29   5   32.15    2.58
 -29   0  -5   30.90    2.67
 -29   0  -5   31.24    2.66
  29   0   5   29.60    2.69
  29   0   5   32.21    2.81
   0  29  -2    4.24    1.70
  29 -29  -2    5.75    1.31
 -29  29   2    7.10    1.25
 -29  29   2    8.59    1.61
 -29   0  -2    7.77    1.35
 -29   0  -2    4.42    1.41
  29   0   2    5.66    1.52
   0  29   1  160.41   10.58
   0 -29  -1  159.89   10.33
  29 -29   1  168.72   10.30
 -29  29  -1  156.60   10.22
 -29  29  -1  165.62   10.53
 -29   0   1  164.23   10.42
 -29   0   1  157.88   10.38
  29   0  -1  153.00   10.40
  29   0  -1  145.06   10.40
   0  29   4   10.83    1.88
   0 -29  -4   12.53    1.58
  29 -29   4   12.02    1.35
 -29  29  -4   12.58    1.30
 -29  29  -4   14.42    1.84
 -29   0   4   15.06    1.61
 -29   0   4   12.04    1.69
  29   0  -4   13.12    1.60
  29   0  -4   10.57    1.80
   0  29   7   61.20    4.42
   0 -29  -7   61.12    4.15
  29 -29   7   57.75    3.91
 -29  29  -7   47.54    3.84
 -29  29  -7   58.54    4.30
 -29   0   7   59.78    4.15
 -29   0   7   63.75    4.20
  29   0  -7   61.23    4.20
  29   0  -7   57.80    4.28
   0  29  10   59.39    4.64
   0 -29 -10   63.00    4.42
  29 -29  10   65.27    4.16
  29 -29  10   59.32    4.11
 -29  29 -10   58.82    4.12
 -29  29 -10   71.18    4.68
 -29   0  10   68.11    4.46
 -29   0  10   62.40    4.44
  29   0 -10   60.05    4.44
  29   0 -10   56.39    4.53
   0  29  13    6.40    1.73
   0 -29 -13    2.63    1.32
  29 -29  13    5.38    0.90
  29 -29  13    5.47    1.11
 -29  29 -13    5.82    0.89
 -29  29 -13    1.98    1.68
 -29   0  13    4.38    1.20
 -29   0  13    4.93    1.35
  29   0 -13    5.68    1.26
  29   0 -13    4.91    1.63
   0 -29 -16   21.10    2.02
  29 -29  16   19.26    1.63
  29 -29  16   20.02    1.87
 -29  29 -16   19.84    1.62
 -29  29 -16   21.29    2.33
 -29   0  16   21.51    2.05
 -29   0  16   19.13    2.03
  29 -29  19   37.18    2.75
 -29  29 -19   29.04    2.33
 -29  29 -19   32.70    2.99
 -29   0  19   34.78    2.82
   0  29  22    1.22    1.75
   0 -29 -22    0.17    1.24
  29 -29  22   -0.61    1.30
 -29   0  22    0.21    1.49
 -29   0  22    0.16    1.44
   0  29  25   58.88    4.64
   0 -29 -25   61.00    4.07
  29 -29  25   54.41    4.09
 -29  29 -25   46.81    4.14
 -29   0  25   56.31    4.20
 -29   0  25   44.97    4.05
   0  29  28    1.70    2.30
  29 -29  28    1.25    1.70
 -29   0  28    0.33    1.55
 -29   0  28   -0.82    1.60
   0  29  31    2.29    2.45
   0 -29 -31    0.86    1.42
  29 -29  31    3.52    1.89
   0  29  34    7.44    2.51
  29 -29  34    3.79    1.80
 -29   0  34    5.80    1.94
   0  29  37    1.69    2.39
   0 -29 -37   -0.95    1.73
  29 -29  37    0.85    2.01
 -29   0  37    0.55    1.71
   0 -30  36    2.07    1.77
 -30  30  36    0.65    2.25
  30   0  36    0.96    2.17
   0 -30  33    5.54    1.85
 -30  30  33    5.35    2.42
 -30   0 -33    5.56    1.97
  30   0  33    7.64    2.28
   0 -30  30    0.01    1.65
 -30  30  30    0.43    1.83
 -30   0 -30    0.06    1.66
  30   0  30    0.20    1.82
 -30  30  27    7.52    2.28
 -30   0 -27    5.99    1.82
  30   0  27    8.96    2.09
 -30   0 -24    0.57    1.59
  30   0  24    1.68    2.02
   0 -30  21    1.35    1.17
 -30  30  21    0.76    1.62
  30   0  21    0.63    1.88
   0  30 -18   46.24    3.88
   0 -30  18   40.51    3.17
 -30  30  18   44.34    3.60
 -30   0 -18   42.97    3.39
  30   0  18   39.04    3.63
   0 -30  15   88.89    5.96
 -30   0 -15   94.91    6.15
 -30   0 -15   81.60    6.08
  30   0  15   83.38    6.25
   0  30 -12   11.75    2.14
   0 -30  12   13.54    1.61
 -30  30  12   10.08    2.03
 -30   0 -12   15.36    1.84
 -30   0 -12   14.20    1.77
  30   0  12   15.11    1.91
  30   0  12   17.29    2.21
   0  30  -9   36.50    3.18
   0 -30   9   31.01    2.61
 -30  30   9   33.48    2.85
 -30  30   9   40.00    3.11
 -30   0  -9   33.09    2.81
 -30   0  -9   31.26    2.78
  30   0   9   33.78    2.89
  30   0   9   33.75    3.00
   0  30  -6    1.55    1.88
   0 -30   6    2.73    1.10
 -30  30   6    2.46    1.20
 -30  30   6    2.82    1.51
 -30   0  -6    2.45    1.21
 -30   0  -6    2.26    1.30
  30   0   6    2.24    1.25
  30   0   6    2.51    1.54
   0  30  -3    4.11    1.64
   0 -30   3    6.25    1.30
  30 -30  -3    4.20    1.29
 -30  30   3    4.85    1.16
 -30  30   3    6.65    1.63
  30   0   3    4.81    1.37
  30   0   3    4.97    1.59
   0  30   0  167.98   11.90
   0 -30   0  195.92   11.72
  30 -30   0  178.63   11.64
 -30  30   0  172.59   11.58
 -30  30   0  188.05   11.88
 -30   0   0  182.98   11.78
 -30   0   0  187.22   11.76
  30   0   0  176.19   11.76
  30   0   0  176.72   11.80
   0  30   3    9.27    1.86
   0 -30  -3    8.37    1.43
  30 -30   3    7.28    1.18
 -30  30  -3    8.49    1.14
 -30  30  -3    4.06    1.59
 -30   0   3    4.81    1.31
 -30   0   3    6.21    1.49
  30   0  -3    7.57    1.66
   0  30   6   13.79    2.14
   0 -30  -6   10.55    1.54
  30 -30   6   11.40    1.24
 -30  30  -6    9.11    1.16
 -30   0   6   10.53    1.52
 -30   0   6    9.91    1.60
  30   0  -6    9.22    1.76
   0  30   9   66.29    4.89
  30 -30   9   63.29    4.28
 -30  30  -9   63.10    4.27
 -30  30  -9   70.77    4.75
 -30   0   9   58.13    4.51
 -30   0   9   62.94    4.56
  30   0  -9   66.47    4.77
   0 -30 -12    3.21    1.32
  30 -30  12    3.69    0.82
  30 -30  12    4.13    1.02
 -30  30 -12    3.79    0.83
 -30  30 -12    2.02    1.71
 -30   0  12    4.19    1.22
 -30   0  12    1.41    1.46
  30   0 -12    2.57    1.59
  30 -30  15   35.16    2.50
  30 -30  15   33.98    2.70
 -30  30 -15   35.16    2.51
 -30   0  15   32.98    2.84
 -30   0  15   33.91    2.90
  30   0 -15   38.21    2.95
  30   0 -15   35.36    3.18
   0  30  18    6.03    1.96
   0 -30 -18    5.95    1.41
  30 -30  18    5.51    1.39
 -30  30 -18    6.20    0.91
 -30  30 -18    4.13    1.78
 -30   0  18    7.47    1.49
   0  30  21   -1.49    1.88
   0 -30 -21   -0.50    1.30
  30 -30  21   -0.54    1.42
 -30  30 -21   -1.44    1.67
 -30   0  21    2.01    1.43
 -30   0  21    0.73    1.40
   0  30  24   -0.17    2.22
   0 -30 -24    1.10    1.35
  30 -30  24    0.34    1.47
 -30  30 -24   -0.81    1.88
 -30   0  24    1.73    1.66
 -30   0  24    0.33    1.51
   0  30  27   -1.71    2.13
   0 -30 -27   -0.68    1.52
  30 -30  27    2.26    1.83
 -30   0  27    0.00    1.62
   0  30  30    2.91    2.39
   0 -30 -30    5.84    1.55
  30 -30  30    5.56    1.87
   0  30  33    8.18    2.44
   0 -30 -33    4.69    1.73
  30 -30  33    4.51    2.09
 -30   0  33    2.87    1.95
   0  30  36    2.34    2.37
   0 -30 -36   -0.34    1.70
  30 -30  36    0.20    2.01
 -30   0  36    0.33    1.93
   0 -31  34    1.36    2.01
 -31  31  34    0.84    2.04
  31   0  34    1.40    2.07
   0 -31  31    8.90    2.10
 -31  31  31    9.87    2.49
 -31   0 -31    9.31    2.08
  31   0  31   12.93    2.38
   0 -31  28    7.33    2.15
 -31  31  28    6.56    2.12
 -31   0 -28    6.52    1.68
  31   0  28    7.45    2.18
 -31  31  25   14.79    2.36
 -31   0 -25   13.24    1.90
  31   0  25   15.65    2.44
   0 -31  22    5.86    1.38
 -31  31  22    4.74    1.84
  31   0  22    9.32    2.32
   0  31 -19    0.32    1.96
   0 -31  19    0.37    1.31
 -31  31  19    2.70    1.69
 -31   0 -19    3.49    1.51
  31   0  19    2.35    2.02
   0  31 -16    4.21    2.01
   0 -31  16    3.99    1.34
  31   0  16    3.51    1.63
   0 -31  13   68.88    4.99
 -31  31  13   69.94    5.27
 -31   0 -13   69.10    5.16
  31   0  13   79.08    5.38
   0  31 -10    4.15    1.82
   0 -31  10    3.73    1.14
 -31   0 -10    5.04    1.41
 -31   0 -10    1.61    1.34
  31   0  10    2.47    1.41
  31   0  10    2.41    1.61
   0  31  -7   31.04    3.11
   0 -31   7   35.18    2.76
 -31  31   7   31.26    3.01
 -31   0  -7   34.84    2.84
 -31   0  -7   31.06    2.80
  31   0   7   32.30    2.89
  31   0   7   34.43    3.04
   0  31  -4   10.56    1.96
   0 -31   4   11.22    1.59
 -31  31   4   10.15    1.48
 -31  31   4   13.65    1.96
 -31   0  -4    7.69    1.51
 -31   0  -4    9.70    1.62
  31   0   4    8.36    1.58
  31   0   4    7.75    1.80
   0  31  -1    1.49    2.01
 -31  31   1    1.43    1.03
 -31  31   1    2.25    1.57
 -31   0  -1    1.82    1.36
  31   0   1    2.47    1.25
  31   0   1    2.97    1.57
   0  31   2   28.68    3.15
   0 -31  -2   32.33    2.80
  31 -31   2   37.94    2.74
 -31  31  -2   36.71    2.66
 -31  31  -2   33.64    3.03
 -31   0   2   33.26    2.92
  31   0  -2   36.49    2.92
  31   0  -2   36.15    3.06
   0  31   5   11.86    2.09
   0 -31  -5   12.74    1.66
  31 -31   5   14.31    1.41
 -31  31  -5   13.49    1.39
 -31   0   5   12.07    1.65
 -31   0   5   11.58    1.76
  31   0  -5   17.67    1.79
  31   0  -5   10.54    1.92
   0  31   8    7.98    2.00
   0 -31  -8   11.07    1.62
  31 -31   8    9.44    1.22
 -31  31  -8    9.80    1.19
 -31  31  -8    9.42    1.83
 -31   0   8   12.13    1.56
  31   0  -8   11.04    1.62
  31   0  -8   10.91    1.90
  31 -31  11   38.28    2.68
 -31  31 -11   36.66    2.65
 -31  31 -11   36.22    3.37
 -31   0  11   37.88    3.02
 -31   0  11   35.25    3.04
  31   0 -11   37.34    3.05
  31   0 -11   38.60    3.26
   0 -31 -14    6.49    1.45
 -31  31 -14    5.87    0.87
 -31  31 -14    4.42    1.71
 -31   0  14    5.47    1.43
  31   0 -14    7.39    1.41
  31   0 -14    4.45    1.74
   0  31  17    4.96    1.91
   0 -31 -17    5.00    1.46
  31 -31  17    3.69    1.36
 -31  31 -17    4.34    0.84
 -31  31 -17    7.31    1.60
   0  31  20   17.13    2.64
   0 -31 -20   21.73    2.09
  31 -31  20   16.58    2.06
 -31  31 -20   22.16    2.46
 -31   0  20   19.25    2.14
   0  31  23    2.47    1.99
   0 -31 -23    1.48    1.30
  31 -31  23    2.68    1.43
 -31  31 -23    2.65    1.76
 -31   0  23    1.59    1.72
 -31   0  23    1.92    1.59
   0  31  26    0.74    2.08
   0 -31 -26    0.42    1.31
  31 -31  26    0.28    1.69
 -31  31 -26    0.90    1.92
   0  31  29    3.84    2.35
   0 -31 -29    5.85    1.55
  31 -31  29    5.36    1.81
 -31   0  29    3.43    1.80
 -31   0  29    5.76    1.84
   0  31  32   -2.77    2.37
   0 -31 -32    0.03    1.37
  31 -31  32   -0.52    1.90
 -31   0  32   -1.86    1.89
   0  31  35    2.56    2.87
   0 -31 -35    1.96    1.75
  31 -31  35    0.56    1.99
 -31   0  35   -0.05    1.92
   0 -32  35   -0.08    2.00
 -32  32  35   -1.21    2.40
  32   0  35    0.76    2.56
   0 -32  32   32.23    3.29
 -32  32  32   38.03    3.70
 -32   0 -32   34.78    3.42
  32   0  32   36.17    3.96
   0 -32  29   -0.32    1.80
 -32  32  29    1.83    2.15
  32   0  29   -2.59    2.41
 -32  32  26    6.30    2.05
 -32   0 -26    4.94    1.59
  32   0  26    5.30    2.08
   0 -32  23   11.96    1.89
 -32  32  23   13.65    2.28
 -32   0 -23   15.58    2.03
  32   0  23   18.08    2.73
   0  32 -20    0.63    2.06
   0 -32  20    1.00    1.25
 -32  32  20   -0.41    1.75
 -32   0 -20   -1.04    1.45
  32   0  20   -0.53    2.10
   0  32 -17   11.93    2.75
   0 -32  17   12.15    1.60
 -32  32  17   13.93    2.20
 -32   0 -17   14.40    1.88
  32   0  17   10.09    2.13
   0  32 -14   32.96    3.08
   0 -32  14   24.84    2.45
 -32  32  14   25.04    2.78
 -32   0 -14   26.94    2.58
  32   0  14   27.81    2.97
   0  32 -11   12.87    2.21
 -32  32  11   11.59    2.04
 -32   0 -11    9.67    1.65
 -32   0 -11   13.24    1.78
  32   0  11    7.58    2.01
   0  32  -8   42.90    4.01
   0 -32   8   45.41    3.39
 -32  32   8   43.75    3.77
 -32   0  -8   47.20    3.57
  32   0   8   46.24    3.63
  32   0   8   44.09    3.75
   0  32  -5   13.17    2.25
   0 -32   5   17.88    1.90
 -32   0  -5   17.16    1.84
  32   0   5   13.98    1.86
  32   0   5   13.48    2.19
   0  32  -2    3.33    1.83
   0 -32   2    5.28    1.35
 -32  32   2    5.40    1.68
 -32   0  -2    2.54    1.31
 -32   0  -2    4.78    1.52
  32   0   2    4.96    1.42
  32   0   2    4.07    1.78
   0  32   1    7.34    2.08
   0 -32  -1    7.44    1.39
 -32  32  -1    3.58    0.99
 -32  32  -1    7.44    1.76
 -32   0   1    4.94    1.38
 -32   0   1    5.55    1.48
  32   0  -1    5.18    1.37
  32   0  -1    8.12    1.85
   0  32   4    1.14    2.01
   0 -32  -4    0.79    1.32
 -32  32  -4    1.07    0.93
 -32  32  -4    2.06    1.53
 -32   0   4    0.23    1.11
 -32   0   4    0.37    1.34
  32   0  -4    1.60    1.22
  32   0  -4    1.55    1.65
   0 -32  -7   15.89    1.84
 -32  32  -7   13.30    1.37
 -32  32  -7   15.72    2.28
 -32   0   7   15.34    1.73
  32   0  -7   14.72    1.83
  32   0  -7   11.10    2.09
 -32  32 -10   13.32    1.94
 -32   0  10    8.13    1.46
 -32   0  10   11.00    1.72
  32   0 -10    9.78    1.60
  32   0 -10   10.12    2.24
   0  32  13    6.41    1.96
   0 -32 -13    4.76    1.36
 -32  32 -13    3.62    0.85
 -32  32 -13    5.70    1.68
   0  32  16    1.64    1.93
   0 -32 -16    1.55    1.32
 -32  32 -16    1.14    1.53
   0  32  19    4.33    2.08
   0 -32 -19    3.32    1.44
 -32  32 -19    3.55    1.85
 -32   0  19    3.79    1.51
   0  32  22    1.28    2.07
   0 -32 -22    3.14    1.45
 -32  32 -22    1.04    1.83
 -32   0  22    1.86    1.43
   0  32  25   -0.50    2.39
   0 -32 -25    0.02    1.39
 -32  32 -25   -0.45    1.87
 -32   0  25    1.11    1.79
   0  32  28    0.76    2.49
 -32   0  28   -0.31    1.70
 -32   0  28    0.54    1.70
   0  32  31   -0.79    2.70
   0 -32 -31   -0.43    1.42
 -32   0  31    0.82    1.83
   0  32  34   -0.66    2.45
 -32   0  34   -0.73    1.67
   0 -33  33    3.06    1.82
 -33  33  33    3.74    2.22
 -33   0 -33    2.60    1.98
  33   0  33    4.78    2.77
   0 -33  30    4.52    1.97
 -33  33  30    6.44    2.19
 -33   0 -30    7.99    1.85
  33   0  30   11.00    2.52
 -33  33  27    1.21    2.17
 -33   0 -27    2.85    1.78
  33   0  27    3.18    2.17
 -33  33  24    1.88    2.22
 -33   0 -24   -0.01    1.60
  33   0  24    1.44    2.28
   0 -33  21    4.63    1.48
 -33  33  21    3.12    1.97
 -33   0 -21    3.50    1.57
  33   0  21    5.33    2.00
   0  33 -18   21.38    2.92
 -33  33  18   22.83    2.69
 -33   0 -18   24.09    2.47
   0  33 -15    1.43    2.02
   0 -33  15    0.85    1.36
 -33  33  15    2.41    1.84
 -33   0 -15    0.94    1.50
  33   0  15    0.81    2.02
   0  33 -12   35.60    3.71
   0 -33  12   38.13    2.88
 -33  33  12   33.15    3.28
 -33   0 -12   35.05    3.05
  33   0  12   31.96    3.32
   0  33  -9    6.28    2.35
   0 -33   9    6.69    1.33
 -33  33   9    6.11    1.89
 -33   0  -9    8.25    1.51
 -33   0  -9    5.67    1.59
  33   0   9    6.01    1.91
   0  33  -6    1.54    1.88
   0 -33   6    1.45    1.20
 -33  33   6    3.88    1.77
 -33   0  -6    2.93    1.32
 -33   0  -6    2.52    1.44
  33   0   6    0.53    1.33
  33   0   6    1.96    1.83
   0 -33   3   29.02    2.41
 -33  33   3   28.99    2.81
 -33   0  -3   26.95    2.52
  33   0   3   25.22    2.51
  33   0   3   25.58    2.80
   0  33   0    2.23    2.24
 -33  33   0    1.64    1.70
 -33   0   0    0.55    1.25
 -33   0   0    1.07    1.42
  33   0   0    2.49    1.35
  33   0   0    2.29    1.70
   0 -33  -3   21.97    2.19
 -33   0   3   24.90    2.21
 -33   0   3   21.76    2.30
  33   0  -3   22.06    2.22
  33   0  -3   18.43    2.62
   0 -33  -6   40.07    3.13
 -33  33  -6   37.43    3.38
 -33   0   6   35.31    3.09
 -33   0   6   39.66    3.22
  33   0  -6   42.25    3.23
   0 -33  -9    4.15    1.41
 -33  33  -9    4.73    1.69
 -33   0   9    2.74    1.22
 -33   0   9    3.67    1.46
  33   0  -9    2.84    1.32
   0  33  12    9.43    2.46
   0 -33 -12   10.11    1.68
 -33  33 -12   10.37    1.85
 -33   0  12   13.54    1.87
  33   0 -12    9.53    2.25
   0  33  15    6.75    2.33
   0 -33 -15    9.49    1.59
 -33  33 -15    6.39    1.79
 -33   0  15    6.14    1.56
  33   0 -15    4.50    1.98
   0  33  18    2.76    2.34
   0 -33 -18    4.15    1.43
 -33  33 -18    4.05    1.98
 -33   0  18    1.39    1.52
   0  33  21    7.40    2.39
   0 -33 -21    8.32    1.63
 -33   0  21   12.27    1.99
 -33   0  21    7.76    1.76
   0  33  24    4.97    2.24
   0 -33 -24    3.26    1.49
 -33  33 -24    1.32    2.18
   0  33  27   -0.43    2.22
   0 -33 -27   -0.42    1.47
 -33   0  27    0.89    1.77
 -33   0  27   -0.35    1.73
   0  33  30    6.38    2.49
   0 -33 -30    1.42    1.69
 -33   0  30    4.95    1.89
   0  33  33    1.10    2.36
   0 -33 -33   -0.72    1.70
 -33   0  33    0.15    2.00
   0 -34  31    5.50    1.92
 -34  34  31    6.88    2.56
 -34   0 -31    5.28    1.91
  34   0  31    6.98    2.44
   0 -34  28    5.22    2.19
 -34  34  28    4.36    2.09
 -34   0 -28    4.58    1.94
  34   0  28    3.19    2.26
 -34   0 -25   -0.52    1.75
  34   0  25   -1.28    2.00
   0 -34  22    0.90    1.41
 -34  34  22   -0.48    1.87
  34   0  22   -0.23    2.31
   0  34 -19   47.49    4.46
   0 -34  19   50.11    3.73
 -34  34  19   44.50    4.05
 -34   0 -19   50.97    3.95
  34   0  19   41.03    4.03
   0  34 -16    7.14    2.54
   0 -34  16    5.49    1.57
 -34   0 -16    9.58    1.78
  34   0  16    6.77    2.13
   0  34 -13   56.59    4.91
   0 -34  13   54.69    4.15
 -34  34  13   60.08    4.56
  34   0  13   56.73    4.61
   0  34 -10    8.61    2.18
 -34  34  10    3.94    1.86
 -34   0 -10    6.02    1.61
  34   0  10    5.03    2.13
   0  34  -7   -0.73    2.02
 -34  34   7   -0.12    1.67
 -34   0  -7   -0.11    1.27
 -34   0  -7    0.10    1.44
  34   0   7   -0.07    1.84
   0  34  -4   29.98    3.38
   0 -34   4   31.66    2.54
 -34  34   4   29.43    2.91
 -34   0  -4   25.47    2.61
 -34   0  -4   31.10    2.75
  34   0   4   27.94    3.00
   0  34  -1   34.04    3.26
   0 -34   1   30.54    2.62
 -34  34   1   34.20    3.03
 -34   0  -1   31.19    2.74
 -34   0  -1   30.42    2.78
  34   0   1   27.59    2.71
  34   0   1   32.00    3.25
   0 -34  -2    5.19    1.43
 -34  34  -2    4.74    1.75
 -34   0   2    4.10    1.36
 -34   0   2    5.10    1.55
  34   0  -2    3.14    1.38
   0 -34  -5   62.00    4.35
 -34   0   5   55.46    4.30
 -34   0   5   59.87    4.43
  34   0  -5   54.75    4.35
  34   0  -5   62.89    4.73
   0  34   8    3.54    1.99
   0 -34  -8    2.68    1.42
 -34  34  -8    6.40    1.79
 -34   0   8    4.23    1.30
 -34   0   8    2.62    1.50
  34   0  -8    4.20    1.33
  34   0  -8    5.23    1.85
   0  34  11    0.33    1.93
   0 -34 -11    1.41    1.30
 -34  34 -11    1.74    1.63
 -34   0  11    0.58    1.45
  34   0 -11    2.71    1.85
   0  34  14   11.69    2.40
   0 -34 -14   12.23    1.75
 -34   0  14   13.61    2.12
  34   0 -14   13.74    2.53
   0  34  17    0.88    2.46
   0 -34 -17    0.94    1.45
 -34   0  17    0.72    1.53
   0  34  20   -1.12    2.07
 -34   0  20    1.69    1.54
   0  34  23    9.77    2.40
   0 -34 -23    7.19    1.62
 -34   0  23    7.42    1.94
   0  34  26    2.15    2.21
   0 -34 -26    0.10    1.43
 -34   0  26   -0.55    1.81
 -34   0  26   -0.70    1.71
   0  34  29   -0.65    2.40
   0 -34 -29   -1.09    1.70
 -34   0  29    1.31    1.81
   0  34  32    8.24    2.97
   0 -34 -32    8.14    1.70
 -34   0  32    5.20    2.11
   0 -35  29    2.39    2.08
 -35  35  29   -0.73    2.03
 -35   0 -29    0.22    1.69
  35   0  29   -0.29    2.20
 -35  35  26   -0.95    1.97
 -35   0 -26    0.23    1.61
  35   0  26    1.80    2.45
 -35  35  23   -0.25    1.98
 -35   0 -23    1.58    1.79
  35   0  23   -0.31    2.38
   0  35 -20    7.59    2.96
 -35  35  20   11.51    2.11
 -35   0 -20    7.71    1.78
  35   0  20    5.94    2.17
   0  35 -17    0.29    2.29
 -35  35  17    0.88    1.83
 -35   0 -17    0.54    1.53
  35   0  17    0.76    1.94
   0  35 -14   21.05    2.87
   0 -35  14   19.32    2.14
 -35  35  14   19.92    2.60
 -35   0 -14   20.01    2.32
  35   0  14   18.17    2.51
   0  35 -11    2.82    2.40
   0 -35  11    1.84    1.32
 -35  35  11    1.35    1.89
 -35   0 -11   -0.13    1.45
  35   0  11    0.71    2.04
   0  35  -8   24.30    2.93
   0 -35   8   18.74    2.18
 -35  35   8   19.37    2.53
 -35   0  -8   19.75    2.26
  35   0   8   22.27    2.72
   0  35  -5    2.48    2.09
   0 -35   5    4.72    1.31
 -35  35   5    4.41    1.84
 -35   0  -5    3.26    1.57
   0 -35   2    0.29    1.27
 -35  35   2   -0.42    1.71
 -35   0  -2    0.77    1.27
 -35   0  -2   -0.83    1.51
   0 -35  -1    3.36    1.37
 -35  35  -1    2.18    1.69
 -35   0   1    4.02    1.34
 -35   0   1    2.52    1.60
  35   0  -1    2.68    1.89
   0 -35  -4   27.98    2.58
 -35   0   4   29.38    2.61
 -35   0   4   28.43    2.72
  35   0  -4   29.02    2.65
  35   0  -4   29.34    3.14
   0  35   7   -1.78    2.10
   0 -35  -7   -0.18    1.35
 -35  35  -7    0.27    1.70
  35   0  -7    0.09    2.05
   0  35  10    8.69    2.62
 -35  35 -10   11.03    1.97
 -35   0  10    6.70    1.74
  35   0 -10    5.88    2.12
   0  35  13    2.96    2.16
   0 -35 -13    1.52    1.33
 -35   0  13    0.68    1.48
  35   0 -13    2.75    2.01
   0  35  16    9.00    2.40
   0 -35 -16   10.71    1.68
 -35  35 -16    7.64    2.11
   0  35  19    6.17    2.31
   0 -35 -19    6.02    1.58
 -35  35 -19    8.62    2.20
 -35   0  19    7.72    1.89
   0  35  22   -1.08    2.56
   0 -35 -22   -0.43    1.41
 -35  35 -22   -0.97    1.74
 -35   0  22    0.52    1.48
   0  35  25    5.78    2.45
   0 -35 -25    5.68    1.65
 -35  35 -25    4.85    2.20
 -35   0  25    8.52    2.10
 -35   0  25    6.92    1.85
   0  35  28    1.45    2.84
 -35   0  28   -2.02    1.68
 -35   0  28    0.18    1.80
   0  35  31    0.83    2.94
   0 -35 -31    0.85    1.42
   0 -36  30   -0.80    1.90
 -36  36  30   -0.02    2.08
 -36   0 -30    1.13    1.69
  36   0  30    0.00    2.68
 -36  36  27    6.33    2.46
 -36   0 -27    5.06    1.99
  36   0  27    3.79    2.81
 -36  36  24    4.31    2.13
 -36   0 -24    5.77    1.97
  36   0  24    4.66    2.53
   0 -36  21    1.62    1.38
 -36  36  21    0.00    1.90
 -36   0 -21   -0.76    1.61
  36   0  21   -1.15    2.39
   0  36 -18   17.84    3.43
   0 -36  18   22.48    2.33
 -36  36  18   18.19    2.60
 -36   0 -18   21.16    2.41
  36   0  18   20.19    3.05
   0  36 -15    4.04    2.32
   0 -36  15    4.17    1.50
 -36  36  15    2.03    1.90
 -36   0 -15    2.01    1.57
   0  36 -12    2.08    2.58
   0 -36  12    2.03    1.35
 -36  36  12    1.04    1.97
 -36   0 -12    3.72    1.63
   0  36  -9   17.64    2.68
 -36  36   9   14.62    2.46
 -36   0  -9   17.14    2.18
   0 -36   6   22.72    2.39
 -36   0  -6   23.02    2.45
  36   0   6   24.90    3.12
   0 -36   3    5.40    1.46
 -36  36   3    5.44    1.83
  36   0   3    6.08    2.13
 -36  36   0   70.44    5.24
 -36   0   0   67.61    5.01
  36   0   0   66.66    5.40
   0  36   3    2.62    2.51
 -36  36  -3    4.08    1.82
 -36   0   3    3.57    1.59
  36   0  -3    1.29    1.95
   0  36   6    6.21    2.25
   0 -36  -6    2.63    1.45
 -36  36  -6    3.61    1.83
 -36   0   6    4.06    1.66
  36   0  -6    1.99    2.17
   0  36   9   30.23    3.52
   0 -36  -9   27.51    2.67
 -36  36  -9   28.46    2.99
 -36   0   9   29.12    2.78
  36   0  -9   31.25    3.35
   0  36  12    3.65    2.26
   0 -36 -12    3.05    1.44
 -36  36 -12    4.01    1.84
 -36   0  12    3.13    1.60
  36   0 -12    3.23    2.32
   0  36  15    9.16    2.67
   0 -36 -15   10.94    1.72
 -36  36 -15    7.38    1.95
 -36   0  15    7.58    1.84
   0  36  18   19.64    3.17
   0 -36 -18   17.68    2.23
 -36  36 -18   21.01    2.54
 -36   0  18   22.22    2.52
   0  36  21   -0.04    2.26
   0 -36 -21   -0.63    1.38
 -36  36 -21    0.38    2.01
 -36   0  21    0.09    1.74
 -36   0  21   -1.15    1.74
   0  36  24    4.32    2.52
   0 -36 -24    7.15    1.71
 -36  36 -24    8.07    2.37
 -36   0  24    8.58    1.93
 -36   0  24    7.08    1.97
   0  36  27    4.93    2.60
   0 -36 -27    5.20    1.63
 -36   0  27    5.93    2.04
   0  36  30   -0.21    2.93
   0 -36 -30    1.43    1.46
 -37  37  28   -1.65    2.19
  37   0  28    0.94    2.78
 -37   0 -25    3.38    1.96
 -37  37  22    1.55    2.03
 -37   0 -22    3.67    1.71
   0  37 -19   15.90    2.96
   0 -37  19   19.25    2.00
 -37  37  19   15.46    2.59
 -37   0 -19   16.61    2.24
  37   0  19   13.99    2.76
   0  37 -16    0.28    2.40
 -37   0 -16    0.00    1.54
  37   0  16    1.19    2.35
   0  37 -13   11.89    2.95
   0 -37  13   10.31    1.84
 -37  37  13   13.24    2.37
  37   0  13   14.61    2.71
   0  37 -10    0.61    2.57
   0 -37  10   -0.21    1.34
 -37  37  10   -0.77    1.89
 -37   0 -10    0.36    1.49
  37   0  10    1.03    2.18
   0 -37   7    0.78    1.35
 -37  37   7    2.69    1.98
 -37   0  -7    2.02    1.54
  37   0   7    0.22    2.18
   0 -37   4   17.64    2.02
 -37  37   4   18.96    2.47
 -37   0  -4   17.97    2.26
  37   0   4   16.63    2.64
   0  37  -1   19.74    3.01
   0 -37   1   18.84    2.14
 -37  37   1   24.16    2.75
 -37   0  -1   25.98    2.49
  37   0   1   18.06    2.77
   0  37   2    0.97    2.14
   0 -37  -2    0.46    1.28
 -37  37  -2   -0.48    1.74
 -37   0   2    1.78    1.67
  37   0  -2    0.24    2.01
   0  37   5    1.49    2.19
   0 -37  -5    0.36    1.36
 -37  37  -5    2.04    1.77
 -37   0   5   -1.01    1.65
  37   0  -5    0.26    2.02
   0  37   8   -0.46    2.33
   0 -37  -8   -0.37    1.44
 -37  37  -8    1.77    1.77
 -37   0   8   -0.17    1.47
  37   0  -8    0.96    2.26
   0  37  11    5.00    2.35
 -37  37 -11    6.64    1.95
 -37   0  11    4.98    1.90
  37   0 -11    5.29    2.40
   0  37  14    3.49    2.32
   0 -37 -14    6.14    1.60
 -37  37 -14    4.32    2.15
 -37   0  14    5.80    1.75
  37   0 -14    6.56    2.36
   0  37  17    1.29    2.22
   0 -37 -17    5.00    1.52
 -37  37 -17    2.82    1.90
 -37   0  17    2.58    1.65
   0  37  20    2.69    2.41
 -37  37 -20    3.81    2.16
 -37   0  20    1.40    1.55
   0  37  23   -0.67    2.47
   0 -37 -23   -0.34    1.50
 -37  37 -23   -0.49    2.18
   0  37  26    0.41    2.93
   0 -37 -26    0.18    1.46
 -37   0  26   -0.22    1.91
 -38  38  26    0.68    2.10
 -38   0 -26   -0.77    1.70
  38   0  26   -1.87    2.74
 -38  38  23   11.98    2.51
 -38   0 -23   10.66    2.01
  38   0  23    8.06    2.92
   0  38 -20    1.18    2.50
   0 -38  20    0.77    1.32
 -38  38  20    1.25    2.07
 -38   0 -20    3.26    1.94
  38   0  20   -0.10    2.25
   0  38 -17    5.35    2.63
   0 -38  17    6.57    1.67
 -38  38  17    7.49    2.17
 -38   0 -17    5.51    1.81
  38   0  17    7.79    2.67
   0  38 -14   31.40    3.72
   0 -38  14   30.73    2.82
 -38  38  14   33.50    3.42
 -38   0 -14   32.48    3.01
  38   0  14   31.09    3.62
   0 -38  11   15.75    1.90
 -38  38  11   15.38    2.59
 -38   0 -11   15.33    2.17
  38   0  11   16.01    2.82
 -38  38   8   12.62    2.36
 -38   0  -8   10.72    2.00
  38   0   8   12.68    2.66
   0  38  -5   17.11    2.86
   0 -38   5   18.31    2.22
 -38  38   5   20.20    2.60
 -38   0  -5   17.88    2.26
  38   0   5   18.33    3.04
   0  38  -2    0.99    2.25
   0 -38   2   -0.37    1.38
 -38  38   2    1.16    1.83
 -38   0  -2    0.00    1.60
  38   0   2    2.62    2.18
   0  38   1   15.93    2.90
 -38  38  -1   18.94    2.62
 -38   0   1   27.35    2.48
  38   0  -1   15.88    2.77
   0  38   4   11.56    2.64
   0 -38  -4   11.18    1.76
 -38  38  -4    8.98    2.12
 -38   0   4    8.93    1.92
  38   0  -4    6.78    2.47
   0  38   7    7.05    2.32
   0 -38  -7    5.80    1.62
 -38  38  -7    7.46    2.06
  38   0  -7    7.19    2.28
   0  38  10   11.70    2.70
   0 -38 -10    8.39    1.80
 -38  38 -10   11.38    2.18
 -38   0  10    8.42    1.74
  38   0 -10    9.28    2.62
   0  38  13    9.05    2.51
   0 -38 -13    3.66    1.51
 -38  38 -13    3.69    2.25
 -38   0  13    6.48    1.74
  38   0 -13    2.60    2.24
   0  38  16    3.56    2.72
   0 -38 -16    1.40    1.41
 -38  38 -16    2.14    1.87
 -38   0  16    2.22    1.60
   0  38  19    1.59    2.80
   0 -38 -19    3.44    1.55
 -38   0  19    2.21    1.70
   0  38  22   -0.66    2.46
   0 -38 -22   -0.87    1.52
 -38  38 -22   -0.82    1.96
 -38   0  22    1.25    1.86
   0  38  25    0.22    2.52
   0 -38 -25    2.19    1.58
 -38   0  25    0.63    1.89
 -39  39  24    1.32    2.14
 -39   0 -24    3.34    1.73
  39   0  24    4.24    2.80
 -39  39  21    0.66    2.11
  39   0  21   -0.01    2.58
   0 -39  18    5.48    1.70
 -39  39  18    9.02    2.24
 -39   0 -18    5.35    1.84
  39   0  18    5.09    2.37
 -39  39  15    5.07    2.28
 -39   0 -15    5.72    1.72
  39   0  15    5.50    2.61
   0 -39  12    1.74    1.59
 -39  39  12    0.63    2.05
 -39   0 -12    0.69    1.55
  39   0  12    2.36    2.42
   0 -39   9   10.63    1.75
 -39  39   9   12.03    2.32
 -39   0  -9   10.92    1.98
  39   0   9   15.56    2.78
   0  39  -6    1.06    2.24
   0 -39   6    0.31    1.37
 -39  39   6   -0.67    2.02
 -39   0  -6    1.17    1.68
  39   0   6    0.07    2.31
   0  39  -3   11.73    2.58
   0 -39   3    9.27    1.70
 -39  39   3   10.38    2.30
  39   0   3    9.43    2.47
   0  39   0    0.87    2.09
   0 -39   0   -1.62    1.57
 -39  39   0   -0.64    1.84
 -39   0   0    0.77    1.66
  39   0   0    0.17    2.45
   0  39   3    0.36    2.30
   0 -39  -3    0.21    1.37
 -39   0   3    0.31    1.63
  39   0  -3    0.12    2.05
   0  39   6    3.82    2.42
   0 -39  -6    5.47    1.57
 -39  39  -6    4.70    2.25
  39   0  -6    3.70    2.53
   0  39   9    0.08    2.33
   0 -39  -9    2.82    1.52
 -39  39  -9    3.29    1.98
 -39   0   9    0.68    1.61
   0  39  12    1.34    2.47
   0 -39 -12    0.36    1.40
 -39   0  12    0.56    1.61
   0  39  15    0.13    2.39
   0 -39 -15    1.49    1.53
 -39  39 -15    2.96    2.14
   0  39  18    0.88    2.92
   0 -39 -18    2.41    1.46
 -39  39 -18    0.09    2.08
 -39   0  18   -0.69    1.67
   0  39  21    1.77    2.45
   0 -39 -21   -0.35    1.47
 -39  39 -21    0.40    2.21
 -39   0  21    0.20    1.64
   0  39  24    0.14    2.87
   0 -39 -24   -0.29    1.59
 -39   0  24    0.74    1.65
 -40  40  22    2.15    2.25
 -40   0 -22    1.80    1.74
  40   0  22    2.82    2.85
   0 -40  19    5.86    1.57
 -40  40  19    5.18    2.26
 -40   0 -19    9.59    1.92
  40   0  19    8.41    3.00
   0 -40  16   -0.51    1.38
 -40   0 -16   -0.51    1.68
  40   0  16    0.93    2.51
   0  40 -13    3.05    2.40
   0 -40  13    2.84    1.46
 -40  40  13    2.14    2.16
  40   0  13    0.57    2.43
   0  40 -10    1.47    2.46
   0 -40  10    2.83    1.40
 -40  40  10    2.93    2.08
 -40   0 -10    2.95    1.81
  40   0  10    1.38    2.42
   0  40  -7    0.35    2.32
 -40   0  -7    1.05    1.56
  40   0   7    3.05    2.40
   0  40  -4   22.95    3.48
   0 -40   4   20.82    2.30
 -40  40   4   21.56    2.80
   0  40  -1    5.95    2.96
   0 -40   1    2.33    1.48
 -40  40   1    3.74    2.04
 -40   0  -1    2.05    1.71
  40   0   1    2.27    2.39
   0  40   2   10.27    2.67
 -40  40  -2    9.43    2.20
 -40   0   2    9.48    1.97
  40   0  -2    7.57    2.47
   0  40   5    7.05    2.59
   0 -40  -5    4.86    1.65
 -40  40  -5    7.28    2.10
 -40   0   5    5.94    1.77
   0  40   8    3.77    2.48
   0 -40  -8    3.13    1.50
 -40  40  -8    2.60    2.02
 -40   0   8    1.72    1.68
   0  40  11    0.18    2.83
 -40  40 -11    0.17    1.90
 -40   0  11    2.35    1.73
   0  40  14    4.51    2.65
   0 -40 -14    3.52    1.60
 -40  40 -14    5.94    2.34
 -40   0  14    5.68    1.79
   0  40  17    2.38    2.87
   0 -40 -17    0.31    1.50
 -40  40 -17    0.07    2.17
 -40   0  17    0.46    1.67
   0  40  20    0.32    2.78
   0 -40 -20    0.92    1.56
 -40  40 -20    3.82    2.04
 -40   0  20    2.07    1.68
   0  40  23   -0.08    2.57
   0 -40 -23    0.41    1.50
 -40   0  23    1.37    1.68
 -41  41  20    9.48    2.39
 -41   0 -20    7.83    2.21
  41   0  20    5.10    3.03
   0  41 -17    2.22    2.66
   0 -41  17    1.27    1.67
 -41   0 -17    1.37    1.71
  41   0  17    6.97    2.90
   0  41 -14    0.78    2.51
 -41  41  14    1.15    2.05
 -41   0 -14    0.47    1.70
  41   0  14   -0.56    2.73
   0  41 -11    0.19    2.46
   0 -41  11    4.95    1.57
 -41  41  11    1.99    2.17
 -41   0 -11    3.74    1.78
  41   0  11    3.83    2.59
   0  41  -8    2.26    2.60
   0 -41   8    0.53    1.56
 -41  41   8    1.51    2.07
 -41   0  -8   -0.73    1.70
  41   0   8    1.63    2.48
   0  41  -5   -1.27    2.78
   0 -41   5    1.30    1.40
 -41  41   5    1.59    1.99
 -41   0  -5    0.76    1.66
   0  41  -2    3.23    2.47
   0 -41   2    4.25    1.47
 -41  41   2    0.32    2.06
 -41   0  -2    3.04    1.80
   0  41   1    5.51    2.82
   0 -41  -1    4.41    1.57
 -41  41  -1    2.15    1.99
 -41   0   1    0.59    1.77
   0  41   4    2.25    2.40
   0 -41  -4    0.21    1.44
 -41  41  -4   -0.15    1.92
 -41   0   4   -0.42    1.64
   0  41   7    1.54    2.55
   0 -41  -7    1.73    1.52
 -41  41  -7    0.80    2.00
 -41   0   7    1.97    1.68
   0  41  10    2.59    2.96
   0 -41 -10   -0.05    1.48
 -41  41 -10    0.80    1.98
 -41   0  10    0.31    1.60
   0  41  13    3.40    2.75
   0 -41 -13    1.17    1.50
 -41  41 -13    2.39    2.31
 -41   0  13    1.23    1.77
   0  41  16   -0.37    2.98
   0 -41 -16    0.71    1.57
 -41  41 -16    0.21    1.95
 -41   0  16    0.24    1.59
   0  41  19    2.06    2.62
   0 -41 -19    3.05    1.51
 -41  41 -19    0.84    2.38
 -41   0  19    1.92    1.70
   0  42 -18   -3.58    3.20
   0 -42  18    0.32    1.38
 -42  42  18    0.01    2.16
 -42   0 -18    0.49    1.76
   0  42 -15    2.92    2.48
   0 -42  15    1.45    1.61
 -42  42  15    0.55    2.11
 -42   0 -15    0.44    1.63
   0  42 -12    0.05    2.62
   0 -42  12    0.70    1.45
 -42  42  12    1.10    2.21
 -42   0 -12    0.83    1.78
   0  42  -9   -0.68    2.49
   0 -42   9    2.21    1.43
 -42  42   9    0.00    2.09
 -42   0  -9    0.98    1.70
   0  42  -6    0.83    2.44
   0 -42   6    2.10    1.48
 -42  42   6    3.34    2.01
 -42   0  -6    2.63    1.73
   0  42  -3    3.78    2.68
   0 -42   3    0.40    1.44
 -42  42   3    2.16    2.09
 -42   0  -3    4.47    1.74
   0  42   0    6.51    2.66
   0 -42   0    4.43    1.59
 -42  42   0    4.00    2.10
 -42   0   0    4.29    1.85
   0  42   3    1.97    2.62
   0 -42  -3    1.42    1.64
 -42  42  -3    4.96    2.06
 -42   0   3    2.93    1.78
   0  42   6    0.07    2.40
   0 -42  -6   -0.96    1.54
 -42  42  -6    1.46    2.08
   0  42   9   28.69    3.97
   0 -42  -9   21.95    2.58
 -42  42  -9   28.65    3.12
 -42   0   9   25.77    2.75
   0  42  12    2.32    2.67
 -42  42 -12    0.06    2.02
 -42   0  12    1.90    1.74
   0  42  15    0.03    2.68
   0 -42 -15    0.00    1.50
 -42  42 -15    1.24    2.03
 -42   0  15   -0.59    1.65
   0  42  18    0.26    2.68
   0 -42 -18    3.97    1.70
 -42  42 -18    0.99    2.36
 -42   0  18    3.67    1.81
   0  43 -13   -0.92    2.63
 -43  43  13    2.15    2.20
   0  43 -10   -0.40    2.57
   0 -43  10    2.27    1.50
 -43  43  10    0.54    2.14
 -43   0 -10    1.38    1.84
   0  43  -7    1.13    2.48
   0 -43   7    0.91    1.41
 -43  43   7   -1.47    2.11
 -43   0  -7   -0.98    1.77
   0  43  -4   -0.05    2.65
   0 -43   4    0.19    1.39
 -43  43   4    0.84    2.16
   0  43  -1    1.01    2.68
   0 -43   1   -0.88    1.45
 -43  43   1   -0.66    2.07
 -43   0  -1    0.69    1.79
   0  43   2    6.80    2.74
   0 -43  -2    3.22    1.58
 -43   0   2    3.68    1.81
   0  43   5    4.70    2.79
   0 -43  -5    3.08    1.63
 -43  43  -5    2.28    2.10
 -43   0   5    1.30    1.73
   0  43   8    5.54    2.86
   0 -43  -8    5.66    1.74
 -43  43  -8    7.44    2.18
 -43   0   8    7.47    1.93
   0  43  11    3.05    3.18
   0 -43 -11    3.00    1.50
 -43  43 -11    2.73    2.04
 -43   0  11    1.21    1.71
   0  43  14    0.75    2.59
   0 -43 -14    3.20    1.63
 -43  43 -14    2.62    2.13
   0  44 -11    1.61    2.78
   0 -44  11    0.45    1.72
 -44  44  11    1.32    2.24
 -44   0 -11    2.89    1.85
   0  44  -8    0.23    2.67
   0 -44   8   -0.06    1.48
 -44   0  -8    0.38    1.79
   0  44  -5    8.25    3.34
   0 -44   5    6.00    1.72
 -44  44   5    8.04    2.03
 -44   0  -5    7.24    1.98
   0  44  -2   -2.47    2.81
   0 -44   2   -0.47    1.45
 -44  44   2    0.08    2.12
 -44   0  -2   -1.15    1.74
   0  44   1    1.15    2.83
   0 -44  -1    1.91    1.56
 -44   0   1    3.13    1.81
   0  44   4    0.89    2.70
   0 -44  -4    1.55    1.54
 -44  44  -4    1.69    2.10
 -44   0   4    1.34    1.79
   0  44   7    0.11    2.66
   0 -44  -7   -0.65    1.59
 -44  44  -7   -0.16    2.33
 -44   0   7    0.02    1.65
   0  44  10    3.21    2.63
   0 -44 -10    2.97    1.58
 -44   0  10    0.04    1.69
   0  45  -3    1.31    2.79
   0 -45   3   -0.35    1.48
 -45  45   3   -0.14    2.15
 -45   0  -3   -0.60    1.80
   0  45   0    0.00    3.15
   0 -45   0   -1.21    1.71
 -45  45   0   -1.58    2.14
 -45   0   0   -0.95    1.77
   0  45   3    0.15    3.12
   0 -45  -3    1.40    1.56
 -45  45  -3    0.33    2.09
 -45   0   3    0.97    1.75
  -1  -1  48    0.12    1.95
  -1   2  48    1.32    2.00
   2  -1  48    0.19    1.85
  -1  -1  45   -0.15    1.81
  -1   2  45    0.04    1.76
   2  -1  45   -1.63    2.16
  -1  -1  42   -1.26    1.76
  -1   2  42   -0.89    1.66
   2  -1  42    0.36    1.72
  -1  -1  39   -0.14    1.79
  -1   2  39   -0.55    1.62
   2  -1  39    0.38    1.79
  -1  -1  33    3.01    1.31
  -1  -1  33    1.52    1.07
  -1  -1  33    1.40    1.39
  -1   2  33    1.59    1.25
  -1   2  33    2.84    1.15
  -1   2  33    2.43    1.25
   2  -1  33    1.54    1.27
   2  -1  33    2.10    1.04
   2  -1  33    2.06    1.26
  -1  -1  30    2.90    1.16
  -1  -1  30    2.26    0.97
  -1  -1  30    1.76    1.24
  -1   2  30    2.79    1.20
  -1   2  30    2.19    1.00
  -1   2  30    1.84    1.23
   2  -1  30    4.10    1.20
   2  -1  30    2.36    1.02
   2  -1  30    2.47    1.21
  -1  -1  27    0.32    0.87
  -1  -1  27    0.58    1.17
  -1   2  27    0.63    1.02
  -1   2  27    0.25    0.96
  -1   2  27   -0.06    1.11
   2  -1  27    0.22    0.84
   2  -1  27    0.06    1.09
  -1  -1  24   18.32    1.83
  -1  -1  24   16.45    1.76
  -1  -1  24   21.94    1.87
   1  -2 -24   28.93    1.55
  -1   2  24   19.01    1.86
  -1   2  24   22.97    1.89
  -1   2  24   19.74    1.84
   2  -1  24   19.48    1.85
   2  -1  24   19.57    1.77
  -1  -1  21   59.52    3.75
  -1  -1  21   50.84    3.70
  -1  -1  21   54.92    3.74
  -1   2  21   51.97    3.72
  -1   2  21   51.26    3.71
  -1   2  21   57.30    3.73
   2  -1  21   55.27    3.73
  -1  -1  18   39.46    2.80
  -1  -1  18   35.80    2.78
  -1  -1  18   46.90    2.85
   1  -2 -18   39.40    2.59
  -1   2  18   39.92    2.83
  -1   2  18   44.03    2.83
   2  -1  18   37.06    2.80
   2  -1  18   44.86    2.85
   2  -1  18   42.51    2.85
  -1  -1  15  311.82   20.43
  -1  -1  15  342.88   20.43
  -1  -1  15  324.04   20.40
   1  -2 -15  330.95   20.29
  -1   2  15  310.72   20.43
  -1   2  15  326.01   20.45
  -1   2  15  332.14   20.41
   2  -1  15  305.23   20.41
   2  -1  15  367.87   20.62
   2  -1  15  318.36   20.40
   1   1 -12   19.22    2.96
  -1  -1  12    4.73    0.58
  -1  -1  12    3.65    0.58
  -1  -1  12    7.26    0.78
  -1   2  12    5.78    0.64
  -1   2  12    4.78    0.64
  -1   2  12    3.83    0.61
  -2   1 -12    5.40    0.37
   2  -1  12    3.55    0.63
   1   1  -9 2738.22  193.32
  -1  -1   9 3312.22  192.95
   1  -2  -9 3233.90  192.86
  -1   2   9 3111.28  193.11
  -1   2   9 2973.87  193.26
  -1   2   9 3334.51  192.98
  -2   1  -9 2999.25  193.04
  -2   1  -9 3014.90  192.82
   2  -1   9 3073.19  192.89
   1   1  -6   38.14    2.61
  -1  -1   6   37.47    2.61
   1  -2  -6   43.95    2.58
   1  -2  -6   43.43    2.60
  -1   2   6   39.09    2.63
  -1   2   6   37.31    2.64
  -1   2   6   42.35    2.58
  -1   2   6   41.09    2.61
  -2   1  -6   41.48    2.62
  -2   1  -6  164.74   24.58
   2  -1   6   41.11    2.62
   2  -1   6   39.53    2.55
   2  -1   6   44.03    2.62
   1   1  -3    4.83    0.34
   1   1  -3    4.38    0.31
  -1  -1   3    4.62    0.31
   1  -2  -3    4.42    0.33
   1  -2  -3    4.24    0.33
  -1   2   3    4.50    0.36
  -1   2   3    3.99    0.36
  -1   2   3    4.84    0.34
  -1   2   3    4.94    0.34
  -2   1  -3    4.91    0.32
   2  -1   3    4.36    0.31
   2  -1   3    4.40    0.34
   1   1   3 2531.73  159.20
   1   1   3 2587.44  159.49
   1   1   3 2595.57  159.38
  -1  -1  -3 2576.12  159.22
  -1  -1  -3 2663.31  159.34
  -1  -1  -3 2565.54  159.34
   1  -2   3 2422.83  159.30
   1  -2   3 2632.30  159.24
   1  -2   3 2716.26  160.48
  -1   2  -3 2533.41  159.79
  -1   2  -3 2711.75  159.22
  -2   1   3 2738.11  159.23
  -2   1   3 2541.83  159.26
  -2   1   3 2796.14  159.39
   2  -1  -3 2163.03  159.18
   2  -1  -3 2596.68  159.24
   2  -1  -3 2610.91  159.50
   1   1   6   54.83    3.05
   1   1   6   49.40    3.03
  -1  -1  -6   44.42    3.03
  -1  -1  -6   46.22    2.97
  -1  -1  -6   48.36    3.01
   1  -2   6   42.86    3.00
   1  -2   6   48.63    3.02
  -1   2  -6   51.25    3.02
  -2   1   6   44.03    3.03
  -2   1   6   43.88    2.97
  -2   1   6   50.15    3.02
   2  -1  -6   48.10    3.03
   2  -1  -6   47.53    2.97
   2  -1  -6   50.53    3.01
   1   1   9  304.31   18.96
  -1  -1  -9  306.09   18.98
  -1  -1  -9  289.75   18.89
  -1  -1  -9  308.06   18.92
   1  -2   9  320.55   19.01
   1  -2   9  321.97   18.96
  -2   1   9  305.88   18.96
  -2   1   9  291.24   18.93
   2  -1  -9  303.07   19.02
   2  -1  -9  305.36   18.88
   1   1  12    1.97    0.49
   1  -2  12    1.45    0.43
   1  -2  12    1.13    0.46
  -2   1  12    2.13    0.46
   1   1  15  205.37   12.97
  -1  -1 -15  204.92   12.81
  -1  -1 -15  204.68   12.82
   1  -2  15  200.50   12.95
   1  -2  15  214.06   12.98
   1  -2  15  213.25   12.96
  -2   1  15  218.85   13.01
  -2   1  15  196.50   12.83
  -2   1  15  216.10   12.95
   1   1  18  253.82   16.43
   1   1  18  303.09   16.54
   1   1  18  250.81   16.41
  -1  -1 -18  258.44   16.23
   1  -2  18  247.77   16.41
   1  -2  18  261.46   16.42
  -2   1  18  247.50   16.43
  -2   1  18  274.69   16.45
  -2   1  18  268.06   16.41
   1   1  21   16.08    1.47
   1   1  21   16.13    1.44
   1   1  21   16.93    1.48
  -1  -1 -21   16.23    1.14
  -1  -1 -21   16.52    1.14
   1  -2  21   14.64    1.41
   1  -2  21   13.79    1.39
  -2   1  21   15.82    1.45
  -2   1  21   13.48    1.40
  -2   1  21   17.94    1.46
   1   1  24   93.56    6.51
   1   1  24  103.31    6.50
   1   1  24   97.37    6.51
   1  -2  24  100.00    6.50
   1  -2  24  105.98    6.50
  -2   1  24   93.61    6.49
  -2   1  24   89.65    6.45
  -2   1  24  103.72    6.49
   1   1  27    8.98    1.28
   1   1  27    9.38    1.26
   1   1  27   10.02    1.37
   1  -2  27    6.86    1.12
   1  -2  27   10.01    1.42
  -2   1  27    8.14    1.29
  -2   1  27    7.64    1.22
  -2   1  27   10.17    1.38
   1   1  30    9.35    1.54
   1   1  30    8.49    1.25
   1   1  30    8.25    1.48
   1  -2  30    6.21    1.35
   1  -2  30    6.91    1.17
   1  -2  30    5.82    1.39
  -2   1  30    7.61    1.40
  -2   1  30    6.29    1.20
  -2   1  30    8.47    1.42
   1   1  33   14.22    1.95
   1   1  33   12.26    1.80
   1  -2  33   15.42    1.94
   1  -2  33    9.72    1.52
   1  -2  33   18.27    1.84
  -2   1  33   15.31    1.82
  -2   1  33   14.13    2.01
   1   1  39   15.92    2.19
   1  -2  39   14.60    2.09
  -2   1  39   13.01    2.09
   1   1  42    2.01    1.79
   1  -2  42    2.94    1.74
  -2   1  42    2.09    2.11
   1   1  45   -1.44    2.10
   1  -2  45   -1.53    1.94
  -2   1  45    1.56    1.86
   1   1  48    0.25    2.05
   1  -2  48    5.18    2.10
  -2   1  48    3.74    2.03
  -1  -2  49    0.49    1.95
  -2   3  49   -0.08    1.90
   3  -1  49    0.28    2.00
  -1  -2  46    0.84    1.90
  -2   3  46   -0.89    1.87
   3  -1  46   -0.76    1.76
  -1  -2  43    6.96    1.98
  -2   3  43    3.72    1.86
   3  -1  43    4.55    1.89
  -1  -2  40    0.01    1.58
  -2   3  40    0.02    1.57
   3  -1  40   -0.77    1.84
  -1  -2  37    1.04    1.50
  -2   3  37    1.11    1.76
   3  -1  37    2.88    1.53
  -1  -2  34    1.84    1.33
  -2   3  34    0.12    1.16
  -2   3  34    0.38    1.36
   3  -1  34    1.93    1.39
  -1  -2  31    0.45    1.24
  -1  -2  31    0.66    0.92
  -1  -2  31    0.59    1.26
  -2   3  31    1.90    1.24
  -2   3  31    0.30    1.26
   3  -1  31    0.86    1.12
   3  -1  31    0.13    0.96
  -1  -2  28   23.66    1.95
  -1  -2  28   19.46    1.83
  -1  -2  28   19.23    1.95
   2  -3 -28   20.02    4.08
  -2   3  28   17.90    1.96
  -2   3  28   22.93    2.01
   3  -1  28   20.29    2.07
   3  -1  28   21.64    1.85
  -1  -2  25   15.30    1.64
  -1  -2  25   14.38    1.49
  -1  -2  25   17.15    1.63
   2  -3 -25   47.16    5.99
   2  -3 -25   15.00    1.12
  -2   3  25   14.85    1.60
  -2   3  25   13.80    1.57
  -2   3  25   19.60    1.66
   3  -1  25   19.05    1.67
   3  -1  25   19.28    1.55
  -1  -2  22   63.79    4.48
  -1  -2  22   69.92    4.48
  -1  -2  22   73.08    4.50
   2  -3 -22   63.42    4.22
  -2   3  22   61.73    4.49
  -2   3  22   72.97    4.54
  -2   3  22   66.67    4.49
   3  -1  22   74.89    4.55
   3  -1  22   63.24    4.47
  -1  -2  19   14.35    1.28
  -1  -2  19   16.01    1.32
   2  -3 -19   14.29    1.04
  -2   3  19   12.56    1.30
  -2   3  19   14.18    1.32
  -2   3  19   15.50    1.31
   3  -1  19   14.89    1.39
   3  -1  19   15.88    1.36
  -1  -2  16    3.24    0.59
  -1  -2  16    1.78    0.60
  -1  -2  16    1.41    0.65
   2  -3 -16    1.91    0.35
  -2   3  16    3.11    0.66
  -2   3  16    1.76    0.73
  -3   1 -16    2.32    0.65
  -3   1 -16    2.74    0.24
  -3   1 -16    1.51    0.22
   3  -1  16    2.93    0.65
   3  -1  16    1.33    0.67
  -1  -2  13    4.48    0.65
  -1  -2  13    5.83    0.69
   2  -3 -13    5.20    0.48
  -2   3  13    4.98    0.69
  -2   3  13    4.19    0.68
  -2   3  13    5.60    0.50
  -2   3  13    5.87    0.66
  -3   1 -13    6.10    0.66
  -3   1 -13    4.59    0.50
   3  -1  13    5.30    0.70
   3  -1  13    6.30    0.71
   1   2 -10  394.51   25.36
  -1  -2  10  433.49   25.32
  -2   3  10  417.29   25.36
  -2   3  10  396.19   25.26
  -2   3  10  403.46   25.31
  -3   1 -10  416.97   25.33
  -3   1 -10  408.56   25.23
   3  -1  10  436.10   25.33
   3  -1  10  390.80   25.24
   3  -1  10  396.07   25.31
   1   2  -7   23.24    1.60
  -1  -2   7   26.48    1.62
   2  -3  -7   27.36    1.58
  -2   3   7   17.47    1.61
  -2   3   7   20.55    1.62
  -2   3   7   26.67    1.58
  -2   3   7   28.28    1.61
  -3   1  -7   23.44    1.61
  -3   1  -7   23.31    1.54
   3  -1   7   24.24    1.61
   3  -1   7   22.60    1.53
   3  -1   7   28.36    1.62
   1   2  -4 1674.54  104.84
   1   2  -4 1727.13  104.87
   1   2  -4 1819.46  105.51
  -1  -2   4 1711.15  104.85
   2  -3  -4 1783.89  105.20
   2  -3  -4 1771.63  104.89
   2  -3  -4 1831.62  104.92
  -2   3   4 1358.62  104.88
  -2   3   4 1744.82  104.87
  -2   3   4 1785.58  104.93
  -3   1  -4 1783.39  104.92
  -3   1  -4 1618.02  104.87
   3  -1   4 1554.63  104.84
   3  -1   4 1704.89  104.87
   3  -1   4 1716.78  104.90
   1   2  -1    5.86    0.47
   1   2  -1    7.12    0.49
  -1  -2   1    7.94    0.47
  -1  -2   1    6.73    0.47
  -1  -2   1    6.70    0.48
   2  -3  -1    7.35    0.49
   2  -3  -1    6.92    0.46
  -2   3   1    7.74    0.49
  -2   3   1    7.35    0.46
  -3   1  -1    7.45    0.46
   3  -1   1    5.38    0.47
   3  -1   1    7.20    0.48
   3  -1   1    7.30    0.46
   1   2   2  525.01   31.31
   1   2   2  500.98   31.38
   1   2   2  506.11   31.32
  -1  -2  -2  492.01   31.31
  -1  -2  -2  517.41   31.32
   2  -3   2  518.67   31.29
   2  -3   2  496.46   31.30
   2  -3   2  467.59   31.36
  -2   3  -2  485.20   31.28
  -2   3  -2  494.79   31.31
  -3   1   2  527.35   31.33
  -3   1   2  508.27   31.31
  -3   1   2  518.67   31.33
   3  -1  -2  522.72   31.33
   3  -1  -2  489.64   31.30
   3  -1  -2  521.15   31.38
   1   2   5   70.37    4.53
   1   2   5   73.13    4.53
  -1  -2  -5   68.27    4.53
  -1  -2  -5   67.18    4.49
  -1  -2  -5   81.30    4.52
   2  -3   5   64.12    4.49
   2  -3   5   73.86    4.52
  -2   3  -5   68.83    4.50
  -2   3  -5   76.29    4.47
  -2   3  -5   72.74    4.54
  -3   1   5   56.96    4.51
  -3   1   5   73.06    4.49
  -3   1   5   81.39    4.52
   3  -1  -5   69.63    4.53
   3  -1  -5   72.36    4.49
   3  -1  -5   76.89    4.54
   1   2   8   43.20    3.08
  -1  -2  -8   44.08    3.08
  -1  -2  -8   47.45    3.02
  -1  -2  -8   51.46    3.04
   2  -3   8   43.22    3.05
   2  -3   8   52.28    3.07
  -2   3  -8   45.31    3.06
  -3   1   8   40.52    3.07
  -3   1   8   49.59    3.01
  -3   1   8   52.97    3.06
   3  -1  -8   48.59    3.09
   3  -1  -8   48.74    3.00
   1   2  11  729.58   46.36
  -1  -2 -11  736.82   46.42
  -1  -2 -11  756.64   46.33
  -1  -2 -11  725.85   46.31
   2  -3  11  741.18   46.34
   2  -3  11  764.75   46.56
   2  -3  11  808.59   46.37
  -3   1  11  776.50   46.38
  -3   1  11  731.35   46.34
   3  -1 -11  728.08   46.42
   3  -1 -11  732.79   46.25
  -1  -2 -14   85.18    5.42
  -1  -2 -14   87.42    5.43
   2  -3  14   83.69    5.54
   2  -3  14   85.22    5.54
   2  -3  14   82.06    5.53
  -3   1  14   84.53    5.55
  -3   1  14   95.59    5.55
   1   2  17    0.92    0.63
   1   2  17    1.05    0.74
  -1  -2 -17    0.75    0.31
   2  -3  17    0.33    0.60
   2  -3  17    0.29    0.55
   2  -3  17    0.81    0.68
  -3   1  17    0.74    0.71
  -3   1  17    0.16    0.66
  -3   1  17    0.35    0.19
  -3   1  17    0.66    0.62
   1   2  20   66.00    4.50
   1   2  20   77.87    4.52
  -1  -2 -20   66.31    4.26
   2  -3  20   69.86    4.48
   2  -3  20   64.88    4.44
   2  -3  20   65.12    4.46
  -3   1  20   62.08    4.48
  -3   1  20   67.28    4.47
   1   2  23   10.37    1.21
   1   2  23   12.07    1.20
   1   2  23   11.13    1.23
  -1  -2 -23   16.25    7.40
  -1  -2 -23    8.32    0.79
   2  -3  23    7.99    1.14
   2  -3  23    9.07    1.08
   2  -3  23   10.69    1.24
  -3   1  23    8.55    1.15
  -3   1  23    7.22    1.13
  -3   1  23    9.43    1.22
   1   2  26    0.41    0.95
   1   2  26    1.97    0.96
   1   2  26    2.26    1.16
   2  -3  26    0.30    0.92
   2  -3  26    1.31    0.78
  -3   1  26    1.30    0.96
  -3   1  26    1.33    0.90
  -3   1  26    1.72    1.12
   1   2  29   48.29    3.57
   1   2  29   53.25    3.43
   1   2  29   43.86    3.44
   2  -3  29   45.03    3.41
   2  -3  29   42.03    3.26
  -3   1  29   48.86    3.45
  -3   1  29   37.86    3.29
  -3   1  29   49.24    3.53
   1   2  32    0.82    1.21
   1   2  32   -0.08    1.51
   2  -3  32    1.58    1.19
   2  -3  32    0.64    0.96
   2  -3  32    0.73    1.28
  -3   1  32    0.57    1.18
  -3   1  32    0.10    1.19
  -3   1  32    0.01    1.33
   1   2  35    0.68    1.46
   2  -3  35    0.53    1.44
  -3   1  35    0.36    1.41
   1   2  38    0.05    1.57
   2  -3  38    0.12    1.56
  -3   1  38    0.34    1.51
   1   2  41    0.93    1.73
   2  -3  41    1.45    1.67
  -3   1  41    0.00    1.62
   1   2  44    1.87    2.05
   2  -3  44    0.37    1.74
  -3   1  44   -0.25    1.83
   1   2  47   -0.80    1.84
   2  -3  47   -0.63    1.90
  -3   1  47   -0.44    1.86
  -1  -3  47    1.66    1.90
   4  -1  47    0.22    2.05
  -1  -3  44    0.79    2.14
  -3   4  44    0.42    1.75
   4  -1  44    0.34    1.97
  -1  -3  41    1.60    1.71
  -3   4  41    2.90    1.70
   4  -1  41    3.23    1.79
  -1  -3  38    4.35    1.65
  -3   4  38    6.78    1.75
   4  -1  38    8.58    2.05
  -1  -3  35    1.25    1.54
  -3   4  35    0.55    1.19
  -3   4  35   -0.17    1.37
  -1  -3  32   28.31    2.51
  -1  -3  32   27.16    2.31
  -1  -3  32   29.90    2.55
  -3   4  32   29.30    2.55
  -3   4  32   20.27    2.39
  -3   4  32   29.38    2.50
   4  -1  32   29.47    2.56
   4  -1  32   32.66    2.41
  -1  -3  29   14.50    1.69
  -1  -3  29   10.87    1.38
  -1  -3  29   13.18    1.64
   3  -4 -29   11.76    1.00
   3  -4 -29   12.82    0.97
  -3   4  29   14.69    1.66
  -3   4  29   10.96    1.54
  -3   4  29   16.65    1.67
   4  -1  29   14.07    1.62
   4  -1  29   17.48    1.53
   4  -1  29   16.78    1.71
  -1  -3  26   63.40    4.73
  -1  -3  26   58.04    4.67
  -1  -3  26   78.39    4.79
  -3   4  26   69.57    4.80
  -3   4  26   61.82    4.74
  -3   4  26   75.76    4.83
   4  -1  26   74.12    4.82
   4  -1  26   71.94    4.74
   4  -1  26   76.39    4.81
  -1  -3  23   49.82    3.45
  -1  -3  23   43.05    3.33
  -1  -3  23   49.65    3.41
  -3   4  23   48.42    3.44
  -3   4  23   40.59    3.39
  -3   4  23   54.42    3.43
   4  -1  23   47.43    3.43
   4  -1  23   50.59    3.42
   4  -1  23   53.88    3.46
  -1  -3  20  142.96    9.48
  -1  -3  20  143.72    9.47
  -1  -3  20  147.02    9.48
  -3   4  20  154.29    9.54
  -3   4  20  163.13    9.52
  -4   1 -20  144.93    9.57
   4  -1  20  147.96    9.51
   4  -1  20  144.38    9.51
  -1  -3  17  149.00    9.37
  -1  -3  17  146.07    9.33
  -1  -3  17  168.08    9.38
  -3   4  17  135.77    9.36
  -3   4  17  141.69    9.24
  -3   4  17  148.83    9.34
  -4   1 -17  146.50    9.38
   4  -1  17  148.34    9.37
   4  -1  17  143.62    9.34
  -1  -3  14  977.49   60.45
  -1  -3  14 1039.51   60.10
  -3   4  14  974.48   60.20
  -3   4  14  972.30   60.15
  -3   4  14  893.07   60.02
  -3   4  14 1045.60   60.12
  -4   1 -14  918.28   60.12
  -4   1 -14  965.15   59.99
   4  -1  14  986.97   60.09
   4  -1  14  942.60   60.09
   1   3 -11  449.21   27.82
  -1  -3  11  487.96   27.79
   3  -4 -11  457.19   27.72
  -3   4  11  469.45   27.91
  -3   4  11  439.38   27.82
  -3   4  11  418.49   27.72
  -3   4  11  443.54   27.77
   4  -1  11  445.06   27.78
   4  -1  11  438.89   27.69
   4  -1  11  437.07   27.78
   1   3  -8 2223.18  152.05
  -1  -3   8 2731.57  152.07
   3  -4  -8 2187.69  152.71
   3  -4  -8 2494.24  152.04
  -3   4   8 2314.58  152.11
  -3   4   8 2473.50  152.04
  -3   4   8 2533.46  152.10
  -4   1  -8 2459.72  152.05
  -4   1  -8 2481.39  152.09
   4  -1   8 2424.66  152.04
   4  -1   8 2472.92  152.10
   1   3  -5  827.35   48.28
   1   3  -5  752.29   48.30
   1   3  -5  875.03   48.55
  -1  -3   5  780.22   48.26
  -1  -3   5  831.56   48.36
   3  -4  -5  796.30   48.38
   3  -4  -5  801.31   48.29
   3  -4  -5  765.56   48.29
  -3   4   5  748.36   48.31
  -3   4   5  787.07   48.29
  -3   4   5  811.02   48.31
  -4   1  -5  709.35   48.28
  -4   1  -5  754.45   48.29
  -4   1  -5  750.44   48.29
   4  -1   5  818.36   48.31
   4  -1   5  717.73   48.26
   4  -1   5  824.33   48.32
   1   3  -2  122.99    7.64
   1   3  -2  118.11    7.64
   1   3  -2  132.09    7.67
  -1  -3   2   94.04    7.62
  -1  -3   2  120.99    7.64
  -1  -3   2  139.99    7.67
   3  -4  -2  126.40    7.63
  -3   4   2  113.03    7.65
  -3   4   2  133.09    7.63
  -4   1  -2  118.59    7.66
  -4   1  -2  124.67    7.65
  -4   1  -2  130.74    7.64
   4  -1   2  129.55    7.66
   4  -1   2  128.65    7.65
   4  -1   2  125.24    7.64
   1   3   1  974.36   86.27
   1   3   1 1274.31   86.62
   1   3   1 1428.61   86.39
  -1  -3  -1 1370.53   86.46
  -1  -3  -1 1553.35   86.38
   3  -4   1 1428.87   86.31
   3  -4   1 1395.73   86.35
   3  -4   1 1579.66   86.36
  -3   4  -1 1446.86   86.30
  -3   4  -1 1518.64   86.36
  -3   4  -1 1433.49   86.35
  -4   1   1 1390.59   86.33
  -4   1   1 1435.29   86.36
  -4   1   1 1441.60   86.37
   4  -1  -1 1379.90   86.35
   4  -1  -1 1530.58   86.36
   1   3   4   30.79    2.02
  -1  -3  -4   29.47    2.02
  -1  -3  -4   31.35    2.00
  -1  -3  -4   35.25    2.01
   3  -4   4   28.94    1.97
   3  -4   4   32.04    1.98
   3  -4   4   33.19    2.00
  -3   4  -4   28.69    1.97
  -3   4  -4   31.64    1.98
  -4   1   4   24.77    2.01
  -4   1   4   31.94    1.99
  -4   1   4   35.37    2.00
   4  -1  -4   30.35    2.02
   4  -1  -4   33.23    1.99
   1   3   7 1131.24   64.35
  -1  -3  -7  982.12   64.32
  -1  -3  -7 1003.32   64.43
   3  -4   7 1100.76   64.30
   3  -4   7 1008.63   64.35
  -3   4  -7  941.13   64.31
  -3   4  -7 1053.88   64.27
  -4   1   7 1080.74   64.33
  -4   1   7 1000.54   64.28
  -4   1   7 1002.75   64.37
   4  -1  -7 1087.52   64.34
   4  -1  -7 1048.73   64.27
  -1  -3 -10  760.96   46.26
  -1  -3 -10  716.66   46.21
  -1  -3 -10  776.01   46.24
   3  -4  10  739.02   46.18
   3  -4  10  800.16   46.22
  -3   4 -10  667.89   46.26
  -4   1  10  757.53   46.22
  -4   1  10  746.14   46.15
  -4   1  10  738.75   46.20
   4  -1 -10  730.48   46.22
   1   3  13  144.53    9.66
   1   3  13  167.68    9.67
  -1  -3 -13  137.18    9.55
   3  -4  13  152.61    9.63
   3  -4  13  171.93    9.72
   3  -4  13  155.65    9.65
  -4   1  13  151.39    9.67
  -4   1  13  154.11    9.54
  -4   1  13  158.86    9.64
   4  -1 -13  143.75    9.66
   4  -1 -13  156.73    9.53
   1   3  16   12.08    1.24
   1   3  16   17.24    1.31
  -1  -3 -16   14.85    1.29
  -1  -3 -16   14.95    1.06
   3  -4  16   13.96    1.25
   3  -4  16   14.06    1.21
   3  -4  16   14.59    1.27
  -4   1  16   12.92    1.27
  -4   1  16   15.12    1.04
  -4   1  16   15.24    1.27
   4  -1 -16   14.91    1.28
   4  -1 -16   15.64    1.02
   1   3  19   98.47    6.91
   1   3  19  103.65    6.95
   1   3  19  104.77    6.89
  -1  -3 -19  104.96    6.71
   3  -4  19   99.83    6.87
   3  -4  19  105.82    6.88
   3  -4  19  113.71    6.91
  -4   1  19  115.47    6.90
   4  -1 -19  109.18    6.68
   1   3  22   23.07    1.91
   1   3  22   25.33    1.93
   1   3  22   24.48    1.90
  -1  -3 -22   22.79    1.58
   3  -4  22   26.53    1.87
   3  -4  22   21.56    1.91
  -4   1  22   27.54    1.93
  -4   1  22   19.23    1.84
  -4   1  22   19.80    1.91
   1   3  25  150.54    9.59
   1   3  25  158.22    9.60
   1   3  25  145.79    9.53
   3  -4  25  139.32    9.52
   3  -4  25  163.21    9.53
   3  -4  25  151.14    9.54
  -4   1  25  142.33    9.56
  -4   1  25  128.79    9.49
  -4   1  25  151.07    9.53
   1   3  28    1.65    0.97
   1   3  28    0.83    1.17
  -1  -3 -28    2.06    0.29
   3  -4  28    1.27    0.98
   3  -4  28    1.34    0.86
   3  -4  28    1.45    1.20
  -4   1  28    1.39    1.05
  -4   1  28    0.73    0.94
  -4   1  28    0.54    1.30
   1   3  31   15.03    1.75
   1   3  31   15.33    1.96
  -1  -3 -31    4.99    3.42
   3  -4  31   12.44    1.74
   3  -4  31    9.70    1.35
   3  -4  31   13.71    1.68
  -4   1  31   11.16    1.64
  -4   1  31   12.01    1.51
  -4   1  31   12.56    1.64
   1   3  34    2.73    1.21
   1   3  34    2.95    1.43
  -4   1  34    1.62    1.19
  -4   1  34    3.38    1.38
   1   3  37    1.71    1.60
  -4   1  37    1.77    1.54
   1   3  40    4.19    1.73
   3  -4  40    5.31    1.75
  -4   1  40    6.27    1.76
   1   3  43   -0.43    1.82
   3  -4  43   -0.38    1.84
  -4   1  43    1.55    1.84
   1   3  46    2.72    1.94
   3  -4  46    2.10    1.89
  -4   1  46    1.66    1.93
   1   3  49   -0.51    1.98
   3  -4  49   -0.13    1.97
  -1  -4  48   -1.57    2.00
  -4   5  48    0.63    1.88
   5  -1  48   -0.14    1.96
  -1  -4  45   -0.36    1.89
   5  -1  45   -0.86    1.82
  -1  -4  42   -0.99    2.02
  -4   5  42    0.72    1.69
  -1  -4  39    1.71    1.61
  -4   5  39    1.05    1.65
  -1  -4  36   -0.20    1.45
  -4   5  36    0.33    1.65
  -1  -4  33    0.00    1.33
  -4   5  33    0.27    1.19
  -4   5  33   -0.09    1.18
  -4   5  33    0.28    1.28
   5  -1  33    0.33    0.96
   5  -1  33   -0.55    1.36
  -1  -4  30   27.66    2.31
  -1  -4  30   24.94    2.11
  -1  -4  30   29.27    2.38
  -4   5  30   27.35    2.37
  -4   5  30   22.83    2.28
  -4   5  30   24.91    2.41
   5  -1  30   24.44    2.35
   5  -1  30   24.72    2.18
   5  -1  30   27.45    2.38
  -1  -4  27   44.84    3.09
  -1  -4  27   41.68    3.11
   4  -5 -27   40.57    2.70
  -4   5  27   39.24    3.11
  -4   5  27   40.50    3.13
   5  -1  27   46.33    3.08
   5  -1  27   35.40    3.05
  -1  -4  24   27.68    2.10
  -1  -4  24   21.10    2.06
  -1  -4  24   23.19    2.09
  -4   5  24   28.65    2.19
  -4   5  24   24.65    2.11
  -4   5  24   28.68    2.12
  -5   1 -24   45.77    4.39
   5  -1  24   27.73    2.23
   5  -1  24   26.69    2.10
   5  -1  24   27.03    2.14
  -1  -4  21   13.23    1.19
  -1  -4  21   10.90    1.12
  -1  -4  21    9.08    1.22
  -4   5  21   12.97    1.26
  -4   5  21    9.62    1.24
  -4   5  21   12.33    0.95
  -4   5  21   10.53    1.20
  -5   1 -21   10.64    0.81
  -5   1 -21    9.64    0.82
   5  -1  21   11.18    1.31
   5  -1  21   10.67    1.39
  -1  -4  18    0.42    0.58
  -1  -4  18    0.76    0.81
  -4   5  18    1.19    0.68
  -4   5  18    0.79    0.70
  -4   5  18    0.98    0.47
  -4   5  18    0.56    0.70
  -5   1 -18    1.32    0.67
  -5   1 -18    0.63    0.32
   5  -1  18    1.71    0.70
   5  -1  18    0.80    0.75
  -1  -4  15  107.73    7.14
  -1  -4  15  106.87    7.09
  -4   5  15  117.45    7.16
  -4   5  15  104.60    7.13
  -4   5  15  113.04    7.03
  -4   5  15  119.86    7.11
  -5   1 -15  116.46    7.14
  -5   1 -15  109.35    6.98
   5  -1  15  116.88    7.14
   5  -1  15  108.91    6.98
   5  -1  15  110.13    7.12
   1   4 -12  471.09   30.89
  -4   5  12  503.12   31.05
  -4   5  12  490.24   30.91
  -4   5  12  497.72   30.82
  -4   5  12  513.51   30.87
  -5   1 -12  494.33   30.89
  -5   1 -12  493.66   30.80
   5  -1  12  512.74   30.89
   5  -1  12  492.33   30.77
   5  -1  12  492.16   30.87
   1   4  -9   98.38    6.10
  -1  -4   9   99.45    6.10
  -1  -4   9   95.73    6.03
  -4   5   9   95.49    6.15
  -4   5   9   92.27    6.09
  -4   5   9   95.68    6.10
  -5   1  -9   97.40    6.14
  -5   1  -9  101.30    6.07
   5  -1   9  101.23    6.14
   5  -1   9   96.05    6.05
   5  -1   9   90.98    6.11
   1   4  -6 1009.67   58.64
   1   4  -6  878.60   58.73
   1   4  -6  986.52   58.88
  -1  -4   6 1002.93   58.63
  -1  -4   6  939.55   58.61
   4  -5  -6  952.68   58.73
   4  -5  -6  937.16   58.64
   4  -5  -6  917.28   58.63
  -4   5   6  949.57   58.67
  -4   5   6  941.81   58.65
  -4   5   6 1036.08   58.69
  -5   1  -6  971.62   58.66
  -5   1  -6  887.06   58.64
   5  -1   6  980.28   58.68
   5  -1   6  866.25   58.61
   5  -1   6  923.51   58.68
   1   4  -3 1113.75   67.74
   1   4  -3 1034.40   67.94
   1   4  -3 1199.54   67.81
  -1  -4   3 1138.18   67.75
  -1  -4   3 1172.07   67.81
  -1  -4   3 1036.05   67.75
   4  -5  -3 1102.06   67.77
   4  -5  -3 1143.09   67.80
  -4   5   3 1085.39   67.78
  -4   5   3 1152.98   67.78
  -5   1  -3 1021.91   67.75
  -5   1  -3 1030.02   67.76
  -5   1  -3 1078.02   67.79
   5  -1   3  975.67   67.76
   5  -1   3 1010.99   67.76
   5  -1   3 1212.05   67.81
   1   4   0   28.24    2.01
   1   4   0   36.86    2.06
  -1  -4   0   27.86    2.01
  -1  -4   0   28.65    2.02
  -1  -4   0   39.57    2.05
   4  -5   0   26.32    2.00
   4  -5   0   34.82    2.04
   4  -5   0   38.13    2.00
  -4   5   0   26.41    2.00
  -4   5   0   37.68    2.01
  -5   1   0   27.18    2.03
  -5   1   0   30.73    2.03
  -5   1   0   34.29    2.01
   5  -1   0   28.13    2.03
   5  -1   0   30.98    2.03
   5  -1   0   35.70    2.02
   1   4   3  157.35   11.00
  -1  -4  -3  187.39   11.02
  -1  -4  -3  178.29   11.04
  -1  -4  -3  166.47   11.00
   4  -5   3  191.61   10.97
   4  -5   3  184.15   11.00
   4  -5   3  170.51   11.02
  -4   5  -3  188.97   10.97
  -4   5  -3  173.09   11.00
  -5   1   3  176.35   11.02
  -5   1   3  170.82   11.00
  -5   1   3  160.94   10.98
   5  -1  -3  186.31   11.03
   5  -1  -3  177.45   11.00
   5  -1  -3  168.85   10.99
   1   4   6   25.74    1.82
  -1  -4  -6   26.18    1.83
  -1  -4  -6   27.24    1.78
   4  -5   6   20.20    1.75
   4  -5   6   29.41    1.75
   4  -5   6   30.92    1.80
  -4   5  -6   25.76    1.77
  -4   5  -6   30.72    1.76
  -5   1   6   26.02    1.82
  -5   1   6   29.73    1.78
   5  -1  -6   28.42    1.83
   5  -1  -6   28.53    1.76
   1   4   9    6.22    0.66
  -1  -4  -9    5.90    0.67
  -1  -4  -9    6.59    0.56
   4  -5   9    6.07    0.58
   4  -5   9    6.83    0.48
   4  -5   9    7.31    0.64
  -4   5  -9    6.59    0.58
  -4   5  -9    6.58    0.49
  -5   1   9    5.77    0.64
  -5   1   9    6.99    0.60
   5  -1  -9    6.47    0.66
   5  -1  -9    6.53    0.51
   1   4  12    0.96    0.52
   1   4  12    0.19    0.52
  -1  -4 -12    1.19    0.51
   4  -5  12    0.59    0.46
   4  -5  12    0.93    0.49
  -4   5 -12    0.84    0.36
  -4   5 -12    0.52    0.11
  -5   1  12    0.45    0.49
  -5   1  12    0.70    0.34
  -5   1  12    0.57    0.45
   5  -1 -12    0.33    0.46
   5  -1 -12    0.85    0.26
   1   4  15   60.85    3.88
   1   4  15   62.46    3.86
  -1  -4 -15   60.16    3.88
  -1  -4 -15   55.70    3.71
   4  -5  15   57.22    3.82
   4  -5  15   59.48    3.83
   4  -5  15   56.44    3.83
  -5   1  15   61.49    3.87
  -5   1  15   53.56    3.69
  -5   1  15   56.51    3.81
   5  -1 -15   61.36    3.68
   1   4  18   25.94    2.13
   1   4  18   30.71    2.18
  -1  -4 -18   27.58    2.15
  -1  -4 -18   30.05    1.94
   4  -5  18   27.98    2.06
   4  -5  18   30.06    2.14
  -5   1  18   28.92    2.10
   5  -1 -18   26.78    2.17
   5  -1 -18   42.22    5.96
   1   4  21   19.04    1.68
   1   4  21   21.21    1.71
   1   4  21   20.27    1.73
   4  -5  21   20.44    1.68
   4  -5  21   19.95    1.57
   4  -5  21   22.42    1.67
  -5   1  21   19.94    1.68
  -5   1  21   18.41    1.63
  -5   1  21   17.91    1.33
  -5   1  21   21.69    1.66
   5  -1 -21   19.14    1.40
   1   4  24   48.53    3.50
   1   4  24   54.48    3.51
   1   4  24   49.19    3.49
  -1  -4 -24   45.19    3.16
   4  -5  24   51.23    3.47
   4  -5  24   49.02    3.38
   4  -5  24   47.27    3.45
  -5   1  24   52.03    3.51
  -5   1  24   50.94    3.45
  -5   1  24   45.98    3.49
   1   4  27    0.11    1.02
   1   4  27    0.15    0.95
   1   4  27    0.96    1.11
  -1  -4 -27    0.43    0.49
   4  -5  27   -0.11    1.10
   4  -5  27    1.92    1.08
  -5   1  27    1.05    0.93
  -5   1  27    0.25    1.08
   1   4  30    0.10    1.18
   1   4  30    0.34    1.05
   1   4  30    0.45    1.22
  -1  -4 -30    1.82    0.30
   4  -5  30   -0.22    1.06
   4  -5  30    0.54    0.84
   4  -5  30   -0.11    1.21
  -5   1  30    0.62    1.11
  -5   1  30    0.66    1.14
  -5   1  30    1.65    1.37
   1   4  33   10.17    1.71
   1   4  33   14.91    1.71
   1   4  33   15.10    2.04
   4  -5  33   11.16    1.71
  -5   1  33   14.26    1.77
  -5   1  33   12.99    1.71
   1   4  36    0.48    1.41
   4  -5  36    0.00    1.77
   1   4  39    2.08    1.72
  -5   1  39    4.66    1.94
   1   4  42   -0.45    1.82
  -5   1  42    0.00    1.73
   1   4  45    0.01    1.87
   1   4  48    0.24    2.01
   4  -5  48    1.21    1.99
  -5   1  48   -0.41    1.91
  -1  -5  49    0.00    1.89
  -5   6  49    0.25    1.93
   6  -1  49    0.41    2.41
  -1  -5  46    2.21    1.95
  -5   6  46    4.52    1.99
  -1  -5  43    0.91    1.81
  -5   6  43   -0.05    1.73
  -1  -5  40    1.40    1.63
   6  -1  40    2.88    1.78
  -1  -5  37    8.12    1.93
  -5   6  37    5.45    1.67
   6  -1  37    4.12    1.73
  -1  -5  34    5.05    1.57
  -5   6  34    4.74    1.47
  -5   6  34    3.83    1.37
  -5   6  34    6.08    1.52
   6  -1  34    7.15    1.57
  -1  -5  31   48.32    3.71
  -1  -5  31   50.14    3.53
  -1  -5  31   48.14    3.64
  -5   6  31   50.71    3.72
  -5   6  31   38.19    3.60
  -5   6  31   49.03    3.66
   6  -1  31   49.95    3.71
   6  -1  31   51.40    3.58
   6  -1  31   50.06    3.70
  -1  -5  28   34.29    2.63
  -1  -5  28   35.72    2.73
   5  -6 -28   29.72    2.27
  -5   6  28   35.28    2.75
  -6   1 -28   65.53    8.38
  -6   1 -28   54.01    8.01
   6  -1  28   39.75    2.81
   6  -1  28   32.96    2.61
   6  -1  28   35.42    2.72
  -1  -5  25    4.57    0.94
  -1  -5  25    1.77    0.79
  -1  -5  25    1.87    1.00
  -5   6  25    4.23    1.03
  -5   6  25    3.25    1.05
  -5   6  25    2.63    1.14
  -6   1 -25    4.65    1.06
  -6   1 -25    2.57    0.46
  -6   1 -25    2.09    0.45
   6  -1  25    4.42    1.09
   6  -1  25    2.71    1.12
  -1  -5  22   83.53    5.58
  -1  -5  22   84.58    5.53
  -1  -5  22   89.29    5.59
  -5   6  22   77.33    5.58
  -5   6  22   73.11    5.58
  -5   6  22   86.96    5.44
  -5   6  22   94.16    5.62
  -6   1 -22   89.34    5.64
  -6   1 -22   83.84    5.32
   6  -1  22   79.83    5.59
   6  -1  22   82.54    5.58
  -1  -5  19   27.04    2.02
  -1  -5  19   24.80    2.01
  -5   6  19   27.77    2.09
  -5   6  19   24.22    2.08
  -5   6  19   26.85    1.92
  -5   6  19   29.46    2.06
  -6   1 -19   28.87    2.09
  -6   1 -19   27.80    1.83
   6  -1  19   28.39    2.14
   6  -1  19   29.45    2.10
  -1  -5  16  156.00   10.30
  -1  -5  16  171.83   10.24
  -5   6  16  165.64   10.31
  -5   6  16  158.08   10.30
  -5   6  16  159.77   10.18
  -5   6  16  170.55   10.25
  -6   1 -16  154.91   10.27
  -6   1 -16  164.10   10.13
   6  -1  16  155.76   10.27
   6  -1  16  156.56   10.25
   1   5 -13 1171.25   74.95
  -1  -5  13 1302.33   74.84
  -5   6  13 1282.15   75.42
  -5   6  13 1201.02   74.82
  -6   1 -13 1194.29   74.87
  -6   1 -13 1164.78   74.80
   6  -1  13 1201.06   74.86
   6  -1  13 1174.13   74.86
   1   5 -10   18.54    1.32
   5  -6 -10   19.65    1.41
  -5   6  10   20.77    1.41
  -5   6  10   18.92    1.33
  -6   1 -10   18.37    1.26
   6  -1  10   16.33    1.34
   6  -1  10   19.09    1.36
   1   5  -7  165.19   11.11
   1   5  -7  185.82   11.22
  -1  -5   7  185.98   11.12
   5  -6  -7  176.61   11.10
  -5   6   7  177.59   11.17
  -5   6   7  188.28   11.15
  -5   6   7  173.63   11.12
  -6   1  -7  185.36   11.16
  -6   1  -7  175.32   11.12
   6  -1   7  173.89   11.10
   6  -1   7  182.67   11.15
   1   5  -4  232.04   14.60
   1   5  -4  216.37   14.69
   1   5  -4  252.11   14.66
  -1  -5   4  246.00   14.60
  -1  -5   4  223.12   14.61
   5  -6  -4  230.16   14.63
   5  -6  -4  240.20   14.60
  -5   6   4  239.72   14.64
  -5   6   4  232.96   14.64
  -5   6   4  248.30   14.60
  -6   1  -4  228.85   14.64
  -6   1  -4  233.94   14.62
  -6   1  -4  226.88   14.62
   6  -1   4  223.85   14.64
   6  -1   4  231.87   14.61
   6  -1   4  239.96   14.63
   1   5  -1  244.59   14.91
  -1  -5   1  251.93   14.92
  -1  -5   1  235.42   14.95
  -1  -5   1  253.93   14.96
   5  -6  -1  240.33   14.92
   5  -6  -1  234.29   14.94
   5  -6  -1  246.49   14.90
  -5   6   1  248.06   14.92
  -5   6   1  257.57   14.96
  -5   6   1  241.72   14.90
  -6   1  -1  210.08   14.93
  -6   1  -1  239.54   14.91
   6  -1   1  226.99   14.94
   6  -1   1  223.87   14.93
   6  -1   1  234.90   14.91
   1   5   2 2848.51  175.12
  -1  -5  -2 2968.16  175.09
  -1  -5  -2 2852.57  175.67
  -1  -5  -2 2767.54  175.10
   5  -6   2 2669.38  175.03
   5  -6   2 2708.30  175.16
   5  -6   2 2764.22  175.11
  -5   6  -2 2886.42  175.03
  -5   6  -2 2793.93  175.13
  -5   6  -2 2882.85  176.15
  -6   1   2 2999.20  175.14
  -6   1   2 2715.83  175.14
  -6   1   2 2882.45  175.14
   6  -1  -2 2852.92  175.14
   6  -1  -2 2764.05  175.11
   6  -1  -2 2926.62  175.11
   1   5   5  176.24   10.03
  -1  -5  -5  181.98   10.03
  -1  -5  -5  163.54   10.04
   5  -6   5  163.74    9.96
   5  -6   5  169.54    9.98
   5  -6   5  163.62   10.01
  -5   6  -5  162.33    9.96
  -5   6  -5  146.04    9.98
  -6   1   5  167.15   10.03
  -6   1   5  158.92    9.99
  -6   1   5  138.72    9.97
   6  -1  -5  169.22   10.03
   6  -1  -5  160.39    9.98
   6  -1  -5  137.90   10.01
   1   5   8  518.46   32.52
   1   5   8  562.77   32.54
  -1  -5  -8  525.39   32.53
  -1  -5  -8  523.88   32.59
   5  -6   8  492.76   32.43
   5  -6   8  490.26   32.50
  -5   6  -8  528.75   32.47
  -5   6  -8  502.58   32.45
  -6   1   8  582.72   32.54
  -6   1   8  539.56   32.47
  -6   1   8  535.52   32.68
   6  -1  -8  508.34   32.51
   6  -1  -8  537.70   32.47
   1   5  11  606.07   34.29
  -1  -5 -11  537.57   34.28
  -1  -5 -11  553.82   34.27
   5  -6  11  530.99   34.20
   5  -6  11  533.58   34.13
   5  -6  11  525.32   34.23
  -5   6 -11  545.13   34.24
  -5   6 -11  562.27   34.15
  -6   1  11  574.59   34.27
  -6   1  11  573.80   34.19
  -6   1  11  588.24   34.28
   6  -1 -11  528.34   34.25
   6  -1 -11  531.49   34.17
   1   5  14   46.27    2.87
   1   5  14   43.03    2.83
  -1  -5 -14   43.24    2.85
  -1  -5 -14   39.03    2.71
   5  -6  14   45.42    2.79
   5  -6  14   38.95    2.79
  -5   6 -14   42.17    2.79
  -6   1  14   39.53    2.69
  -6   1  14   42.29    2.80
   1   5  17    9.68    1.09
   1   5  17   12.33    1.12
  -1  -5 -17    9.11    1.09
  -1  -5 -17   10.70    0.85
   5  -6  17   10.44    1.06
   5  -6  17   11.42    1.02
   5  -6  17   11.28    1.09
  -6   1  17   11.26    1.16
  -6   1  17   11.09    0.84
  -6   1  17   13.36    1.15
   6  -1 -17   10.12    1.07
   1   5  20  766.32   46.27
   1   5  20  722.19   45.84
  -1  -5 -20  746.04   45.67
   5  -6  20  729.79   45.79
   5  -6  20  785.95   45.92
   5  -6  20  744.49   45.81
  -6   1  20  732.67   45.81
  -6   1  20  709.02   45.62
  -6   1  20  702.19   45.78
   6  -1 -20  769.95   46.11
   1   5  23    0.95    0.91
   1   5  23    0.12    0.88
   1   5  23    0.73    0.90
  -1  -5 -23    0.47    0.53
   5  -6  23    1.29    0.84
   5  -6  23    0.65    0.67
   5  -6  23    1.46    0.87
  -6   1  23    1.22    0.88
  -6   1  23    0.15    0.82
  -6   1  23    0.56    0.41
  -6   1  23    1.74    0.90
   1   5  26  110.78    7.02
   1   5  26   98.23    6.95
  -1  -5 -26  103.71    6.66
   5  -6  26  108.49    6.89
   5  -6  26  106.96    6.95
  -6   1  26  101.87    7.01
  -6   1  26  100.95    6.91
  -6   1  26  109.80    6.93
   1   5  29   16.16    1.71
   1   5  29   15.74    1.63
   1   5  29   14.86    1.71
  -1  -5 -29   11.75    1.11
   5  -6  29   13.02    1.63
   5  -6  29   13.00    1.62
  -6   1  29   10.97    1.57
  -6   1  29   14.96    1.52
  -6   1  29   13.06    1.72
   1   5  32    2.35    1.23
   1   5  32    3.87    1.26
   1   5  32    4.54    1.39
  -1  -5 -32    1.69    0.57
   5  -6  32    3.25    1.39
   5  -6  32    4.02    1.38
  -6   1  32    1.87    1.19
  -6   1  32    3.97    1.09
  -6   1  32    3.58    1.33
   1   5  35   27.90    2.56
   1   5  35   28.66    2.69
   5  -6  35   25.57    2.81
  -6   1  35   29.62    2.63
   1   5  38    0.70    1.64
   5  -6  38    3.05    1.71
  -6   1  38    1.78    1.63
   1   5  41    3.88    1.88
   5  -6  41    3.50    1.78
   1   5  44    2.59    1.86
   5  -6  44    2.70    1.87
   1   5  47   -0.68    1.99
  -6   1  47   -0.80    1.88
  -1  -6  47   -0.99    1.93
  -6   7  47    1.08    1.93
  -1  -6  44    3.21    1.82
  -6   7  44    0.99    1.76
   7  -1  44    0.93    1.82
  -1  -6  41    0.90    1.69
  -6   7  41    0.08    1.62
   7  -1  41    1.58    1.67
  -1  -6  38   -1.07    1.62
  -6   7  38   -0.08    1.72
   7  -1  38    1.06    1.59
  -6   7  35    1.69    1.29
  -1  -6  32    1.63    1.13
  -1  -6  32    1.25    1.21
  -6   7  32    1.30    1.22
  -6   7  32    2.00    1.27
   7  -1  32   -0.32    1.45
   7  -1  32    2.62    1.07
   7  -1  32    1.30    1.63
  -1  -6  29    1.03    1.01
  -1  -6  29    0.66    1.20
  -6   7  29    1.51    1.14
  -6   7  29    0.75    1.13
  -6   7  29    0.17    1.35
   7  -1  29    0.81    1.08
   7  -1  29    0.69    1.07
   7  -1  29    2.37    1.28
  -1  -6  26   23.16    1.75
  -1  -6  26   24.27    1.99
  -6   7  26   23.40    1.94
  -6   7  26   22.09    1.91
  -7   1 -26   20.90    1.95
  -7   1 -26   18.29    1.45
   7  -1  26   20.15    1.93
   7  -1  26   23.03    2.02
  -1  -6  23   20.03    1.64
  -1  -6  23   20.84    1.59
  -1  -6  23   18.22    1.72
  -6   7  23   21.48    1.77
  -6   7  23   15.75    1.75
  -6   7  23   18.32    1.49
  -6   7  23   19.93    1.69
  -7   1 -23   22.36    1.77
  -7   1 -23   18.25    1.35
   7  -1  23   16.93    1.68
   7  -1  23   19.63    1.78
  -1  -6  20    0.58    0.64
  -1  -6  20    0.40    0.74
  -6   7  20    0.72    0.85
  -6   7  20    0.37    0.75
   7  -1  20    0.81    0.76
   7  -1  20    0.34    0.82
  -1  -6  17   47.26    3.15
  -1  -6  17   43.62    3.12
  -6   7  17   48.40    3.22
  -6   7  17   44.77    3.23
  -6   7  17   44.14    3.09
  -6   7  17   47.10    3.15
  -7   1 -17   46.83    3.21
  -7   1 -17   49.90    3.02
   7  -1  17   44.09    3.18
   7  -1  17   46.73    3.19
   1   6 -14   11.92    0.93
  -1  -6  14    9.16    0.89
  -1  -6  14    9.99    0.71
  -6   7  14    9.60    0.99
  -6   7  14    9.67    1.03
  -6   7  14    9.82    0.92
  -6   7  14    9.42    0.91
  -7   1 -14    8.20    0.95
  -7   1 -14   10.07    0.79
   7  -1  14    9.48    0.96
   7  -1  14   11.24    1.02
   1   6 -11   54.46    3.75
  -1  -6  11   57.18    3.68
   6  -7 -11   62.51    3.87
  -6   7  11   61.91    3.78
  -7   1 -11   56.83    3.82
   7  -1  11   58.11    3.81
   7  -1  11   62.27    3.82
   1   6  -8  348.92   22.63
   1   6  -8  392.87   22.81
  -1  -6   8  348.69   22.63
  -1  -6   8  365.21   22.61
   6  -7  -8  370.64   22.72
  -6   7   8  371.29   22.71
  -6   7   8  354.56   22.67
  -6   7   8  362.56   22.65
  -7   1  -8  384.04   22.70
  -7   1  -8  351.61   22.65
   7  -1   8  371.91   22.69
   7  -1   8  377.58   22.69
   1   6  -5   62.65    3.93
   1   6  -5   71.89    4.02
  -1  -6   5   59.64    3.92
  -1  -6   5   58.13    3.92
   6  -7  -5   58.27    3.97
  -6   7   5   56.41    3.97
  -6   7   5   64.06    3.98
  -6   7   5   62.73    3.92
  -7   1  -5   62.82    3.98
  -7   1  -5   66.76    3.96
   7  -1   5   63.99    3.99
   7  -1   5   64.91    3.96
   1   6  -2   36.28    2.35
  -1  -6   2   38.93    2.35
  -1  -6   2   33.41    2.37
   6  -7  -2   36.86    2.37
   6  -7  -2   37.32    2.32
  -6   7   2   35.94    2.37
  -6   7   2   39.70    2.42
  -6   7   2   36.01    2.33
  -7   1  -2   36.49    2.40
  -7   1  -2   37.35    2.38
  -7   1  -2   37.18    2.35
   7  -1   2   35.73    2.40
   7  -1   2   38.29    2.37
   1   6   1  913.42   60.72
  -1  -6  -1  902.98   60.88
   6  -7   1  956.19   60.72
   6  -7   1 1058.68   60.72
  -6   7  -1  982.96   60.71
  -6   7  -1  938.24   60.76
  -6   7  -1  994.79   60.76
  -7   1   1  964.25   60.76
  -7   1   1  990.19   60.77
  -7   1   1 1032.31   60.75
   7  -1  -1  954.70   60.75
   7  -1  -1 1009.45   60.75
   1   6   4  148.64    9.75
  -1  -6  -4  163.38    9.76
  -1  -6  -4  151.12    9.78
   6  -7   4  163.09    9.70
   6  -7   4  144.24    9.72
   6  -7   4  135.90    9.76
   6  -7   4  149.36    9.75
  -6   7  -4  174.44    9.71
  -6   7  -4  152.93    9.75
  -7   1   4  160.30    9.77
  -7   1   4  163.03    9.75
  -7   1   4  151.08    9.72
   7  -1  -4  165.92    9.78
   7  -1  -4  150.24    9.73
   1   6   7   48.96    3.27
   1   6   7   57.94    3.28
  -1  -6  -7   46.30    3.26
  -1  -6  -7   48.80    3.24
   6  -7   7   50.17    3.19
   6  -7   7   52.83    3.24
  -6   7  -7   50.12    3.20
  -6   7  -7   52.28    3.22
  -7   1   7   52.57    3.28
  -7   1   7   51.43    3.23
   7  -1  -7   42.75    3.25
  -1  -6 -10   53.33    3.67
  -1  -6 -10   58.12    3.62
   6  -7  10   56.96    3.60
   6  -7  10   55.58    3.55
   6  -7  10   53.71    3.63
  -7   1  10   57.09    3.67
  -7   1  10   56.20    3.59
  -7   1  10   60.18    3.64
   7  -1 -10   53.86    3.67
   1   6  13   14.86    1.16
   1   6  13   11.97    1.15
   6  -7  13   14.28    1.07
   6  -7  13   28.01    5.38
   6  -7  13   14.16    1.15
  -6   7 -13   12.30    1.05
  -6   7 -13   13.55    0.94
  -7   1  13   12.40    1.13
  -7   1  13   13.16    1.00
  -7   1  13   13.66    1.09
   1   6  16   97.56    6.66
   1   6  16  115.61    6.68
  -1  -6 -16  102.39    6.68
  -1  -6 -16   96.62    6.53
   6  -7  16  100.40    6.60
   6  -7  16  107.30    6.64
  -6   7 -16  100.08    6.63
  -7   1  16  111.14    6.67
  -7   1  16  102.47    6.52
  -7   1  16  108.99    6.64
   7  -1 -16  100.14    6.65
   1   6  19    2.14    0.78
   1   6  19    2.36    0.84
  -1  -6 -19    2.04    0.79
  -1  -6 -19    1.47    0.56
   6  -7  19    2.51    0.75
   6  -7  19    2.66    0.63
   6  -7  19    1.03    0.86
  -7   1  19    1.53    0.74
  -7   1  19    1.87    0.48
  -7   1  19    2.27    0.73
   7  -1 -19    1.71    0.75
   1   6  22    1.73    0.92
   1   6  22    2.72    1.00
   6  -7  22    2.25    0.87
   6  -7  22    2.03    0.81
   6  -7  22    2.31    0.92
  -7   1  22    2.83    0.86
  -7   1  22    1.09    0.49
  -7   1  22    2.03    0.88
   7  -1 -22    2.09    0.84
   1   6  25    2.81    1.01
   1   6  25    1.85    1.05
   1   6  25    2.50    1.08
   6  -7  25    0.89    0.83
   6  -7  25    1.54    0.85
   6  -7  25    3.09    1.21
  -7   1  25    1.83    0.99
  -7   1  25    2.46    0.88
  -7   1  25    2.75    1.10
   7  -1 -25    2.21    0.28
   1   6  28    4.82    1.21
   1   6  28    7.73    1.38
   6  -7  28    4.16    1.22
   6  -7  28    6.26    1.01
   6  -7  28    5.89    1.53
  -7   1  28    4.83    1.35
  -7   1  28    5.41    1.10
  -7   1  28    7.17    1.27
   1   6  31    1.20    1.19
   1   6  31    2.19    1.19
   1   6  31    2.74    1.39
  -1  -6 -31    0.94    0.63
   6  -7  31    2.51    1.11
   6  -7  31    2.01    0.88
   6  -7  31    1.58    1.26
  -7   1  31    1.27    1.20
  -7   1  31    2.25    0.99
  -7   1  31    0.85    1.17
   1   6  34   12.32    1.78
   1   6  34   14.21    1.92
   6  -7  34   14.69    2.03
  -7   1  34   14.25    1.96
   1   6  37    8.01    1.83
   6  -7  37    9.00    1.82
  -7   1  37    5.50    1.87
   1   6  40    0.62    1.71
   6  -7  40    0.76    1.68
   1   6  43   -1.61    1.83
   6  -7  43   -0.88    1.83
  -7   1  43    0.31    1.67
   1   6  46    1.15    2.18
   6  -7  46   -0.74    2.15
  -7   1  46   -0.24    1.87
   1   6  49    1.20    2.03
   6  -7  49   -0.38    2.06
  -7   1  49   -0.32    2.20
  -1  -7  48    0.81    1.91
  -7   8  48    1.29    1.95
   8  -1  48    1.60    2.00
  -1  -7  45    0.65    2.16
  -7   8  45    2.88    2.21
   8  -1  45    1.19    2.25
  -1  -7  42    1.20    1.72
  -7   8  42    2.03    1.75
   8  -1  42    1.90    1.85
  -1  -7  39    0.00    1.80
  -7   8  39    0.31    1.86
   8  -1  39    1.91    1.86
  -1  -7  36    9.97    1.75
  -7   8  36    9.71    1.99
   8  -1  36    9.11    1.80
  -1  -7  33    0.65    1.35
   7  -8 -33    0.98    0.58
  -7   8  33    0.73    1.17
  -7   8  33    0.00    1.25
  -7   8  33    1.55    1.37
   8  -1  33    1.14    1.35
  -1  -7  30   27.41    2.36
  -1  -7  30   24.34    2.46
  -7   8  30   27.51    2.35
  -7   8  30   20.20    2.32
  -8   1 -30   23.74    3.60
   8  -1  30   27.08    2.42
   8  -1  30   28.56    2.34
   8  -1  30   25.84    2.39
  -1  -7  27   20.89    1.81
  -1  -7  27   21.48    1.73
  -1  -7  27   21.81    1.91
  -7   8  27   21.27    1.90
  -7   8  27   16.11    1.92
  -8   1 -27   17.97    1.90
   8  -1  27   18.96    1.91
   8  -1  27   17.88    1.94
  -1  -7  24    3.29    0.86
  -1  -7  24    3.36    0.74
  -7   8  24    3.14    1.01
  -7   8  24    5.11    1.19
  -7   8  24    3.76    0.77
  -7   8  24    2.81    1.12
  -8   1 -24    3.78    1.04
  -8   1 -24    2.29    0.60
   8  -1  24    3.65    1.04
   8  -1  24    2.88    1.10
  -1  -7  21   52.98    3.71
  -1  -7  21   57.22    3.68
  -7   8  21   51.85    3.82
  -7   8  21   58.69    3.66
  -7   8  21   54.80    3.73
  -8   1 -21   53.77    3.78
  -8   1 -21   52.79    3.54
   8  -1  21   50.34    3.80
   8  -1  21   59.31    3.84
  -1  -7  18  308.89   19.92
  -1  -7  18  315.16   19.77
  -7   8  18  328.10   19.91
  -7   8  18  291.86   19.78
  -8   1 -18  303.22   19.85
  -8   1 -18  338.42   19.71
   8  -1  18  310.62   19.84
   1   7 -15    1.41    0.55
  -1  -7  15    1.74    0.52
  -1  -7  15    1.54    0.20
  -1  -7  15    2.08    0.72
  -7   8  15    2.39    0.76
  -7   8  15    1.65    0.59
  -7   8  15    1.40    0.67
  -8   1 -15    2.45    0.77
  -8   1 -15    2.07    0.43
   8  -1  15    2.26    0.64
   8  -1  15    1.30    0.71
   1   7 -12  208.19   13.38
  -1  -7  12  208.08   13.30
  -1  -7  12  209.62   13.40
   7  -8 -12  221.72   13.51
  -7   8  12  220.27   13.48
  -7   8  12  207.35   13.40
  -7   8  12  233.80   13.41
  -8   1 -12  201.09   13.44
   8  -1  12  219.86   13.45
   8  -1  12  221.81   13.44
  -1  -7   9   82.58    5.45
   7  -8  -9   84.88    5.56
  -7   8   9   86.28    5.53
  -7   8   9   88.93    5.50
  -8   1  -9   93.50    5.51
   8  -1   9   89.60    5.56
   8  -1   9   84.18    5.53
   1   7  -6  686.80   41.36
   1   7  -6  717.41   41.47
  -1  -7   6  644.82   41.37
  -1  -7   6  643.48   41.39
   7  -8  -6  664.00   41.43
   7  -8  -6  685.14   41.37
  -7   8   6  635.49   41.41
  -7   8   6  618.68   41.42
  -7   8   6  686.35   41.38
  -8   1  -6  668.90   41.43
  -8   1  -6  690.98   41.43
   8  -1   6  654.88   41.42
  -1  -7   3  128.56    7.27
  -1  -7   3  127.45    7.31
   7  -8  -3  106.63    7.23
  -7   8   3  124.44    7.30
  -7   8   3  100.27    7.31
  -7   8   3  112.94    7.24
  -8   1  -3  134.24    7.35
  -8   1  -3  109.51    7.30
  -8   1  -3  113.91    7.27
   8  -1   3  135.87    7.35
   8  -1   3  109.65    7.28
   1   7   0  862.83   57.81
  -1  -7   0  977.23   57.83
  -1  -7   0  943.79   57.99
   7  -8   0  903.19   57.79
  -7   8   0  926.61   57.81
  -7   8   0  924.47   57.79
  -8   1   0  937.88   57.84
  -8   1   0  989.55   57.87
  -8   1   0  922.26   57.81
   8  -1   0  956.75   57.86
   8  -1   0  951.20   57.84
   1   7   3   42.44    2.47
   1   7   3   34.23    2.48
  -1  -7  -3   39.62    2.48
   7  -8   3   36.18    2.41
  -7   8  -3   40.56    2.42
  -7   8  -3   37.45    2.48
  -8   1   3   36.99    2.49
  -8   1   3   38.70    2.47
  -8   1   3   37.71    2.44
   8  -1  -3   42.39    2.51
   8  -1  -3   33.74    2.44
   1   7   6  843.50   52.47
   1   7   6  854.73   52.48
  -1  -7  -6  855.17   52.47
  -1  -7  -6  884.99   52.71
   7  -8   6  840.66   52.51
  -7   8  -6  833.10   52.40
  -7   8  -6  883.38   52.47
  -8   1   6  879.85   52.49
  -8   1   6  832.30   52.44
   8  -1  -6  763.05   52.46
   8  -1  -6  854.51   52.54
   1   7   9   24.71    1.76
  -1  -7  -9   21.99    1.75
  -1  -7  -9   24.04    1.70
   7  -8   9   26.09    1.67
   7  -8   9   25.47    1.65
   7  -8   9   25.20    1.71
  -8   1   9   25.59    1.77
   8  -1  -9   26.78    1.77
   1   7  12   96.97    6.60
   1   7  12  113.59    6.61
  -1  -7 -12  104.93    6.61
  -1  -7 -12  106.29    6.55
   7  -8  12   99.94    6.52
   7  -8  12   98.96    6.45
   7  -8  12  105.55    6.58
  -7   8 -12  103.35    6.53
  -7   8 -12  105.03    6.48
  -8   1  12  104.41    6.60
  -8   1  12  101.65    6.51
   1   7  15  664.75   40.00
   1   7  15  627.13   39.98
  -1  -7 -15  649.25   40.04
  -1  -7 -15  736.72   40.00
   7  -8  15  611.49   39.90
   7  -8  15  579.33   39.93
  -7   8 -15  651.73   40.00
  -8   1  15  669.02   39.98
  -8   1  15  629.16   39.87
  -8   1  15  658.96   39.97
   8  -1 -15  604.65   39.97
   1   7  18    5.32    0.90
  -1  -7 -18    4.79    0.90
   7  -8  18    5.11    0.81
   7  -8  18    6.27    0.88
  -7   8 -18    4.99    0.78
  -8   1  18    5.36    0.82
   8  -1 -18    5.15    0.84
   1   7  21   32.28    2.48
   1   7  21   34.66    2.49
  -1  -7 -21   33.37    2.28
   7  -8  21   34.18    2.43
   7  -8  21   38.05    2.42
   7  -8  21   31.65    2.53
  -8   1  21   30.27    2.41
  -8   1  21   32.63    2.23
  -8   1  21   31.44    2.47
   8  -1 -21   30.40    2.46
   1   7  24   27.67    2.31
   1   7  24   31.47    2.42
   1   7  24   30.71    2.40
  -1  -7 -24   30.49    2.03
   7  -8  24   26.09    2.24
   7  -8  24   30.07    2.14
   7  -8  24   27.46    2.28
  -8   1  24   26.91    2.21
  -8   1  24   26.70    1.95
  -8   1  24   29.05    2.30
   8  -1 -24   29.45    2.30
   1   7  27   33.05    2.70
   1   7  27   31.33    2.68
   1   7  27   32.08    2.79
  -1  -7 -27   27.82    2.32
   7  -8  27   32.21    2.66
   7  -8  27   32.62    2.54
   7  -8  27   30.56    2.76
  -8   1  27   33.16    2.71
  -8   1  27   31.24    2.57
  -8   1  27   46.61    2.44
  -8   1  27   31.29    2.72
   8  -1 -27   37.22    2.33
   1   7  30   13.96    1.63
   1   7  30   13.09    1.65
   1   7  30   13.93    1.86
  -1  -7 -30    8.11    1.12
   7  -8  30   12.21    1.52
   7  -8  30   12.75    1.43
   7  -8  30   11.76    1.57
  -8   1  30   11.30    1.63
  -8   1  30   15.47    1.52
  -8   1  30   11.68    1.71
   1   7  33   29.97    2.77
   1   7  33   31.89    2.79
   1   7  33   31.67    2.79
   7  -8  33   33.06    2.78
  -8   1  33   33.00    2.79
   1   7  36    1.86    1.65
   7  -8  36    4.57    1.56
   1   7  39    8.07    1.95
   7  -8  39    6.94    1.88
  -8   1  39    5.82    2.03
   1   7  42    0.35    1.78
   7  -8  42   -0.27    1.75
  -8   1  42    0.15    1.64
   1   7  45    2.25    2.18
   7  -8  45    0.19    1.89
  -8   1  45   -0.01    1.81
   1   7  48    4.17    2.10
   7  -8  48    2.36    2.09
  -8   1  48    1.00    1.99
  -1  -8  49   -1.04    1.98
  -8   9  49    3.62    2.30
   9  -1  49    1.49    1.92
  -1  -8  46    2.20    1.87
  -8   9  46    1.37    1.87
   9  -1  46   -0.77    1.95
  -1  -8  43    4.33    1.81
  -8   9  43    3.16    2.05
   9  -1  43    1.91    1.85
  -1  -8  40   -0.61    1.63
  -8   9  40    0.73    1.62
   9  -1  40    1.31    1.76
  -1  -8  37    0.08    1.45
  -8   9  37   -0.13    1.33
  -8   9  37   -0.36    1.69
   9  -1  37    1.18    1.48
  -1  -8  34    1.07    1.36
  -8   9  34   -0.31    1.25
  -8   9  34   -0.08    1.56
   9  -1  34   -0.02    1.43
  -1  -8  31    4.27    1.32
  -1  -8  31    3.53    1.32
  -8   9  31    4.69    1.26
  -8   9  31    3.92    1.30
  -8   9  31    4.81    1.33
  -9   1 -31    2.53    0.41
   9  -1  31    5.21    1.39
   9  -1  31    5.73    1.19
   9  -1  31    2.31    1.35
  -1  -8  28    7.87    1.31
  -1  -8  28    7.14    0.97
  -1  -8  28    5.53    1.34
  -8   9  28    5.69    1.25
  -8   9  28    4.58    1.29
  -8   9  28    5.56    1.45
  -9   1 -28    5.43    0.73
   9  -1  28    6.12    1.35
   9  -1  28    7.11    1.31
  -1  -8  25    2.58    0.74
  -8   9  25    1.92    0.98
  -8   9  25    0.66    1.00
  -8   9  25    1.25    0.82
  -8   9  25    2.10    1.19
  -9   1 -25    1.66    1.11
  -9   1 -25    1.45    0.56
   9  -1  25    0.65    1.00
   9  -1  25    1.07    1.08
  -1  -8  22   80.17    5.05
  -1  -8  22   80.23    4.97
  -8   9  22   85.35    5.15
  -8   9  22   69.67    5.12
  -8   9  22   71.08    4.95
  -9   1 -22   79.53    5.13
  -9   1 -22   71.36    4.85
   9  -1  22   80.57    5.13
   9  -1  22   69.69    5.06
  -1  -8  19  131.33    8.61
  -1  -8  19  146.51    8.56
  -8   9  19  130.14    8.67
  -8   9  19  126.06    8.53
  -9   1 -19  143.68    8.48
   9  -1  19  128.22    8.65
   9  -1  19  125.25    8.61
   1   8 -16   15.06    1.21
  -1  -8  16   15.18    1.16
  -1  -8  16   17.07    1.18
  -1  -8  16   17.42    1.35
  -8   9  16   10.09    1.30
  -8   9  16   15.02    1.25
  -9   1 -16   12.97    1.34
  -9   1 -16   15.52    1.14
   9  -1  16   11.69    1.28
   9  -1  16   14.93    1.33
   1   8 -13   37.45    2.58
  -1  -8  13   38.50    2.50
  -1  -8  13   38.23    2.51
   8  -9 -13   41.29    2.73
  -8   9  13   32.69    2.68
  -9   1 -13   42.05    2.71
  -9   1 -13   38.16    2.57
   9  -1  13   41.35    2.68
   9  -1  13   44.21    2.69
   1   8 -10  329.20   19.17
   1   8 -10  304.85   19.33
  -1  -8  10  302.55   19.16
  -1  -8  10  296.71   19.12
   8  -9 -10  287.49   19.24
  -8   9  10  316.71   19.26
  -8   9  10  308.31   19.22
  -8   9  10  311.87   19.18
  -9   1 -10  312.80   19.24
  -9   1 -10  301.28   19.18
   9  -1  10  311.96   19.24
   9  -1  10  307.92   19.21
  -1  -8   7   93.68    6.29
   8  -9  -7  105.38    6.39
   8  -9  -7   97.11    6.28
  -8   9   7   94.34    6.37
  -8   9   7  103.73    6.30
  -9   1  -7  101.41    6.39
  -9   1  -7  116.04    6.36
   9  -1   7  114.47    6.42
   9  -1   7   89.08    6.34
  -1  -8   4    3.37    0.36
  -1  -8   4    3.47    0.44
   8  -9  -4    3.41    0.42
   8  -9  -4    3.04    0.31
  -8   9   4    3.66    0.39
  -8   9   4    2.26    0.54
  -8   9   4    2.59    0.31
  -9   1  -4    3.54    0.50
  -9   1  -4    3.60    0.52
   9  -1   4    2.86    0.45
   1   8  -1 2251.96  147.40
  -1  -8   1 2345.17  147.42
  -1  -8   1 2138.15  147.69
   8  -9  -1 2467.51  147.47
  -8   9   1 2545.93  147.50
  -8   9   1 2361.94  147.43
  -9   1  -1 2228.76  147.44
  -9   1  -1 2527.98  147.48
   9  -1   1 2417.54  147.47
   9  -1   1 2478.31  147.55
   1   8   2    0.86    0.36
   1   8   2    1.87    0.44
  -1  -8  -2    1.19    0.38
   8  -9   2    0.99    0.26
   8  -9   2    1.91    0.28
  -8   9  -2    1.20    0.27
  -8   9  -2    0.86    0.40
  -9   1   2    1.46    0.35
  -9   1   2    1.77    0.42
  -9   1   2    2.23    0.31
   9  -1  -2    1.37    0.41
   9  -1  -2    2.27    0.37
   1   8   5    2.30    0.42
   1   8   5    2.72    0.48
  -1  -8  -5    3.06    0.44
  -1  -8  -5    2.48    0.43
  -8   9  -5    2.44    0.30
  -8   9  -5    2.38    0.48
  -9   1   5    1.97    0.47
  -9   1   5    2.56    0.48
   9  -1  -5    2.10    0.48
   9  -1  -5    2.77    0.42
   1   8   8   95.08    5.47
  -1  -8  -8   91.90    5.46
  -1  -8  -8   82.24    5.43
   8  -9   8   93.34    5.38
   8  -9   8   83.98    5.40
  -8   9  -8   84.68    5.40
  -9   1   8   86.03    5.46
  -9   1   8   85.00    5.40
   9  -1  -8   81.33    5.45
   9  -1  -8   68.29    5.42
   1   8  11  324.69   19.77
  -1  -8 -11  320.00   19.77
  -1  -8 -11  341.57   19.78
   8  -9  11  330.03   19.69
   8  -9  11  282.63   19.70
  -8   9 -11  323.33   19.69
  -8   9 -11  300.90   19.67
  -9   1  11  325.81   19.78
  -9   1  11  314.52   19.69
  -9   1  11  305.62   19.85
   1   8  14  180.94   12.03
  -1  -8 -14  189.61   12.06
   8  -9  14  197.92   11.97
   8  -9  14  178.85   11.99
  -8   9 -14  204.12   12.00
  -8   9 -14  194.62   11.91
  -9   1  14  202.59   12.06
  -9   1  14  176.97   11.93
  -9   1  14  186.28   12.00
   9  -1 -14  197.75   12.06
   1   8  17  145.24    9.43
   1   8  17  147.40    9.42
  -1  -8 -17  150.89    9.45
  -1  -8 -17  143.67    9.31
   8  -9  17  143.01    9.20
   8  -9  17  145.85    9.38
  -8   9 -17  157.45    9.39
  -8   9 -17  156.11    9.23
  -9   1  17  140.76    9.27
  -9   1  17  143.41    9.38
   9  -1 -17  151.41    9.43
   1   8  20    1.22    0.88
  -1  -8 -20    0.27    0.82
  -1  -8 -20    1.30    0.58
   8  -9  20    0.75    0.70
   8  -9  20    1.89    0.72
   8  -9  20    0.37    0.13
   8  -9  20    1.47    0.84
  -9   1  20    0.97    0.71
  -9   1  20    1.06    0.55
  -9   1  20    2.00    0.78
   9  -1 -20    0.72    0.77
   1   8  23    9.38    1.30
   1   8  23   11.64    1.41
   1   8  23   13.30    1.34
   8  -9  23    9.26    1.21
   8  -9  23   10.32    1.11
   8  -9  23    9.08    1.24
  -9   1  23   11.20    1.20
  -9   1  23   10.14    0.95
  -9   1  23   11.03    1.23
   9  -1 -23    9.87    1.22
   1   8  26   18.52    1.74
   1   8  26   19.26    1.85
   1   8  26   17.02    1.84
  -1  -8 -26   17.13    1.43
   8  -9  26   16.25    1.68
   8  -9  26   15.73    1.49
   8  -9  26   17.75    1.78
  -9   1  26   17.09    1.62
  -9   1  26   33.11   12.73
  -9   1  26   17.34    1.83
   9  -1 -26   17.78    1.70
   1   8  29    4.34    1.23
   1   8  29    5.14    1.29
   1   8  29    4.73    1.44
  -1  -8 -29    3.75    0.86
   8  -9  29    4.81    1.11
   8  -9  29    4.90    0.92
   8  -9  29    5.47    1.35
  -9   1  29    3.13    1.18
  -9   1  29    5.13    1.07
  -9   1  29    3.13    1.29
   1   8  32   48.10    3.67
   1   8  32   48.30    3.70
   1   8  32   45.20    3.65
  -1  -8 -32   46.71    3.22
   8  -9  32   47.96    3.63
  -9   1  32   44.92    3.73
   8  -9  35    0.15    1.53
  -9   1  35    0.10    1.42
   1   8  38    4.22    1.66
   8  -9  38    0.31    1.73
  -9   1  38    3.02    1.71
   1   8  41    2.21    1.76
   8  -9  41    3.37    1.83
  -9   1  41    1.63    1.78
   1   8  44   -0.43    1.86
   8  -9  44    1.12    2.05
  -9   1  44    1.79    1.75
   1   8  47    1.30    2.25
   8  -9  47   -0.87    1.88
  -9   1  47   -0.06    1.85
  -1  -9  47    0.61    2.21
  -9  10  47    1.13    1.92
  10  -1  47    1.65    2.06
  -1  -9  44    1.69    1.76
  -9  10  44    3.36    2.25
  10  -1  44    3.25    2.33
  -1  -9  41    4.96    2.15
  -9  10  41    1.78    2.09
  10  -1  41    2.39    1.94
  -1  -9  38    1.28    1.53
  -9  10  38    1.66    1.51
  10  -1  38    0.89    1.71
  -1  -9  35    4.33    1.75
  -9  10  35    3.00    1.43
  -9  10  35    3.07    1.50
  10  -1  35    3.66    1.67
  -1  -9  32   45.52    3.53
  -9  10  32   47.70    3.60
  -9  10  32   44.85    3.67
  -9  10  32   43.96    3.64
 -10   1 -32   51.54    7.05
  10  -1  32   48.05    3.60
  -1  -9  29    1.20    0.97
  -1  -9  29    1.48    0.77
  -1  -9  29    1.94    1.25
  -9  10  29    1.25    1.16
  -9  10  29    0.68    1.27
  -9  10  29    2.29    1.19
 -10   1 -29   -0.29    1.30
 -10   1 -29    1.25    0.63
  10  -1  29    0.90    1.18
  10  -1  29    1.18    1.41
  -1  -9  26  127.66    7.92
  -1  -9  26  127.16    7.80
  -9  10  26  118.66    7.95
  -9  10  26  110.36    7.98
  -9  10  26  126.85    7.82
  -9  10  26  126.11    7.92
 -10   1 -26  121.32    7.99
 -10   1 -26  112.07    7.65
  10  -1  26  123.72    8.02
  10  -1  26  117.36    7.93
  -1  -9  23    3.27    0.89
  -1  -9  23    1.75    0.73
  -9  10  23    2.61    0.98
  -9  10  23    1.00    1.05
  -9  10  23    2.41    0.87
  -9  10  23    0.56    1.04
 -10   1 -23    3.12    0.99
 -10   1 -23    1.68    0.67
  10  -1  23    2.07    1.12
  10  -1  23    1.88    1.01
  -1  -9  20   22.59    1.80
  -1  -9  20   24.38    1.75
  -1  -9  20   22.27    1.93
  -9  10  20   22.07    1.90
  -9  10  20   19.80    1.95
  -9  10  20   24.59    1.81
  -9  10  20   23.64    1.89
 -10   1 -20   22.30    1.90
 -10   1 -20   22.96    1.68
  10  -1  20   24.62    1.90
  10  -1  20   24.93    1.93
   1   9 -17  736.39   43.87
  -1  -9  17  716.53   43.67
  -1  -9  17  690.65   43.97
  -9  10  17  694.06   43.81
  -9  10  17  701.43   43.72
  -9  10  17  704.06   43.73
 -10   1 -17  667.32   43.77
 -10   1 -17  695.83   43.66
  10  -1  17  701.00   43.79
   1   9 -14  168.80   11.14
  -1  -9  14  178.39   11.07
   9 -10 -14  175.34   11.29
  -9  10  14  187.04   11.28
  -9  10  14  194.17   11.22
  -9  10  14  173.00   11.17
 -10   1 -14  185.20   11.27
 -10   1 -14  171.21   11.13
  10  -1  14  176.34   11.23
  10  -1  14  171.63   11.21
   1   9 -11  213.81   13.52
   1   9 -11  219.92   13.72
  -1  -9  11  227.51   13.52
  -1  -9  11  210.40   13.49
   9 -10 -11  203.04   13.62
  -9  10  11  212.50   13.62
 -10   1 -11  206.45   13.60
 -10   1 -11  226.86   13.55
  10  -1  11  202.83   13.60
  10  -1  11  234.45   13.60
  -1  -9   8  468.66   26.42
  -1  -9   8  418.81   26.41
   9 -10  -8  434.04   26.50
  -9  10   8  407.58   26.47
 -10   1  -8  436.25   26.50
 -10   1  -8  418.78   26.46
  10  -1   8  427.34   26.51
  10  -1   8  377.95   26.45
  -1  -9   5   51.27    3.13
  -1  -9   5   53.67    3.18
   9 -10  -5   49.17    3.21
   9 -10  -5   46.64    3.11
  -9  10   5   45.80    3.23
 -10   1  -5   50.20    3.23
 -10   1  -5   48.81    3.21
  10  -1   5   56.81    3.26
  10  -1   5   44.75    3.18
   1   9  -2  101.65    6.30
   1   9  -2   96.11    6.38
  -1  -9   2  105.02    6.30
  -1  -9   2  111.39    6.36
   9 -10  -2  102.44    6.32
   9 -10  -2   92.49    6.25
  -9  10   2  109.95    6.34
  -9  10   2  111.46    6.40
 -10   1  -2  106.87    6.38
  10  -1   2   88.30    6.31
   1   9   1  768.09   49.34
   1   9   1  827.03   49.43
  -1  -9  -1  721.60   49.47
   9 -10   1  852.61   49.32
  -9  10  -1  742.13   49.30
  -9  10  -1  763.97   49.38
  -9  10  -1  831.65   49.40
 -10   1   1  792.12   49.37
 -10   1   1  827.36   49.39
  10  -1  -1  810.11   49.36
   1   9   4   25.97    1.67
   1   9   4   24.72    1.72
  -1  -9  -4   25.21    1.68
   9 -10   4   24.26    1.60
   9 -10   4   24.79    1.62
   9 -10   4   23.35    1.62
  -9  10  -4   24.84    1.61
  -9  10  -4   24.93    1.70
 -10   1   4   25.55    1.72
 -10   1   4   21.91    1.67
  10  -1  -4   25.25    1.72
   1   9   7 1771.03  109.73
  -1  -9  -7 1836.03  109.76
  -1  -9  -7 1588.48  110.04
   9 -10   7 1811.31  109.67
  -9  10  -7 1738.48  109.75
 -10   1   7 1878.75  109.80
 -10   1   7 1692.79  109.71
   1   9  10  337.65   18.42
  -1  -9 -10  299.12   18.39
  -1  -9 -10  276.43   18.38
   9 -10  10  275.96   18.29
  -9  10 -10  304.12   18.31
  -9  10 -10  291.61   18.32
 -10   1  10  287.63   18.39
 -10   1  10  292.42   18.33
   1   9  13  101.91    6.62
   1   9  13  112.22    6.63
  -1  -9 -13  105.20    6.56
   9 -10  13  101.82    6.52
   9 -10  13  104.22    6.58
  -9  10 -13   95.17    6.52
  -9  10 -13  102.50    6.50
 -10   1  13  106.16    6.63
 -10   1  13  102.25    6.53
 -10   1  13   98.37    6.57
  10  -1 -13  107.40    6.63
   1   9  16   88.26    5.91
   1   9  16   97.82    5.92
  -1  -9 -16   74.02    5.86
  -1  -9 -16   85.12    5.80
   9 -10  16   96.41    5.88
  -9  10 -16   84.55    5.82
  -9  10 -16   92.14    5.73
 -10   1  16   94.36    5.79
 -10   1  16   99.96    5.89
  10  -1 -16   95.53    5.92
   1   9  19   45.66    3.26
   1   9  19   45.05    3.27
  -1  -9 -19   49.87    3.28
  -1  -9 -19   45.22    3.10
   9 -10  19   46.49    3.15
   9 -10  19   44.04    2.94
   9 -10  19   47.17    3.22
 -10   1  19   49.22    3.23
 -10   1  19   48.91    3.08
 -10   1  19   47.20    3.22
  10  -1 -19   46.22    3.24
   1   9  22   27.15    2.20
   1   9  22   26.84    2.20
  -1  -9 -22   26.01    2.16
  -1  -9 -22   27.98    1.99
   9 -10  22   27.46    2.08
   9 -10  22   25.85    2.00
   9 -10  22   24.74    2.21
  -9  10 -22   43.76    2.95
 -10   1  22   27.23    2.16
 -10   1  22   24.82    1.91
 -10   1  22   22.68    2.12
  10  -1 -22   29.03    2.17
   1   9  25  283.43   17.75
   1   9  25  262.01   17.86
   1   9  25  266.79   17.70
  -1  -9 -25  273.83   17.52
   9 -10  25  284.56   17.66
   9 -10  25  287.57   17.70
 -10   1  25  280.14   17.68
  10  -1 -25  294.26   17.82
   1   9  28   -0.07    1.10
   1   9  28    0.60    1.18
   1   9  28   -0.24    1.13
  -1  -9 -28    0.41    0.75
   9 -10  28    0.00    0.98
   9 -10  28    0.21    0.86
   9 -10  28    0.50    1.15
 -10   1  28    0.14    0.89
   1   9  31   36.94    3.00
   1   9  31   40.41    3.05
   1   9  31   37.56    3.03
  -1  -9 -31   39.12    2.64
   9 -10  31   32.21    2.86
   9 -10  31   34.71    2.93
 -10   1  31   34.41    3.02
 -10   1  31   33.57    2.93
   1   9  34   14.54    2.00
   1   9  34   17.08    2.04
  -1  -9 -34   15.16    1.52
   9 -10  34   16.08    2.00
 -10   1  34   17.13    2.00
   1   9  37    3.33    1.51
   1   9  37    5.56    1.69
   9 -10  37    3.54    1.65
 -10   1  37    3.62    1.77
   1   9  40    7.95    2.04
   9 -10  40    9.74    2.05
 -10   1  40   10.41    1.94
   1   9  43    4.09    1.91
   9 -10  43    1.91    1.88
 -10   1  43    4.87    1.81
   1   9  46    1.03    2.04
   9 -10  46    0.61    1.94
 -10   1  46   -0.02    1.89
  -1 -10  48   -0.78    2.02
 -10  11  48   -0.19    2.22
  11  -1  48   -1.14    2.21
  -1 -10  45   -0.35    2.10
 -10  11  45    0.98    1.82
  11  -1  45   -1.53    1.94
  -1 -10  42    2.68    1.93
 -10  11  42    5.42    2.15
  11  -1  42    4.60    1.95
  -1 -10  39    3.73    1.66
 -10  11  39    4.67    1.74
  11  -1  39    3.78    1.84
  -1 -10  36    0.34    1.46
 -10  11  36   -0.08    1.34
 -10  11  36    1.34    1.47
  11  -1  36    0.14    1.64
  -1 -10  33    5.00    1.72
 -10  11  33    7.50    1.44
 -10  11  33    6.55    1.52
 -10  11  33    7.70    1.47
  11  -1  33    6.08    1.65
  -1 -10  30    1.68    1.14
 -10  11  30    3.13    1.18
 -10  11  30    2.04    1.26
 -10  11  30    1.77    1.02
 -10  11  30    1.62    1.18
 -11   1 -30    0.74    1.30
  11  -1  30    2.05    1.28
  11  -1  30    1.56    1.35
  -1 -10  27   24.78    1.99
  -1 -10  27   20.56    1.79
 -10  11  27   20.48    1.98
 -10  11  27   20.51    2.03
 -10  11  27   21.41    1.91
 -10  11  27   23.88    2.04
 -11   1 -27   23.39    1.69
  11  -1  27   19.94    2.07
  11  -1  27   22.29    2.04
  -1 -10  24   85.61    5.85
  -1 -10  24   89.18    5.79
 -10  11  24   95.55    5.99
 -10  11  24   79.01    5.98
 -10  11  24   89.08    5.86
 -10  11  24   88.96    5.92
 -11   1 -24   88.64    6.03
 -11   1 -24   91.99    5.73
  11  -1  24   84.09    5.97
  11  -1  24   91.85    5.96
  -1 -10  21   44.86    2.91
  -1 -10  21   41.53    2.81
  -1 -10  21   33.72    2.91
 -10  11  21   41.29    2.95
 -11   1 -21   40.04    3.00
  11  -1  21   41.87    3.07
  11  -1  21   43.88    3.02
   1  10 -18  328.46   22.48
  -1 -10  18  381.31   22.41
  -1 -10  18  355.03   22.29
  -1 -10  18  345.56   22.29
  -1 -10  18  374.42   22.65
 -10  11  18  334.16   22.67
 -10  11  18  365.21   22.57
 -10  11  18  365.94   22.46
 -10  11  18  366.35   22.47
 -11   1 -18  360.47   22.39
  11  -1  18  363.14   22.53
  11  -1  18  384.04   22.55
   1  10 -15   14.68    1.19
  -1 -10  15   14.75    1.18
  10 -11 -15   12.46    1.38
 -10  11  15   16.23    1.40
 -10  11  15   17.04    1.37
 -10  11  15   16.31    1.27
 -11   1 -15   13.38    1.36
 -11   1 -15   16.58    1.23
  11  -1  15   13.76    1.31
  11  -1  15   16.45    1.35
   1  10 -12   27.35    1.87
  -1 -10  12   28.17    1.88
  -1 -10  12   26.72    1.84
  10 -11 -12   24.24    2.00
 -10  11  12   28.65    2.04
 -10  11  12   33.06    1.92
 -11   1 -12   20.73    1.95
  11  -1  12   24.20    1.98
  11  -1  12   34.32    2.02
  -1 -10   9  559.10   34.32
  -1 -10   9  534.15   34.32
  10 -11  -9  516.06   34.41
 -10  11   9  580.30   34.42
 -10  11   9  558.90   34.42
 -10  11   9  563.19   34.33
 -11   1  -9  544.19   34.41
  11  -1   9  573.87   34.44
  11  -1   9  542.47   34.39
  -1 -10   6  211.34   13.04
  10 -11  -6  222.10   13.13
  10 -11  -6  210.32   13.02
 -10  11   6  190.68   13.10
 -10  11   6  189.07   13.13
 -10  11   6  210.06   13.03
  11  -1   6  215.75   13.15
  11  -1   6  219.07   13.10
   1  10  -3   25.66    1.98
  -1 -10   3   28.92    1.86
  -1 -10   3   30.31    1.92
  10 -11  -3   29.95    1.91
  10 -11  -3   26.90    1.81
 -10  11   3   27.71    1.82
 -11   1  -3   29.57    1.98
 -11   1  -3   27.05    1.94
  11  -1   3   33.74    2.00
  11  -1   3   28.91    1.91
   1  10   0  101.03    6.72
   1  10   0  116.81    6.81
  -1 -10   0  105.04    6.71
  -1 -10   0   94.46    6.76
  10 -11   0  105.07    6.72
  10 -11   0  115.10    6.68
 -10  11   0  104.46    6.72
 -10  11   0  108.27    6.80
 -11   1   0  105.75    6.79
 -11   1   0  109.54    6.78
   1  10   3   86.89    5.49
  -1 -10  -3   96.19    5.45
  10 -11   3   84.27    5.39
  10 -11   3   79.77    5.38
 -10  11  -3   89.19    5.39
 -10  11  -3   84.52    5.47
 -11   1   3   85.28    5.48
 -11   1   3   82.06    5.46
   1  10   6   33.07    2.11
  -1 -10  -6   34.37    2.08
  10 -11   6   30.67    1.96
  10 -11   6   26.63    1.97
 -10  11  -6   30.27    2.05
 -11   1   6   29.68    2.08
 -11   1   6   31.88    2.07
  11  -1  -6   27.44    2.03
   1  10   9 1212.40   76.30
   1  10   9 1219.82   76.33
  -1 -10  -9 1305.78   76.33
  -1 -10  -9 1151.00   76.48
  10 -11   9 1249.94   76.24
  10 -11   9 1165.67   76.28
 -10  11  -9 1267.28   76.23
 -11   1   9 1141.98   76.30
  11  -1  -9 1313.34   76.34
  11  -1  -9 1238.08   76.73
   1  10  12   10.47    1.06
   1  10  12   11.67    1.20
  -1 -10 -12   11.17    1.07
  -1 -10 -12   12.29    1.05
  10 -11  12   10.99    0.94
 -10  11 -12   10.95    0.95
 -10  11 -12   12.76    0.97
 -11   1  12   14.30    1.14
 -11   1  12   12.14    1.02
  11  -1 -12   12.10    1.10
   1  10  15   65.05    4.45
   1  10  15   70.28    4.47
  -1 -10 -15   60.73    4.42
  -1 -10 -15   69.53    4.39
  10 -11  15   67.01    4.35
 -10  11 -15   69.76    4.36
 -10  11 -15   65.91    4.31
 -11   1  15   65.37    4.34
 -11   1  15   68.58    4.39
  11  -1 -15   68.79    4.48
   1  10  18   65.77    5.06
   1  10  18   80.87    5.12
  -1 -10 -18   76.85    5.10
  -1 -10 -18   75.16    4.98
  10 -11  18   75.26    4.98
  10 -11  18   78.58    5.05
 -11   1  18   78.56    5.08
 -11   1  18   81.76    5.07
  11  -1 -18   77.94    5.10
   1  10  21    6.91    1.15
  -1 -10 -21    7.15    1.11
  -1 -10 -21    7.98    0.95
  10 -11  21    7.81    0.99
  10 -11  21    2.17    1.22
  10 -11  21    8.03    1.12
 -10  11 -21    6.64    1.00
 -10  11 -21   10.34    2.62
 -11   1  21    9.72    1.10
 -11   1  21    6.65    0.86
  11  -1 -21    8.16    1.11
   1  10  24   48.42    3.51
   1  10  24   48.69    3.68
   1  10  24   52.99    3.68
  -1 -10 -24   50.30    3.37
  10 -11  24   47.60    3.43
  10 -11  24   48.07    3.40
  10 -11  24   50.46    3.53
 -11   1  24   54.03    3.53
 -11   1  24   47.27    3.29
  11  -1 -24   49.61    3.54
   1  10  27   20.37    1.81
   1  10  27   15.55    1.88
   1  10  27   15.27    1.79
  -1 -10 -27   14.93    1.48
  10 -11  27   16.83    1.68
  10 -11  27   17.07    1.48
  10 -11  27   17.54    1.78
 -11   1  27   16.80    1.63
 -11   1  27   14.41    1.80
  11  -1 -27   18.57    1.74
   1  10  30   20.13    2.00
   1  10  30   20.46    2.09
   1  10  30   18.72    2.12
  -1 -10 -30   19.00    1.64
  10 -11  30   19.15    1.96
  10 -11  30   19.09    2.03
 -11   1  30   20.40    2.03
 -11   1  30   23.04    1.88
 -11   1  30   16.32    1.47
 -11   1  30   18.31    2.07
   1  10  33    7.97    1.52
   1  10  33    8.51    1.60
   1  10  33    6.82    1.64
  -1 -10 -33    6.47    1.14
  10 -11  33    8.65    1.57
 -11   1  33    6.26    1.49
   1  10  36   -0.37    1.36
   1  10  36    1.11    1.58
  10 -11  36    0.47    1.49
   1  10  39    0.23    1.72
  10 -11  39    2.33    1.69
 -11   1  39    0.71    1.51
   1  10  42    3.74    1.95
  10 -11  42    2.45    1.90
 -11   1  42    1.85    1.93
   1  10  45   -1.91    1.98
  10 -11  45   -1.56    1.98
 -11   1  45   -0.51    1.82
   1  10  48    0.22    2.06
  10 -11  48    1.58    2.06
 -11   1  48    1.00    1.85
  -1 -11  46    1.67    1.83
  12  -1  46    2.21    1.99
  -1 -11  43    4.84    1.90
 -11  12  43    7.26    1.92
  12  -1  43    1.20    1.99
  -1 -11  40    2.44    1.89
 -11  12  40    0.45    1.81
  12  -1  40    1.50    1.83
  -1 -11  37   24.43    2.48
 -11  12  37   24.46    2.50
 -11  12  37   22.34    2.64
  12  -1  37   24.16    2.65
  -1 -11  34    0.18    1.57
 -11  12  34    0.71    1.22
 -11  12  34    0.42    1.39
 -11  12  34    1.13    1.61
  12  -1  34    3.13    1.54
 -11  12  31   33.94    2.74
 -11  12  31   33.55    2.61
 -11  12  31   33.80    2.84
 -12   1 -31   33.34    2.84
 -12   1 -31   28.77    2.30
  12  -1  31   32.88    2.84
  12  -1  31   32.31    2.82
  -1 -11  28   13.57    1.61
  -1 -11  28   16.40    1.46
 -11  12  28   15.94    1.71
 -11  12  28   14.80    1.86
 -11  12  28   16.71    1.67
 -11  12  28   13.77    1.68
 -12   1 -28   16.32    1.80
  12  -1  28   16.35    1.80
  12  -1  28   15.59    1.87
  -1 -11  25    0.06    0.86
  -1 -11  25    0.43    0.70
  -1 -11  25    0.13    1.09
 -11  12  25    0.53    0.93
 -11  12  25   -0.57    1.16
 -11  12  25    0.51    0.86
 -11  12  25    0.15    0.95
 -12   1 -25    1.14    1.03
 -12   1 -25    0.65    0.76
  12  -1  25    0.91    1.24
  -1 -11  22  168.71   10.71
  -1 -11  22  169.71   10.60
  -1 -11  22  156.82   10.75
 -11  12  22  172.53   10.82
 -11  12  22  149.74   10.78
 -11  12  22  165.29   10.67
 -11  12  22  167.13   10.69
 -12   1 -22  167.10   10.79
 -12   1 -22  174.80   10.59
  12  -1  22  172.09   10.80
  12  -1  22  165.22   10.78
   1  11 -19  154.22   10.09
  -1 -11  19  161.77    9.91
  -1 -11  19  159.80   10.20
 -11  12  19  168.63   10.27
 -11  12  19  151.86   10.09
 -11  12  19  157.36   10.09
 -12   1 -19  165.47   10.20
 -12   1 -19  148.27   10.00
  12  -1  19  159.51   10.17
  12  -1  19  159.02   10.14
   1  11 -16  402.41   26.66
  -1 -11  16  444.92   26.65
  -1 -11  16  453.58   26.59
 -11  12  16  431.17   26.80
 -11  12  16  409.58   26.71
 -11  12  16  412.55   26.69
 -12   1 -16  419.53   26.77
 -12   1 -16  444.94   26.67
  12  -1  16  426.48   26.77
  12  -1  16  397.78   26.72
  -1 -11  13  706.79   40.74
  -1 -11  13  618.23   40.69
  11 -12 -13  684.37   40.94
 -11  12  13  616.18   40.83
 -11  12  13  702.19   40.84
 -11  12  13  663.70   40.78
 -12   1 -13  629.19   40.83
 -12   1 -13  651.48   40.77
  12  -1  13  607.49   40.82
  12  -1  13  680.00   40.83
  -1 -11  10   51.38    3.21
  -1 -11  10   47.32    3.23
  11 -12 -10   48.89    3.34
 -11  12  10   51.75    3.36
 -11  12  10   45.68    3.33
 -11  12  10   47.77    3.22
 -12   1 -10   51.32    3.35
 -12   1 -10   51.08    3.30
  12  -1  10   52.43    3.37
  12  -1  10   51.04    3.31
   1  11  -7    2.25    0.38
  -1 -11   7    2.13    0.35
  -1 -11   7    2.53    0.49
  11 -12  -7    1.58    0.60
  11 -12  -7    2.92    0.35
 -11  12   7    0.88    0.56
 -11  12   7    2.73    0.64
 -11  12   7    3.19    0.39
 -12   1  -7    0.99    0.57
 -12   1  -7    2.64    0.57
  12  -1   7    1.27    0.60
   1  11  -4 1296.49   77.37
  -1 -11   4 1276.03   77.24
  -1 -11   4 1177.63   77.37
  11 -12  -4 1259.57   77.30
 -11  12   4 1223.22   77.29
 -11  12   4 1237.46   77.35
 -11  12   4 1216.73   77.23
 -12   1  -4 1266.06   77.33
  12  -1   4 1259.72   77.33
   1  11  -1    0.31    0.32
   1  11  -1    0.43    0.55
  -1 -11   1    0.25    0.34
  11 -12  -1    0.68    0.38
  11 -12  -1    0.67    0.21
 -11  12   1    0.48    0.37
 -11  12   1    0.49    0.23
 -12   1  -1    0.32    0.48
 -12   1  -1    0.40    0.51
  12  -1   1    0.60    0.49
   1  11   2 3808.30  235.23
   1  11   2 3736.22  235.38
  -1 -11  -2 3895.08  236.02
  11 -12   2 3717.99  235.23
  11 -12   2 3717.90  235.19
 -12   1   2 3978.79  235.27
 -12   1   2 3712.89  235.31
  12  -1  -2 4093.59  235.35
  12  -1  -2 3630.34  235.24
   1  11   5    1.29    0.48
   1  11   5    1.90    0.58
  -1 -11  -5    0.83    0.43
  -1 -11  -5    1.22    0.51
  11 -12   5    0.96    0.32
  11 -12   5    0.71    0.33
 -11  12  -5    1.24    0.60
 -12   1   5    0.86    0.49
 -12   1   5    1.50    0.51
  12  -1  -5    0.82    0.52
  12  -1  -5    1.07    0.52
   1  11   8    1.99    0.54
   1  11   8    2.16    0.62
  -1 -11  -8    2.37    0.52
  -1 -11  -8    2.95    0.56
  11 -12   8    2.31    0.36
  11 -12   8    1.46    0.46
 -11  12  -8    2.22    0.38
 -11  12  -8    1.78    0.59
 -12   1   8    2.26    0.57
 -12   1   8    1.76    0.59
  12  -1  -8    2.33    0.63
  12  -1  -8    0.99    0.54
   1  11  11  399.32   24.77
  -1 -11 -11  401.94   24.75
  -1 -11 -11  403.82   24.78
  11 -12  11  382.18   24.66
  11 -12  11  439.92   24.73
 -11  12 -11  374.67   24.65
 -11  12 -11  395.27   24.69
 -12   1  11  414.09   24.71
  12  -1 -11  365.84   24.74
   1  11  14   33.93    2.37
   1  11  14   29.85    2.32
  -1 -11 -14   33.33    2.32
  -1 -11 -14   27.52    2.24
  11 -12  14   32.38    2.18
  11 -12  14   30.52    2.24
 -11  12 -14   35.54    2.20
 -11  12 -14   31.77    2.19
 -12   1  14   33.95    2.34
 -12   1  14   34.49    2.24
  12  -1 -14   30.46    2.32
   1  11  17  845.15   50.88
   1  11  17  831.74   50.90
  -1 -11 -17  817.36   50.95
  -1 -11 -17  813.63   50.85
  11 -12  17  798.85   50.77
  11 -12  17  809.40   50.82
 -11  12 -17  799.80   50.82
 -11  12 -17  852.22   50.74
 -12   1  17  799.04   50.86
 -12   1  17  798.22   50.75
  12  -1 -17  805.03   50.87
   1  11  20  373.41   22.17
   1  11  20  351.29   22.14
  -1 -11 -20  374.69   22.26
  -1 -11 -20  331.43   22.02
  11 -12  20  353.08   22.04
 -11  12 -20  363.11   22.15
 -11  12 -20  337.08   21.92
 -12   1  20  364.83   22.13
 -12   1  20  352.01   21.99
  12  -1 -20  347.56   22.13
   1  11  23   27.71    2.17
   1  11  23   25.36    2.17
  -1 -11 -23   27.05    1.94
  11 -12  23   24.65    1.99
  11 -12  23   23.71    1.93
  11 -12  23   27.26    1.76
 -11  12 -23   47.82    7.75
 -12   1  23   23.61    2.04
 -12   1  23   25.83    1.89
 -12   1  23   23.20    2.08
  12  -1 -23   21.16    2.04
   1  11  26   75.12    5.45
   1  11  26   76.85    5.60
   1  11  26   81.25    5.50
  -1 -11 -26   72.91    5.24
  11 -12  26   76.00    5.38
  11 -12  26   79.19    5.28
  11 -12  26   92.14    5.50
 -12   1  26   84.54    5.43
 -12   1  26   79.81    5.45
  12  -1 -26   89.41    5.51
   1  11  29   34.48    2.83
   1  11  29   35.57    2.99
   1  11  29   33.83    2.92
  -1 -11 -29   37.02    2.60
  11 -12  29   32.01    2.73
  11 -12  29   34.28    2.85
 -12   1  29   38.39    2.75
 -12   1  29   32.69    2.45
 -12   1  29   35.73    2.90
  12  -1 -29   35.50    2.87
   1  11  32   31.92    2.74
   1  11  32   30.74    2.81
   1  11  32   30.48    2.79
  -1 -11 -32   29.70    2.39
  11 -12  32   28.12    2.79
 -12   1  32   31.98    2.62
 -12   1  32   32.83    2.70
   1  11  35   32.24    2.84
   1  11  35   24.37    2.89
  -1 -11 -35   26.75    2.25
  11 -12  35   32.50    2.77
 -12   1  35   26.53    2.61
   1  11  38    1.99    1.89
  11 -12  38    1.89    1.67
 -12   1  38    1.62    1.61
   1  11  41    6.08    1.87
  11 -12  41    6.12    2.17
 -12   1  41    3.99    1.84
   1  11  44    0.00    1.83
  11 -12  44   -0.30    1.82
 -12   1  44    0.37    2.04
   1  11  47   -0.45    2.02
  11 -12  47    0.23    1.95
 -12   1  47    0.00    1.87
  -1 -12  47    2.25    2.00
 -12  13  47    1.42    2.19
  13  -1  47    1.21    2.17
  -1 -12  44    0.22    1.81
  13  -1  44    1.29    1.89
  -1 -12  41   -0.22    1.69
 -12  13  41    0.92    1.67
  13  -1  41   -1.61    1.89
  -1 -12  38    3.87    1.64
 -12  13  38    1.75    1.93
  13  -1  38    2.43    1.74
  -1 -12  35   -0.06    1.45
 -12  13  35   -0.02    1.43
 -12  13  35   -0.54    1.67
  13  -1  35    0.91    1.75
 -12  13  32   31.74    2.50
 -12  13  32   26.48    2.55
 -12  13  32   25.18    2.35
 -12  13  32   31.80    2.60
 -13   1 -32   23.84    2.04
  13  -1  32   25.69    2.58
  -1 -12  29    1.43    0.94
 -12  13  29    1.47    1.10
 -12  13  29    1.79    1.31
 -12  13  29    0.99    1.13
 -13   1 -29    1.34    1.20
 -13   1 -29    1.81    0.87
  13  -1  29    1.13    1.32
  13  -1  29    1.81    1.35
  -1 -12  26   39.29    2.87
  -1 -12  26   39.56    2.74
  -1 -12  26   42.21    3.03
 -12  13  26   36.41    2.94
 -12  13  26   37.00    3.10
 -12  13  26   37.57    2.88
 -12  13  26   39.51    2.93
 -13   1 -26   37.21    2.72
  13  -1  26   40.36    3.09
  13  -1  26   39.15    3.11
  -1 -12  23    8.45    1.18
  -1 -12  23    9.66    1.06
  -1 -12  23   13.16    4.10
  -1 -12  23   11.86    1.61
  -1 -12  23   13.30    1.45
 -12  13  23   12.38    1.36
 -12  13  23   11.61    1.50
 -12  13  23   11.12    1.35
 -12  13  23   13.08    1.43
 -13   1 -23   10.38    1.43
 -13   1 -23   12.28    1.13
  13  -1  23    9.56    1.36
  13  -1  23   12.32    1.56
   1  12 -20  126.65    8.18
  -1 -12  20  125.10    8.25
 -12  13  20  133.68    8.32
 -12  13  20  129.93    8.32
 -12  13  20  124.88    8.19
 -12  13  20  122.49    8.16
 -13   1 -20  130.22    8.29
 -13   1 -20  123.52    8.09
  13  -1  20  128.91    8.27
  13  -1  20  126.47    8.26
   1  12 -17   79.43    5.30
  -1 -12  17   80.83    5.29
  -1 -12  17   85.27    5.24
  12 -13 -17   79.21    5.53
 -12  13  17   83.11    5.51
 -12  13  17   78.53    5.42
 -12  13  17   83.32    5.37
 -13   1 -17   84.59    5.35
  13  -1  17   77.49    5.45
  13  -1  17   88.86    5.46
  -1 -12  14  789.36   49.35
  -1 -12  14  779.58   49.34
 -12  13  14  759.15   49.49
 -12  13  14  832.08   49.49
 -12  13  14  793.52   49.42
 -13   1 -14  813.85   49.51
 -13   1 -14  833.53   49.44
  13  -1  14  759.90   49.46
   1  12 -11    2.36    0.46
  -1 -12  11    3.19    0.45
  -1 -12  11    2.46    0.52
  12 -13 -11    2.91    0.68
 -12  13  11    2.78    0.70
 -12  13  11    1.55    0.72
 -12  13  11    1.70    0.49
 -13   1 -11    2.90    0.73
 -13   1 -11    2.78    0.62
  13  -1  11    2.42    0.69
   1  12  -8   19.03    1.21
   1  12  -8   15.05    1.44
  -1 -12   8   18.98    1.19
  -1 -12   8   14.30    1.26
  12 -13  -8   16.97    1.38
 -12  13   8   16.06    1.37
 -12  13   8   14.75    1.39
 -12  13   8   15.71    1.19
 -13   1  -8   17.83    1.38
 -13   1  -8   18.43    1.33
  13  -1   8   17.23    1.38
   1  12  -5  375.77   23.14
   1  12  -5  417.55   23.31
  -1 -12   5  351.71   23.12
  12 -13  -5  347.82   23.20
  12 -13  -5  381.44   23.11
 -12  13   5  352.95   23.20
 -12  13   5  372.45   23.26
 -12  13   5  408.40   23.14
 -13   1  -5  340.72   23.23
 -13   1  -5  349.62   23.21
  13  -1   5  375.29   23.25
   1  12  -2  254.48   14.98
  -1 -12   2  251.11   14.84
  -1 -12   2  231.89   14.91
  12 -13  -2  243.80   14.87
  12 -13  -2  236.34   14.78
 -12  13   2  234.78   14.87
 -12  13   2  262.79   14.97
 -12  13   2  221.93   14.78
  13  -1   2  258.16   14.95
  13  -1   2  225.57   14.88
   1  12   1 1145.37   69.66
   1  12   1 1165.82   69.77
  -1 -12  -1 1236.62   69.92
  12 -13   1 1079.16   69.60
  12 -13   1 1113.93   69.59
 -12  13  -1 1069.09   69.60
 -12  13  -1 1133.09   69.72
 -13   1   1 1181.37   69.72
  13  -1  -1 1122.67   69.70
  13  -1  -1 1086.90   69.66
   1  12   4  856.92   55.15
   1  12   4  902.46   55.24
  -1 -12  -4  876.92   55.14
  12 -13   4  870.72   55.10
  12 -13   4  874.51   55.28
 -12  13  -4  855.88   55.09
 -12  13  -4  872.32   55.20
 -13   1   4  890.27   55.21
 -13   1   4  887.51   55.20
  13  -1  -4  981.44   55.25
  13  -1  -4  953.37   55.18
   1  12   7    7.65    0.72
   1  12   7    5.68    0.83
  -1 -12  -7    7.34    0.72
  -1 -12  -7    7.35    0.77
  12 -13   7    6.47    0.58
  12 -13   7    5.42    0.63
 -12  13  -7    6.32    0.60
 -13   1   7    7.28    0.81
  13  -1  -7    5.72    0.79
  13  -1  -7    5.61    0.74
   1  12  10    2.79    0.63
   1  12  10    1.70    0.78
  -1 -12 -10    2.63    0.62
  -1 -12 -10    2.72    0.66
  12 -13  10    3.39    0.45
  12 -13  10    2.45    0.58
 -12  13 -10    3.35    0.46
 -13   1  10    2.69    0.59
  13  -1 -10    2.93    0.68
  13  -1 -10    0.72    0.66
   1  12  13  398.38   25.71
   1  12  13  395.13   25.73
  -1 -12 -13  398.90   25.72
  12 -13  13  407.53   25.62
  12 -13  13  414.39   25.67
 -12  13 -13  417.65   25.62
 -12  13 -13  432.76   25.66
 -13   1  13  401.37   25.72
 -13   1  13  416.72   25.66
  13  -1 -13  414.62   25.73
   1  12  16    2.71    0.80
   1  12  16    3.95    0.93
  -1 -12 -16    3.28    0.77
  -1 -12 -16    2.77    0.71
  12 -13  16    3.55    0.61
  12 -13  16    3.98    0.87
 -12  13 -16    2.83    0.59
 -12  13 -16    3.60    0.66
 -13   1  16    2.49    0.77
 -13   1  16    3.03    0.67
 -13   1  16    4.31    0.75
  13  -1 -16    3.85    0.82
   1  12  19  699.28   43.31
   1  12  19  708.21   43.34
  -1 -12 -19  740.26   43.47
  -1 -12 -19  660.05   43.24
  12 -13  19  697.11   43.21
  12 -13  19  725.36   43.28
 -12  13 -19  676.62   43.28
 -12  13 -19  691.65   43.13
 -13   1  19  668.45   43.30
 -13   1  19  693.70   43.19
 -13   1  19  659.72   43.28
  13  -1 -19  721.52   43.33
   1  12  22    0.34    0.91
   1  12  22   -0.54    1.02
  -1 -12 -22   -0.26    0.92
  -1 -12 -22   -0.57    0.82
  12 -13  22    0.28    0.75
  12 -13  22    1.19    0.92
 -12  13 -22   -0.13    0.76
 -12  13 -22    5.89    1.17
 -13   1  22    0.70    0.86
 -13   1  22    0.21    0.75
 -13   1  22    0.93    1.02
  13  -1 -22    0.25    0.86
   1  12  25    0.15    1.00
   1  12  25    2.16    1.19
   1  12  25    0.28    1.12
  -1 -12 -25    0.94    0.82
  12 -13  25    1.18    0.91
  12 -13  25    1.10    0.76
 -13   1  25    0.55    0.87
 -13   1  25    0.78    0.79
 -13   1  25    0.99    1.01
  13  -1 -25    0.51    0.94
   1  12  28   21.73    2.13
   1  12  28   19.93    2.24
   1  12  28   23.89    2.23
  -1 -12 -28   23.34    1.88
  12 -13  28   20.36    1.98
 -13   1  28   23.52    2.00
 -13   1  28   24.14    1.83
 -13   1  28   22.89    2.09
  13  -1 -28   23.53    2.09
   1  12  31    7.36    1.44
   1  12  31    9.22    1.66
   1  12  31   10.41    1.68
 -13   1  31    9.21    1.30
 -13   1  31    9.58    1.54
  13  -1 -31    9.13    1.52
   1  12  34    7.28    1.48
   1  12  34    7.07    1.64
   1  12  34    5.17    1.67
  -1 -12 -34    5.31    1.18
 -13   1  34    4.35    1.70
   1  12  37   16.90    2.15
   1  12  37   15.38    2.11
  12 -13  37   14.96    2.41
 -13   1  37   11.72    2.02
   1  12  40    2.41    1.86
  12 -13  40    1.99    1.72
 -13   1  40    1.51    1.59
   1  12  43    1.11    1.89
  12 -13  43    2.05    1.84
 -13   1  43    2.20    2.07
   1  12  46    4.84    2.09
  12 -13  46    2.33    2.39
 -13   1  46    2.49    1.87
  -1 -13  45    1.87    1.89
 -13  14  45    2.48    1.85
  14  -1  45    1.34    2.10
  -1 -13  42    1.25    1.77
 -13  14  42    1.93    1.70
  14  -1  42   -0.96    1.94
  -1 -13  39    1.11    1.71
  14  -1  39    0.00    1.92
 -13  14  36   17.78    2.29
 -13  14  36   20.96    2.45
  14  -1  36   18.07    2.36
 -13  14  33    4.02    1.28
 -13  14  33    4.78    1.53
 -13  14  33    2.81    1.36
 -13  14  33    3.08    1.55
 -13  14  30   13.92    1.73
 -13  14  30   15.66    1.94
 -13  14  30   17.47    1.72
 -13  14  30   15.91    1.79
 -14   1 -30   15.88    1.89
 -14   1 -30   13.92    1.46
  14  -1  30   15.11    1.92
  14  -1  30   13.49    1.92
  -1 -13  27   20.45    1.79
  -1 -13  27   19.54    1.57
  -1 -13  27   20.43    2.00
 -13  14  27   17.43    1.82
 -13  14  27   19.00    2.05
 -13  14  27   15.66    1.76
 -13  14  27   21.37    1.98
 -14   1 -27   19.20    2.09
 -14   1 -27   18.76    1.60
  14  -1  27   17.48    1.97
  14  -1  27   16.23    1.97
  -1 -13  24   13.92    1.33
  -1 -13  24   11.74    1.15
  -1 -13  24   10.46    1.51
 -13  14  24   13.94    1.47
 -13  14  24   11.22    1.58
 -13  14  24   10.30    1.40
 -13  14  24   12.61    1.49
 -14   1 -24   10.98    1.49
 -14   1 -24   12.25    1.21
  14  -1  24   14.06    1.57
  14  -1  24   12.98    1.57
  -1 -13  21   87.61    5.92
  -1 -13  21   87.19    5.71
  -1 -13  21   94.40    6.05
 -13  14  21   93.00    5.98
 -13  14  21   96.05    5.95
 -14   1 -21   82.36    6.03
  14  -1  21   91.66    6.04
  14  -1  21   94.19    6.02
   1  13 -18   41.94    2.95
  -1 -13  18   42.20    2.93
  -1 -13  18   45.56    2.90
  13 -14 -18   42.40    3.23
 -13  14  18   47.97    3.25
 -13  14  18   47.12    3.16
 -13  14  18   47.01    3.07
 -14   1 -18   42.04    3.18
 -14   1 -18   43.97    3.02
  14  -1  18   40.57    3.14
  14  -1  18   45.24    3.16
  -1 -13  15    1.84    0.45
  13 -14 -15    1.67    0.83
 -13  14  15    2.12    0.84
 -13  14  15    1.31    0.77
 -13  14  15    0.79    0.71
 -14   1 -15    2.04    0.83
 -14   1 -15    1.82    0.63
  14  -1  15    1.41    0.84
   1  13 -12  436.72   26.98
  -1 -13  12  445.36   26.98
 -13  14  12  447.88   27.14
 -13  14  12  420.17   27.00
 -14   1 -12  411.24   27.11
  14  -1  12  432.56   27.15
   1  13  -9   35.40    2.23
   1  13  -9   26.26    2.43
  -1 -13   9   37.18    2.24
  -1 -13   9   39.06    2.33
  13 -14  -9   34.41    2.40
 -13  14   9   33.44    2.38
 -13  14   9   28.47    2.40
 -13  14   9   29.99    2.22
 -14   1  -9   38.74    2.44
 -14   1  -9   34.54    2.36
  14  -1   9   36.68    2.44
  14  -1   9   30.96    2.37
   1  13  -6  322.53   19.89
   1  13  -6  349.82   20.08
  -1 -13   6  308.97   19.88
  13 -14  -6  329.48   20.01
 -13  14   6  322.77   19.99
 -13  14   6  313.93   20.04
 -13  14   6  301.53   19.87
 -14   1  -6  313.74   20.02
 -14   1  -6  319.12   19.99
  14  -1   6  331.36   20.03
  14  -1   6  340.12   19.99
   1  13  -3   49.57    3.51
  -1 -13   3   53.88    3.36
  -1 -13   3   46.29    3.42
  13 -14  -3   57.40    3.45
  13 -14  -3   69.50    3.80
 -13  14   3   55.23    3.44
 -13  14   3   51.64    3.52
 -13  14   3   48.97    3.31
 -14   1  -3   53.93    3.49
 -14   1  -3   50.53    3.47
  14  -1   3   58.19    3.51
  14  -1   3   51.24    3.43
   1  13   0   46.78    2.74
   1  13   0   38.73    2.85
  -1 -13   0   47.61    2.74
  -1 -13   0   47.13    2.82
  13 -14   0   41.15    2.73
  13 -14   0   38.30    2.64
 -13  14   0   43.81    2.74
 -13  14   0   49.06    2.89
 -13  14   0   37.90    2.66
 -14   1   0   40.35    2.82
 -14   1   0   40.77    2.79
  14  -1   0   46.27    2.86
  14  -1   0   38.07    2.77
   1  13   3   19.04    1.31
   1  13   3   17.42    1.42
  -1 -13  -3   20.26    1.32
  -1 -13  -3   19.54    1.39
  13 -14   3   17.65    1.25
  13 -14   3   16.72    1.21
  13 -14   3   16.27    1.21
 -13  14  -3   18.87    1.25
 -13  14  -3   20.06    1.46
 -14   1   3   16.43    1.37
  14  -1  -3   19.25    1.41
  14  -1  -3   13.53    1.31
   1  13   6 1025.72   66.42
   1  13   6 1115.29   66.54
  -1 -13  -6 1057.18   66.42
  -1 -13  -6 1162.78   66.70
  13 -14   6 1061.95   66.35
  13 -14   6 1105.93   66.46
 -13  14  -6 1029.79   66.36
 -13  14  -6 1054.61   66.46
 -14   1   6 1066.54   66.46
  14  -1  -6 1158.52   66.52
  14  -1  -6 1020.30   66.42
   1  13   9  434.78   28.23
   1  13   9  468.10   28.31
  -1 -13  -9  456.50   28.25
  -1 -13  -9  502.05   28.36
  13 -14   9  430.34   28.14
  13 -14   9  445.55   28.20
 -13  14  -9  434.70   28.15
 -14   1   9  475.78   28.30
  14  -1  -9  470.99   28.30
  14  -1  -9  464.07   28.29
   1  13  12  487.47   29.79
   1  13  12  466.80   29.81
  -1 -13 -12  511.54   29.81
  -1 -13 -12  515.98   29.86
  13 -14  12  451.20   29.67
  13 -14  12  449.23   29.72
 -13  14 -12  485.26   29.69
 -13  14 -12  485.10   29.75
 -14   1  12  495.19   29.82
 -14   1  12  468.07   29.74
  14  -1 -12  457.54   29.79
   1  13  15   11.41    1.17
   1  13  15   12.58    1.26
  -1 -13 -15   11.68    1.14
  13 -14  15   11.09    1.00
  13 -14  15   11.99    1.16
 -13  14 -15   11.81    1.03
 -14   1  15    9.58    1.15
 -14   1  15   11.49    1.12
 -14   1  15   11.54    1.12
  14  -1 -15    9.68    1.17
   1  13  18   21.29    1.69
   1  13  18   19.35    1.75
  -1 -13 -18   20.90    1.64
  -1 -13 -18   15.25    1.55
  13 -14  18   20.78    1.51
  13 -14  18   18.55    1.61
 -13  14 -18   22.97    1.56
 -13  14 -18   17.97    1.47
 -14   1  18   16.73    1.66
 -14   1  18   15.96    1.55
  14  -1 -18   19.21    1.72
   1  13  21    2.46    1.10
  -1 -13 -21    1.51    0.88
  -1 -13 -21    1.92    0.86
  13 -14  21    1.30    0.73
  13 -14  21    2.07    1.07
 -13  14 -21    1.44    0.78
 -13  14 -21    1.45    0.57
 -14   1  21    0.98    0.86
 -14   1  21    2.33    0.84
 -14   1  21    1.78    0.91
  14  -1 -21    2.55    0.93
   1  13  24   18.66    1.75
   1  13  24   17.60    1.84
  -1 -13 -24   19.50    1.76
  -1 -13 -24   17.12    1.59
  13 -14  24   17.46    1.60
  13 -14  24   18.40    1.55
  13 -14  24   17.16    1.69
 -14   1  24   16.42    1.66
 -14   1  24   18.97    1.53
 -14   1  24   17.79    1.72
  14  -1 -24   14.69    1.69
   1  13  27   29.87    2.40
   1  13  27   26.22    2.52
   1  13  27   24.56    2.43
  -1 -13 -27   26.46    2.23
  13 -14  27   25.35    2.25
  13 -14  27   24.64    2.08
  13 -14  27   28.92    2.37
 -13  14 -27   31.07    6.02
 -14   1  27   30.43    2.33
 -14   1  27   28.94    2.13
 -14   1  27   27.69    2.33
  14  -1 -27   31.13    2.38
   1  13  30   30.03    2.65
   1  13  30   36.52    2.94
   1  13  30   28.99    2.77
  -1 -13 -30   32.94    2.50
  13 -14  30   33.03    2.81
 -14   1  30   30.12    2.55
 -14   1  30   30.78    2.35
 -14   1  30   30.87    2.72
  14  -1 -30   32.23    2.65
   1  13  33   -0.38    1.22
   1  13  33   -0.01    1.41
  -1 -13 -33    0.60    0.95
  13 -14  33    0.11    1.34
 -14   1  33    0.80    1.37
   1  13  36    0.65    1.53
   1  13  36    0.91    1.69
  -1 -13 -36    1.20    1.08
 -14   1  36    5.28    1.54
   1  13  39    3.46    1.81
 -14   1  39    2.11    1.94
   1  13  42    0.27    2.06
 -14   1  42    1.41    1.88
   1  13  45    0.01    2.32
 -14   1  45    2.29    1.84
  -1 -14  46    1.84    2.29
 -14  15  46    1.26    1.87
  15  -1  46    0.13    1.99
  -1 -14  43    0.53    1.71
 -14  15  43    0.67    1.94
  15  -1  43    0.17    2.02
  -1 -14  40    2.12    1.71
 -14  15  40    0.20    1.58
  15  -1  40    1.60    1.84
  15  -1  37   23.05    2.65
 -14  15  34    1.72    1.42
 -14  15  34    1.97    1.41
  15  -1  34    1.37    1.61
  -1 -14  31    0.78    1.36
 -14  15  31   -0.69    1.12
 -14  15  31   -0.56    1.39
 -14  15  31    1.15    1.23
 -14  15  31    0.22    1.42
 -15   1 -31    0.39    1.29
 -15   1 -31    0.12    0.90
  15  -1  31    0.30    1.40
  -1 -14  28    0.32    0.96
  -1 -14  28    1.56    1.28
 -14  15  28    0.43    1.02
 -14  15  28    1.41    1.32
 -14  15  28    1.50    1.18
 -14  15  28    0.59    1.34
 -15   1 -28    0.21    1.18
 -15   1 -28    1.15    0.93
  15  -1  28    0.51    1.19
  15  -1  28    0.54    1.33
  -1 -14  25   33.51    2.30
  -1 -14  25   51.77    5.07
  -1 -14  25   26.59    2.41
 -14  15  25   32.63    2.43
 -14  15  25   29.18    2.58
 -14  15  25   27.72    2.40
 -14  15  25   28.37    2.43
 -15   1 -25   26.54    2.19
  15  -1  25   29.79    2.54
  15  -1  25   28.44    2.58
  -1 -14  22   58.37    4.17
  -1 -14  22   63.75    4.10
  -1 -14  22   55.11    4.31
 -14  15  22   72.53    4.39
 -14  15  22   53.15    4.36
 -14  15  22   63.34    4.25
 -15   1 -22   63.06    4.39
 -15   1 -22   65.00    4.20
  15  -1  22   61.56    4.39
  15  -1  22   64.02    4.36
  -1 -14  19  218.65   13.28
  -1 -14  19  207.89   13.23
  14 -15 -19  217.54   13.67
 -14  15  19  211.19   13.51
 -14  15  19  206.26   13.42
 -14  15  19  211.39   13.36
 -15   1 -19  218.95   13.51
 -15   1 -19  203.21   13.33
  15  -1  19  206.43   13.50
  -1 -14  16    1.98    0.56
  14 -15 -16    1.84    0.95
 -14  15  16    1.33    0.92
 -14  15  16    1.87    0.81
 -14  15  16    1.73    0.69
 -15   1 -16    2.47    0.88
 -15   1 -16    2.14    0.78
  15  -1  16    1.61    0.89
   1  14 -13   31.35    2.04
   1  14 -13   26.02    2.33
  -1 -14  13   32.85    2.03
  -1 -14  13   30.56    2.09
  14 -15 -13   28.23    2.27
 -14  15  13   29.62    2.27
 -14  15  13   26.62    2.06
 -15   1 -13   30.75    2.31
 -15   1 -13   28.66    2.18
  15  -1  13   31.14    2.22
   1  14 -10  302.24   19.08
   1  14 -10  289.10   19.28
  -1 -14  10  315.99   19.09
  -1 -14  10  322.14   19.15
 -14  15  10  292.74   19.23
 -14  15  10  302.40   19.26
 -14  15  10  293.90   19.09
 -15   1 -10  319.73   19.27
 -15   1 -10  301.72   19.20
  15  -1  10  310.05   19.27
  15  -1  10  315.17   19.21
   1  14  -7   22.15    1.48
   1  14  -7   20.02    1.73
  -1 -14   7   23.99    1.49
  -1 -14   7   23.18    1.59
  14 -15  -7   21.33    1.63
  14 -15  -7   20.60    1.43
 -14  15   7   21.55    1.58
 -14  15   7   23.01    1.75
 -14  15   7   19.75    1.46
 -15   1  -7   19.23    1.66
 -15   1  -7   23.70    1.67
  15  -1   7   19.56    1.67
  15  -1   7   24.42    1.64
   1  14  -4  972.36   59.94
   1  14  -4  927.73   60.09
  -1 -14   4  969.11   59.94
  -1 -14   4 1004.23   60.12
  14 -15  -4 1007.20   60.03
 -14  15   4  950.48   60.03
 -14  15   4  958.49   60.09
 -15   1  -4 1011.79   60.11
 -15   1  -4  925.08   60.04
  15  -1   4  922.17   60.05
   1  14  -1  160.22    9.43
  -1 -14   1  152.87    9.26
  -1 -14   1  141.06    9.34
  14 -15  -1  138.73    9.28
 -14  15   1  143.99    9.29
 -14  15   1  164.44    9.43
 -15   1  -1  137.37    9.36
 -15   1  -1  152.09    9.36
  15  -1   1  150.43    9.38
  15  -1   1  143.57    9.31
   1  14   2    6.02    0.65
   1  14   2    7.88    0.85
  -1 -14  -2    6.73    0.79
  14 -15   2    4.95    0.60
 -14  15  -2    6.51    0.64
 -14  15  -2    6.14    0.95
 -15   1   2    5.39    0.79
 -15   1   2    5.41    0.80
  15  -1  -2    5.70    0.77
  15  -1  -2    6.14    0.80
   1  14   5   58.80    4.26
   1  14   5   67.90    4.37
  -1 -14  -5   67.60    4.28
  14 -15   5   65.84    4.21
  14 -15   5   69.00    4.21
 -14  15  -5   64.41    4.21
 -14  15  -5   64.97    4.34
 -15   1   5   62.75    4.34
 -15   1   5   70.92    4.34
  15  -1  -5   69.65    4.37
  15  -1  -5   64.86    4.30
   1  14   8  415.81   26.37
   1  14   8  403.07   26.44
  -1 -14  -8  424.64   26.39
  -1 -14  -8  471.67   26.51
  14 -15   8  428.23   26.29
  14 -15   8  391.65   26.32
 -14  15  -8  426.80   26.30
 -14  15  -8  450.25   26.43
 -15   1   8  412.51   26.42
 -15   1   8  414.92   26.39
  15  -1  -8  413.57   26.44
  15  -1  -8  434.68   26.41
   1  14  11   12.69    1.29
  -1 -14 -11   14.34    1.22
  -1 -14 -11   15.40    1.25
  14 -15  11   13.20    1.04
  14 -15  11   14.49    1.15
 -14  15 -11   14.40    1.07
 -14  15 -11   13.46    1.25
 -15   1  11   10.88    1.21
 -15   1  11   15.20    1.26
  15  -1 -11   12.90    1.33
  15  -1 -11   12.56    1.25
   1  14  14  691.81   43.05
   1  14  14  695.61   43.10
  -1 -14 -14  654.25   43.07
  14 -15  14  728.33   42.96
  14 -15  14  684.66   43.01
 -14  15 -14  692.89   42.95
 -14  15 -14  659.97   42.98
 -15   1  14  709.52   43.08
 -15   1  14  691.42   43.00
  15  -1 -14  685.35   43.07
   1  14  17    0.19    0.72
   1  14  17    0.70    0.93
  -1 -14 -17    0.03    0.72
  -1 -14 -17    1.08    0.83
  14 -15  17    0.37    0.61
  14 -15  17    1.10    0.76
 -14  15 -17   -0.01    0.61
 -14  15 -17    0.91    0.70
 -15   1  17   -0.15    0.76
 -15   1  17    0.43    0.71
 -15   1  17    0.18    0.79
  15  -1 -17   -0.13    0.83
   1  14  20    0.21    0.82
   1  14  20   -0.05    1.01
  -1 -14 -20    0.41    0.78
  -1 -14 -20    0.43    0.75
  14 -15  20    0.22    0.70
  14 -15  20    0.59    0.97
 -14  15 -20    0.71    0.64
 -14  15 -20    0.57    0.68
 -15   1  20    0.88    0.84
 -15   1  20    0.56    0.75
 -15   1  20    0.57    0.79
  15  -1 -20    0.41    0.89
   1  14  23  366.12   22.63
   1  14  23  363.90   22.67
  -1 -14 -23  362.81   22.51
  14 -15  23  346.27   22.55
 -14  15 -23  356.69   22.72
 -14  15 -23  358.05   22.39
 -15   1  23  361.81   22.61
 -15   1  23  357.68   22.46
 -15   1  23  347.83   22.56
  15  -1 -23  358.78   22.63
   1  14  26   44.22    3.27
   1  14  26   46.34    3.53
   1  14  26   44.95    3.37
  -1 -14 -26   40.50    3.08
  14 -15  26   41.63    3.16
  14 -15  26   45.15    3.05
  14 -15  26   45.39    3.25
 -14  15 -26   39.69    2.86
 -15   1  26   44.33    3.26
 -15   1  26   49.84    3.27
  15  -1 -26   42.38    3.24
   1  14  29   20.27    1.95
   1  14  29   19.59    2.14
   1  14  29   13.93    2.15
  -1 -14 -29   16.53    1.76
  14 -15  29   15.11    1.73
  14 -15  29   19.99    2.09
 -15   1  29   18.22    1.70
 -15   1  29   17.46    1.97
  15  -1 -29   20.49    1.98
   1  14  32   19.62    2.14
   1  14  32   22.00    2.41
   1  14  32   16.83    2.45
  14 -15  32   22.67    2.25
 -15   1  32   23.51    2.24
   1  14  35    8.30    1.83
   1  14  35   10.37    1.89
  -1 -14 -35    5.72    1.32
  14 -15  35    7.42    1.64
   1  14  38   11.38    2.17
  14 -15  38   15.42    2.21
 -15   1  38   18.27    2.19
   1  14  41   11.83    2.27
  14 -15  41   11.23    2.42
 -15   1  41   15.14    2.45
   1  14  44    0.16    1.92
  14 -15  44    0.15    1.72
 -15   1  44    0.61    1.77
  14 -15  47    1.38    1.92
  -1 -15  44   -1.14    1.81
 -15  16  44   -0.45    2.02
  16  -1  44    1.16    1.88
  -1 -15  41    5.44    1.85
 -15  16  41    5.43    1.85
  16  -1  41    8.13    2.09
 -15  16  38    2.81    1.78
  16  -1  38    2.87    1.80
 -15  16  35   27.05    2.68
  16  -1  35   27.91    2.79
  -1 -15  32   16.31    1.95
 -15  16  32   15.46    1.78
 -15  16  32   14.79    2.02
 -15  16  32   16.29    1.95
 -16   1 -32   11.55    1.53
  -1 -15  29    1.34    1.02
  -1 -15  29    0.32    1.27
 -15  16  29    1.35    1.10
 -15  16  29   -0.08    1.33
 -15  16  29    2.15    1.40
 -16   1 -29    0.92    1.27
  16  -1  29    1.67    1.34
  16  -1  29    1.28    1.37
[truncated: 5,156,871 more chars]
