# Supplementary material for: Tetramine Aspect Ratio and Flexibility Determine Framework Symmetry for Zn8L6 Self‐Assembled Structures
Source: Angew Chem Int Ed Engl. 2023 Feb 1;62(10):e202217987. doi: 10.1002/anie.202217987 (PMC10946785; doi:10.1002/anie.202217987)
Supplement: Supplementary file 6 — Supporting Information [file ANIE-62-0-s006.cif]

 
data_jd235_sq

# start Validation Reply Form
_vrf_THETM01_jd235_sq
;
PROBLEM: The value of sine(theta_max)/wavelength is less than 0.575
RESPONSE: Despite the use of a synchrotron radiation and 
rapid sample handling, few reflections at greater than 0.9 A resolution 
were observed and the data was trimmed accordingly.
;
# end Validation Reply Form
 
_audit_creation_method            'SHELXL-2018/3'
_shelx_SHELXL_version_number      '2018/3'
_chemical_name_systematic         ?
_chemical_name_common             ?
_chemical_melting_point           ?
_chemical_formula_moiety          
;
'C408 H264 N48 Zn8, 16(As F6), 7(C2 H3 N) [+ solvent]'
;
_chemical_formula_sum
 'C422 H285 As16 F96 N55 Zn8' 
_chemical_formula_weight          9671.71

loop_
 _atom_type_symbol
 _atom_type_description
 _atom_type_scat_dispersion_real
 _atom_type_scat_dispersion_imag
 _atom_type_scat_source
 'C'  'C'   0.0032   0.0016
 'International Tables Vol C Tables 4.2.6.8 and 6.1.1.4'
 'H'  'H'   0.0000   0.0000
 'International Tables Vol C Tables 4.2.6.8 and 6.1.1.4'
 'N'  'N'   0.0061   0.0032
 'International Tables Vol C Tables 4.2.6.8 and 6.1.1.4'
 'Zn'  'Zn'   0.3032   1.3627
 'International Tables Vol C Tables 4.2.6.8 and 6.1.1.4'
 'As'  'As'   0.1095   1.9130
 'International Tables Vol C Tables 4.2.6.8 and 6.1.1.4'
 'F'  'F'   0.0168   0.0099
 'International Tables Vol C Tables 4.2.6.8 and 6.1.1.4'
 
_space_group_crystal_system       triclinic
_space_group_IT_number            2
_space_group_name_H-M_alt         'P -1'
_space_group_name_Hall            '-P 1'
 
_shelx_space_group_comment
;
The symmetry employed for this shelxl refinement is uniquely defined
by the following loop, which should always be used as a source of
symmetry information in preference to the above space-group names.
They are only intended as comments.
;
 
loop_
 _space_group_symop_operation_xyz
 'x, y, z'
 '-x, -y, -z'
 
_cell_length_a                    24.8925(4)
_cell_length_b                    25.7465(4)
_cell_length_c                    29.1725(5)
_cell_angle_alpha                 70.1250(10)
_cell_angle_beta                  70.0550(10)
_cell_angle_gamma                 79.2200(10)
_cell_volume                      16474.8(5)
_cell_formula_units_Z             1
_cell_measurement_temperature     100(2)
_cell_measurement_reflns_used     28150
_cell_measurement_theta_max       21.0605404902
_cell_measurement_theta_min       0.75388802395
 
_exptl_crystal_description        block
_exptl_crystal_colour             orange
_exptl_crystal_density_meas       ?
_exptl_crystal_density_method     ?
_exptl_crystal_density_diffrn     0.975          
_exptl_crystal_F_000              4834
_exptl_transmission_factor_min    ?
_exptl_transmission_factor_max    ?
_exptl_crystal_size_max           0.050
_exptl_crystal_size_mid           0.040
_exptl_crystal_size_min           0.020
_exptl_absorpt_coefficient_mu     1.056
_shelx_estimated_absorpt_T_min    0.949
_shelx_estimated_absorpt_T_max    0.979
_exptl_absorpt_correction_T_min   0.9876220929407328
_exptl_absorpt_correction_T_max   1.0
_exptl_absorpt_correction_type    empirical
_exptl_absorpt_process_details    
;
CCP4 7.0.078: AIMLESS, version 0.7.4 : 13/12/18
Scaling & analysis of unmerged intensities, absorption correction using spherical harmonics
;
_exptl_absorpt_special_details    ?
_diffrn_ambient_temperature       100(2)
_diffrn_radiation_wavelength      0.6889
_diffrn_detector                  'Photon counting pixel array'
_diffrn_radiation_type            Synchrotron
_diffrn_measurement_device        'Fixed \c 3-circle diffractometer'
_diffrn_measurement_device_type   'Fluid Film Devices'
_diffrn_measurement_method        'shutterless scans'
_diffrn_measurement_specimen_support 'MiTeGen MicroMount'
_diffrn_radiation_source          'Diamond Light Source Beamline I19-1'
_diffrn_radiation_monochromator   'Silicon 111'
_diffrn_reflns_number             132741
_diffrn_reflns_av_unetI/netI      0.0992
_diffrn_reflns_av_R_equivalents   0.0611
_diffrn_reflns_limit_h_min        -27
_diffrn_reflns_limit_h_max        27
_diffrn_reflns_limit_k_min        -28
_diffrn_reflns_limit_k_max        28
_diffrn_reflns_limit_l_min        -30
_diffrn_reflns_limit_l_max        32
_diffrn_reflns_theta_min          0.754
_diffrn_reflns_theta_max          22.502
_diffrn_reflns_theta_full         22.502
_diffrn_measured_fraction_theta_max   0.978
_diffrn_measured_fraction_theta_full  0.978
_diffrn_reflns_Laue_measured_fraction_max    0.978
_diffrn_reflns_Laue_measured_fraction_full   0.978
_diffrn_reflns_point_group_measured_fraction_max   0.978
_diffrn_reflns_point_group_measured_fraction_full  0.978
_reflns_number_total              46290
_reflns_number_gt                 26460
_reflns_threshold_expression      'I > 2\s(I)'
_reflns_Friedel_coverage          0.000
_reflns_Friedel_fraction_max      .
_reflns_Friedel_fraction_full     .
 
_reflns_special_details
;
 Reflections were merged by SHELXL according to the crystal
 class for the calculation of statistics and refinement.
 
 Structure factors included contributions from the .fab file.
 
 _reflns_Friedel_fraction is defined as the number of unique
 Friedel pairs measured divided by the number that would be
 possible theoretically, ignoring centric projections and
 systematic absences.
;
 
_computing_data_collection        'Diamond GDA'
_computing_cell_refinement        'DIALS 2theta refinement, DIALS 2.0.3-g6887bfdab-release'
_computing_data_reduction         
;
DIALS 2.0.3-g6887bfdab-release (Winter, G. et al., 2018)
XIA2 0.6.277-g54103976-dials-2.0 (Winter, G., 2010)
;

_computing_structure_solution     'SHELXT 2018/2 (Sheldrick, 2018)'
_computing_structure_refinement 'SHELXL-2018/3 (Sheldrick, 2018)'
_computing_molecular_graphics     ?
_computing_publication_material   ?
_refine_special_details           ?
_refine_ls_structure_factor_coef  Fsqd
_refine_ls_matrix_type            full
_refine_ls_weighting_scheme       calc
_refine_ls_weighting_details
'w=1/[\s^2^(Fo^2^)+(0.2000P)^2^] where P=(Fo^2^+2Fc^2^)/3'
_atom_sites_solution_primary      ?
_atom_sites_solution_secondary    ?
_atom_sites_solution_hydrogens    mixed
_refine_ls_hydrogen_treatment     constr
_refine_ls_extinction_method      none
_refine_ls_extinction_coef        .
_refine_ls_number_reflns          46290
_refine_ls_number_parameters      2724
_refine_ls_number_restraints      5033
_refine_ls_R_factor_all           0.1428
_refine_ls_R_factor_gt            0.1065
_refine_ls_wR_factor_ref          0.3446
_refine_ls_wR_factor_gt           0.3220
_refine_ls_goodness_of_fit_ref    1.158
_refine_ls_restrained_S_all       1.129
_refine_ls_shift/su_max           0.001
_refine_ls_shift/su_mean          0.000
 
loop_
 _atom_site_label
 _atom_site_type_symbol
 _atom_site_fract_x
 _atom_site_fract_y
 _atom_site_fract_z
 _atom_site_U_iso_or_equiv
 _atom_site_adp_type
 _atom_site_occupancy
 _atom_site_site_symmetry_order  
 _atom_site_calc_flag
 _atom_site_refinement_flags_posn
 _atom_site_refinement_flags_adp
 _atom_site_refinement_flags_occupancy
 _atom_site_disorder_assembly
 _atom_site_disorder_group
Zn1 Zn 0.16928(4) 0.85715(4) 0.23165(4) 0.0973(3) Uani 1 1 d . . . . .
Zn2 Zn 0.19356(5) 0.21081(5) 0.37346(4) 0.1113(4) Uani 1 1 d . . . . .
Zn3 Zn 0.86219(3) 0.18690(3) 0.22368(3) 0.0848(3) Uani 1 1 d . . . . .
Zn4 Zn 0.16355(3) 0.17315(3) 0.93188(3) 0.0715(2) Uani 1 1 d . . . . .
N1A N 0.8463(3) 0.1558(2) 0.1702(2) 0.0877(17) Uani 1 1 d D U . . .
N2A N 0.7736(3) 0.1646(3) 0.2606(2) 0.0965(19) Uani 1 1 d D U . . .
N3A N 0.2274(5) 0.1857(5) 0.3068(4) 0.169(4) Uani 1 1 d D U . . .
N4A N 0.2845(3) 0.1834(3) 0.3719(2) 0.105(2) Uani 1 1 d D U . . .
N5A N 0.2512(2) 0.1413(2) 0.90075(18) 0.0766(14) Uani 1 1 d D U . . .
N6A N 0.1903(3) 0.1394(2) 0.9983(2) 0.0835(15) Uani 1 1 d D U . . .
N7A N 0.7428(3) 0.1246(3) 0.7784(2) 0.0958(18) Uani 1 1 d D U . . .
N8A N 0.7972(3) 0.1021(2) 0.8490(3) 0.1017(19) Uani 1 1 d D U . . .
C1A C 0.8824(3) 0.1492(3) 0.1258(3) 0.091(2) Uani 1 1 d D U . . .
H1A H 0.921004 0.157578 0.116304 0.109 Uiso 1 1 calc R U . . .
C2A C 0.8668(4) 0.1310(3) 0.0935(3) 0.117(3) Uani 1 1 d D U . . .
H2A H 0.893826 0.126688 0.062620 0.140 Uiso 1 1 calc R U . . .
C3A C 0.8092(5) 0.1189(4) 0.1073(4) 0.128(3) Uani 1 1 d D U . . .
H3A H 0.796129 0.108486 0.084915 0.153 Uiso 1 1 calc R U . . .
C4A C 0.7730(4) 0.1223(4) 0.1534(4) 0.127(3) Uani 1 1 d D U . . .
H4A H 0.735184 0.110904 0.165171 0.152 Uiso 1 1 calc R U . . .
C5A C 0.7920(4) 0.1426(3) 0.1828(3) 0.104(2) Uani 1 1 d D U . . .
C6A C 0.7552(4) 0.1468(4) 0.2331(3) 0.109(3) Uani 1 1 d D U . . .
H6A H 0.717079 0.136148 0.245516 0.131 Uiso 1 1 calc R U . . .
C7A C 0.7382(3) 0.1671(3) 0.3102(3) 0.096(2) Uani 1 1 d D U . . .
C8A C 0.6896(4) 0.2025(5) 0.3163(4) 0.105(4) Uani 0.703(7) 1 d D U P A 1
H8A H 0.676688 0.223564 0.287705 0.127 Uiso 0.703(7) 1 calc R U P A 1
C9A C 0.6587(5) 0.2075(5) 0.3656(4) 0.108(4) Uani 0.703(7) 1 d D U P A 1
H9A H 0.627773 0.235137 0.369668 0.129 Uiso 0.703(7) 1 calc R U P A 1
C10A C 0.6736(3) 0.1723(4) 0.4072(3) 0.108(3) Uani 1 1 d D U . . .
C11A C 0.7224(4) 0.1376(5) 0.4018(4) 0.110(4) Uani 0.703(7) 1 d D U P A 1
H11A H 0.733505 0.114444 0.430798 0.132 Uiso 0.703(7) 1 calc R U P A 1
C12A C 0.7553(4) 0.1372(5) 0.3527(4) 0.109(4) Uani 0.703(7) 1 d D U P A 1
H12A H 0.791010 0.115490 0.348318 0.131 Uiso 0.703(7) 1 calc R U P A 1
C13A C 0.1999(6) 0.1903(8) 0.2731(5) 0.227(6) Uani 1 1 d D U . . .
H13A H 0.161679 0.206658 0.278001 0.272 Uiso 1 1 calc R U . . .
C14A C 0.2267(9) 0.1715(12) 0.2319(8) 0.299(9) Uani 1 1 d D U . . .
H14A H 0.204967 0.169434 0.211490 0.359 Uiso 1 1 calc R U . . .
C15A C 0.2811(8) 0.1562(11) 0.2199(7) 0.293(9) Uani 1 1 d D U . . .
H15A H 0.299312 0.145829 0.189528 0.351 Uiso 1 1 calc R U . . .
C16A C 0.3131(7) 0.1550(10) 0.2516(6) 0.274(8) Uani 1 1 d D U . . .
H16A H 0.353430 0.146613 0.242826 0.328 Uiso 1 1 calc R U . . .
C17A C 0.2810(6) 0.1673(7) 0.2974(5) 0.189(5) Uani 1 1 d D U . . .
C18A C 0.3118(5) 0.1666(5) 0.3330(4) 0.150(4) Uani 1 1 d D U . . .
H18A H 0.351240 0.153839 0.327099 0.181 Uiso 1 1 calc R U . . .
C19A C 0.3131(3) 0.1805(4) 0.4084(3) 0.102(2) Uani 1 1 d D U . . .
C20A C 0.2983(4) 0.1439(5) 0.4568(3) 0.143(4) Uani 1 1 d D U . . .
H20A H 0.270149 0.118973 0.465709 0.172 Uiso 1 1 calc R U . . .
C21A C 0.3234(4) 0.1425(5) 0.4929(3) 0.142(4) Uani 1 1 d D U . . .
H21A H 0.311687 0.117389 0.526307 0.170 Uiso 1 1 calc R U . . .
C22A C 0.3651(3) 0.1772(4) 0.4807(3) 0.102(2) Uani 1 1 d D U . . .
C23A C 0.3805(4) 0.2133(5) 0.4304(3) 0.141(4) Uani 1 1 d D U . . .
H23A H 0.408686 0.238510 0.420683 0.169 Uiso 1 1 calc R U . . .
C24A C 0.3564(5) 0.2127(5) 0.3963(3) 0.139(4) Uani 1 1 d D U . . .
H24A H 0.369944 0.235629 0.362104 0.167 Uiso 1 1 calc R U . . .
C25A C 0.1627(4) 0.1371(4) 1.0462(3) 0.102(2) Uani 1 1 d D U . . .
H25A H 0.124363 0.153240 1.053711 0.122 Uiso 1 1 calc R U . . .
C26A C 0.1854(5) 0.1130(5) 1.0861(3) 0.128(3) Uani 1 1 d D U . . .
H26A H 0.162359 0.112296 1.119839 0.154 Uiso 1 1 calc R U . . .
C27A C 0.2393(5) 0.0908(5) 1.0783(3) 0.135(3) Uani 1 1 d D U . . .
H27A H 0.255369 0.075867 1.105752 0.162 Uiso 1 1 calc R U . . .
C28A C 0.2725(4) 0.0899(4) 1.0276(3) 0.123(3) Uani 1 1 d D U . . .
H28A H 0.310654 0.073328 1.020021 0.148 Uiso 1 1 calc R U . . .
C29A C 0.2439(3) 0.1159(3) 0.9887(2) 0.0847(19) Uani 1 1 d D U . . .
C30A C 0.2754(4) 0.1182(3) 0.9358(3) 0.097(2) Uani 1 1 d D U . . .
H30A H 0.313864 0.102427 0.927408 0.116 Uiso 1 1 calc R U . . .
C31A C 0.2847(3) 0.1464(3) 0.8487(2) 0.0846(19) Uani 1 1 d D U . . .
C32A C 0.2623(3) 0.1287(3) 0.8194(3) 0.090(2) Uani 1 1 d D U . . .
H32A H 0.225394 0.115059 0.833308 0.109 Uiso 1 1 calc R U . . .
C33A C 0.2947(3) 0.1312(4) 0.7692(3) 0.095(2) Uani 1 1 d D U . . .
H33A H 0.281440 0.116132 0.749890 0.114 Uiso 1 1 calc R U . . .
C34A C 0.3462(3) 0.1555(4) 0.7477(3) 0.098(2) Uani 1 1 d D U . . .
C35A C 0.3663(3) 0.1751(4) 0.7774(3) 0.114(3) Uani 1 1 d D U . . .
H35A H 0.401935 0.191299 0.763038 0.136 Uiso 1 1 calc R U . . .
C36A C 0.3353(3) 0.1710(4) 0.8268(3) 0.102(2) Uani 1 1 d D U . . .
H36A H 0.348923 0.185535 0.846285 0.122 Uiso 1 1 calc R U . . .
C37A C 0.8263(4) 0.0921(3) 0.8841(3) 0.105(2) Uani 1 1 d D U . . .
H37A H 0.864191 0.102640 0.873886 0.126 Uiso 1 1 calc R U . . .
C38A C 0.7979(4) 0.0659(3) 0.9357(3) 0.110(3) Uani 1 1 d D U . . .
H38A H 0.817335 0.057768 0.960562 0.133 Uiso 1 1 calc R U . . .
C39A C 0.7448(4) 0.0524(4) 0.9500(4) 0.121(3) Uani 1 1 d D U . . .
H39A H 0.726738 0.034612 0.985035 0.145 Uiso 1 1 calc R U . . .
C40A C 0.7153(4) 0.0634(4) 0.9156(3) 0.115(3) Uani 1 1 d D U . . .
H40A H 0.676767 0.054290 0.926065 0.138 Uiso 1 1 calc R U . . .
C41A C 0.7434(4) 0.0880(3) 0.8652(3) 0.100(2) Uani 1 1 d D U . . .
C42A C 0.7165(3) 0.1012(3) 0.8260(3) 0.099(2) Uani 1 1 d D U . . .
H42A H 0.678037 0.092432 0.835160 0.119 Uiso 1 1 calc R U . . .
C43A C 0.7132(3) 0.1344(4) 0.7416(3) 0.103(2) Uani 1 1 d D U . . .
C44A C 0.6646(5) 0.1728(6) 0.7432(4) 0.188(5) Uani 1 1 d D U . . .
H44A H 0.652018 0.193611 0.766904 0.226 Uiso 1 1 calc R U . . .
C45A C 0.6361(5) 0.1784(6) 0.7076(4) 0.184(5) Uani 1 1 d D U . . .
H45A H 0.601475 0.201743 0.709395 0.221 Uiso 1 1 calc R U . . .
C46A C 0.6548(3) 0.1527(4) 0.6708(3) 0.117(3) Uani 1 1 d D U . . .
C47A C 0.7059(4) 0.1194(4) 0.6675(4) 0.130(3) Uani 1 1 d D U . . .
H47A H 0.721064 0.103061 0.640447 0.156 Uiso 1 1 calc R U . . .
C48A C 0.7351(4) 0.1094(4) 0.7024(4) 0.123(3) Uani 1 1 d D U . . .
H48A H 0.769594 0.085943 0.700034 0.147 Uiso 1 1 calc R U . . .
C49A C 0.6364(3) 0.1730(4) 0.4598(3) 0.116(3) Uani 1 1 d D U . . .
C50A C 0.5768(3) 0.1757(5) 0.4733(3) 0.130(3) Uani 1 1 d D U . . .
H50A H 0.559134 0.177449 0.448575 0.156 Uiso 1 1 calc R U . . .
C51A C 0.5427(3) 0.1758(4) 0.5223(3) 0.113(3) Uani 1 1 d D U . . .
C52A C 0.4797(3) 0.1756(4) 0.5385(3) 0.113(3) Uani 1 1 d D U . . .
C53A C 0.4517(3) 0.1797(4) 0.5044(3) 0.120(3) Uani 1 1 d D U . . .
H53A H 0.473036 0.185685 0.469373 0.144 Uiso 1 1 calc R U . . .
C54A C 0.3912(3) 0.1754(4) 0.5198(3) 0.108(3) Uani 1 1 d D U . . .
C55A C 0.3606(3) 0.1742(4) 0.5679(3) 0.111(3) Uani 1 1 d D U . . .
H55A H 0.319920 0.176286 0.577302 0.133 Uiso 1 1 calc R U . . .
C56A C 0.3873(3) 0.1698(4) 0.6055(3) 0.107(3) Uani 1 1 d D U . . .
C57A C 0.3544(3) 0.1650(4) 0.6562(3) 0.110(3) Uani 1 1 d D U . . .
H57A H 0.314002 0.164609 0.665516 0.132 Uiso 1 1 calc R U . . .
C58A C 0.3801(3) 0.1607(4) 0.6934(3) 0.108(3) Uani 1 1 d D U . . .
C59A C 0.4404(3) 0.1618(4) 0.6774(3) 0.111(3) Uani 1 1 d D U . . .
H59A H 0.458680 0.158494 0.702169 0.134 Uiso 1 1 calc R U . . .
C60A C 0.4742(3) 0.1676(4) 0.6273(3) 0.109(3) Uani 1 1 d D U . . .
C61A C 0.5368(3) 0.1676(4) 0.6124(3) 0.107(3) Uani 1 1 d D U . . .
C62A C 0.5653(3) 0.1637(4) 0.6461(3) 0.120(3) Uani 1 1 d D U . . .
H62A H 0.543935 0.160837 0.680630 0.144 Uiso 1 1 calc R U . . .
C63A C 0.6251(3) 0.1638(5) 0.6314(3) 0.126(3) Uani 1 1 d D U . . .
C64A C 0.6566(3) 0.1683(4) 0.5813(3) 0.124(3) Uani 1 1 d D U . . .
H64A H 0.697036 0.169243 0.571014 0.149 Uiso 1 1 calc R U . . .
C65A C 0.6292(3) 0.1717(5) 0.5455(3) 0.121(3) Uani 1 1 d D U . . .
C66A C 0.6625(3) 0.1743(5) 0.4957(3) 0.130(3) Uani 1 1 d D U . . .
H66A H 0.702692 0.176933 0.485684 0.156 Uiso 1 1 calc R U . . .
C67A C 0.5696(3) 0.1720(4) 0.5603(3) 0.114(3) Uani 1 1 d D U . . .
C68A C 0.4467(3) 0.1708(4) 0.5901(3) 0.108(3) Uani 1 1 d D U . . .
N1B N 0.0876(2) 0.8406(3) 0.2317(3) 0.103(2) Uani 1 1 d D U . . .
N2B N 0.1866(2) 0.7758(2) 0.2191(2) 0.0910(18) Uani 1 1 d D U . . .
N3B N 0.1103(3) 0.2435(4) 0.3637(3) 0.135(3) Uani 1 1 d D U . . .
N4B N 0.2048(3) 0.2979(3) 0.3299(2) 0.103(2) Uani 1 1 d D U . . .
N5B N 0.8355(2) 0.2740(2) 0.1885(2) 0.0799(15) Uani 1 1 d D U . . .
N6B N 0.9399(2) 0.2178(3) 0.1721(2) 0.0910(18) Uani 1 1 d D U . . .
N7B N 0.8137(2) 0.7419(2) 0.0840(2) 0.0806(15) Uani 1 1 d D U . . .
N8B N 0.9160(2) 0.7843(3) 0.0321(2) 0.0836(16) Uani 1 1 d D U . . .
C1B C 0.0379(3) 0.8712(4) 0.2405(4) 0.137(4) Uani 1 1 d D U . . .
H1B H 0.037019 0.905422 0.246507 0.165 Uiso 1 1 calc R U . . .
C2B C -0.0120(4) 0.8553(4) 0.2413(4) 0.135(4) Uani 1 1 d D U . . .
H2B H -0.046578 0.878531 0.246651 0.162 Uiso 1 1 calc R U . . .
C3B C -0.0111(4) 0.8037(4) 0.2339(4) 0.125(3) Uani 1 1 d D U . . .
H3B H -0.045052 0.791176 0.234688 0.150 Uiso 1 1 calc R U . . .
C4B C 0.0386(3) 0.7729(4) 0.2259(3) 0.111(3) Uani 1 1 d D U . . .
H4B H 0.039745 0.737677 0.221574 0.133 Uiso 1 1 calc R U . . .
C5B C 0.0887(3) 0.7912(3) 0.2236(3) 0.101(2) Uani 1 1 d D U . . .
C6B C 0.1429(3) 0.7573(3) 0.2181(3) 0.096(2) Uani 1 1 d D U . . .
H6B H 0.145732 0.721760 0.213897 0.115 Uiso 1 1 calc R U . . .
C7B C 0.2392(3) 0.7410(3) 0.2163(3) 0.091(2) Uani 1 1 d D U . . .
C8B C 0.2415(4) 0.6882(4) 0.2504(4) 0.124(5) Uani 0.707(7) 1 d D U P B 1
H8B H 0.207212 0.674189 0.275462 0.148 Uiso 0.707(7) 1 calc R U P B 1
C9B C 0.2933(4) 0.6553(4) 0.2486(5) 0.127(5) Uani 0.707(7) 1 d D U P B 1
H9B H 0.294196 0.618717 0.271196 0.153 Uiso 0.707(7) 1 calc R U P B 1
C10B C 0.3427(3) 0.6770(3) 0.2134(3) 0.106(3) Uani 1 1 d D U . . .
C11B C 0.3414(4) 0.7268(4) 0.1765(5) 0.122(5) Uani 0.707(7) 1 d D U P B 1
H11B H 0.375239 0.738790 0.149658 0.146 Uiso 0.707(7) 1 calc R U P B 1
C12B C 0.2904(4) 0.7594(4) 0.1787(4) 0.118(4) Uani 0.707(7) 1 d D U P B 1
H12B H 0.289965 0.794976 0.154298 0.142 Uiso 0.707(7) 1 calc R U P B 1
C13B C 0.0596(5) 0.2179(6) 0.3887(4) 0.167(5) Uani 1 1 d D U . . .
H13B H 0.059488 0.181873 0.412342 0.200 Uiso 1 1 calc R U . . .
C14B C 0.0091(6) 0.2446(7) 0.3794(6) 0.215(7) Uani 1 1 d D U . . .
H14B H -0.025312 0.226373 0.395916 0.258 Uiso 1 1 calc R U . . .
C15B C 0.0085(6) 0.2943(8) 0.3484(6) 0.232(7) Uani 1 1 d D U . . .
H15B H -0.025361 0.311288 0.339468 0.279 Uiso 1 1 calc R U . . .
C16B C 0.0583(4) 0.3231(6) 0.3281(5) 0.197(6) Uani 1 1 d D U . . .
H16B H 0.057198 0.361239 0.308944 0.236 Uiso 1 1 calc R U . . .
C17B C 0.1086(4) 0.2953(5) 0.3362(4) 0.146(4) Uani 1 1 d D U . . .
C18B C 0.1599(4) 0.3262(5) 0.3190(3) 0.122(3) Uani 1 1 d D U . . .
H18B H 0.159713 0.364655 0.300907 0.146 Uiso 1 1 calc R U . . .
C19B C 0.2565(3) 0.3258(4) 0.3130(3) 0.098(2) Uani 1 1 d D U . . .
C20B C 0.2564(5) 0.3676(6) 0.3311(6) 0.114(4) Uani 0.646(8) 1 d D U P C 1
H20B H 0.222736 0.379577 0.353952 0.137 Uiso 0.646(8) 1 calc R U P C 1
C21B C 0.3068(5) 0.3923(6) 0.3154(6) 0.121(4) Uani 0.646(8) 1 d D U P C 1
H21B H 0.307194 0.421173 0.328683 0.146 Uiso 0.646(8) 1 calc R U P C 1
C22B C 0.3567(3) 0.3777(3) 0.2815(3) 0.099(2) Uani 1 1 d D U . . .
C23B C 0.3565(5) 0.3301(6) 0.2689(5) 0.110(4) Uani 0.646(8) 1 d D U P C 1
H23B H 0.391075 0.314427 0.250124 0.132 Uiso 0.646(8) 1 calc R U P C 1
C24B C 0.3067(5) 0.3064(6) 0.2836(5) 0.108(4) Uani 0.646(8) 1 d D U P C 1
H24B H 0.306594 0.275296 0.273072 0.130 Uiso 0.646(8) 1 calc R U P C 1
C25B C 0.9918(3) 0.1924(4) 0.1643(4) 0.115(3) Uani 1 1 d D U . . .
H25B H 0.995344 0.154398 0.183087 0.138 Uiso 1 1 calc R U . . .
C26B C 1.0408(4) 0.2158(4) 0.1315(4) 0.137(4) Uani 1 1 d D U . . .
H26B H 1.076889 0.194746 0.127787 0.165 Uiso 1 1 calc R U . . .
C27B C 1.0367(3) 0.2694(5) 0.1048(4) 0.130(3) Uani 1 1 d D U . . .
H27B H 1.070402 0.286626 0.081877 0.156 Uiso 1 1 calc R U . . .
C28B C 0.9824(3) 0.3011(4) 0.1101(3) 0.119(3) Uani 1 1 d D U . . .
H28B H 0.978869 0.339222 0.091495 0.143 Uiso 1 1 calc R U . . .
C29B C 0.9350(3) 0.2726(3) 0.1444(3) 0.096(2) Uani 1 1 d D U . . .
C30B C 0.8782(3) 0.3007(3) 0.1543(3) 0.087(2) Uani 1 1 d D U . . .
H30B H 0.872129 0.338434 0.135899 0.104 Uiso 1 1 calc R U . . .
C31B C 0.7802(3) 0.3053(3) 0.1977(3) 0.0794(18) Uani 1 1 d D U . . .
C32B C 0.7364(3) 0.2917(3) 0.1860(3) 0.089(2) Uani 1 1 d D U . . .
H32B H 0.743152 0.262740 0.170936 0.106 Uiso 1 1 calc R U . . .
C33B C 0.6833(3) 0.3196(3) 0.1961(3) 0.094(2) Uani 1 1 d D U . . .
H33B H 0.652634 0.308816 0.189804 0.113 Uiso 1 1 calc R U . . .
C34B C 0.6745(3) 0.3639(3) 0.2155(3) 0.094(2) Uani 1 1 d D U . . .
C35B C 0.7172(3) 0.3759(3) 0.2290(4) 0.111(3) Uani 1 1 d D U . . .
H35B H 0.710130 0.404016 0.245036 0.134 Uiso 1 1 calc R U . . .
C36B C 0.7707(3) 0.3472(3) 0.2193(4) 0.110(3) Uani 1 1 d D U . . .
H36B H 0.800727 0.356508 0.227593 0.131 Uiso 1 1 calc R U . . .
C37B C 0.9692(3) 0.8047(3) 0.0066(3) 0.090(2) Uani 1 1 d D U . . .
H37B H 0.972468 0.843304 -0.001997 0.108 Uiso 1 1 calc R U . . .
C38B C 1.0177(3) 0.7706(4) -0.0068(3) 0.102(2) Uani 1 1 d D U . . .
H38B H 1.053831 0.785766 -0.024200 0.122 Uiso 1 1 calc R U . . .
C39B C 1.0142(4) 0.7156(4) 0.0047(4) 0.124(3) Uani 1 1 d D U . . .
H39B H 1.047455 0.691446 -0.003502 0.149 Uiso 1 1 calc R U . . .
C40B C 0.9605(3) 0.6958(4) 0.0288(3) 0.110(3) Uani 1 1 d D U . . .
H40B H 0.956058 0.657981 0.034795 0.132 Uiso 1 1 calc R U . . .
C41B C 0.9142(3) 0.7298(3) 0.0440(3) 0.0843(19) Uani 1 1 d D U . . .
C42B C 0.8579(3) 0.7091(3) 0.0690(3) 0.090(2) Uani 1 1 d D U . . .
H42B H 0.853301 0.671483 0.074480 0.108 Uiso 1 1 calc R U . . .
C43B C 0.7607(3) 0.7169(3) 0.1111(3) 0.089(2) Uani 1 1 d D U . . .
C44B C 0.7574(3) 0.6674(3) 0.1511(3) 0.109(3) Uani 1 1 d D U . . .
H44B H 0.789392 0.651577 0.163378 0.131 Uiso 1 1 calc R U . . .
C45B C 0.7053(3) 0.6416(4) 0.1730(4) 0.126(3) Uani 1 1 d D U . . .
H45B H 0.702137 0.608340 0.200747 0.151 Uiso 1 1 calc R U . . .
C46B C 0.6586(3) 0.6639(3) 0.1547(4) 0.117(3) Uani 1 1 d D U . . .
C47B C 0.6632(3) 0.7127(3) 0.1149(4) 0.116(3) Uani 1 1 d D U . . .
H47B H 0.630993 0.729242 0.103237 0.139 Uiso 1 1 calc R U . . .
C48B C 0.7150(3) 0.7379(3) 0.0917(3) 0.103(3) Uani 1 1 d D U . . .
H48B H 0.718751 0.769654 0.062544 0.124 Uiso 1 1 calc R U . . .
C49B C 0.3985(3) 0.6432(3) 0.2129(4) 0.122(3) Uani 1 1 d D U . . .
C50B C 0.4017(3) 0.5857(3) 0.2250(4) 0.121(3) Uani 1 1 d D U . . .
H50B H 0.367407 0.568139 0.235189 0.145 Uiso 1 1 calc R U . . .
C51B C 0.4534(3) 0.5531(3) 0.2228(4) 0.113(3) Uani 1 1 d D U . . .
C52B C 0.4567(3) 0.4916(3) 0.2372(4) 0.111(3) Uani 1 1 d D U . . .
C53B C 0.4086(3) 0.4638(3) 0.2521(4) 0.111(3) Uani 1 1 d D U . . .
H53B H 0.372665 0.484628 0.252984 0.133 Uiso 1 1 calc R U . . .
C54B C 0.4106(3) 0.4061(3) 0.2660(3) 0.096(2) Uani 1 1 d D U . . .
C55B C 0.4619(3) 0.3768(3) 0.2624(3) 0.100(2) Uani 1 1 d D U . . .
H55B H 0.463637 0.337535 0.271309 0.119 Uiso 1 1 calc R U . . .
C56B C 0.5135(3) 0.4029(3) 0.2455(3) 0.100(2) Uani 1 1 d D U . . .
C57B C 0.5665(3) 0.3709(3) 0.2418(3) 0.101(2) Uani 1 1 d D U . . .
H57B H 0.567911 0.331662 0.251268 0.121 Uiso 1 1 calc R U . . .
C58B C 0.6176(3) 0.3981(3) 0.2239(3) 0.093(2) Uani 1 1 d D U . . .
C59B C 0.6133(3) 0.4548(3) 0.2138(3) 0.104(3) Uani 1 1 d D U . . .
H59B H 0.647691 0.472379 0.203252 0.125 Uiso 1 1 calc R U . . .
C60B C 0.5624(3) 0.4876(3) 0.2180(4) 0.105(3) Uani 1 1 d D U . . .
C61B C 0.5596(3) 0.5477(3) 0.2061(4) 0.104(3) Uani 1 1 d D U . . .
C62B C 0.6083(3) 0.5761(3) 0.1887(4) 0.108(3) Uani 1 1 d D U . . .
H62B H 0.644791 0.555820 0.185108 0.130 Uiso 1 1 calc R U . . .
C63B C 0.6050(3) 0.6344(3) 0.1763(4) 0.114(3) Uani 1 1 d D U . . .
C64B C 0.5525(3) 0.6643(3) 0.1804(4) 0.125(3) Uani 1 1 d D U . . .
H64B H 0.550371 0.703475 0.172177 0.151 Uiso 1 1 calc R U . . .
C65B C 0.5019(3) 0.6373(3) 0.1966(4) 0.127(3) Uani 1 1 d D U . . .
C66B C 0.4487(3) 0.6691(3) 0.1993(4) 0.124(3) Uani 1 1 d D U . . .
H66B H 0.447008 0.708143 0.191765 0.149 Uiso 1 1 calc R U . . .
C67B C 0.5043(3) 0.5790(3) 0.2100(4) 0.114(3) Uani 1 1 d D U . . .
C68B C 0.5103(3) 0.4611(3) 0.2338(4) 0.102(3) Uani 1 1 d D U . . .
N1C N 0.1251(2) 0.0987(2) 0.94333(18) 0.0720(13) Uani 1 1 d D U . . .
N2C N 0.1323(2) 0.1934(2) 0.86691(18) 0.0746(14) Uani 1 1 d D U . . .
N3C N 0.1705(3) 0.1294(4) 0.4202(3) 0.125(3) Uani 1 1 d D U . . .
N4C N 0.1680(3) 0.2162(3) 0.4510(2) 0.0990(19) Uani 1 1 d D U . . .
N5C N 0.1482(3) 0.8271(3) 0.3142(3) 0.100(2) Uani 1 1 d D U . . .
N6C N 0.1367(3) 0.9312(2) 0.2530(3) 0.105(2) Uani 1 1 d D U . . .
N7C N 0.1225(3) 0.7968(3) 0.7126(3) 0.0946(18) Uani 1 1 d D U . . .
N8C N 0.1026(3) 0.8913(2) 0.7359(3) 0.0994(19) Uani 1 1 d D U . . .
C1C C 0.1261(3) 0.0491(3) 0.9789(2) 0.0799(18) Uani 1 1 d D U . . .
H1C H 0.147106 0.043494 1.002161 0.096 Uiso 1 1 calc R U . . .
C2C C 0.0978(3) 0.0065(3) 0.9824(3) 0.0828(18) Uani 1 1 d D U . . .
H2C H 0.099538 -0.028155 1.007743 0.099 Uiso 1 1 calc R U . . .
C3C C 0.0669(3) 0.0139(3) 0.9494(3) 0.0808(18) Uani 1 1 d D U . . .
H3C H 0.047145 -0.015459 0.951620 0.097 Uiso 1 1 calc R U . . .
C4C C 0.0650(3) 0.0631(3) 0.9140(3) 0.0840(19) Uani 1 1 d D U . . .
H4C H 0.043172 0.069177 0.891277 0.101 Uiso 1 1 calc R U . . .
C5C C 0.0948(3) 0.1045(3) 0.9108(2) 0.0726(16) Uani 1 1 d D U . . .
C6C C 0.0987(3) 0.1583(3) 0.8701(2) 0.0769(17) Uani 1 1 d D U . . .
H6C H 0.077132 0.167087 0.846774 0.092 Uiso 1 1 calc R U . . .
C7C C 0.1346(3) 0.2448(3) 0.8269(2) 0.0787(18) Uani 1 1 d D U . . .
C8C C 0.0920(5) 0.2863(4) 0.8321(5) 0.108(5) Uani 0.677(13) 1 d D U P D 1
H8C H 0.059614 0.281454 0.861764 0.129 Uiso 0.677(13) 1 calc R U P D 1
C9C C 0.0976(5) 0.3360(5) 0.7928(4) 0.106(5) Uani 0.677(13) 1 d D U P D 1
H9C H 0.068088 0.364980 0.796109 0.127 Uiso 0.677(13) 1 calc R U P D 1
C10C C 0.1441(3) 0.3452(3) 0.7491(3) 0.087(2) Uani 1 1 d D U . . .
C11C C 0.1820(6) 0.3002(5) 0.7444(5) 0.130(6) Uani 0.677(13) 1 d D U P D 1
H11C H 0.210322 0.301974 0.712425 0.156 Uiso 0.677(13) 1 calc R U P D 1
C12C C 0.1805(6) 0.2526(5) 0.7841(5) 0.130(6) Uani 0.677(13) 1 d D U P D 1
H12C H 0.211639 0.224975 0.781777 0.156 Uiso 0.677(13) 1 calc R U P D 1
C13C C 0.1730(5) 0.0846(5) 0.4046(5) 0.144(4) Uani 1 1 d D U . . .
H13C H 0.183336 0.089171 0.369046 0.173 Uiso 1 1 calc R U . . .
C14C C 0.1612(5) 0.0338(5) 0.4379(5) 0.144(4) Uani 1 1 d D U . . .
H14C H 0.160798 0.003639 0.426247 0.173 Uiso 1 1 calc R U . . .
C15C C 0.1506(6) 0.0274(5) 0.4853(5) 0.162(5) Uani 1 1 d D U . . .
H15C H 0.145626 -0.008991 0.508314 0.195 Uiso 1 1 calc R U . . .
C16C C 0.1458(5) 0.0709(4) 0.5055(4) 0.144(4) Uani 1 1 d D U . . .
H16C H 0.136442 0.065581 0.541135 0.172 Uiso 1 1 calc R U . . .
C17C C 0.1559(4) 0.1223(4) 0.4691(4) 0.117(3) Uani 1 1 d D U . . .
C18C C 0.1549(4) 0.1712(3) 0.4853(3) 0.114(3) Uani 1 1 d D U . . .
H18C H 0.144789 0.168660 0.520480 0.137 Uiso 1 1 calc R U . . .
C19C C 0.1678(4) 0.2644(3) 0.4663(3) 0.094(2) Uani 1 1 d D U . . .
C20C C 0.1385(4) 0.3128(4) 0.4454(3) 0.105(2) Uani 1 1 d D U . . .
H20C H 0.118556 0.313884 0.422535 0.126 Uiso 1 1 calc R U . . .
C21C C 0.1387(4) 0.3600(4) 0.4585(3) 0.109(2) Uani 1 1 d D U . . .
H21C H 0.117367 0.393202 0.445548 0.131 Uiso 1 1 calc R U . . .
C22C C 0.1697(4) 0.3591(3) 0.4902(3) 0.098(2) Uani 1 1 d D U . . .
C23C C 0.1975(5) 0.3090(3) 0.5110(3) 0.124(3) Uani 1 1 d D U . . .
H23C H 0.217833 0.307279 0.533850 0.149 Uiso 1 1 calc R U . . .
C24C C 0.1962(5) 0.2625(3) 0.4994(3) 0.117(3) Uani 1 1 d D U . . .
H24C H 0.215080 0.228655 0.514455 0.140 Uiso 1 1 calc R U . . .
C25C C 0.1303(4) 0.9836(3) 0.2244(4) 0.126(3) Uani 1 1 d D U . . .
H25C H 0.140937 0.990919 0.188410 0.151 Uiso 1 1 calc R U . . .
C26C C 0.1095(6) 1.0271(4) 0.2435(5) 0.163(4) Uani 1 1 d D U . . .
H26C H 0.103998 1.062948 0.221075 0.195 Uiso 1 1 calc R U . . .
C27C C 0.0968(7) 1.0200(5) 0.2933(5) 0.184(5) Uani 1 1 d D U . . .
H27C H 0.083497 1.050952 0.306096 0.221 Uiso 1 1 calc R U . . .
C28C C 0.1032(6) 0.9657(4) 0.3274(4) 0.161(4) Uani 1 1 d D U . . .
H28C H 0.094433 0.958972 0.363181 0.193 Uiso 1 1 calc R U . . .
C29C C 0.1233(4) 0.9230(4) 0.3043(4) 0.121(3) Uani 1 1 d D U . . .
C30C C 0.1306(4) 0.8656(3) 0.3351(4) 0.117(3) Uani 1 1 d D U . . .
H30C H 0.122178 0.857083 0.371068 0.140 Uiso 1 1 calc R U . . .
C31C C 0.1552(4) 0.7720(3) 0.3496(3) 0.105(2) Uani 1 1 d D U . . .
C32C C 0.1282(4) 0.7301(3) 0.3490(3) 0.109(3) Uani 1 1 d D U . . .
H32C H 0.106133 0.737309 0.326287 0.131 Uiso 1 1 calc R U . . .
C33C C 0.1338(4) 0.6783(3) 0.3815(3) 0.109(3) Uani 1 1 d D U . . .
H33C H 0.115735 0.649111 0.381171 0.130 Uiso 1 1 calc R U . . .
C34C C 0.1661(4) 0.6675(3) 0.4154(3) 0.104(2) Uani 1 1 d D U . . .
C35C C 0.1943(4) 0.7097(3) 0.4145(3) 0.116(3) Uani 1 1 d D U . . .
H35C H 0.217187 0.703116 0.436441 0.139 Uiso 1 1 calc R U . . .
C36C C 0.1883(4) 0.7616(3) 0.3805(3) 0.123(3) Uani 1 1 d D U . . .
H36C H 0.208023 0.790684 0.378933 0.147 Uiso 1 1 calc R U . . .
C37C C 0.0924(4) 0.9405(4) 0.7474(4) 0.131(3) Uani 1 1 d D U . . .
H37C H 0.103271 0.943242 0.774675 0.157 Uiso 1 1 calc R U . . .
C38C C 0.0656(5) 0.9868(4) 0.7182(5) 0.157(4) Uani 1 1 d D U . . .
H38C H 0.050528 1.017956 0.730474 0.189 Uiso 1 1 calc R U . . .
C39C C 0.0612(6) 0.9876(5) 0.6738(5) 0.165(5) Uani 1 1 d D U . . .
H39C H 0.049960 1.021268 0.651505 0.198 Uiso 1 1 calc R U . . .
C40C C 0.0730(5) 0.9392(4) 0.6601(4) 0.143(4) Uani 1 1 d D U . . .
H40C H 0.068656 0.938388 0.629243 0.172 Uiso 1 1 calc R U . . .
C41C C 0.0911(4) 0.8926(3) 0.6930(4) 0.119(3) Uani 1 1 d D U . . .
C42C C 0.1043(4) 0.8407(3) 0.6816(4) 0.116(3) Uani 1 1 d D U . . .
H42C H 0.099647 0.838461 0.651363 0.140 Uiso 1 1 calc R U . . .
C43C C 0.1320(4) 0.7475(3) 0.6979(3) 0.098(2) Uani 1 1 d D U . . .
C44C C 0.1661(5) 0.7466(4) 0.6492(3) 0.129(3) Uani 1 1 d D U . . .
H44C H 0.184365 0.778401 0.624983 0.155 Uiso 1 1 calc R U . . .
C45C C 0.1728(5) 0.6970(3) 0.6368(4) 0.128(3) Uani 1 1 d D U . . .
H45C H 0.196669 0.695469 0.603898 0.153 Uiso 1 1 calc R U . . .
C46C C 0.1458(4) 0.6503(3) 0.6707(3) 0.107(2) Uani 1 1 d D U . . .
C47C C 0.1099(4) 0.6537(3) 0.7185(3) 0.103(2) Uani 1 1 d D U . . .
H47C H 0.090064 0.622473 0.741874 0.124 Uiso 1 1 calc R U . . .
C48C C 0.1023(3) 0.7017(3) 0.7328(3) 0.096(2) Uani 1 1 d D U . . .
H48C H 0.077662 0.703340 0.765448 0.115 Uiso 1 1 calc R U . . .
C49C C 0.1495(4) 0.3990(3) 0.7081(2) 0.095(2) Uani 1 1 d D U . . .
C50C C 0.1559(4) 0.4011(3) 0.6583(2) 0.097(2) Uani 1 1 d D U . . .
H50C H 0.157003 0.367740 0.650807 0.117 Uiso 1 1 calc R U . . .
C51C C 0.1610(3) 0.4519(3) 0.6184(2) 0.088(2) Uani 1 1 d D U . . .
C52C C 0.1654(4) 0.4549(3) 0.5660(2) 0.094(2) Uani 1 1 d D U . . .
C53C C 0.1671(4) 0.4084(3) 0.5524(3) 0.098(2) Uani 1 1 d D U . . .
H53C H 0.166560 0.373240 0.577453 0.117 Uiso 1 1 calc R U . . .
C54C C 0.1695(4) 0.4105(3) 0.5028(3) 0.109(3) Uani 1 1 d D U . . .
C55C C 0.1727(5) 0.4607(3) 0.4665(3) 0.120(3) Uani 1 1 d D U . . .
H55C H 0.175730 0.462681 0.432558 0.144 Uiso 1 1 calc R U . . .
C56C C 0.1717(4) 0.5107(3) 0.4783(3) 0.112(3) Uani 1 1 d D U . . .
C57C C 0.1722(4) 0.5621(3) 0.4400(3) 0.107(3) Uani 1 1 d D U . . .
H57C H 0.175289 0.563377 0.406320 0.128 Uiso 1 1 calc R U . . .
C58C C 0.1681(4) 0.6115(3) 0.4520(3) 0.108(3) Uani 1 1 d D U . . .
C59C C 0.1671(4) 0.6066(3) 0.5025(3) 0.111(3) Uani 1 1 d D U . . .
H59C H 0.166634 0.639553 0.510452 0.133 Uiso 1 1 calc R U . . .
C60C C 0.1667(4) 0.5570(3) 0.5404(3) 0.097(2) Uani 1 1 d D U . . .
C61C C 0.1614(4) 0.5544(3) 0.5922(3) 0.096(2) Uani 1 1 d D U . . .
C62C C 0.1570(4) 0.6016(3) 0.6071(3) 0.100(2) Uani 1 1 d D U . . .
H62C H 0.157654 0.637008 0.582301 0.120 Uiso 1 1 calc R U . . .
C63C C 0.1515(4) 0.5985(3) 0.6575(3) 0.110(3) Uani 1 1 d D U . . .
C64C C 0.1463(5) 0.5468(3) 0.6953(3) 0.123(3) Uani 1 1 d D U . . .
H64C H 0.138528 0.544605 0.730100 0.148 Uiso 1 1 calc R U . . .
C65C C 0.1525(4) 0.4987(3) 0.6816(3) 0.106(3) Uani 1 1 d D U . . .
C66C C 0.1483(4) 0.4478(3) 0.7206(3) 0.112(3) Uani 1 1 d D U . . .
H66C H 0.144754 0.446188 0.754517 0.134 Uiso 1 1 calc R U . . .
C67C C 0.1586(4) 0.5018(3) 0.6306(3) 0.097(2) Uani 1 1 d D U . . .
C68C C 0.1681(4) 0.5071(3) 0.5277(3) 0.092(2) Uani 1 1 d D U . . .
C8D C 0.7410(9) 0.2105(8) 0.3250(6) 0.086(6) Uiso 0.297(7) 1 d D U P A 2
H8D H 0.768112 0.236959 0.304000 0.103 Uiso 0.297(7) 1 calc R U P A 2
C9D C 0.7028(10) 0.2163(8) 0.3722(6) 0.083(6) Uiso 0.297(7) 1 d D U P A 2
H9D H 0.697571 0.250529 0.379372 0.100 Uiso 0.297(7) 1 calc R U P A 2
C12D C 0.7001(11) 0.1263(9) 0.3409(7) 0.116(8) Uiso 0.297(7) 1 d D U P A 2
H12D H 0.695935 0.098049 0.328506 0.140 Uiso 0.297(7) 1 calc R U P A 2
C11D C 0.6686(10) 0.1281(9) 0.3896(7) 0.096(7) Uiso 0.297(7) 1 d D U P A 2
H11D H 0.643472 0.100082 0.411561 0.115 Uiso 0.297(7) 1 calc R U P A 2
C21E C 0.3225(10) 0.3922(10) 0.2502(9) 0.094(6) Uiso 0.354(8) 1 d . U P C 2
H21E H 0.332887 0.419749 0.218019 0.113 Uiso 0.354(8) 1 calc R U P C 2
C20E C 0.2742(12) 0.3668(12) 0.2658(11) 0.120(7) Uiso 0.354(8) 1 d . U P C 2
H20E H 0.250833 0.377117 0.243802 0.145 Uiso 0.354(8) 1 calc R U P C 2
C23E C 0.3386(11) 0.3426(11) 0.3262(10) 0.104(6) Uiso 0.354(8) 1 d . U P C 2
H23E H 0.362489 0.330341 0.347899 0.125 Uiso 0.354(8) 1 calc R U P C 2
C24E C 0.2859(11) 0.3227(11) 0.3430(10) 0.101(6) Uiso 0.354(8) 1 d . U P C 2
H24E H 0.270032 0.305652 0.378637 0.121 Uiso 0.354(8) 1 calc R U P C 2
C9E C 0.3208(8) 0.7100(9) 0.2468(9) 0.090(7) Uiso 0.293(7) 1 d D U P B 2
H9E H 0.341699 0.709636 0.268779 0.108 Uiso 0.293(7) 1 calc R U P B 2
C8E C 0.2701(8) 0.7426(9) 0.2484(8) 0.090(7) Uiso 0.293(7) 1 d D U P B 2
H8E H 0.256277 0.765448 0.270267 0.108 Uiso 0.293(7) 1 calc R U P B 2
C12E C 0.2619(9) 0.7135(11) 0.1809(9) 0.111(8) Uiso 0.293(7) 1 d D U P B 2
H12E H 0.244302 0.718722 0.155238 0.134 Uiso 0.293(7) 1 calc R U P B 2
C11E C 0.3111(9) 0.6774(11) 0.1821(10) 0.115(8) Uiso 0.293(7) 1 d D U P B 2
H11E H 0.322981 0.653157 0.161577 0.139 Uiso 0.293(7) 1 calc R U P B 2
C8F C 0.0874(7) 0.2707(8) 0.8094(9) 0.094(7) Uiso 0.323(13) 1 d D U P D 2
H8F H 0.050751 0.256698 0.826551 0.113 Uiso 0.323(13) 1 calc R U P D 2
C9F C 0.0952(8) 0.3174(7) 0.7666(8) 0.086(6) Uiso 0.323(13) 1 d D U P D 2
H9F H 0.066811 0.330038 0.749325 0.103 Uiso 0.323(13) 1 calc R U P D 2
C11F C 0.1910(8) 0.3199(7) 0.7669(8) 0.087(7) Uiso 0.323(13) 1 d D U P D 2
H11F H 0.226580 0.336284 0.752109 0.105 Uiso 0.323(13) 1 calc R U P D 2
C12F C 0.1851(7) 0.2713(7) 0.8058(7) 0.086(7) Uiso 0.323(13) 1 d D U P D 2
H12F H 0.216453 0.255089 0.818888 0.103 Uiso 0.323(13) 1 calc R U P D 2
As1 As 1.02695(3) 0.03267(3) 0.12749(3) 0.0777(2) Uani 1 1 d . . . . .
F1 F 1.0295(3) -0.0057(5) 0.1850(3) 0.253(5) Uani 1 1 d . U . . .
F2 F 1.0227(3) 0.0720(3) 0.07039(19) 0.194(4) Uani 1 1 d . U . . .
F3 F 1.0333(3) -0.0224(4) 0.1028(3) 0.201(3) Uani 1 1 d . . . . .
F4 F 1.0231(4) 0.0837(4) 0.1484(4) 0.241(5) Uani 1 1 d . . . . .
F5 F 0.9529(2) 0.0332(3) 0.1471(2) 0.169(3) Uani 1 1 d . . . . .
F6 F 1.10018(19) 0.0267(3) 0.1066(2) 0.1339(19) Uani 1 1 d . . . . .
As2 As 1.08952(4) -0.17638(4) 0.06866(3) 0.0978(3) Uani 1 1 d . . . . .
F7 F 1.0655(2) -0.1309(2) 0.1035(2) 0.1259(17) Uani 1 1 d . . . . .
F8 F 1.1132(2) -0.2222(2) 0.0341(2) 0.1334(18) Uani 1 1 d . . . . .
F9 F 1.05085(19) -0.1371(2) 0.02823(18) 0.1099(14) Uani 1 1 d . . . . .
F10 F 1.1289(2) -0.2129(2) 0.1078(2) 0.1273(17) Uani 1 1 d . . . . .
F11 F 1.0326(2) -0.2140(2) 0.1053(2) 0.1404(19) Uani 1 1 d . . . . .
F12 F 1.1461(2) -0.1376(2) 0.0286(2) 0.1228(16) Uani 1 1 d . . . . .
As3 As -0.04969(12) 0.81504(11) 0.72950(14) 0.0896(11) Uani 0.417(5) 1 d . U P E 1
F13 F -0.0739(6) 0.7609(5) 0.7250(5) 0.114(4) Uiso 0.417(5) 1 d . U P E 1
F14 F -0.0230(5) 0.8700(5) 0.7339(5) 0.117(4) Uiso 0.417(5) 1 d . U P E 1
F15 F -0.0950(5) 0.8611(5) 0.6979(4) 0.107(3) Uiso 0.417(5) 1 d . U P E 1
F16 F -0.0077(6) 0.7726(5) 0.7626(5) 0.097(4) Uiso 0.417(5) 1 d . U P E 1
F17 F -0.1061(4) 0.8048(4) 0.7836(4) 0.051(3) Uiso 0.417(5) 1 d . U P E 1
F18 F 0.0067(5) 0.8183(5) 0.6712(5) 0.116(4) Uiso 0.417(5) 1 d . U P E 1
As3' As -0.0817(6) 0.8184(3) 0.7658(5) 0.131(5) Uani 0.172(5) 1 d D U P F 2
F16' F -0.0294(13) 0.7650(11) 0.7735(13) 0.167(19) Uiso 0.172(5) 1 d D U P F 2
F17' F -0.0350(8) 0.8459(10) 0.7033(7) 0.083(8) Uiso 0.172(5) 1 d D U P F 2
F14' F -0.1081(11) 0.7761(9) 0.7446(9) 0.118(9) Uiso 0.172(5) 1 d D U P F 2
F13' F -0.0519(11) 0.8582(10) 0.7851(10) 0.138(10) Uiso 0.172(5) 1 d D U P F 2
F15' F -0.1310(11) 0.8695(10) 0.7490(11) 0.154(10) Uiso 0.172(5) 1 d D U P F 2
F18' F -0.1229(11) 0.7919(11) 0.8255(9) 0.153(11) Uiso 0.172(5) 1 d D U P F 2
As4 As 0.15381(4) -0.14376(5) 0.49923(5) 0.1114(4) Uani 0.85 1 d D . P . .
F19 F 0.0994(5) -0.1827(5) 0.5260(5) 0.123(4) Uiso 0.45 1 d D U P G 1
F20 F 0.2085(4) -0.0979(4) 0.4744(4) 0.099(3) Uiso 0.45 1 d D U P G 1
F21 F 0.1123(4) -0.0881(4) 0.4699(4) 0.108(3) Uiso 0.45 1 d D U P G 1
F22 F 0.1969(5) -0.1897(5) 0.5295(5) 0.133(4) Uiso 0.45 1 d D U P G 1
F23 F 0.1788(7) -0.1595(7) 0.4447(5) 0.198(7) Uiso 0.45 1 d D U P G 1
F24 F 0.1302(5) -0.1156(5) 0.5505(4) 0.136(4) Uiso 0.45 1 d D U P G 1
F19' F 0.1066(6) -0.1839(6) 0.5524(5) 0.146(5) Uiso 0.4 1 d D U P G 2
F20' F 0.2024(6) -0.1068(6) 0.4495(6) 0.154(6) Uiso 0.4 1 d D U P G 2
F21' F 0.1060(6) -0.0886(5) 0.5043(6) 0.145(5) Uiso 0.4 1 d D U P G 2
F22' F 0.1951(6) -0.2042(6) 0.4977(6) 0.166(6) Uiso 0.4 1 d D U P G 2
F23' F 0.1209(8) -0.1566(7) 0.4608(7) 0.198(7) Uiso 0.4 1 d D U P G 2
F24' F 0.1849(9) -0.1355(8) 0.5398(7) 0.219(8) Uiso 0.4 1 d D U P G 2
As5 As 0.21423(15) 0.05640(16) 0.63885(10) 0.226(2) Uani 0.596(4) 1 d D . P H 1
F29 F 0.2213(7) -0.0071(5) 0.6869(5) 0.258(9) Uani 0.596(4) 1 d D U P H 1
F25 F 0.1832(7) 0.0187(8) 0.6195(5) 0.292(11) Uani 0.596(4) 1 d D U P H 1
F26 F 0.2497(5) 0.0844(5) 0.6684(5) 0.218(7) Uani 0.596(4) 1 d D U P H 1
F27 F 0.1514(4) 0.0779(5) 0.6808(3) 0.165(4) Uani 0.596(4) 1 d D U P H 1
F28 F 0.2800(6) 0.0332(5) 0.6055(5) 0.232(7) Uani 0.596(4) 1 d D U P H 1
F30 F 0.2133(5) 0.1165(7) 0.5919(4) 0.290(11) Uani 0.596(4) 1 d D U P H 1
As6 As 0.22339(11) 0.25805(14) 1.06322(11) 0.1254(14) Uani 0.376(3) 1 d D . P I 1
F31 F 0.1921(6) 0.2071(6) 1.1143(5) 0.149(5) Uiso 0.376(3) 1 d D . P I 1
F32 F 0.2600(10) 0.3127(10) 1.0145(9) 0.256(11) Uiso 0.376(3) 1 d D U P I 1
F33 F 0.2634(6) 0.2153(6) 1.0303(5) 0.143(5) Uiso 0.376(3) 1 d D . P I 1
F34 F 0.1827(7) 0.3030(7) 1.0959(7) 0.194(8) Uiso 0.376(3) 1 d D U P I 1
F35 F 0.2742(8) 0.2547(8) 1.0921(8) 0.216(9) Uiso 0.376(3) 1 d D . P I 1
F36 F 0.1735(5) 0.2680(5) 1.0341(4) 0.104(4) Uiso 0.376(3) 1 d D U P I 1
As6' As 0.1550(6) 0.3822(5) 1.0126(3) 0.248(6) Uani 0.216(4) 1 d D . P J 2
F31' F 0.1653(16) 0.3056(13) 1.0214(15) 0.210(7) Uiso 0.216(4) 1 d D U P J 2
F33' F 0.2184(12) 0.3806(15) 1.0247(13) 0.210(7) Uiso 0.216(4) 1 d D U P J 2
F32' F 0.1542(15) 0.4454(16) 1.0156(13) 0.210(7) Uiso 0.216(4) 1 d D . P J 2
F34' F 0.0824(13) 0.4019(15) 1.0152(14) 0.210(7) Uiso 0.216(4) 1 d D . P J 2
F35' F 0.1321(16) 0.3709(15) 1.0841(10) 0.210(7) Uiso 0.216(4) 1 d D U P J 2
F36' F 0.2018(14) 0.4010(15) 0.9558(11) 0.210(7) Uiso 0.216(4) 1 d D . P J 2
As7 As 0.38315(12) 0.03599(14) 1.12700(13) 0.1658(15) Uani 0.479(4) 1 d D . P . .
F37 F 0.3746(7) 0.0468(7) 1.0692(5) 0.234(8) Uiso 0.479(4) 1 d D . P . .
F38 F 0.3899(9) 0.0258(9) 1.1848(6) 0.323(13) Uiso 0.479(4) 1 d D . P . .
F39 F 0.4043(8) -0.0312(6) 1.1291(7) 0.287(11) Uiso 0.479(4) 1 d D . P . .
F40 F 0.3609(8) 0.1060(6) 1.1199(8) 0.308(12) Uiso 0.479(4) 1 d D . P . .
F41 F 0.4525(6) 0.0533(7) 1.0964(7) 0.252(9) Uiso 0.479(4) 1 d D . P . .
F42 F 0.3131(5) 0.0212(6) 1.1579(5) 0.200(6) Uiso 0.479(4) 1 d D . P . .
N1S N 0.1454(3) 0.1195(4) 0.7743(3) 0.092(2) Uani 0.776(7) 1 d D U P K 1
C1S C 0.1570(4) 0.0742(5) 0.7902(4) 0.093(3) Uani 0.776(7) 1 d D U P K 1
C2S C 0.1823(7) 0.0172(5) 0.8014(6) 0.144(5) Uani 0.776(7) 1 d D U P K 1
H2S1 H 0.189423 0.003770 0.772064 0.216 Uiso 0.776(7) 1 calc R U P K 1
H2S2 H 0.155867 -0.006145 0.831513 0.216 Uiso 0.776(7) 1 calc R U P K 1
H2S3 H 0.218567 0.015764 0.808214 0.216 Uiso 0.776(7) 1 calc R U P K 1
N1X N 0.1829(9) 0.0916(9) 0.7254(8) 0.068(5) Uiso 0.224(7) 1 d D U P K 2
C1X C 0.1859(12) 0.0455(11) 0.7535(11) 0.077(5) Uiso 0.224(7) 1 d D U P K 2
C2X C 0.1450(18) 0.0086(15) 0.7974(14) 0.113(7) Uiso 0.224(7) 1 d D U P K 2
H2XA H 0.113263 0.003204 0.788307 0.169 Uiso 0.224(7) 1 d R U P K 2
H2XB H 0.130987 0.025572 0.824381 0.169 Uiso 0.224(7) 1 d R U P K 2
H2XC H 0.165173 -0.026562 0.808760 0.169 Uiso 0.224(7) 1 d R U P K 2
C4S C 1.0707(14) -0.3505(11) 0.1071(11) 0.197(11) Uani 0.5 1 d D U P . .
H4S1 H 1.036126 -0.370799 0.124388 0.296 Uiso 0.5 1 calc R U P . .
H4S2 H 1.097494 -0.367783 0.081949 0.296 Uiso 0.5 1 calc R U P . .
H4S3 H 1.060191 -0.311940 0.089792 0.296 Uiso 0.5 1 calc R U P . .
C3S C 1.0971(15) -0.3518(15) 0.1438(13) 0.208(12) Uani 0.5 1 d D U P . .
N2S N 1.0993(14) -0.3532(10) 0.1840(12) 0.240(12) Uani 0.5 1 d D U P . .
N3S N 0.0052(11) 0.0100(10) 0.5703(8) 0.172(9) Uani 0.5 1 d D U P . .
C5S C -0.0044(12) -0.0296(11) 0.5652(9) 0.156(9) Uani 0.5 1 d D U P . .
C6S C -0.0043(8) -0.0845(10) 0.5620(8) 0.147(8) Uani 0.5 1 d D U P . .
H6SA H -0.029675 -0.083306 0.542263 0.221 Uiso 0.5 1 calc R U P . .
H6SB H -0.017898 -0.110038 0.596470 0.221 Uiso 0.5 1 calc R U P . .
H6SC H 0.034753 -0.097268 0.545040 0.221 Uiso 0.5 1 calc R U P . .
N5S N 1.1546(4) -0.2858(4) -0.0653(4) 0.142(3) Uani 1 1 d D U . . .
C9S C 1.1901(5) -0.2811(7) -0.0506(6) 0.172(6) Uani 1 1 d D U . . .
C10S C 1.2310(8) -0.2750(11) -0.0274(9) 0.323(13) Uani 1 1 d D U . . .
H10A H 1.235786 -0.235623 -0.035773 0.485 Uiso 1 1 calc R U . . .
H10B H 1.268024 -0.294292 -0.040666 0.485 Uiso 1 1 calc R U . . .
H10C H 1.216774 -0.291077 0.009756 0.485 Uiso 1 1 calc R U . . .
C8S C 0.3924(8) 0.1576(7) 0.9451(8) 0.124(6) Uani 0.5 1 d D U P . .
H8SA H 0.405948 0.118752 0.947480 0.186 Uiso 0.5 1 calc R U P . .
H8SB H 0.413162 0.181454 0.911767 0.186 Uiso 0.5 1 calc R U P . .
H8SC H 0.351243 0.162864 0.948834 0.186 Uiso 0.5 1 calc R U P . .
C7S C 0.4024(14) 0.1718(13) 0.9853(10) 0.185(10) Uani 0.5 1 d D U P . .
N4S N 0.3951(15) 0.1854(13) 1.0225(11) 0.241(12) Uani 0.5 1 d D U P . .
 
loop_
 _atom_site_aniso_label
 _atom_site_aniso_U_11
 _atom_site_aniso_U_22
 _atom_site_aniso_U_33
 _atom_site_aniso_U_23
 _atom_site_aniso_U_13
 _atom_site_aniso_U_12
Zn1 0.0694(5) 0.0875(6) 0.1104(7) 0.0118(5) -0.0456(5) 0.0084(4)
Zn2 0.1057(7) 0.1582(10) 0.0862(6) -0.0430(6) -0.0171(5) -0.0586(7)
Zn3 0.0652(5) 0.0792(5) 0.0930(6) -0.0392(5) 0.0062(4) 0.0029(4)
Zn4 0.0756(5) 0.0757(5) 0.0473(4) -0.0062(3) -0.0042(3) -0.0189(4)
N1A 0.081(4) 0.082(4) 0.086(4) -0.034(3) -0.003(3) 0.002(3)
N2A 0.093(4) 0.076(4) 0.086(4) -0.028(3) 0.011(3) 0.008(3)
N3A 0.198(9) 0.236(11) 0.115(6) -0.093(7) -0.058(7) -0.021(8)
N4A 0.087(4) 0.145(6) 0.078(4) -0.040(4) -0.003(3) -0.028(4)
N5A 0.076(3) 0.087(4) 0.054(3) -0.008(3) -0.008(2) -0.023(3)
N6A 0.098(4) 0.090(4) 0.058(3) -0.008(3) -0.018(3) -0.034(3)
N7A 0.080(4) 0.084(4) 0.103(4) 0.008(3) -0.041(3) -0.003(3)
N8A 0.097(4) 0.073(4) 0.119(5) 0.001(4) -0.052(4) 0.014(3)
C1A 0.097(5) 0.074(5) 0.087(5) -0.024(4) -0.010(4) -0.007(4)
C2A 0.165(7) 0.083(5) 0.094(6) -0.024(5) -0.019(5) -0.032(6)
C3A 0.162(8) 0.119(7) 0.113(6) -0.039(6) -0.039(6) -0.031(6)
C4A 0.142(8) 0.119(7) 0.121(7) -0.034(6) -0.028(5) -0.038(6)
C5A 0.097(5) 0.093(5) 0.112(5) -0.035(5) -0.019(4) 0.000(4)
C6A 0.080(5) 0.111(6) 0.117(6) -0.029(5) -0.003(4) -0.022(5)
C7A 0.064(4) 0.093(5) 0.092(4) -0.021(4) 0.015(3) 0.000(3)
C8A 0.073(6) 0.123(8) 0.083(6) -0.018(6) 0.000(5) 0.011(5)
C9A 0.081(7) 0.131(9) 0.090(5) -0.034(6) -0.008(5) 0.012(6)
C10A 0.059(4) 0.143(7) 0.082(4) -0.018(5) 0.007(3) 0.002(4)
C11A 0.083(7) 0.115(8) 0.090(6) -0.010(6) -0.006(5) 0.011(6)
C12A 0.070(6) 0.112(8) 0.101(6) -0.020(6) 0.004(5) 0.016(6)
C13A 0.231(13) 0.370(18) 0.159(10) -0.160(12) -0.075(9) -0.022(13)
C14A 0.308(18) 0.46(2) 0.213(14) -0.219(15) -0.089(15) 0.007(19)
C15A 0.307(18) 0.47(2) 0.154(11) -0.210(13) -0.065(12) 0.047(19)
C16A 0.283(15) 0.44(2) 0.150(10) -0.183(13) -0.069(10) 0.040(16)
C17A 0.209(10) 0.267(14) 0.121(8) -0.114(9) -0.053(8) 0.022(11)
C18A 0.140(8) 0.218(11) 0.089(6) -0.076(7) -0.013(5) 0.011(8)
C19A 0.073(5) 0.149(7) 0.068(4) -0.031(4) 0.008(3) -0.024(4)
C20A 0.125(8) 0.201(10) 0.091(6) -0.009(6) -0.027(5) -0.059(7)
C21A 0.112(7) 0.198(10) 0.088(6) 0.011(6) -0.022(5) -0.066(6)
C22A 0.063(4) 0.139(7) 0.081(4) -0.020(4) -0.008(3) -0.002(4)
C23A 0.131(8) 0.210(10) 0.077(5) -0.011(6) -0.023(5) -0.077(7)
C24A 0.142(8) 0.196(10) 0.081(5) -0.007(6) -0.037(5) -0.074(7)
C25A 0.115(6) 0.118(6) 0.054(4) -0.002(4) -0.016(4) -0.031(5)
C26A 0.143(7) 0.165(9) 0.072(5) -0.003(5) -0.036(5) -0.057(7)
C27A 0.150(7) 0.172(9) 0.070(5) 0.016(5) -0.048(5) -0.048(7)
C28A 0.137(7) 0.143(8) 0.083(5) 0.008(5) -0.051(5) -0.038(6)
C29A 0.095(4) 0.086(5) 0.065(4) 0.004(3) -0.030(3) -0.027(4)
C30A 0.112(6) 0.096(5) 0.080(4) -0.015(4) -0.037(4) -0.009(4)
C31A 0.058(4) 0.119(6) 0.071(4) -0.034(4) -0.010(3) 0.001(3)
C32A 0.071(4) 0.123(6) 0.071(4) -0.033(4) -0.008(3) -0.008(4)
C33A 0.072(4) 0.136(7) 0.068(4) -0.027(4) -0.010(3) -0.012(4)
C34A 0.051(4) 0.154(7) 0.073(4) -0.029(4) -0.012(3) 0.008(4)
C35A 0.050(4) 0.195(9) 0.096(5) -0.055(6) -0.006(4) -0.021(5)
C36A 0.064(4) 0.158(7) 0.084(5) -0.040(5) -0.016(3) -0.017(4)
C37A 0.128(6) 0.058(4) 0.124(6) -0.004(4) -0.068(5) 0.016(4)
C38A 0.142(7) 0.087(6) 0.107(5) -0.012(5) -0.068(5) 0.007(5)
C39A 0.138(7) 0.118(7) 0.096(6) -0.017(5) -0.042(5) -0.006(6)
C40A 0.127(7) 0.120(7) 0.087(5) -0.014(5) -0.032(4) -0.014(5)
C41A 0.104(5) 0.083(5) 0.099(5) -0.003(4) -0.039(4) -0.004(4)
C42A 0.085(5) 0.104(6) 0.092(4) -0.004(4) -0.035(4) -0.002(4)
C43A 0.059(4) 0.133(7) 0.093(5) -0.005(4) -0.030(4) 0.008(4)
C44A 0.172(10) 0.248(13) 0.140(9) -0.068(8) -0.095(7) 0.108(9)
C45A 0.154(9) 0.265(13) 0.131(8) -0.070(8) -0.087(7) 0.090(9)
C46A 0.054(4) 0.179(8) 0.088(5) -0.011(5) -0.019(4) 0.002(4)
C47A 0.081(5) 0.178(9) 0.115(7) -0.032(6) -0.032(5) 0.007(5)
C48A 0.083(6) 0.138(8) 0.133(7) -0.023(6) -0.041(5) 0.006(5)
C49A 0.059(4) 0.184(9) 0.081(4) -0.029(5) -0.002(3) -0.007(5)
C50A 0.057(4) 0.215(10) 0.084(5) -0.034(6) 0.004(4) 0.000(5)
C51A 0.054(4) 0.188(8) 0.070(4) -0.025(5) -0.001(3) -0.006(5)
C52A 0.055(4) 0.183(8) 0.077(4) -0.030(5) -0.009(3) 0.007(5)
C53A 0.060(4) 0.200(9) 0.072(5) -0.031(6) 0.002(3) -0.008(5)
C54A 0.056(4) 0.172(8) 0.072(4) -0.025(5) -0.003(3) -0.007(4)
C55A 0.038(4) 0.188(8) 0.080(4) -0.030(5) 0.001(3) 0.000(4)
C56A 0.052(4) 0.177(8) 0.074(4) -0.036(5) -0.001(3) -0.002(4)
C57A 0.049(4) 0.197(9) 0.074(4) -0.043(5) -0.001(3) -0.013(5)
C58A 0.054(4) 0.174(8) 0.070(4) -0.020(5) -0.003(3) -0.013(4)
C59A 0.048(4) 0.179(8) 0.079(4) -0.016(5) -0.011(3) -0.001(4)
C60A 0.051(4) 0.177(8) 0.083(4) -0.035(5) -0.009(3) -0.001(4)
C61A 0.048(3) 0.175(8) 0.069(4) -0.018(5) -0.007(3) 0.006(4)
C62A 0.056(4) 0.196(9) 0.075(5) -0.018(5) -0.011(3) 0.006(5)
C63A 0.057(4) 0.212(10) 0.077(4) -0.008(5) -0.020(3) 0.000(5)
C64A 0.057(4) 0.194(9) 0.085(5) -0.010(6) -0.014(3) 0.003(5)
C65A 0.055(4) 0.199(9) 0.083(4) -0.027(6) -0.003(3) -0.012(5)
C66A 0.061(5) 0.217(10) 0.088(5) -0.038(6) 0.003(4) -0.019(5)
C67A 0.053(4) 0.176(8) 0.078(4) -0.016(5) -0.003(3) 0.000(4)
C68A 0.049(3) 0.181(8) 0.069(4) -0.024(5) -0.004(3) -0.003(4)
N1B 0.065(4) 0.108(4) 0.122(5) 0.001(4) -0.049(4) 0.001(3)
N2B 0.074(3) 0.077(4) 0.094(4) 0.013(3) -0.035(3) 0.004(3)
N3B 0.103(5) 0.215(8) 0.107(6) -0.032(5) -0.036(4) -0.078(6)
N4B 0.096(4) 0.147(6) 0.074(4) -0.022(4) -0.025(3) -0.047(4)
N5B 0.066(3) 0.083(4) 0.076(4) -0.037(3) 0.002(3) 0.008(3)
N6B 0.061(3) 0.101(4) 0.106(5) -0.064(4) 0.011(3) -0.001(3)
N7B 0.069(3) 0.080(4) 0.078(4) -0.012(3) -0.013(3) -0.012(3)
N8B 0.073(3) 0.102(4) 0.059(3) -0.021(3) 0.007(3) -0.026(3)
C1B 0.078(5) 0.131(7) 0.197(10) -0.007(6) -0.088(6) 0.019(4)
C2B 0.069(5) 0.139(7) 0.169(9) 0.003(7) -0.056(5) 0.004(5)
C3B 0.082(5) 0.147(7) 0.120(7) 0.010(6) -0.052(5) -0.001(5)
C4B 0.082(5) 0.132(7) 0.101(6) 0.007(5) -0.046(4) -0.014(4)
C5B 0.078(4) 0.106(5) 0.096(5) 0.015(5) -0.044(4) -0.001(4)
C6B 0.068(4) 0.100(5) 0.088(5) 0.008(4) -0.022(4) -0.003(4)
C7B 0.064(4) 0.079(4) 0.112(5) 0.002(4) -0.040(4) 0.002(3)
C8B 0.062(5) 0.097(7) 0.151(10) 0.026(6) -0.022(6) -0.002(5)
C9B 0.066(5) 0.083(7) 0.161(10) 0.018(7) -0.010(6) 0.014(5)
C10B 0.061(4) 0.078(4) 0.149(7) 0.000(4) -0.028(4) -0.004(3)
C11B 0.085(6) 0.088(7) 0.135(9) 0.011(6) -0.017(6) 0.012(5)
C12B 0.076(5) 0.092(7) 0.139(9) 0.016(7) -0.028(6) 0.002(5)
C13B 0.119(7) 0.276(13) 0.130(8) -0.040(8) -0.045(6) -0.096(8)
C14B 0.137(8) 0.332(17) 0.175(13) -0.010(11) -0.073(9) -0.093(10)
C15B 0.131(9) 0.377(19) 0.161(12) 0.029(11) -0.077(9) -0.099(10)
C16B 0.096(6) 0.331(15) 0.130(9) 0.007(10) -0.044(6) -0.061(7)
C17B 0.109(6) 0.242(10) 0.092(6) -0.010(7) -0.046(5) -0.067(7)
C18B 0.087(5) 0.188(9) 0.095(6) -0.037(6) -0.024(5) -0.035(5)
C19B 0.084(4) 0.120(6) 0.091(5) -0.019(4) -0.029(4) -0.028(4)
C20B 0.086(7) 0.134(10) 0.124(9) -0.048(7) -0.008(7) -0.039(7)
C21B 0.081(6) 0.134(10) 0.148(10) -0.050(8) -0.009(6) -0.036(6)
C22B 0.080(4) 0.102(5) 0.106(6) -0.024(5) -0.018(4) -0.020(4)
C23B 0.095(7) 0.145(9) 0.102(8) -0.048(7) -0.023(6) -0.029(7)
C24B 0.102(7) 0.130(9) 0.104(8) -0.043(7) -0.024(6) -0.029(6)
C25B 0.069(4) 0.113(6) 0.142(7) -0.066(5) 0.012(4) 0.006(4)
C26B 0.078(5) 0.146(7) 0.171(10) -0.091(7) 0.030(5) -0.015(5)
C27B 0.071(5) 0.171(8) 0.124(7) -0.063(6) 0.035(5) -0.043(5)
C28B 0.089(5) 0.141(7) 0.111(6) -0.053(5) 0.024(5) -0.040(4)
C29B 0.075(4) 0.107(5) 0.101(5) -0.060(4) 0.013(4) -0.018(4)
C30B 0.072(4) 0.091(5) 0.088(5) -0.031(4) -0.008(3) -0.005(3)
C31B 0.066(4) 0.073(4) 0.084(5) -0.025(3) -0.007(3) 0.004(3)
C32B 0.075(4) 0.087(5) 0.094(5) -0.037(4) -0.005(4) -0.003(3)
C33B 0.071(4) 0.077(5) 0.119(6) -0.020(4) -0.023(4) 0.001(3)
C34B 0.066(4) 0.076(4) 0.116(6) -0.021(4) -0.005(4) -0.006(3)
C35B 0.072(4) 0.087(5) 0.167(8) -0.054(5) -0.019(5) 0.011(4)
C36B 0.091(5) 0.095(5) 0.153(8) -0.059(5) -0.040(5) 0.019(4)
C37B 0.083(4) 0.120(6) 0.060(4) -0.022(4) -0.003(4) -0.033(4)
C38B 0.089(5) 0.127(6) 0.079(5) -0.043(5) 0.013(4) -0.029(4)
C39B 0.093(5) 0.129(6) 0.127(7) -0.063(6) 0.029(5) -0.025(5)
C40B 0.080(5) 0.118(6) 0.119(7) -0.041(5) -0.006(4) -0.012(4)
C41B 0.072(4) 0.090(4) 0.075(4) -0.022(4) 0.000(3) -0.019(3)
C42B 0.078(4) 0.085(5) 0.100(5) -0.033(4) -0.008(4) -0.016(3)
C43B 0.061(4) 0.072(4) 0.108(5) -0.006(4) -0.014(3) -0.010(3)
C44B 0.069(4) 0.101(6) 0.118(6) 0.012(4) -0.019(4) -0.012(4)
C45B 0.071(4) 0.094(6) 0.155(8) 0.014(5) -0.013(5) -0.007(4)
C46B 0.057(4) 0.083(5) 0.169(8) -0.003(5) -0.015(4) -0.011(3)
C47B 0.069(4) 0.081(5) 0.176(8) 0.008(5) -0.052(5) -0.012(4)
C48B 0.075(4) 0.090(5) 0.119(6) 0.004(4) -0.024(4) -0.020(4)
C49B 0.055(4) 0.084(4) 0.184(9) -0.011(5) -0.016(5) 0.001(3)
C50B 0.055(4) 0.090(5) 0.170(8) -0.011(6) -0.002(5) -0.004(3)
C51B 0.067(4) 0.077(4) 0.169(8) -0.016(5) -0.028(5) 0.000(3)
C52B 0.062(4) 0.081(4) 0.161(8) -0.017(5) -0.019(5) -0.002(3)
C53B 0.074(4) 0.093(5) 0.162(8) -0.042(5) -0.029(5) -0.005(4)
C54B 0.076(4) 0.092(4) 0.114(6) -0.026(5) -0.024(4) -0.010(3)
C55B 0.081(4) 0.068(4) 0.130(7) -0.015(4) -0.020(5) -0.009(3)
C56B 0.065(4) 0.075(4) 0.129(6) -0.009(4) -0.009(4) -0.012(3)
C57B 0.069(4) 0.076(4) 0.139(7) -0.031(5) -0.013(4) 0.003(3)
C58B 0.066(4) 0.073(4) 0.118(6) -0.020(4) -0.011(4) 0.000(3)
C59B 0.059(4) 0.069(4) 0.146(7) -0.008(5) -0.005(4) -0.008(3)
C60B 0.056(4) 0.069(4) 0.161(7) -0.013(5) -0.017(4) -0.008(3)
C61B 0.062(4) 0.067(4) 0.165(8) -0.020(5) -0.029(5) -0.002(3)
C62B 0.066(4) 0.071(4) 0.155(8) -0.010(5) -0.015(5) -0.007(3)
C63B 0.067(4) 0.069(4) 0.163(8) -0.002(5) -0.013(5) -0.009(3)
C64B 0.061(4) 0.065(4) 0.215(10) -0.017(5) -0.025(5) -0.003(3)
C65B 0.061(4) 0.077(4) 0.211(10) -0.019(6) -0.032(5) 0.001(3)
C66B 0.071(4) 0.081(5) 0.191(9) -0.018(6) -0.029(5) 0.003(4)
C67B 0.059(4) 0.074(4) 0.173(8) -0.010(5) -0.018(5) -0.002(3)
C68B 0.065(4) 0.076(4) 0.146(7) -0.028(5) -0.011(4) -0.007(3)
N1C 0.077(3) 0.075(3) 0.050(3) -0.015(2) -0.004(2) -0.010(3)
N2C 0.081(4) 0.080(3) 0.046(3) -0.006(2) -0.008(3) -0.012(3)
N3C 0.109(5) 0.166(7) 0.124(5) -0.072(5) -0.017(5) -0.048(5)
N4C 0.109(5) 0.109(4) 0.078(4) -0.024(3) -0.013(3) -0.042(4)
N5C 0.069(4) 0.086(4) 0.114(5) 0.014(3) -0.039(4) 0.001(3)
N6C 0.100(5) 0.081(4) 0.121(5) 0.004(4) -0.061(4) 0.014(3)
N7C 0.081(4) 0.084(4) 0.105(5) -0.036(3) -0.006(3) 0.000(3)
N8C 0.097(4) 0.065(3) 0.111(5) -0.034(3) 0.001(4) 0.007(3)
C1C 0.084(5) 0.078(4) 0.060(4) -0.001(3) -0.014(3) -0.015(3)
C2C 0.095(5) 0.066(4) 0.069(4) -0.010(3) -0.008(3) -0.014(3)
C3C 0.067(4) 0.072(4) 0.086(5) -0.019(3) -0.005(3) -0.009(3)
C4C 0.088(5) 0.078(4) 0.084(5) -0.025(3) -0.024(4) -0.004(3)
C5C 0.071(4) 0.071(4) 0.062(4) -0.015(3) -0.008(3) -0.003(3)
C6C 0.082(5) 0.083(4) 0.061(4) -0.008(3) -0.029(3) -0.006(3)
C7C 0.093(5) 0.074(4) 0.054(3) -0.002(3) -0.019(3) -0.013(3)
C8C 0.112(8) 0.087(7) 0.081(7) 0.001(6) -0.011(6) 0.011(6)
C9C 0.125(8) 0.085(7) 0.062(6) 0.001(5) -0.015(5) 0.031(6)
C10C 0.092(5) 0.075(4) 0.078(4) -0.007(3) -0.025(3) 0.000(3)
C11C 0.147(10) 0.085(7) 0.071(7) 0.016(6) 0.023(7) 0.017(7)
C12C 0.131(9) 0.079(7) 0.091(8) 0.014(6) 0.022(6) 0.020(7)
C13C 0.134(8) 0.165(8) 0.161(9) -0.087(7) -0.023(7) -0.045(7)
C14C 0.119(8) 0.150(8) 0.184(10) -0.086(8) -0.030(8) -0.022(7)
C15C 0.176(10) 0.120(7) 0.176(9) -0.065(7) 0.009(9) -0.054(7)
C16C 0.167(9) 0.110(6) 0.148(8) -0.044(5) -0.009(7) -0.059(7)
C17C 0.111(6) 0.123(6) 0.121(6) -0.052(5) -0.006(5) -0.048(5)
C18C 0.132(7) 0.096(5) 0.102(6) -0.025(4) -0.009(5) -0.042(5)
C19C 0.111(6) 0.101(5) 0.069(5) -0.023(4) -0.015(4) -0.032(4)
C20C 0.126(7) 0.120(6) 0.073(5) -0.025(4) -0.033(4) -0.022(5)
C21C 0.132(7) 0.107(6) 0.079(5) -0.017(4) -0.025(4) -0.024(5)
C22C 0.136(7) 0.086(4) 0.067(4) -0.010(4) -0.030(4) -0.021(4)
C23C 0.206(10) 0.087(5) 0.090(6) -0.015(4) -0.063(6) -0.025(5)
C24C 0.186(9) 0.084(5) 0.084(5) -0.011(4) -0.054(5) -0.024(5)
C25C 0.131(7) 0.093(5) 0.139(7) 0.000(5) -0.076(6) 0.027(5)
C26C 0.220(11) 0.101(6) 0.173(8) -0.018(6) -0.129(9) 0.062(7)
C27C 0.270(14) 0.121(7) 0.173(9) -0.040(7) -0.128(11) 0.068(9)
C28C 0.219(12) 0.109(6) 0.166(9) -0.043(6) -0.109(9) 0.058(7)
C29C 0.107(6) 0.105(5) 0.135(6) -0.016(5) -0.051(6) 0.017(5)
C30C 0.110(7) 0.102(5) 0.115(7) 0.012(4) -0.057(5) 0.009(5)
C31C 0.107(6) 0.091(5) 0.086(5) 0.015(4) -0.033(4) -0.006(4)
C32C 0.105(6) 0.108(5) 0.081(5) 0.014(4) -0.024(4) -0.020(5)
C33C 0.144(7) 0.098(5) 0.073(5) 0.009(4) -0.043(5) -0.028(5)
C34C 0.123(6) 0.095(5) 0.080(5) 0.006(4) -0.038(4) -0.021(4)
C35C 0.145(8) 0.084(5) 0.115(6) 0.010(5) -0.071(6) -0.015(5)
C36C 0.142(8) 0.091(5) 0.116(7) 0.025(5) -0.065(6) -0.020(5)
C37C 0.112(7) 0.094(6) 0.159(8) -0.055(5) 0.000(6) 0.012(5)
C38C 0.175(10) 0.072(5) 0.170(9) -0.034(6) -0.001(8) 0.020(6)
C39C 0.161(10) 0.100(6) 0.179(10) -0.024(7) -0.020(9) 0.023(7)
C40C 0.165(9) 0.104(6) 0.125(7) -0.015(5) -0.028(6) 0.010(6)
C41C 0.116(7) 0.084(5) 0.134(7) -0.026(5) -0.029(6) 0.014(5)
C42C 0.130(7) 0.097(5) 0.113(6) -0.041(5) -0.017(5) -0.004(5)
C43C 0.109(6) 0.077(4) 0.106(5) -0.030(4) -0.030(4) -0.004(4)
C44C 0.169(9) 0.087(5) 0.105(6) -0.034(5) 0.004(6) -0.019(6)
C45C 0.179(9) 0.084(5) 0.109(6) -0.037(4) -0.022(6) -0.008(5)
C46C 0.156(8) 0.079(4) 0.086(5) -0.017(4) -0.046(5) -0.001(5)
C47C 0.141(7) 0.082(5) 0.095(5) -0.014(4) -0.056(5) -0.010(5)
C48C 0.101(5) 0.089(5) 0.093(5) -0.030(4) -0.024(4) -0.004(4)
C49C 0.139(6) 0.074(4) 0.056(4) -0.005(3) -0.030(4) -0.002(4)
C50C 0.149(7) 0.067(4) 0.067(4) 0.002(3) -0.036(4) -0.025(4)
C51C 0.113(5) 0.079(4) 0.065(4) -0.008(3) -0.029(4) -0.012(4)
C52C 0.132(6) 0.080(4) 0.062(4) -0.005(3) -0.028(4) -0.023(4)
C53C 0.143(7) 0.075(4) 0.065(4) -0.006(3) -0.029(4) -0.020(5)
C54C 0.173(8) 0.085(4) 0.065(4) -0.005(3) -0.040(5) -0.027(5)
C55C 0.193(9) 0.089(5) 0.069(5) -0.006(4) -0.040(5) -0.024(6)
C56C 0.162(8) 0.091(4) 0.073(4) -0.008(4) -0.042(5) -0.006(5)
C57C 0.149(7) 0.090(4) 0.064(4) 0.005(4) -0.030(5) -0.023(5)
C58C 0.149(7) 0.091(4) 0.083(5) 0.008(4) -0.059(5) -0.024(5)
C59C 0.169(8) 0.079(5) 0.072(4) 0.001(4) -0.039(5) -0.020(5)
C60C 0.134(6) 0.069(4) 0.078(4) -0.007(3) -0.042(4) 0.002(4)
C61C 0.131(6) 0.078(4) 0.074(4) -0.007(3) -0.041(4) -0.006(4)
C62C 0.137(7) 0.074(4) 0.082(4) -0.005(4) -0.041(5) -0.008(5)
C63C 0.158(8) 0.078(4) 0.093(5) -0.016(4) -0.045(5) -0.014(5)
C64C 0.209(10) 0.080(4) 0.087(5) -0.013(4) -0.064(6) -0.013(6)
C65C 0.169(8) 0.074(4) 0.080(4) -0.007(3) -0.059(5) -0.009(5)
C66C 0.172(8) 0.079(4) 0.072(5) 0.001(4) -0.046(5) -0.007(5)
C67C 0.150(7) 0.070(4) 0.075(4) -0.010(3) -0.050(5) -0.007(4)
C68C 0.127(6) 0.073(4) 0.067(4) -0.008(3) -0.036(4) -0.004(4)
As1 0.0756(5) 0.0689(4) 0.0666(4) -0.0067(3) -0.0147(3) 0.0074(3)
F1 0.138(5) 0.374(12) 0.122(5) 0.112(6) -0.056(4) -0.047(6)
F2 0.128(4) 0.271(8) 0.077(3) 0.021(4) -0.016(3) 0.065(5)
F3 0.154(6) 0.252(9) 0.234(8) -0.162(7) -0.013(5) -0.020(6)
F4 0.232(8) 0.208(8) 0.342(12) -0.211(9) -0.033(8) -0.017(6)
F5 0.073(3) 0.296(9) 0.119(4) -0.074(5) -0.006(3) 0.008(4)
F6 0.070(3) 0.195(5) 0.127(4) -0.067(4) -0.014(3) 0.016(3)
As2 0.0822(5) 0.0992(6) 0.0954(6) -0.0310(5) -0.0068(4) -0.0025(4)
F7 0.099(3) 0.153(4) 0.139(4) -0.081(4) -0.038(3) 0.037(3)
F8 0.146(4) 0.108(4) 0.137(4) -0.065(3) -0.012(3) 0.008(3)
F9 0.092(3) 0.119(4) 0.109(3) -0.036(3) -0.023(3) 0.004(3)
F10 0.108(3) 0.130(4) 0.116(4) -0.011(3) -0.039(3) 0.016(3)
F11 0.120(4) 0.157(5) 0.110(4) -0.023(3) 0.010(3) -0.044(3)
F12 0.101(3) 0.120(4) 0.118(4) -0.018(3) 0.001(3) -0.038(3)
As3 0.0835(17) 0.0820(16) 0.108(2) -0.0116(16) -0.0510(16) -0.0059(12)
As3' 0.180(12) 0.086(5) 0.183(12) -0.030(7) -0.142(11) 0.004(6)
As4 0.0691(6) 0.1189(8) 0.1200(9) -0.0199(7) -0.0143(6) -0.0031(5)
As5 0.233(3) 0.305(4) 0.1164(19) -0.059(2) 0.0486(19) -0.171(3)
F29 0.37(2) 0.185(13) 0.164(12) -0.040(10) 0.023(13) -0.109(14)
F25 0.32(2) 0.42(3) 0.182(14) -0.175(17) 0.025(13) -0.17(2)
F26 0.153(10) 0.197(12) 0.259(15) 0.027(11) -0.064(10) -0.090(9)
F27 0.126(7) 0.243(12) 0.110(7) -0.053(7) 0.026(5) -0.094(8)
F28 0.232(15) 0.184(12) 0.189(13) -0.014(10) 0.004(11) -0.014(11)
F30 0.141(10) 0.47(3) 0.122(9) 0.112(13) -0.028(7) -0.100(13)
As6 0.0928(19) 0.165(3) 0.115(2) -0.059(2) 0.0009(14) -0.0289(16)
As6' 0.329(14) 0.249(11) 0.166(7) -0.056(7) -0.010(8) -0.153(10)
As7 0.122(2) 0.176(3) 0.179(3) -0.008(2) -0.0680(18) -0.0053(17)
N1S 0.067(5) 0.115(5) 0.100(6) -0.047(5) -0.025(4) 0.007(4)
C1S 0.085(5) 0.112(5) 0.080(5) -0.038(5) -0.017(4) -0.002(4)
C2S 0.129(8) 0.112(6) 0.161(9) -0.020(7) -0.035(7) 0.002(6)
C4S 0.24(3) 0.127(17) 0.19(2) -0.008(17) -0.051(17) -0.038(18)
C3S 0.24(2) 0.158(17) 0.223(18) -0.060(16) -0.065(14) -0.011(15)
N2S 0.35(3) 0.120(14) 0.25(2) -0.075(16) -0.119(19) 0.085(16)
N3S 0.175(19) 0.24(2) 0.088(12) -0.068(15) -0.016(12) 0.011(17)
C5S 0.18(2) 0.21(2) 0.065(12) -0.003(16) -0.071(13) 0.000(19)
C6S 0.086(12) 0.22(2) 0.099(13) -0.044(17) -0.005(10) 0.012(15)
N5S 0.104(7) 0.165(8) 0.126(7) -0.056(6) 0.000(5) 0.023(6)
C9S 0.082(8) 0.240(14) 0.163(12) -0.073(10) -0.001(7) 0.014(9)
C10S 0.149(15) 0.51(4) 0.33(3) -0.14(2) -0.098(15) 0.003(18)
C8S 0.101(12) 0.083(10) 0.154(14) 0.026(10) -0.042(11) -0.039(9)
C7S 0.189(17) 0.171(17) 0.180(16) -0.016(13) -0.080(14) -0.006(13)
N4S 0.27(3) 0.23(3) 0.23(2) -0.08(2) -0.10(2) 0.05(2)
 
_geom_special_details
;
 All esds (except the esd in the dihedral angle between two l.s. planes)
 are estimated using the full covariance matrix.  The cell esds are taken
 into account individually in the estimation of esds in distances, angles
 and torsion angles; correlations between esds in cell parameters are only
 used when they are defined by crystal symmetry.  An approximate (isotropic)
 treatment of cell esds is used for estimating esds involving l.s. planes.
;
 
loop_
 _geom_bond_atom_site_label_1
 _geom_bond_atom_site_label_2
 _geom_bond_distance
 _geom_bond_site_symmetry_2
 _geom_bond_publ_flag
Zn1 N6C 2.137(7) . ?
Zn1 N1B 2.153(6) . ?
Zn1 N8A 2.154(7) 2_666 ?
Zn1 N5C 2.168(7) . ?
Zn1 N2B 2.187(6) . ?
Zn1 N7A 2.224(6) 2_666 ?
Zn2 N3A 2.109(9) . ?
Zn2 N3C 2.133(8) . ?
Zn2 N3B 2.161(8) . ?
Zn2 N4C 2.176(6) . ?
Zn2 N4B 2.184(7) . ?
Zn2 N4A 2.232(7) . ?
Zn3 N6B 2.101(6) . ?
Zn3 N1A 2.150(6) . ?
Zn3 N8C 2.156(6) 2_666 ?
Zn3 N2A 2.187(7) . ?
Zn3 N7C 2.204(7) 2_666 ?
Zn3 N5B 2.206(6) . ?
Zn4 N6A 2.113(6) . ?
Zn4 N2C 2.156(5) . ?
Zn4 N1C 2.175(5) . ?
Zn4 N5A 2.178(5) . ?
Zn4 N8B 2.185(6) 2_666 ?
Zn4 N7B 2.217(6) 2_666 ?
N1A C1A 1.347(8) . ?
N1A C5A 1.350(9) . ?
N2A C6A 1.280(9) . ?
N2A C7A 1.432(8) . ?
N3A C17A 1.297(12) . ?
N3A C13A 1.341(12) . ?
N4A C18A 1.278(9) . ?
N4A C19A 1.444(9) . ?
N5A C30A 1.279(8) . ?
N5A C31A 1.435(7) . ?
N6A C25A 1.317(8) . ?
N6A C29A 1.337(8) . ?
N7A C42A 1.295(8) . ?
N7A C43A 1.433(8) . ?
N8A C41A 1.334(9) . ?
N8A C37A 1.377(9) . ?
C1A C2A 1.370(10) . ?
C2A C3A 1.414(11) . ?
C3A C4A 1.361(11) . ?
C4A C5A 1.382(10) . ?
C5A C6A 1.469(10) . ?
C7A C8D 1.347(14) . ?
C7A C8A 1.372(10) . ?
C7A C12A 1.378(11) . ?
C7A C12D 1.400(15) . ?
C8A C9A 1.418(12) . ?
C9A C10A 1.366(11) . ?
C10A C11A 1.362(11) . ?
C10A C9D 1.367(16) . ?
C10A C11D 1.439(16) . ?
C10A C49A 1.501(9) . ?
C11A C12A 1.389(12) . ?
C13A C14A 1.360(15) . ?
C14A C15A 1.298(16) . ?
C15A C16A 1.401(15) . ?
C16A C17A 1.410(13) . ?
C17A C18A 1.482(12) . ?
C19A C24A 1.359(10) . ?
C19A C20A 1.373(10) . ?
C20A C21A 1.384(11) . ?
C21A C22A 1.371(10) . ?
C22A C23A 1.408(10) . ?
C22A C54A 1.477(9) . ?
C23A C24A 1.334(10) . ?
C25A C26A 1.375(10) . ?
C26A C27A 1.330(12) . ?
C27A C28A 1.433(11) . ?
C28A C29A 1.447(9) . ?
C29A C30A 1.461(9) . ?
C31A C36A 1.369(9) . ?
C31A C32A 1.390(9) . ?
C32A C33A 1.394(9) . ?
C33A C34A 1.382(9) . ?
C34A C35A 1.394(10) . ?
C34A C58A 1.491(9) . ?
C35A C36A 1.362(9) . ?
C37A C38A 1.407(10) . ?
C38A C39A 1.319(11) . ?
C39A C40A 1.364(10) . ?
C40A C41A 1.371(10) . ?
C41A C42A 1.432(9) . ?
C43A C48A 1.399(10) . ?
C43A C44A 1.411(10) . ?
C44A C45A 1.402(12) . ?
C45A C46A 1.356(11) . ?
C46A C47A 1.388(10) . ?
C46A C63A 1.491(10) . ?
C47A C48A 1.375(10) . ?
C49A C50A 1.392(9) . ?
C49A C66A 1.421(10) . ?
C50A C51A 1.393(9) . ?
C51A C67A 1.446(9) . ?
C51A C52A 1.477(9) . ?
C52A C53A 1.364(9) . ?
C52A C68A 1.422(9) . ?
C53A C54A 1.432(9) . ?
C54A C55A 1.343(9) . ?
C55A C56A 1.430(9) . ?
C56A C68A 1.393(9) . ?
C56A C57A 1.399(9) . ?
C57A C58A 1.402(9) . ?
C58A C59A 1.415(9) . ?
C59A C60A 1.388(9) . ?
C60A C68A 1.443(9) . ?
C60A C61A 1.466(8) . ?
C61A C62A 1.366(9) . ?
C61A C67A 1.435(9) . ?
C62A C63A 1.402(9) . ?
C63A C64A 1.378(9) . ?
C64A C65A 1.403(10) . ?
C65A C66A 1.391(9) . ?
C65A C67A 1.397(9) . ?
N1B C1B 1.332(9) . ?
N1B C5B 1.365(9) . ?
N2B C6B 1.281(8) . ?
N2B C7B 1.435(7) . ?
N3B C17B 1.302(11) . ?
N3B C13B 1.384(10) . ?
N4B C18B 1.290(10) . ?
N4B C19B 1.446(8) . ?
N5B C30B 1.295(8) . ?
N5B C31B 1.449(7) . ?
N6B C25B 1.316(8) . ?
N6B C29B 1.375(9) . ?
N7B C42B 1.300(8) . ?
N7B C43B 1.429(7) . ?
N8B C41B 1.333(8) . ?
N8B C37B 1.380(8) . ?
C1B C2B 1.371(10) . ?
C2B C3B 1.411(11) . ?
C3B C4B 1.332(10) . ?
C4B C5B 1.388(10) . ?
C5B C6B 1.453(9) . ?
C7B C12E 1.356(15) . ?
C7B C8B 1.390(9) . ?
C7B C12B 1.405(9) . ?
C7B C8E 1.413(14) . ?
C8B C9B 1.399(10) . ?
C9B C10B 1.373(9) . ?
C10B C11B 1.369(9) . ?
C10B C11E 1.391(17) . ?
C10B C9E 1.412(16) . ?
C10B C49B 1.493(8) . ?
C11B C12B 1.378(10) . ?
C13B C14B 1.380(14) . ?
C14B C15B 1.293(15) . ?
C15B C16B 1.409(13) . ?
C16B C17B 1.375(13) . ?
C17B C18B 1.478(11) . ?
C19B C24E 1.30(3) . ?
C19B C20B 1.351(12) . ?
C19B C24B 1.369(12) . ?
C19B C20E 1.41(3) . ?
C20B C21B 1.377(12) . ?
C21B C22B 1.380(12) . ?
C22B C23E 1.29(3) . ?
C22B C21E 1.37(2) . ?
C22B C23B 1.396(12) . ?
C22B C54B 1.505(9) . ?
C23B C24B 1.356(12) . ?
C25B C26B 1.361(10) . ?
C26B C27B 1.339(11) . ?
C27B C28B 1.431(11) . ?
C28B C29B 1.397(9) . ?
C29B C30B 1.445(9) . ?
C31B C36B 1.372(9) . ?
C31B C32B 1.380(9) . ?
C32B C33B 1.369(9) . ?
C33B C34B 1.389(9) . ?
C34B C35B 1.367(10) . ?
C34B C58B 1.510(8) . ?
C35B C36B 1.384(9) . ?
C37B C38B 1.378(10) . ?
C38B C39B 1.352(10) . ?
C39B C40B 1.383(10) . ?
C40B C41B 1.352(9) . ?
C41B C42B 1.447(8) . ?
C43B C48B 1.380(9) . ?
C43B C44B 1.398(9) . ?
C44B C45B 1.416(9) . ?
C45B C46B 1.389(10) . ?
C46B C47B 1.382(10) . ?
C46B C63B 1.495(9) . ?
C47B C48B 1.401(9) . ?
C49B C50B 1.393(9) . ?
C49B C66B 1.399(9) . ?
C50B C51B 1.394(9) . ?
C51B C67B 1.419(9) . ?
C51B C52B 1.487(9) . ?
C52B C53B 1.373(9) . ?
C52B C68B 1.406(9) . ?
C53B C54B 1.397(9) . ?
C54B C55B 1.347(9) . ?
C55B C56B 1.418(9) . ?
C56B C57B 1.409(9) . ?
C56B C68B 1.411(9) . ?
C57B C58B 1.419(9) . ?
C58B C59B 1.379(9) . ?
C59B C60B 1.378(9) . ?
C60B C68B 1.440(9) . ?
C60B C61B 1.461(9) . ?
C61B C62B 1.385(9) . ?
C61B C67B 1.449(9) . ?
C62B C63B 1.413(9) . ?
C63B C64B 1.375(9) . ?
C64B C65B 1.411(9) . ?
C65B C67B 1.412(9) . ?
C65B C66B 1.413(9) . ?
N1C C1C 1.347(7) . ?
N1C C5C 1.358(8) . ?
N2C C6C 1.303(8) . ?
N2C C7C 1.432(7) . ?
N3C C17C 1.301(10) . ?
N3C C13C 1.364(10) . ?
N4C C18C 1.258(9) . ?
N4C C19C 1.453(8) . ?
N5C C30C 1.270(10) . ?
N5C C31C 1.464(8) . ?
N6C C25C 1.337(9) . ?
N6C C29C 1.365(10) . ?
N7C C42C 1.302(9) . ?
N7C C43C 1.427(8) . ?
N8C C41C 1.363(10) . ?
N8C C37C 1.375(9) . ?
C1C C2C 1.368(9) . ?
C2C C3C 1.372(9) . ?
C3C C4C 1.339(9) . ?
C4C C5C 1.369(8) . ?
C5C C6C 1.481(8) . ?
C7C C12C 1.361(11) . ?
C7C C8C 1.366(11) . ?
C7C C12F 1.390(14) . ?
C7C C8F 1.402(14) . ?
C8C C9C 1.389(12) . ?
C9C C10C 1.382(11) . ?
C10C C11C 1.366(11) . ?
C10C C9F 1.381(15) . ?
C10C C11F 1.401(16) . ?
C10C C49C 1.484(8) . ?
C11C C12C 1.366(12) . ?
C13C C14C 1.350(13) . ?
C14C C15C 1.273(13) . ?
C15C C16C 1.403(12) . ?
C16C C17C 1.390(11) . ?
C17C C18C 1.481(10) . ?
C19C C24C 1.362(10) . ?
C19C C20C 1.379(10) . ?
C20C C21C 1.395(10) . ?
C21C C22C 1.383(10) . ?
C22C C23C 1.389(10) . ?
C22C C54C 1.490(9) . ?
C23C C24C 1.359(10) . ?
C25C C26C 1.356(11) . ?
C26C C27C 1.330(12) . ?
C27C C28C 1.432(12) . ?
C28C C29C 1.410(11) . ?
C29C C30C 1.459(10) . ?
C31C C36C 1.353(10) . ?
C31C C32C 1.378(10) . ?
C32C C33C 1.364(9) . ?
C33C C34C 1.405(10) . ?
C34C C35C 1.388(10) . ?
C34C C58C 1.478(9) . ?
C35C C36C 1.383(9) . ?
C37C C38C 1.411(12) . ?
C38C C39C 1.331(13) . ?
C39C C40C 1.385(12) . ?
C40C C41C 1.369(11) . ?
C41C C42C 1.438(10) . ?
C43C C44C 1.392(10) . ?
C43C C48C 1.403(9) . ?
C44C C45C 1.408(10) . ?
C45C C46C 1.382(10) . ?
C46C C47C 1.398(10) . ?
C46C C63C 1.480(9) . ?
C47C C48C 1.395(9) . ?
C49C C50C 1.387(9) . ?
C49C C66C 1.416(9) . ?
C50C C51C 1.417(8) . ?
C51C C67C 1.431(9) . ?
C51C C52C 1.471(8) . ?
C52C C53C 1.374(9) . ?
C52C C68C 1.423(8) . ?
C53C C54C 1.408(9) . ?
C54C C55C 1.360(9) . ?
C55C C56C 1.434(10) . ?
C56C C68C 1.385(9) . ?
C56C C57C 1.411(9) . ?
C57C C58C 1.407(10) . ?
C58C C59C 1.427(9) . ?
C59C C60C 1.374(9) . ?
C60C C68C 1.445(9) . ?
C60C C61C 1.450(9) . ?
C61C C62C 1.398(9) . ?
C61C C67C 1.429(9) . ?
C62C C63C 1.405(9) . ?
C63C C64C 1.406(9) . ?
C64C C65C 1.392(9) . ?
C65C C66C 1.408(9) . ?
C65C C67C 1.417(9) . ?
C8D C9D 1.420(15) . ?
C12D C11D 1.381(16) . ?
C21E C20E 1.34(3) . ?
C23E C24E 1.36(3) . ?
C9E C8E 1.376(15) . ?
C12E C11E 1.394(16) . ?
C8F C9F 1.395(15) . ?
C11F C12F 1.365(15) . ?
As1 F4 1.602(6) . ?
As1 F1 1.650(5) . ?
As1 F2 1.657(5) . ?
As1 F6 1.709(4) . ?
As1 F5 1.733(5) . ?
As1 F3 1.756(7) . ?
As2 F10 1.685(5) . ?
As2 F11 1.693(5) . ?
As2 F7 1.701(5) . ?
As2 F8 1.704(5) . ?
As2 F9 1.715(5) . ?
As2 F12 1.720(4) . ?
As3 F16 1.662(11) . ?
As3 F13 1.678(12) . ?
As3 F17 1.697(10) . ?
As3 F14 1.728(13) . ?
As3 F15 1.730(11) . ?
As3 F18 1.786(13) . ?
As3' F18' 1.667(17) . ?
As3' F15' 1.688(16) . ?
As3' F13' 1.697(17) . ?
As3' F16' 1.718(17) . ?
As3' F14' 1.732(16) . ?
As3' F17' 1.778(16) . ?
As4 F19 1.645(10) . ?
As4 F23 1.658(13) . ?
As4 F20' 1.663(12) . ?
As4 F22 1.670(10) . ?
As4 F21' 1.686(12) . ?
As4 F22' 1.702(13) . ?
As4 F24' 1.705(14) . ?
As4 F19' 1.726(12) . ?
As4 F23' 1.736(13) . ?
As4 F21 1.751(9) . ?
As4 F24 1.755(10) . ?
As4 F20 1.765(9) . ?
As5 F25 1.675(12) . ?
As5 F30 1.685(11) . ?
As5 F28 1.712(12) . ?
As5 F27 1.755(9) . ?
As5 F29 1.781(12) . ?
As5 F26 1.797(11) . ?
As6 F33 1.668(10) . ?
As6 F36 1.669(10) . ?
As6 F31 1.676(13) . ?
As6 F34 1.709(14) . ?
As6 F35 1.718(14) . ?
As6 F32 1.75(2) . ?
As6' F36' 1.64(3) . ?
As6' F32' 1.65(4) . ?
As6' F33' 1.72(2) . ?
As6' F34' 1.77(3) . ?
As6' F31' 1.88(3) . ?
As6' F35' 1.90(3) . ?
As7 F38 1.679(13) . ?
As7 F37 1.696(12) . ?
As7 F39 1.699(12) . ?
As7 F42 1.716(11) . ?
As7 F41 1.716(12) . ?
As7 F40 1.746(13) . ?
N1S C1S 1.122(10) . ?
C1S C2S 1.457(11) . ?
N1X C1X 1.197(19) . ?
C1X C2X 1.49(2) . ?
C4S C3S 1.424(17) . ?
C3S N2S 1.182(17) . ?
N3S C5S 1.155(15) . ?
C5S C6S 1.448(16) . ?
N5S C9S 1.145(12) . ?
C9S C10S 1.456(13) . ?
C8S C7S 1.447(16) . ?
C7S N4S 1.200(16) . ?
 
loop_
 _geom_angle_atom_site_label_1
 _geom_angle_atom_site_label_2
 _geom_angle_atom_site_label_3
 _geom_angle
 _geom_angle_site_symmetry_1
 _geom_angle_site_symmetry_3
 _geom_angle_publ_flag
N6C Zn1 N1B 94.3(3) . . ?
N6C Zn1 N8A 95.9(3) . 2_666 ?
N1B Zn1 N8A 97.9(3) . 2_666 ?
N6C Zn1 N5C 77.5(3) . . ?
N1B Zn1 N5C 93.5(3) . . ?
N8A Zn1 N5C 167.3(3) 2_666 . ?
N6C Zn1 N2B 169.1(3) . . ?
N1B Zn1 N2B 76.7(2) . . ?
N8A Zn1 N2B 91.5(2) 2_666 . ?
N5C Zn1 N2B 96.6(2) . . ?
N6C Zn1 N7A 88.8(3) . 2_666 ?
N1B Zn1 N7A 173.1(3) . 2_666 ?
N8A Zn1 N7A 75.6(2) 2_666 2_666 ?
N5C Zn1 N7A 93.2(2) . 2_666 ?
N2B Zn1 N7A 100.9(2) . 2_666 ?
N3A Zn2 N3C 92.4(4) . . ?
N3A Zn2 N3B 97.0(4) . . ?
N3C Zn2 N3B 97.0(3) . . ?
N3A Zn2 N4C 165.5(4) . . ?
N3C Zn2 N4C 76.2(3) . . ?
N3B Zn2 N4C 93.2(3) . . ?
N3A Zn2 N4B 92.1(4) . . ?
N3C Zn2 N4B 172.1(3) . . ?
N3B Zn2 N4B 76.1(3) . . ?
N4C Zn2 N4B 100.3(2) . . ?
N3A Zn2 N4A 77.4(3) . . ?
N3C Zn2 N4A 89.1(3) . . ?
N3B Zn2 N4A 171.9(3) . . ?
N4C Zn2 N4A 93.4(2) . . ?
N4B Zn2 N4A 98.2(3) . . ?
N6B Zn3 N1A 93.1(2) . . ?
N6B Zn3 N8C 97.6(2) . 2_666 ?
N1A Zn3 N8C 95.4(3) . 2_666 ?
N6B Zn3 N2A 165.6(3) . . ?
N1A Zn3 N2A 76.9(2) . . ?
N8C Zn3 N2A 93.7(2) 2_666 . ?
N6B Zn3 N7C 92.4(2) . 2_666 ?
N1A Zn3 N7C 169.7(2) . 2_666 ?
N8C Zn3 N7C 75.2(3) 2_666 2_666 ?
N2A Zn3 N7C 99.1(2) . 2_666 ?
N6B Zn3 N5B 77.6(2) . . ?
N1A Zn3 N5B 95.0(2) . . ?
N8C Zn3 N5B 168.7(3) 2_666 . ?
N2A Zn3 N5B 92.8(2) . . ?
N7C Zn3 N5B 94.6(2) 2_666 . ?
N6A Zn4 N2C 170.1(2) . . ?
N6A Zn4 N1C 94.0(2) . . ?
N2C Zn4 N1C 76.2(2) . . ?
N6A Zn4 N5A 78.6(2) . . ?
N2C Zn4 N5A 100.7(2) . . ?
N1C Zn4 N5A 95.0(2) . . ?
N6A Zn4 N8B 95.5(2) . 2_666 ?
N2C Zn4 N8B 86.9(2) . 2_666 ?
N1C Zn4 N8B 95.6(2) . 2_666 ?
N5A Zn4 N8B 168.2(2) . 2_666 ?
N6A Zn4 N7B 94.8(2) . 2_666 ?
N2C Zn4 N7B 95.1(2) . 2_666 ?
N1C Zn4 N7B 168.0(2) . 2_666 ?
N5A Zn4 N7B 94.7(2) . 2_666 ?
N8B Zn4 N7B 75.5(2) 2_666 2_666 ?
C1A N1A C5A 116.5(7) . . ?
C1A N1A Zn3 128.9(5) . . ?
C5A N1A Zn3 114.6(5) . . ?
C6A N2A C7A 121.0(7) . . ?
C6A N2A Zn3 112.6(5) . . ?
C7A N2A Zn3 126.4(6) . . ?
C17A N3A C13A 119.1(10) . . ?
C17A N3A Zn2 114.6(7) . . ?
C13A N3A Zn2 126.2(9) . . ?
C18A N4A C19A 119.7(8) . . ?
C18A N4A Zn2 110.8(6) . . ?
C19A N4A Zn2 129.4(5) . . ?
C30A N5A C31A 118.5(6) . . ?
C30A N5A Zn4 111.3(5) . . ?
C31A N5A Zn4 130.0(4) . . ?
C25A N6A C29A 116.5(6) . . ?
C25A N6A Zn4 130.8(6) . . ?
C29A N6A Zn4 112.7(4) . . ?
C42A N7A C43A 118.2(6) . . ?
C42A N7A Zn1 111.3(5) . 2_666 ?
C43A N7A Zn1 130.4(5) . 2_666 ?
C41A N8A C37A 119.1(7) . . ?
C41A N8A Zn1 116.1(5) . 2_666 ?
C37A N8A Zn1 124.8(6) . 2_666 ?
N1A C1A C2A 123.9(8) . . ?
C1A C2A C3A 118.1(8) . . ?
C4A C3A C2A 118.8(9) . . ?
C3A C4A C5A 118.9(9) . . ?
N1A C5A C4A 123.6(8) . . ?
N1A C5A C6A 114.6(7) . . ?
C4A C5A C6A 121.6(8) . . ?
N2A C6A C5A 121.1(8) . . ?
C8A C7A C12A 118.4(8) . . ?
C8D C7A C12D 121.9(9) . . ?
C8D C7A N2A 118.3(9) . . ?
C8A C7A N2A 121.2(8) . . ?
C12A C7A N2A 120.1(7) . . ?
C12D C7A N2A 119.7(9) . . ?
C7A C8A C9A 119.4(9) . . ?
C10A C9A C8A 119.6(9) . . ?
C11A C10A C9A 121.2(8) . . ?
C9D C10A C11D 117.9(10) . . ?
C11A C10A C49A 119.4(8) . . ?
C9A C10A C49A 119.3(7) . . ?
C9D C10A C49A 123.3(10) . . ?
C11D C10A C49A 117.4(10) . . ?
C10A C11A C12A 118.1(9) . . ?
C7A C12A C11A 122.5(9) . . ?
N3A C13A C14A 120.1(14) . . ?
C15A C14A C13A 121.7(15) . . ?
C14A C15A C16A 120.1(13) . . ?
C15A C16A C17A 115.1(13) . . ?
N3A C17A C16A 122.9(11) . . ?
N3A C17A C18A 118.3(9) . . ?
C16A C17A C18A 118.3(12) . . ?
N4A C18A C17A 118.9(9) . . ?
C24A C19A C20A 117.0(8) . . ?
C24A C19A N4A 121.9(7) . . ?
C20A C19A N4A 121.1(7) . . ?
C19A C20A C21A 121.7(9) . . ?
C22A C21A C20A 120.4(8) . . ?
C21A C22A C23A 116.8(8) . . ?
C21A C22A C54A 119.7(7) . . ?
C23A C22A C54A 123.5(8) . . ?
C24A C23A C22A 121.2(9) . . ?
C23A C24A C19A 122.7(8) . . ?
N6A C25A C26A 124.7(8) . . ?
C27A C26A C25A 120.9(9) . . ?
C26A C27A C28A 118.7(8) . . ?
C27A C28A C29A 115.4(8) . . ?
N6A C29A C28A 123.7(7) . . ?
N6A C29A C30A 117.5(6) . . ?
C28A C29A C30A 118.9(7) . . ?
N5A C30A C29A 120.0(7) . . ?
C36A C31A C32A 119.9(6) . . ?
C36A C31A N5A 122.0(6) . . ?
C32A C31A N5A 117.9(6) . . ?
C31A C32A C33A 119.3(7) . . ?
C34A C33A C32A 120.1(7) . . ?
C33A C34A C35A 119.2(6) . . ?
C33A C34A C58A 120.8(7) . . ?
C35A C34A C58A 120.0(7) . . ?
C36A C35A C34A 120.4(7) . . ?
C35A C36A C31A 120.8(7) . . ?
N8A C37A C38A 117.8(8) . . ?
C39A C38A C37A 121.0(8) . . ?
C38A C39A C40A 121.5(9) . . ?
C39A C40A C41A 117.3(9) . . ?
N8A C41A C40A 123.2(8) . . ?
N8A C41A C42A 114.9(7) . . ?
C40A C41A C42A 121.9(8) . . ?
N7A C42A C41A 122.1(7) . . ?
C48A C43A C44A 121.1(8) . . ?
C48A C43A N7A 120.1(7) . . ?
C44A C43A N7A 118.7(8) . . ?
C45A C44A C43A 115.6(10) . . ?
C46A C45A C44A 124.1(9) . . ?
C45A C46A C47A 118.1(8) . . ?
C45A C46A C63A 121.6(8) . . ?
C47A C46A C63A 120.0(8) . . ?
C48A C47A C46A 121.5(9) . . ?
C47A C48A C43A 119.1(8) . . ?
C50A C49A C66A 119.1(7) . . ?
C50A C49A C10A 121.8(7) . . ?
C66A C49A C10A 119.0(7) . . ?
C49A C50A C51A 121.3(8) . . ?
C50A C51A C67A 119.5(6) . . ?
C50A C51A C52A 122.5(7) . . ?
C67A C51A C52A 117.9(6) . . ?
C53A C52A C68A 118.4(6) . . ?
C53A C52A C51A 120.7(6) . . ?
C68A C52A C51A 120.9(7) . . ?
C52A C53A C54A 121.9(7) . . ?
C55A C54A C53A 118.3(7) . . ?
C55A C54A C22A 123.4(6) . . ?
C53A C54A C22A 118.2(6) . . ?
C54A C55A C56A 122.0(6) . . ?
C68A C56A C57A 121.3(7) . . ?
C68A C56A C55A 118.1(6) . . ?
C57A C56A C55A 120.6(6) . . ?
C56A C57A C58A 121.2(6) . . ?
C57A C58A C59A 117.1(6) . . ?
C57A C58A C34A 122.4(6) . . ?
C59A C58A C34A 120.5(7) . . ?
C60A C59A C58A 123.2(7) . . ?
C59A C60A C68A 118.3(6) . . ?
C59A C60A C61A 121.6(7) . . ?
C68A C60A C61A 119.9(6) . . ?
C62A C61A C67A 118.3(6) . . ?
C62A C61A C60A 122.6(6) . . ?
C67A C61A C60A 119.1(6) . . ?
C61A C62A C63A 122.2(7) . . ?
C64A C63A C62A 119.5(7) . . ?
C64A C63A C46A 120.1(6) . . ?
C62A C63A C46A 120.0(7) . . ?
C63A C64A C65A 120.4(7) . . ?
C66A C65A C67A 121.4(7) . . ?
C66A C65A C64A 118.8(7) . . ?
C67A C65A C64A 119.8(7) . . ?
C65A C66A C49A 119.9(7) . . ?
C65A C67A C61A 119.8(7) . . ?
C65A C67A C51A 118.4(6) . . ?
C61A C67A C51A 121.8(6) . . ?
C56A C68A C52A 120.8(7) . . ?
C56A C68A C60A 118.8(6) . . ?
C52A C68A C60A 120.4(6) . . ?
C1B N1B C5B 118.6(7) . . ?
C1B N1B Zn1 128.0(6) . . ?
C5B N1B Zn1 113.3(5) . . ?
C6B N2B C7B 119.0(7) . . ?
C6B N2B Zn1 114.0(5) . . ?
C7B N2B Zn1 126.8(5) . . ?
C17B N3B C13B 119.0(10) . . ?
C17B N3B Zn2 113.6(6) . . ?
C13B N3B Zn2 126.8(8) . . ?
C18B N4B C19B 118.3(8) . . ?
C18B N4B Zn2 115.1(6) . . ?
C19B N4B Zn2 126.6(6) . . ?
C30B N5B C31B 116.6(6) . . ?
C30B N5B Zn3 112.0(4) . . ?
C31B N5B Zn3 131.4(4) . . ?
C25B N6B C29B 116.8(6) . . ?
C25B N6B Zn3 128.9(6) . . ?
C29B N6B Zn3 114.2(4) . . ?
C42B N7B C43B 116.1(6) . . ?
C42B N7B Zn4 112.6(4) . 2_666 ?
C43B N7B Zn4 131.0(4) . 2_666 ?
C41B N8B C37B 116.6(6) . . ?
C41B N8B Zn4 114.2(4) . 2_666 ?
C37B N8B Zn4 128.2(5) . 2_666 ?
N1B C1B C2B 122.6(9) . . ?
C1B C2B C3B 118.7(9) . . ?
C4B C3B C2B 118.4(9) . . ?
C3B C4B C5B 121.3(9) . . ?
N1B C5B C4B 120.3(7) . . ?
N1B C5B C6B 116.7(7) . . ?
C4B C5B C6B 122.7(8) . . ?
N2B C6B C5B 119.2(8) . . ?
C8B C7B C12B 117.6(6) . . ?
C12E C7B C8E 121.1(9) . . ?
C12E C7B N2B 122.6(9) . . ?
C8B C7B N2B 121.6(6) . . ?
C12B C7B N2B 120.8(6) . . ?
C8E C7B N2B 115.8(9) . . ?
C7B C8B C9B 121.3(7) . . ?
C10B C9B C8B 118.6(7) . . ?
C11B C10B C9B 121.4(6) . . ?
C11E C10B C9E 118.2(10) . . ?
C11B C10B C49B 119.5(7) . . ?
C9B C10B C49B 118.9(6) . . ?
C11E C10B C49B 122.6(11) . . ?
C9E C10B C49B 119.2(10) . . ?
C10B C11B C12B 119.4(8) . . ?
C11B C12B C7B 121.1(8) . . ?
C14B C13B N3B 120.3(11) . . ?
C15B C14B C13B 120.4(13) . . ?
C14B C15B C16B 119.4(12) . . ?
C17B C16B C15B 119.0(12) . . ?
N3B C17B C16B 121.1(9) . . ?
N3B C17B C18B 119.1(9) . . ?
C16B C17B C18B 119.3(11) . . ?
N4B C18B C17B 115.9(9) . . ?
C20B C19B C24B 119.9(9) . . ?
C24E C19B C20E 112.2(17) . . ?
C24E C19B N4B 123.1(13) . . ?
C20B C19B N4B 119.2(8) . . ?
C24B C19B N4B 120.5(8) . . ?
C20E C19B N4B 123.7(14) . . ?
C19B C20B C21B 117.7(11) . . ?
C20B C21B C22B 123.9(11) . . ?
C23E C22B C21E 117.7(16) . . ?
C21B C22B C23B 115.8(9) . . ?
C23E C22B C54B 121.4(14) . . ?
C21E C22B C54B 120.7(12) . . ?
C21B C22B C54B 121.4(8) . . ?
C23B C22B C54B 122.1(8) . . ?
C24B C23B C22B 119.7(11) . . ?
C23B C24B C19B 122.1(11) . . ?
N6B C25B C26B 125.8(9) . . ?
C27B C26B C25B 118.0(9) . . ?
C26B C27B C28B 121.2(8) . . ?
C29B C28B C27B 115.8(8) . . ?
N6B C29B C28B 122.5(7) . . ?
N6B C29B C30B 116.5(6) . . ?
C28B C29B C30B 121.0(8) . . ?
N5B C30B C29B 119.7(7) . . ?
C36B C31B C32B 120.1(6) . . ?
C36B C31B N5B 120.3(6) . . ?
C32B C31B N5B 119.6(6) . . ?
C33B C32B C31B 120.3(7) . . ?
C32B C33B C34B 119.6(7) . . ?
C35B C34B C33B 119.8(6) . . ?
C35B C34B C58B 119.0(7) . . ?
C33B C34B C58B 121.2(7) . . ?
C34B C35B C36B 120.4(7) . . ?
C31B C36B C35B 119.6(7) . . ?
C38B C37B N8B 121.7(7) . . ?
C39B C38B C37B 120.3(7) . . ?
C38B C39B C40B 117.6(8) . . ?
C41B C40B C39B 120.6(8) . . ?
N8B C41B C40B 122.9(6) . . ?
N8B C41B C42B 116.1(6) . . ?
C40B C41B C42B 120.6(7) . . ?
N7B C42B C41B 120.3(7) . . ?
C48B C43B C44B 120.2(6) . . ?
C48B C43B N7B 117.9(6) . . ?
C44B C43B N7B 121.1(6) . . ?
C43B C44B C45B 118.5(7) . . ?
C46B C45B C44B 121.1(7) . . ?
C47B C46B C45B 119.0(6) . . ?
C47B C46B C63B 120.4(7) . . ?
C45B C46B C63B 120.5(7) . . ?
C46B C47B C48B 120.6(7) . . ?
C43B C48B C47B 120.2(7) . . ?
C50B C49B C66B 118.9(6) . . ?
C50B C49B C10B 120.9(6) . . ?
C66B C49B C10B 120.2(7) . . ?
C49B C50B C51B 122.4(7) . . ?
C50B C51B C67B 118.9(6) . . ?
C50B C51B C52B 122.4(6) . . ?
C67B C51B C52B 118.5(6) . . ?
C53B C52B C68B 118.9(7) . . ?
C53B C52B C51B 121.4(6) . . ?
C68B C52B C51B 119.6(6) . . ?
C52B C53B C54B 122.4(7) . . ?
C55B C54B C53B 118.7(6) . . ?
C55B C54B C22B 120.9(7) . . ?
C53B C54B C22B 120.3(6) . . ?
C54B C55B C56B 121.7(7) . . ?
C57B C56B C68B 121.2(6) . . ?
C57B C56B C55B 120.2(6) . . ?
C68B C56B C55B 118.6(6) . . ?
C56B C57B C58B 119.2(6) . . ?
C59B C58B C57B 118.5(6) . . ?
C59B C58B C34B 122.7(6) . . ?
C57B C58B C34B 118.8(6) . . ?
C60B C59B C58B 124.3(6) . . ?
C59B C60B C68B 118.0(6) . . ?
C59B C60B C61B 122.7(6) . . ?
C68B C60B C61B 119.2(6) . . ?
C62B C61B C67B 118.9(6) . . ?
C62B C61B C60B 122.2(6) . . ?
C67B C61B C60B 118.8(6) . . ?
C61B C62B C63B 121.5(6) . . ?
C64B C63B C62B 119.8(6) . . ?
C64B C63B C46B 120.0(6) . . ?
C62B C63B C46B 120.0(6) . . ?
C63B C64B C65B 120.7(7) . . ?
C64B C65B C67B 120.3(6) . . ?
C64B C65B C66B 119.6(7) . . ?
C67B C65B C66B 120.1(6) . . ?
C49B C66B C65B 120.3(7) . . ?
C65B C67B C51B 119.3(6) . . ?
C65B C67B C61B 118.7(6) . . ?
C51B C67B C61B 121.8(6) . . ?
C52B C68B C56B 119.5(6) . . ?
C52B C68B C60B 121.8(6) . . ?
C56B C68B C60B 118.7(6) . . ?
C1C N1C C5C 116.6(6) . . ?
C1C N1C Zn4 128.8(5) . . ?
C5C N1C Zn4 114.5(4) . . ?
C6C N2C C7C 116.5(6) . . ?
C6C N2C Zn4 114.6(4) . . ?
C7C N2C Zn4 127.6(5) . . ?
C17C N3C C13C 117.9(9) . . ?
C17C N3C Zn2 114.5(6) . . ?
C13C N3C Zn2 127.5(7) . . ?
C18C N4C C19C 118.2(7) . . ?
C18C N4C Zn2 114.4(6) . . ?
C19C N4C Zn2 127.3(5) . . ?
C30C N5C C31C 114.5(7) . . ?
C30C N5C Zn1 113.1(5) . . ?
C31C N5C Zn1 132.1(6) . . ?
C25C N6C C29C 116.0(8) . . ?
C25C N6C Zn1 130.7(7) . . ?
C29C N6C Zn1 113.2(5) . . ?
C42C N7C C43C 114.9(7) . . ?
C42C N7C Zn3 113.6(5) . 2_666 ?
C43C N7C Zn3 131.4(5) . 2_666 ?
C41C N8C C37C 116.5(7) . . ?
C41C N8C Zn3 116.2(5) . 2_666 ?
C37C N8C Zn3 127.2(7) . 2_666 ?
N1C C1C C2C 122.0(7) . . ?
C1C C2C C3C 119.9(7) . . ?
C4C C3C C2C 119.1(7) . . ?
C3C C4C C5C 119.5(7) . . ?
N1C C5C C4C 122.9(6) . . ?
N1C C5C C6C 114.4(6) . . ?
C4C C5C C6C 122.7(6) . . ?
N2C C6C C5C 118.7(6) . . ?
C12C C7C C8C 120.0(7) . . ?
C12F C7C C8F 118.5(9) . . ?
C12C C7C N2C 119.3(7) . . ?
C8C C7C N2C 120.7(7) . . ?
C12F C7C N2C 118.5(8) . . ?
C8F C7C N2C 123.0(8) . . ?
C7C C8C C9C 118.0(9) . . ?
C10C C9C C8C 123.2(9) . . ?
C11C C10C C9C 115.4(7) . . ?
C9F C10C C11F 119.5(10) . . ?
C11C C10C C49C 122.3(7) . . ?
C9F C10C C49C 120.7(9) . . ?
C9C C10C C49C 122.1(7) . . ?
C11F C10C C49C 119.5(9) . . ?
C12C C11C C10C 122.1(9) . . ?
C7C C12C C11C 120.1(10) . . ?
C14C C13C N3C 122.4(11) . . ?
C15C C14C C13C 118.3(11) . . ?
C14C C15C C16C 123.9(12) . . ?
C17C C16C C15C 114.4(10) . . ?
N3C C17C C16C 123.0(9) . . ?
N3C C17C C18C 117.1(8) . . ?
C16C C17C C18C 119.7(9) . . ?
N4C C18C C17C 117.7(8) . . ?
C24C C19C C20C 120.7(7) . . ?
C24C C19C N4C 121.7(8) . . ?
C20C C19C N4C 117.6(7) . . ?
C19C C20C C21C 118.9(8) . . ?
C22C C21C C20C 120.6(8) . . ?
C21C C22C C23C 118.1(7) . . ?
C21C C22C C54C 119.2(7) . . ?
C23C C22C C54C 122.6(7) . . ?
C24C C23C C22C 121.3(8) . . ?
C23C C24C C19C 120.2(8) . . ?
N6C C25C C26C 124.2(9) . . ?
C27C C26C C25C 120.8(10) . . ?
C26C C27C C28C 119.8(10) . . ?
C29C C28C C27C 115.4(10) . . ?
N6C C29C C28C 123.9(8) . . ?
N6C C29C C30C 115.6(8) . . ?
C28C C29C C30C 120.6(9) . . ?
N5C C30C C29C 120.4(9) . . ?
C36C C31C C32C 120.7(7) . . ?
C36C C31C N5C 121.7(8) . . ?
C32C C31C N5C 117.5(7) . . ?
C33C C32C C31C 118.9(8) . . ?
C32C C33C C34C 120.8(8) . . ?
C35C C34C C33C 119.5(7) . . ?
C35C C34C C58C 121.7(7) . . ?
C33C C34C C58C 118.8(7) . . ?
C36C C35C C34C 118.1(8) . . ?
C31C C36C C35C 121.8(8) . . ?
N8C C37C C38C 119.1(10) . . ?
C39C C38C C37C 121.1(10) . . ?
C38C C39C C40C 119.9(11) . . ?
C41C C40C C39C 117.1(10) . . ?
N8C C41C C40C 124.9(8) . . ?
N8C C41C C42C 114.3(8) . . ?
C40C C41C C42C 120.6(10) . . ?
N7C C42C C41C 120.4(9) . . ?
C44C C43C C48C 121.4(7) . . ?
C44C C43C N7C 120.7(7) . . ?
C48C C43C N7C 117.7(7) . . ?
C43C C44C C45C 117.9(8) . . ?
C46C C45C C44C 122.5(8) . . ?
C45C C46C C47C 117.9(7) . . ?
C45C C46C C63C 122.7(8) . . ?
C47C C46C C63C 119.3(7) . . ?
C48C C47C C46C 121.9(8) . . ?
C47C C48C C43C 118.4(7) . . ?
C50C C49C C66C 120.9(6) . . ?
C50C C49C C10C 120.4(6) . . ?
C66C C49C C10C 118.8(6) . . ?
C49C C50C C51C 121.5(7) . . ?
C50C C51C C67C 118.4(6) . . ?
C50C C51C C52C 121.9(6) . . ?
C67C C51C C52C 119.7(6) . . ?
C53C C52C C68C 118.0(6) . . ?
C53C C52C C51C 122.1(6) . . ?
C68C C52C C51C 119.9(6) . . ?
C52C C53C C54C 122.9(7) . . ?
C55C C54C C53C 118.3(7) . . ?
C55C C54C C22C 120.7(7) . . ?
C53C C54C C22C 121.0(6) . . ?
C54C C55C C56C 121.3(7) . . ?
C68C C56C C57C 121.7(7) . . ?
C68C C56C C55C 118.8(7) . . ?
C57C C56C C55C 119.4(7) . . ?
C58C C57C C56C 119.8(7) . . ?
C57C C58C C59C 117.3(7) . . ?
C57C C58C C34C 124.2(7) . . ?
C59C C58C C34C 118.5(7) . . ?
C60C C59C C58C 124.0(7) . . ?
C59C C60C C68C 117.4(6) . . ?
C59C C60C C61C 121.9(7) . . ?
C68C C60C C61C 120.6(6) . . ?
C62C C61C C67C 117.7(6) . . ?
C62C C61C C60C 122.8(6) . . ?
C67C C61C C60C 119.5(6) . . ?
C61C C62C C63C 122.2(7) . . ?
C62C C63C C64C 119.4(7) . . ?
C62C C63C C46C 119.2(7) . . ?
C64C C63C C46C 121.2(7) . . ?
C65C C64C C63C 119.8(7) . . ?
C64C C65C C66C 117.7(7) . . ?
C64C C65C C67C 120.5(6) . . ?
C66C C65C C67C 121.6(7) . . ?
C65C C66C C49C 118.3(7) . . ?
C65C C67C C61C 120.1(6) . . ?
C65C C67C C51C 119.2(6) . . ?
C61C C67C C51C 120.7(6) . . ?
C56C C68C C52C 120.6(6) . . ?
C56C C68C C60C 119.7(6) . . ?
C52C C68C C60C 119.7(6) . . ?
C7A C8D C9D 119.3(12) . . ?
C10A C9D C8D 119.6(13) . . ?
C11D C12D C7A 118.4(13) . . ?
C12D C11D C10A 120.2(14) . . ?
C20E C21E C22B 119(2) . . ?
C21E C20E C19B 123(2) . . ?
C22B C23E C24E 121(2) . . ?
C19B C24E C23E 124(2) . . ?
C8E C9E C10B 121.8(13) . . ?
C9E C8E C7B 117.8(12) . . ?
C7B C12E C11E 120.0(13) . . ?
C10B C11E C12E 120.1(14) . . ?
C9F C8F C7C 119.0(12) . . ?
C10C C9F C8F 120.1(13) . . ?
C12F C11F C10C 119.1(13) . . ?
C11F C12F C7C 122.1(12) . . ?
F4 As1 F1 84.4(6) . . ?
F4 As1 F2 94.7(5) . . ?
F1 As1 F2 178.5(4) . . ?
F4 As1 F6 94.3(4) . . ?
F1 As1 F6 88.9(3) . . ?
F2 As1 F6 92.5(3) . . ?
F4 As1 F5 91.1(4) . . ?
F1 As1 F5 91.2(3) . . ?
F2 As1 F5 87.6(3) . . ?
F6 As1 F5 174.6(3) . . ?
F4 As1 F3 178.0(4) . . ?
F1 As1 F3 96.7(6) . . ?
F2 As1 F3 84.2(5) . . ?
F6 As1 F3 84.0(3) . . ?
F5 As1 F3 90.5(3) . . ?
F10 As2 F11 92.0(3) . . ?
F10 As2 F7 89.4(3) . . ?
F11 As2 F7 90.5(3) . . ?
F10 As2 F8 90.6(3) . . ?
F11 As2 F8 89.1(3) . . ?
F7 As2 F8 179.6(3) . . ?
F10 As2 F9 177.9(3) . . ?
F11 As2 F9 89.9(3) . . ?
F7 As2 F9 89.5(2) . . ?
F8 As2 F9 90.5(3) . . ?
F10 As2 F12 90.8(3) . . ?
F11 As2 F12 176.8(3) . . ?
F7 As2 F12 91.1(3) . . ?
F8 As2 F12 89.3(3) . . ?
F9 As2 F12 87.4(2) . . ?
F16 As3 F13 90.8(6) . . ?
F16 As3 F17 89.8(6) . . ?
F13 As3 F17 81.8(6) . . ?
F16 As3 F14 88.1(6) . . ?
F13 As3 F14 178.6(6) . . ?
F17 As3 F14 99.1(6) . . ?
F16 As3 F15 176.6(6) . . ?
F13 As3 F15 91.3(6) . . ?
F17 As3 F15 87.8(6) . . ?
F14 As3 F15 89.8(6) . . ?
F16 As3 F18 90.5(6) . . ?
F13 As3 F18 90.5(6) . . ?
F17 As3 F18 172.3(5) . . ?
F14 As3 F18 88.5(6) . . ?
F15 As3 F18 92.2(6) . . ?
F18' As3' F15' 95.1(13) . . ?
F18' As3' F13' 91.1(12) . . ?
F15' As3' F13' 93.3(11) . . ?
F18' As3' F16' 91.7(12) . . ?
F15' As3' F16' 170.8(14) . . ?
F13' As3' F16' 92.8(12) . . ?
F18' As3' F14' 90.9(12) . . ?
F15' As3' F14' 89.2(11) . . ?
F13' As3' F14' 176.7(13) . . ?
F16' As3' F14' 84.5(11) . . ?
F18' As3' F17' 177.4(13) . . ?
F15' As3' F17' 87.0(11) . . ?
F13' As3' F17' 87.2(10) . . ?
F16' As3' F17' 86.4(12) . . ?
F14' As3' F17' 90.7(10) . . ?
F19 As4 F23 97.5(7) . . ?
F19 As4 F22 94.6(6) . . ?
F23 As4 F22 97.4(7) . . ?
F20' As4 F21' 94.0(7) . . ?
F20' As4 F22' 92.3(7) . . ?
F21' As4 F22' 173.1(7) . . ?
F20' As4 F24' 90.2(8) . . ?
F21' As4 F24' 93.0(8) . . ?
F22' As4 F24' 89.9(8) . . ?
F20' As4 F19' 176.6(8) . . ?
F21' As4 F19' 88.3(7) . . ?
F22' As4 F19' 85.5(7) . . ?
F24' As4 F19' 87.2(8) . . ?
F20' As4 F23' 93.1(8) . . ?
F21' As4 F23' 89.0(7) . . ?
F22' As4 F23' 87.8(8) . . ?
F24' As4 F23' 176.0(9) . . ?
F19' As4 F23' 89.4(7) . . ?
F19 As4 F21 91.7(5) . . ?
F23 As4 F21 88.0(7) . . ?
F22 As4 F21 171.2(6) . . ?
F19 As4 F24 90.1(6) . . ?
F23 As4 F24 170.2(7) . . ?
F22 As4 F24 88.1(6) . . ?
F21 As4 F24 85.6(5) . . ?
F19 As4 F20 174.4(6) . . ?
F23 As4 F20 87.6(6) . . ?
F22 As4 F20 87.1(5) . . ?
F21 As4 F20 86.2(4) . . ?
F24 As4 F20 84.6(5) . . ?
F25 As5 F30 98.4(8) . . ?
F25 As5 F28 89.4(7) . . ?
F30 As5 F28 92.8(6) . . ?
F25 As5 F27 96.7(6) . . ?
F30 As5 F27 92.6(6) . . ?
F28 As5 F27 171.1(7) . . ?
F25 As5 F29 84.0(8) . . ?
F30 As5 F29 175.4(7) . . ?
F28 As5 F29 83.3(7) . . ?
F27 As5 F29 91.0(6) . . ?
F25 As5 F26 169.0(8) . . ?
F30 As5 F26 92.5(7) . . ?
F28 As5 F26 88.6(7) . . ?
F27 As5 F26 84.1(5) . . ?
F29 As5 F26 85.0(6) . . ?
F33 As6 F36 91.0(6) . . ?
F33 As6 F31 94.4(7) . . ?
F36 As6 F31 95.4(6) . . ?
F33 As6 F34 178.9(9) . . ?
F36 As6 F34 88.7(7) . . ?
F31 As6 F34 86.7(8) . . ?
F33 As6 F35 92.9(8) . . ?
F36 As6 F35 174.4(8) . . ?
F31 As6 F35 88.3(8) . . ?
F34 As6 F35 87.4(8) . . ?
F33 As6 F32 88.2(8) . . ?
F36 As6 F32 90.7(8) . . ?
F31 As6 F32 173.2(9) . . ?
F34 As6 F32 90.7(9) . . ?
F35 As6 F32 85.3(9) . . ?
F36' As6' F32' 87.6(16) . . ?
F36' As6' F33' 75.6(16) . . ?
F32' As6' F33' 76.9(15) . . ?
F36' As6' F34' 115.8(18) . . ?
F32' As6' F34' 83.8(17) . . ?
F33' As6' F34' 157.2(18) . . ?
F36' As6' F31' 97.0(16) . . ?
F32' As6' F31' 166.0(18) . . ?
F33' As6' F31' 91.4(17) . . ?
F34' As6' F31' 105.8(16) . . ?
F36' As6' F35' 151.0(19) . . ?
F32' As6' F35' 77.9(15) . . ?
F33' As6' F35' 76.7(15) . . ?
F34' As6' F35' 87.6(15) . . ?
F31' As6' F35' 92.1(15) . . ?
F38 As7 F37 178.6(9) . . ?
F38 As7 F39 92.6(8) . . ?
F37 As7 F39 88.2(7) . . ?
F38 As7 F42 87.1(7) . . ?
F37 As7 F42 91.7(7) . . ?
F39 As7 F42 91.7(7) . . ?
F38 As7 F41 92.4(7) . . ?
F37 As7 F41 88.8(7) . . ?
F39 As7 F41 90.5(7) . . ?
F42 As7 F41 177.8(8) . . ?
F38 As7 F40 92.1(8) . . ?
F37 As7 F40 87.1(7) . . ?
F39 As7 F40 175.3(9) . . ?
F42 As7 F40 88.6(7) . . ?
F41 As7 F40 89.3(7) . . ?
N1S C1S C2S 168.2(12) . . ?
N1X C1X C2X 136(3) . . ?
N2S C3S C4S 157(4) . . ?
N3S C5S C6S 167(3) . . ?
N5S C9S C10S 174.6(15) . . ?
N4S C7S C8S 163(4) . . ?
 
loop_
 _geom_torsion_atom_site_label_1
 _geom_torsion_atom_site_label_2
 _geom_torsion_atom_site_label_3
 _geom_torsion_atom_site_label_4
 _geom_torsion
 _geom_torsion_site_symmetry_1
 _geom_torsion_site_symmetry_2
 _geom_torsion_site_symmetry_3
 _geom_torsion_site_symmetry_4
 _geom_torsion_publ_flag
C5A N1A C1A C2A 1.1(11) . . . . ?
Zn3 N1A C1A C2A -177.2(6) . . . . ?
N1A C1A C2A C3A 0.4(13) . . . . ?
C1A C2A C3A C4A -4.1(15) . . . . ?
C2A C3A C4A C5A 6.2(16) . . . . ?
C1A N1A C5A C4A 1.1(12) . . . . ?
Zn3 N1A C5A C4A 179.6(7) . . . . ?
C1A N1A C5A C6A 176.0(7) . . . . ?
Zn3 N1A C5A C6A -5.6(9) . . . . ?
C3A C4A C5A N1A -4.8(15) . . . . ?
C3A C4A C5A C6A -179.3(9) . . . . ?
C7A N2A C6A C5A -178.1(7) . . . . ?
Zn3 N2A C6A C5A 0.4(11) . . . . ?
N1A C5A C6A N2A 3.5(13) . . . . ?
C4A C5A C6A N2A 178.5(9) . . . . ?
C6A N2A C7A C8D -141.9(15) . . . . ?
Zn3 N2A C7A C8D 39.8(15) . . . . ?
C6A N2A C7A C8A -66.3(12) . . . . ?
Zn3 N2A C7A C8A 115.4(9) . . . . ?
C6A N2A C7A C12A 119.5(11) . . . . ?
Zn3 N2A C7A C12A -58.7(11) . . . . ?
C6A N2A C7A C12D 35.0(19) . . . . ?
Zn3 N2A C7A C12D -143.3(16) . . . . ?
C12A C7A C8A C9A 0.2(17) . . . . ?
N2A C7A C8A C9A -174.1(10) . . . . ?
C7A C8A C9A C10A -8(2) . . . . ?
C8A C9A C10A C11A 9.2(19) . . . . ?
C8A C9A C10A C49A -172.4(11) . . . . ?
C9A C10A C11A C12A -2.9(19) . . . . ?
C49A C10A C11A C12A 178.8(11) . . . . ?
C8A C7A C12A C11A 6.4(19) . . . . ?
N2A C7A C12A C11A -179.3(11) . . . . ?
C10A C11A C12A C7A -5(2) . . . . ?
C17A N3A C13A C14A 5(3) . . . . ?
Zn2 N3A C13A C14A -178.9(18) . . . . ?
N3A C13A C14A C15A -10(4) . . . . ?
C13A C14A C15A C16A 5(5) . . . . ?
C14A C15A C16A C17A 4(4) . . . . ?
C13A N3A C17A C16A 4(3) . . . . ?
Zn2 N3A C17A C16A -172.0(16) . . . . ?
C13A N3A C17A C18A 175.4(14) . . . . ?
Zn2 N3A C17A C18A -1(2) . . . . ?
C15A C16A C17A N3A -9(3) . . . . ?
C15A C16A C17A C18A 179.7(19) . . . . ?
C19A N4A C18A C17A 177.0(11) . . . . ?
Zn2 N4A C18A C17A -0.5(15) . . . . ?
N3A C17A C18A N4A 1(2) . . . . ?
C16A C17A C18A N4A 172.4(16) . . . . ?
C18A N4A C19A C24A 67.9(14) . . . . ?
Zn2 N4A C19A C24A -115.2(9) . . . . ?
C18A N4A C19A C20A -110.6(12) . . . . ?
Zn2 N4A C19A C20A 66.3(12) . . . . ?
C24A C19A C20A C21A 4.5(17) . . . . ?
N4A C19A C20A C21A -176.9(10) . . . . ?
C19A C20A C21A C22A -1.5(19) . . . . ?
C20A C21A C22A C23A -0.2(17) . . . . ?
C20A C21A C22A C54A 179.6(10) . . . . ?
C21A C22A C23A C24A -1.3(17) . . . . ?
C54A C22A C23A C24A 178.8(11) . . . . ?
C22A C23A C24A C19A 5(2) . . . . ?
C20A C19A C24A C23A -6.1(18) . . . . ?
N4A C19A C24A C23A 175.3(11) . . . . ?
C29A N6A C25A C26A 0.6(12) . . . . ?
Zn4 N6A C25A C26A 179.3(7) . . . . ?
N6A C25A C26A C27A 1.6(16) . . . . ?
C25A C26A C27A C28A -3.1(17) . . . . ?
C26A C27A C28A C29A 2.4(15) . . . . ?
C25A N6A C29A C28A -1.2(11) . . . . ?
Zn4 N6A C29A C28A 179.9(6) . . . . ?
C25A N6A C29A C30A -179.7(7) . . . . ?
Zn4 N6A C29A C30A 1.4(8) . . . . ?
C27A C28A C29A N6A -0.2(13) . . . . ?
C27A C28A C29A C30A 178.2(8) . . . . ?
C31A N5A C30A C29A 175.5(7) . . . . ?
Zn4 N5A C30A C29A 0.0(9) . . . . ?
N6A C29A C30A N5A -0.9(11) . . . . ?
C28A C29A C30A N5A -179.5(7) . . . . ?
C30A N5A C31A C36A -54.4(11) . . . . ?
Zn4 N5A C31A C36A 120.2(7) . . . . ?
C30A N5A C31A C32A 129.9(8) . . . . ?
Zn4 N5A C31A C32A -55.5(9) . . . . ?
C36A C31A C32A C33A 6.5(12) . . . . ?
N5A C31A C32A C33A -177.6(7) . . . . ?
C31A C32A C33A C34A -5.7(12) . . . . ?
C32A C33A C34A C35A 3.0(13) . . . . ?
C32A C33A C34A C58A -177.3(8) . . . . ?
C33A C34A C35A C36A -1.0(14) . . . . ?
C58A C34A C35A C36A 179.2(9) . . . . ?
C34A C35A C36A C31A 1.9(14) . . . . ?
C32A C31A C36A C35A -4.7(13) . . . . ?
N5A C31A C36A C35A 179.7(8) . . . . ?
C41A N8A C37A C38A 1.8(11) . . . . ?
Zn1 N8A C37A C38A 178.8(6) 2_666 . . . ?
N8A C37A C38A C39A -1.5(13) . . . . ?
C37A C38A C39A C40A -0.1(15) . . . . ?
C38A C39A C40A C41A 1.3(15) . . . . ?
C37A N8A C41A C40A -0.7(13) . . . . ?
Zn1 N8A C41A C40A -177.9(7) 2_666 . . . ?
C37A N8A C41A C42A 178.6(7) . . . . ?
Zn1 N8A C41A C42A 1.4(9) 2_666 . . . ?
C39A C40A C41A N8A -0.9(14) . . . . ?
C39A C40A C41A C42A 179.8(9) . . . . ?
C43A N7A C42A C41A 177.7(8) . . . . ?
Zn1 N7A C42A C41A -1.9(10) 2_666 . . . ?
N8A C41A C42A N7A 0.5(12) . . . . ?
C40A C41A C42A N7A 179.8(9) . . . . ?
C42A N7A C43A C48A -118.7(9) . . . . ?
Zn1 N7A C43A C48A 60.9(11) 2_666 . . . ?
C42A N7A C43A C44A 66.4(13) . . . . ?
Zn1 N7A C43A C44A -114.0(10) 2_666 . . . ?
C48A C43A C44A C45A 8.1(19) . . . . ?
N7A C43A C44A C45A -177.1(11) . . . . ?
C43A C44A C45A C46A -5(2) . . . . ?
C44A C45A C46A C47A -1(2) . . . . ?
C44A C45A C46A C63A -175.1(13) . . . . ?
C45A C46A C47A C48A 4.3(17) . . . . ?
C63A C46A C47A C48A 178.4(10) . . . . ?
C46A C47A C48A C43A -1.2(16) . . . . ?
C44A C43A C48A C47A -5.2(16) . . . . ?
N7A C43A C48A C47A 180.0(8) . . . . ?
C11A C10A C49A C50A -138.4(12) . . . . ?
C9A C10A C49A C50A 43.2(16) . . . . ?
C9D C10A C49A C50A 107.8(17) . . . . ?
C11D C10A C49A C50A -58.8(17) . . . . ?
C11A C10A C49A C66A 45.5(15) . . . . ?
C9A C10A C49A C66A -132.9(12) . . . . ?
C9D C10A C49A C66A -68.4(18) . . . . ?
C11D C10A C49A C66A 125.0(16) . . . . ?
C66A C49A C50A C51A -4.4(17) . . . . ?
C10A C49A C50A C51A 179.5(10) . . . . ?
C49A C50A C51A C67A -1.3(17) . . . . ?
C49A C50A C51A C52A -176.6(10) . . . . ?
C50A C51A C52A C53A -5.4(17) . . . . ?
C67A C51A C52A C53A 179.2(10) . . . . ?
C50A C51A C52A C68A 174.4(10) . . . . ?
C67A C51A C52A C68A -1.0(15) . . . . ?
C68A C52A C53A C54A -4.6(16) . . . . ?
C51A C52A C53A C54A 175.2(10) . . . . ?
C52A C53A C54A C55A 8.5(16) . . . . ?
C52A C53A C54A C22A -176.6(10) . . . . ?
C21A C22A C54A C55A -45.7(15) . . . . ?
C23A C22A C54A C55A 134.1(11) . . . . ?
C21A C22A C54A C53A 139.7(10) . . . . ?
C23A C22A C54A C53A -40.5(14) . . . . ?
C53A C54A C55A C56A -8.3(16) . . . . ?
C22A C54A C55A C56A 177.0(9) . . . . ?
C54A C55A C56A C68A 4.6(16) . . . . ?
C54A C55A C56A C57A -175.8(10) . . . . ?
C68A C56A C57A C58A -0.3(16) . . . . ?
C55A C56A C57A C58A -179.9(10) . . . . ?
C56A C57A C58A C59A 0.3(15) . . . . ?
C56A C57A C58A C34A -180.0(9) . . . . ?
C33A C34A C58A C57A 28.4(14) . . . . ?
C35A C34A C58A C57A -151.9(10) . . . . ?
C33A C34A C58A C59A -151.9(9) . . . . ?
C35A C34A C58A C59A 27.8(14) . . . . ?
C57A C58A C59A C60A 0.8(16) . . . . ?
C34A C58A C59A C60A -178.9(9) . . . . ?
C58A C59A C60A C68A -2.0(16) . . . . ?
C58A C59A C60A C61A -178.9(10) . . . . ?
C59A C60A C61A C62A -2.0(16) . . . . ?
C68A C60A C61A C62A -178.9(10) . . . . ?
C59A C60A C61A C67A 178.2(10) . . . . ?
C68A C60A C61A C67A 1.3(15) . . . . ?
C67A C61A C62A C63A -0.2(16) . . . . ?
C60A C61A C62A C63A -180.0(10) . . . . ?
C61A C62A C63A C64A 0.5(17) . . . . ?
C61A C62A C63A C46A -172.7(10) . . . . ?
C45A C46A C63A C64A 139.4(13) . . . . ?
C47A C46A C63A C64A -34.4(16) . . . . ?
C45A C46A C63A C62A -47.4(17) . . . . ?
C47A C46A C63A C62A 138.8(11) . . . . ?
C62A C63A C64A C65A -1.4(17) . . . . ?
C46A C63A C64A C65A 171.9(10) . . . . ?
C63A C64A C65A C66A -177.7(11) . . . . ?
C63A C64A C65A C67A 1.9(17) . . . . ?
C67A C65A C66A C49A -4.9(18) . . . . ?
C64A C65A C66A C49A 174.7(10) . . . . ?
C50A C49A C66A C65A 7.4(17) . . . . ?
C10A C49A C66A C65A -176.3(10) . . . . ?
C66A C65A C67A C61A 178.1(10) . . . . ?
C64A C65A C67A C61A -1.5(16) . . . . ?
C66A C65A C67A C51A -0.8(17) . . . . ?
C64A C65A C67A C51A 179.6(10) . . . . ?
C62A C61A C67A C65A 0.7(16) . . . . ?
C60A C61A C67A C65A -179.5(10) . . . . ?
C62A C61A C67A C51A 179.5(10) . . . . ?
C60A C61A C67A C51A -0.7(15) . . . . ?
C50A C51A C67A C65A 3.9(16) . . . . ?
C52A C51A C67A C65A 179.4(10) . . . . ?
C50A C51A C67A C61A -175.0(10) . . . . ?
C52A C51A C67A C61A 0.6(15) . . . . ?
C57A C56A C68A C52A 179.8(10) . . . . ?
C55A C56A C68A C52A -0.5(15) . . . . ?
C57A C56A C68A C60A -0.8(15) . . . . ?
C55A C56A C68A C60A 178.8(9) . . . . ?
C53A C52A C68A C56A 0.7(16) . . . . ?
C51A C52A C68A C56A -179.1(10) . . . . ?
C53A C52A C68A C60A -178.6(10) . . . . ?
C51A C52A C68A C60A 1.6(16) . . . . ?
C59A C60A C68A C56A 1.9(15) . . . . ?
C61A C60A C68A C56A 178.9(9) . . . . ?
C59A C60A C68A C52A -178.7(10) . . . . ?
C61A C60A C68A C52A -1.7(15) . . . . ?
C5B N1B C1B C2B -0.7(15) . . . . ?
Zn1 N1B C1B C2B -177.6(8) . . . . ?
N1B C1B C2B C3B 1.9(17) . . . . ?
C1B C2B C3B C4B -0.9(16) . . . . ?
C2B C3B C4B C5B -1.4(14) . . . . ?
C1B N1B C5B C4B -1.6(12) . . . . ?
Zn1 N1B C5B C4B 175.8(6) . . . . ?
C1B N1B C5B C6B -175.3(8) . . . . ?
Zn1 N1B C5B C6B 2.1(9) . . . . ?
C3B C4B C5B N1B 2.7(13) . . . . ?
C3B C4B C5B C6B 176.0(8) . . . . ?
C7B N2B C6B C5B 176.9(7) . . . . ?
Zn1 N2B C6B C5B 1.8(9) . . . . ?
N1B C5B C6B N2B -2.7(11) . . . . ?
C4B C5B C6B N2B -176.2(8) . . . . ?
C6B N2B C7B C12E 48.3(18) . . . . ?
Zn1 N2B C7B C12E -137.4(17) . . . . ?
C6B N2B C7B C8B -54.8(11) . . . . ?
Zn1 N2B C7B C8B 119.5(8) . . . . ?
C6B N2B C7B C12B 125.2(10) . . . . ?
Zn1 N2B C7B C12B -60.4(11) . . . . ?
C6B N2B C7B C8E -139.7(13) . . . . ?
Zn1 N2B C7B C8E 34.7(14) . . . . ?
C12B C7B C8B C9B 2.2(13) . . . . ?
N2B C7B C8B C9B -177.7(10) . . . . ?
C7B C8B C9B C10B 2.5(14) . . . . ?
C8B C9B C10B C11B -8.1(18) . . . . ?
C8B C9B C10B C49B 177.1(10) . . . . ?
C9B C10B C11B C12B 9(2) . . . . ?
C49B C10B C11B C12B -176.4(12) . . . . ?
C10B C11B C12B C7B -4(2) . . . . ?
C8B C7B C12B C11B -1.6(18) . . . . ?
N2B C7B C12B C11B 178.4(12) . . . . ?
C17B N3B C13B C14B 8.2(18) . . . . ?
Zn2 N3B C13B C14B 178.4(10) . . . . ?
N3B C13B C14B C15B -2(3) . . . . ?
C13B C14B C15B C16B -6(3) . . . . ?
C14B C15B C16B C17B 8(3) . . . . ?
C13B N3B C17B C16B -5.9(17) . . . . ?
Zn2 N3B C17B C16B -177.3(10) . . . . ?
C13B N3B C17B C18B 166.6(9) . . . . ?
Zn2 N3B C17B C18B -4.8(13) . . . . ?
C15B C16B C17B N3B -2(2) . . . . ?
C15B C16B C17B C18B -174.7(12) . . . . ?
C19B N4B C18B C17B 178.8(8) . . . . ?
Zn2 N4B C18B C17B -1.7(10) . . . . ?
N3B C17B C18B N4B 4.5(15) . . . . ?
C16B C17B C18B N4B 177.1(10) . . . . ?
C18B N4B C19B C24E 130.1(16) . . . . ?
Zn2 N4B C19B C24E -49.3(17) . . . . ?
C18B N4B C19B C20B 62.9(13) . . . . ?
Zn2 N4B C19B C20B -116.6(11) . . . . ?
C18B N4B C19B C24B -124.3(11) . . . . ?
Zn2 N4B C19B C24B 56.2(12) . . . . ?
C18B N4B C19B C20E -37.6(18) . . . . ?
Zn2 N4B C19B C20E 142.9(14) . . . . ?
C24B C19B C20B C21B 5(2) . . . . ?
N4B C19B C20B C21B 178.2(12) . . . . ?
C19B C20B C21B C22B 1(2) . . . . ?
C20B C21B C22B C23B -9(2) . . . . ?
C20B C21B C22B C54B -179.6(13) . . . . ?
C21B C22B C23B C24B 9.9(19) . . . . ?
C54B C22B C23B C24B -179.7(11) . . . . ?
C22B C23B C24B C19B -4(2) . . . . ?
C20B C19B C24B C23B -4(2) . . . . ?
N4B C19B C24B C23B -177.1(11) . . . . ?
C29B N6B C25B C26B 0.6(14) . . . . ?
Zn3 N6B C25B C26B -177.1(8) . . . . ?
N6B C25B C26B C27B 0.2(17) . . . . ?
C25B C26B C27B C28B -0.4(17) . . . . ?
C26B C27B C28B C29B -0.3(15) . . . . ?
C25B N6B C29B C28B -1.3(12) . . . . ?
Zn3 N6B C29B C28B 176.7(6) . . . . ?
C25B N6B C29B C30B -178.2(7) . . . . ?
Zn3 N6B C29B C30B -0.2(9) . . . . ?
C27B C28B C29B N6B 1.1(13) . . . . ?
C27B C28B C29B C30B 177.9(8) . . . . ?
C31B N5B C30B C29B 177.8(7) . . . . ?
Zn3 N5B C30B C29B -1.2(9) . . . . ?
N6B C29B C30B N5B 1.0(11) . . . . ?
C28B C29B C30B N5B -176.0(8) . . . . ?
C30B N5B C31B C36B -67.0(10) . . . . ?
Zn3 N5B C31B C36B 111.8(8) . . . . ?
C30B N5B C31B C32B 115.0(8) . . . . ?
Zn3 N5B C31B C32B -66.2(9) . . . . ?
C36B C31B C32B C33B -0.2(12) . . . . ?
N5B C31B C32B C33B 177.8(7) . . . . ?
C31B C32B C33B C34B 3.6(12) . . . . ?
C32B C33B C34B C35B -6.3(12) . . . . ?
C32B C33B C34B C58B 176.1(7) . . . . ?
C33B C34B C35B C36B 5.6(14) . . . . ?
C58B C34B C35B C36B -176.7(8) . . . . ?
C32B C31B C36B C35B -0.5(13) . . . . ?
N5B C31B C36B C35B -178.5(8) . . . . ?
C34B C35B C36B C31B -2.2(14) . . . . ?
C41B N8B C37B C38B 1.2(10) . . . . ?
Zn4 N8B C37B C38B 169.0(6) 2_666 . . . ?
N8B C37B C38B C39B 0.4(13) . . . . ?
C37B C38B C39B C40B 1.7(14) . . . . ?
C38B C39B C40B C41B -5.4(15) . . . . ?
C37B N8B C41B C40B -5.0(11) . . . . ?
Zn4 N8B C41B C40B -174.6(7) 2_666 . . . ?
C37B N8B C41B C42B -177.7(6) . . . . ?
Zn4 N8B C41B C42B 12.8(8) 2_666 . . . ?
C39B C40B C41B N8B 7.3(14) . . . . ?
C39B C40B C41B C42B 179.7(8) . . . . ?
C43B N7B C42B C41B -176.2(7) . . . . ?
Zn4 N7B C42B C41B -1.2(9) 2_666 . . . ?
N8B C41B C42B N7B -7.9(11) . . . . ?
C40B C41B C42B N7B 179.3(8) . . . . ?
C42B N7B C43B C48B -122.4(8) . . . . ?
Zn4 N7B C43B C48B 63.8(10) 2_666 . . . ?
C42B N7B C43B C44B 47.6(11) . . . . ?
Zn4 N7B C43B C44B -126.2(7) 2_666 . . . ?
C48B C43B C44B C45B -3.7(14) . . . . ?
N7B C43B C44B C45B -173.4(8) . . . . ?
C43B C44B C45B C46B 1.3(15) . . . . ?
C44B C45B C46B C47B -1.0(16) . . . . ?
C44B C45B C46B C63B 176.6(9) . . . . ?
C45B C46B C47B C48B 3.1(16) . . . . ?
C63B C46B C47B C48B -174.5(9) . . . . ?
C44B C43B C48B C47B 5.8(14) . . . . ?
N7B C43B C48B C47B 175.8(8) . . . . ?
C46B C47B C48B C43B -5.5(15) . . . . ?
C11B C10B C49B C50B -141.1(12) . . . . ?
C9B C10B C49B C50B 33.8(16) . . . . ?
C11E C10B C49B C50B -60(2) . . . . ?
C9E C10B C49B C50B 119.6(16) . . . . ?
C11B C10B C49B C66B 37.8(16) . . . . ?
C9B C10B C49B C66B -147.3(12) . . . . ?
C11E C10B C49B C66B 118.4(19) . . . . ?
C9E C10B C49B C66B -61.6(17) . . . . ?
C66B C49B C50B C51B -1.7(17) . . . . ?
C10B C49B C50B C51B 177.1(10) . . . . ?
C49B C50B C51B C67B 3.1(17) . . . . ?
C49B C50B C51B C52B 178.1(10) . . . . ?
C50B C51B C52B C53B 2.1(17) . . . . ?
C67B C51B C52B C53B 177.1(10) . . . . ?
C50B C51B C52B C68B 179.7(10) . . . . ?
C67B C51B C52B C68B -5.3(15) . . . . ?
C68B C52B C53B C54B 2.6(16) . . . . ?
C51B C52B C53B C54B -179.8(9) . . . . ?
C52B C53B C54B C55B -3.2(15) . . . . ?
C52B C53B C54B C22B -179.3(9) . . . . ?
C23E C22B C54B C55B 63.8(17) . . . . ?
C21E C22B C54B C55B -122.2(14) . . . . ?
C21B C22B C54B C55B 137.6(12) . . . . ?
C23B C22B C54B C55B -32.3(15) . . . . ?
C23E C22B C54B C53B -120.2(16) . . . . ?
C21E C22B C54B C53B 53.8(16) . . . . ?
C21B C22B C54B C53B -46.4(15) . . . . ?
C23B C22B C54B C53B 143.7(11) . . . . ?
C53B C54B C55B C56B 0.9(14) . . . . ?
C22B C54B C55B C56B 176.9(8) . . . . ?
C54B C55B C56B C57B -179.6(9) . . . . ?
C54B C55B C56B C68B 1.9(14) . . . . ?
C68B C56B C57B C58B -2.8(14) . . . . ?
C55B C56B C57B C58B 178.8(8) . . . . ?
C56B C57B C58B C59B 4.1(13) . . . . ?
C56B C57B C58B C34B -174.3(8) . . . . ?
C35B C34B C58B C59B 41.4(13) . . . . ?
C33B C34B C58B C59B -141.0(9) . . . . ?
C35B C34B C58B C57B -140.2(9) . . . . ?
C33B C34B C58B C57B 37.4(12) . . . . ?
C57B C58B C59B C60B -2.7(15) . . . . ?
C34B C58B C59B C60B 175.8(9) . . . . ?
C58B C59B C60B C68B -0.3(15) . . . . ?
C58B C59B C60B C61B -178.8(9) . . . . ?
C59B C60B C61B C62B 1.2(16) . . . . ?
C68B C60B C61B C62B -177.3(10) . . . . ?
C59B C60B C61B C67B 177.9(10) . . . . ?
C68B C60B C61B C67B -0.6(14) . . . . ?
C67B C61B C62B C63B 1.9(15) . . . . ?
C60B C61B C62B C63B 178.7(10) . . . . ?
C61B C62B C63B C64B -1.3(16) . . . . ?
C61B C62B C63B C46B -176.3(10) . . . . ?
C47B C46B C63B C64B -36.8(16) . . . . ?
C45B C46B C63B C64B 145.6(11) . . . . ?
C47B C46B C63B C62B 138.2(11) . . . . ?
C45B C46B C63B C62B -39.4(15) . . . . ?
C62B C63B C64B C65B -0.3(17) . . . . ?
C46B C63B C64B C65B 174.7(10) . . . . ?
C63B C64B C65B C67B 1.4(18) . . . . ?
C63B C64B C65B C66B -178.4(11) . . . . ?
C50B C49B C66B C65B 1.6(17) . . . . ?
C10B C49B C66B C65B -177.3(10) . . . . ?
C64B C65B C66B C49B 176.9(11) . . . . ?
C67B C65B C66B C49B -2.9(18) . . . . ?
C64B C65B C67B C51B -175.6(11) . . . . ?
C66B C65B C67B C51B 4.2(17) . . . . ?
C64B C65B C67B C61B -0.8(17) . . . . ?
C66B C65B C67B C61B 179.0(10) . . . . ?
C50B C51B C67B C65B -4.2(16) . . . . ?
C52B C51B C67B C65B -179.5(10) . . . . ?
C50B C51B C67B C61B -178.9(10) . . . . ?
C52B C51B C67B C61B 5.9(16) . . . . ?
C62B C61B C67B C65B -0.8(15) . . . . ?
C60B C61B C67B C65B -177.7(10) . . . . ?
C62B C61B C67B C51B 173.9(10) . . . . ?
C60B C61B C67B C51B -3.0(16) . . . . ?
C53B C52B C68B C56B 0.3(15) . . . . ?
C51B C52B C68B C56B -177.4(9) . . . . ?
C53B C52B C68B C60B 179.5(10) . . . . ?
C51B C52B C68B C60B 1.8(15) . . . . ?
C57B C56B C68B C52B 179.1(9) . . . . ?
C55B C56B C68B C52B -2.5(14) . . . . ?
C57B C56B C68B C60B -0.2(14) . . . . ?
C55B C56B C68B C60B 178.3(9) . . . . ?
C59B C60B C68B C52B -177.5(10) . . . . ?
C61B C60B C68B C52B 1.1(15) . . . . ?
C59B C60B C68B C56B 1.7(14) . . . . ?
C61B C60B C68B C56B -179.7(9) . . . . ?
C5C N1C C1C C2C -0.4(9) . . . . ?
Zn4 N1C C1C C2C 177.4(5) . . . . ?
N1C C1C C2C C3C -0.5(11) . . . . ?
C1C C2C C3C C4C 0.0(11) . . . . ?
C2C C3C C4C C5C 1.3(10) . . . . ?
C1C N1C C5C C4C 1.8(9) . . . . ?
Zn4 N1C C5C C4C -176.4(5) . . . . ?
C1C N1C C5C C6C -175.6(6) . . . . ?
Zn4 N1C C5C C6C 6.3(7) . . . . ?
C3C C4C C5C N1C -2.3(10) . . . . ?
C3C C4C C5C C6C 174.8(6) . . . . ?
C7C N2C C6C C5C -180.0(6) . . . . ?
Zn4 N2C C6C C5C -12.1(8) . . . . ?
N1C C5C C6C N2C 3.9(9) . . . . ?
C4C C5C C6C N2C -173.5(6) . . . . ?
C6C N2C C7C C12C -103.0(13) . . . . ?
Zn4 N2C C7C C12C 90.9(12) . . . . ?
C6C N2C C7C C8C 79.0(10) . . . . ?
Zn4 N2C C7C C8C -87.1(10) . . . . ?
C6C N2C C7C C12F -150.0(11) . . . . ?
Zn4 N2C C7C C12F 44.0(12) . . . . ?
C6C N2C C7C C8F 32.6(16) . . . . ?
Zn4 N2C C7C C8F -133.5(14) . . . . ?
C12C C7C C8C C9C -0.3(14) . . . . ?
N2C C7C C8C C9C 177.7(9) . . . . ?
C7C C8C C9C C10C -0.3(15) . . . . ?
C8C C9C C10C C11C 6.4(18) . . . . ?
C8C C9C C10C C49C -178.9(9) . . . . ?
C9C C10C C11C C12C -12(2) . . . . ?
C49C C10C C11C C12C 172.9(14) . . . . ?
C8C C7C C12C C11C -6(2) . . . . ?
N2C C7C C12C C11C 176.5(13) . . . . ?
C10C C11C C12C C7C 12(3) . . . . ?
C17C N3C C13C C14C -0.4(16) . . . . ?
Zn2 N3C C13C C14C 175.1(9) . . . . ?
N3C C13C C14C C15C -4.0(19) . . . . ?
C13C C14C C15C C16C 5(2) . . . . ?
C14C C15C C16C C17C -2(2) . . . . ?
C13C N3C C17C C16C 3.5(15) . . . . ?
Zn2 N3C C17C C16C -172.6(8) . . . . ?
C13C N3C C17C C18C 178.5(9) . . . . ?
Zn2 N3C C17C C18C 2.4(11) . . . . ?
C15C C16C C17C N3C -2.2(16) . . . . ?
C15C C16C C17C C18C -177.1(10) . . . . ?
C19C N4C C18C C17C -179.4(8) . . . . ?
Zn2 N4C C18C C17C -2.8(11) . . . . ?
N3C C17C C18C N4C 0.3(14) . . . . ?
C16C C17C C18C N4C 175.4(10) . . . . ?
C18C N4C C19C C24C 51.1(12) . . . . ?
Zn2 N4C C19C C24C -125.0(8) . . . . ?
C18C N4C C19C C20C -130.1(9) . . . . ?
Zn2 N4C C19C C20C 53.7(10) . . . . ?
C24C C19C C20C C21C 0.4(13) . . . . ?
N4C C19C C20C C21C -178.4(7) . . . . ?
C19C C20C C21C C22C 2.7(13) . . . . ?
C20C C21C C22C C23C -4.0(13) . . . . ?
C20C C21C C22C C54C 179.3(8) . . . . ?
C21C C22C C23C C24C 2.3(15) . . . . ?
C54C C22C C23C C24C 178.8(9) . . . . ?
C22C C23C C24C C19C 0.7(16) . . . . ?
C20C C19C C24C C23C -2.1(14) . . . . ?
N4C C19C C24C C23C 176.6(8) . . . . ?
C29C N6C C25C C26C -2.9(15) . . . . ?
Zn1 N6C C25C C26C -178.9(9) . . . . ?
N6C C25C C26C C27C 4(2) . . . . ?
C25C C26C C27C C28C -2(2) . . . . ?
C26C C27C C28C C29C 0(2) . . . . ?
C25C N6C C29C C28C 0.7(14) . . . . ?
Zn1 N6C C29C C28C 177.5(9) . . . . ?
C25C N6C C29C C30C -179.8(8) . . . . ?
Zn1 N6C C29C C30C -3.1(10) . . . . ?
C27C C28C C29C N6C 0.5(18) . . . . ?
C27C C28C C29C C30C -178.9(11) . . . . ?
C31C N5C C30C C29C 178.3(8) . . . . ?
Zn1 N5C C30C C29C 3.3(11) . . . . ?
N6C C29C C30C N5C -0.2(13) . . . . ?
C28C C29C C30C N5C 179.2(10) . . . . ?
C30C N5C C31C C36C -55.2(12) . . . . ?
Zn1 N5C C31C C36C 118.5(9) . . . . ?
C30C N5C C31C C32C 127.1(9) . . . . ?
Zn1 N5C C31C C32C -59.2(11) . . . . ?
C36C C31C C32C C33C 2.3(14) . . . . ?
N5C C31C C32C C33C -179.9(8) . . . . ?
C31C C32C C33C C34C 0.6(14) . . . . ?
C32C C33C C34C C35C -2.5(14) . . . . ?
C32C C33C C34C C58C 176.4(9) . . . . ?
C33C C34C C35C C36C 1.7(15) . . . . ?
C58C C34C C35C C36C -177.3(9) . . . . ?
C32C C31C C36C C35C -3.3(16) . . . . ?
N5C C31C C36C C35C 179.1(9) . . . . ?
C34C C35C C36C C31C 1.2(16) . . . . ?
C41C N8C C37C C38C 6.6(13) . . . . ?
Zn3 N8C C37C C38C -176.0(7) 2_666 . . . ?
N8C C37C C38C C39C -14.5(18) . . . . ?
C37C C38C C39C C40C 12(2) . . . . ?
C38C C39C C40C C41C -2(2) . . . . ?
C37C N8C C41C C40C 3.1(14) . . . . ?
Zn3 N8C C41C C40C -174.6(9) 2_666 . . . ?
C37C N8C C41C C42C 178.0(8) . . . . ?
Zn3 N8C C41C C42C 0.3(11) 2_666 . . . ?
C39C C40C C41C N8C -5.4(17) . . . . ?
C39C C40C C41C C42C -179.9(10) . . . . ?
C43C N7C C42C C41C 177.8(8) . . . . ?
Zn3 N7C C42C C41C -5.5(11) 2_666 . . . ?
N8C C41C C42C N7C 3.6(14) . . . . ?
C40C C41C C42C N7C 178.7(10) . . . . ?
C42C N7C C43C C44C 52.4(12) . . . . ?
Zn3 N7C C43C C44C -123.6(9) 2_666 . . . ?
C42C N7C C43C C48C -122.7(9) . . . . ?
Zn3 N7C C43C C48C 61.2(10) 2_666 . . . ?
C48C C43C C44C C45C -3.7(16) . . . . ?
N7C C43C C44C C45C -178.7(9) . . . . ?
C43C C44C C45C C46C 1.4(17) . . . . ?
C44C C45C C46C C47C 1.3(16) . . . . ?
C44C C45C C46C C63C 178.4(10) . . . . ?
C45C C46C C47C C48C -2.0(14) . . . . ?
C63C C46C C47C C48C -179.2(8) . . . . ?
C46C C47C C48C C43C -0.1(13) . . . . ?
C44C C43C C48C C47C 3.1(13) . . . . ?
N7C C43C C48C C47C 178.2(7) . . . . ?
C11C C10C C49C C50C 51.0(16) . . . . ?
C9F C10C C49C C50C -70.3(16) . . . . ?
C9C C10C C49C C50C -123.3(11) . . . . ?
C11F C10C C49C C50C 103.7(15) . . . . ?
C11C C10C C49C C66C -128.6(14) . . . . ?
C9F C10C C49C C66C 110.1(16) . . . . ?
C9C C10C C49C C66C 57.1(14) . . . . ?
C11F C10C C49C C66C -76.0(15) . . . . ?
C66C C49C C50C C51C -0.7(14) . . . . ?
C10C C49C C50C C51C 179.7(8) . . . . ?
C49C C50C C51C C67C -0.7(13) . . . . ?
C49C C50C C51C C52C -177.4(8) . . . . ?
C50C C51C C52C C53C -2.6(13) . . . . ?
C67C C51C C52C C53C -179.2(8) . . . . ?
C50C C51C C52C C68C 177.5(8) . . . . ?
C67C C51C C52C C68C 0.9(13) . . . . ?
C68C C52C C53C C54C -2.1(14) . . . . ?
C51C C52C C53C C54C 178.0(9) . . . . ?
C52C C53C C54C C55C 2.9(15) . . . . ?
C52C C53C C54C C22C -178.4(9) . . . . ?
C21C C22C C54C C55C -40.8(14) . . . . ?
C23C C22C C54C C55C 142.7(10) . . . . ?
C21C C22C C54C C53C 140.5(9) . . . . ?
C23C C22C C54C C53C -36.0(14) . . . . ?
C53C C54C C55C C56C -2.2(16) . . . . ?
C22C C54C C55C C56C 179.1(9) . . . . ?
C54C C55C C56C C68C 0.8(16) . . . . ?
C54C C55C C56C C57C -176.7(10) . . . . ?
C68C C56C C57C C58C -0.9(15) . . . . ?
C55C C56C C57C C58C 176.5(9) . . . . ?
C56C C57C C58C C59C 3.7(14) . . . . ?
C56C C57C C58C C34C -177.7(9) . . . . ?
C35C C34C C58C C57C -141.1(10) . . . . ?
C33C C34C C58C C57C 39.9(14) . . . . ?
C35C C34C C58C C59C 37.4(14) . . . . ?
C33C C34C C58C C59C -141.6(9) . . . . ?
C57C C58C C59C C60C -3.7(15) . . . . ?
C34C C58C C59C C60C 177.6(9) . . . . ?
C58C C59C C60C C68C 0.7(14) . . . . ?
C58C C59C C60C C61C -175.3(9) . . . . ?
C59C C60C C61C C62C -0.8(14) . . . . ?
C68C C60C C61C C62C -176.7(8) . . . . ?
C59C C60C C61C C67C 177.1(9) . . . . ?
C68C C60C C61C C67C 1.2(13) . . . . ?
C67C C61C C62C C63C 1.7(14) . . . . ?
C60C C61C C62C C63C 179.6(9) . . . . ?
C61C C62C C63C C64C -4.5(15) . . . . ?
C61C C62C C63C C46C -178.8(9) . . . . ?
C45C C46C C63C C62C -33.7(15) . . . . ?
C47C C46C C63C C62C 143.3(9) . . . . ?
C45C C46C C63C C64C 152.1(10) . . . . ?
C47C C46C C63C C64C -30.9(14) . . . . ?
C62C C63C C64C C65C 6.6(16) . . . . ?
C46C C63C C64C C65C -179.2(9) . . . . ?
C63C C64C C65C C66C 178.5(10) . . . . ?
C63C C64C C65C C67C -6.0(16) . . . . ?
C64C C65C C66C C49C 174.5(9) . . . . ?
C67C C65C C66C C49C -0.9(15) . . . . ?
C50C C49C C66C C65C 1.5(14) . . . . ?
C10C C49C C66C C65C -178.9(8) . . . . ?
C64C C65C C67C C61C 3.2(15) . . . . ?
C66C C65C C67C C61C 178.5(9) . . . . ?
C64C C65C C67C C51C -175.8(9) . . . . ?
C66C C65C C67C C51C -0.4(14) . . . . ?
C62C C61C C67C C65C -1.0(13) . . . . ?
C60C C61C C67C C65C -179.0(9) . . . . ?
C62C C61C C67C C51C 177.9(8) . . . . ?
C60C C61C C67C C51C -0.1(13) . . . . ?
C50C C51C C67C C65C 1.2(13) . . . . ?
C52C C51C C67C C65C 178.0(8) . . . . ?
C50C C51C C67C C61C -177.7(8) . . . . ?
C52C C51C C67C C61C -1.0(13) . . . . ?
C57C C56C C68C C52C 177.4(9) . . . . ?
C55C C56C C68C C52C 0.0(14) . . . . ?
C57C C56C C68C C60C -2.2(14) . . . . ?
C55C C56C C68C C60C -179.7(9) . . . . ?
C53C C52C C68C C56C 0.7(13) . . . . ?
C51C C52C C68C C56C -179.4(8) . . . . ?
C53C C52C C68C C60C -179.7(8) . . . . ?
C51C C52C C68C C60C 0.2(13) . . . . ?
C59C C60C C68C C56C 2.3(13) . . . . ?
C61C C60C C68C C56C 178.4(9) . . . . ?
C59C C60C C68C C52C -177.4(8) . . . . ?
C61C C60C C68C C52C -1.3(13) . . . . ?
C12D C7A C8D C9D -2(3) . . . . ?
N2A C7A C8D C9D 174.7(18) . . . . ?
C11D C10A C9D C8D -19(3) . . . . ?
C49A C10A C9D C8D 174.5(17) . . . . ?
C7A C8D C9D C10A 15(3) . . . . ?
C8D C7A C12D C11D -6(4) . . . . ?
N2A C7A C12D C11D 177(2) . . . . ?
C7A C12D C11D C10A 2(4) . . . . ?
C9D C10A C11D C12D 10(3) . . . . ?
C49A C10A C11D C12D 178(2) . . . . ?
C23E C22B C21E C20E -4(3) . . . . ?
C54B C22B C21E C20E -178.6(18) . . . . ?
C22B C21E C20E C19B 0(4) . . . . ?
C24E C19B C20E C21E 12(3) . . . . ?
N4B C19B C20E C21E -179.4(19) . . . . ?
C21E C22B C23E C24E -3(3) . . . . ?
C54B C22B C23E C24E 170.7(18) . . . . ?
C20E C19B C24E C23E -20(3) . . . . ?
N4B C19B C24E C23E 170.9(19) . . . . ?
C22B C23E C24E C19B 17(4) . . . . ?
C11E C10B C9E C8E -1(3) . . . . ?
C49B C10B C9E C8E 179.0(19) . . . . ?
C10B C9E C8E C7B 2(4) . . . . ?
C12E C7B C8E C9E -8(3) . . . . ?
N2B C7B C8E C9E -179.8(18) . . . . ?
C8E C7B C12E C11E 13(4) . . . . ?
N2B C7B C12E C11E -176(2) . . . . ?
C9E C10B C11E C12E 6(4) . . . . ?
C49B C10B C11E C12E -174(2) . . . . ?
C7B C12E C11E C10B -12(4) . . . . ?
C12F C7C C8F C9F 10(3) . . . . ?
N2C C7C C8F C9F -172.8(16) . . . . ?
C11F C10C C9F C8F 14(3) . . . . ?
C49C C10C C9F C8F -171.7(17) . . . . ?
C7C C8F C9F C10C -15(3) . . . . ?
C9F C10C C11F C12F -8(2) . . . . ?
C49C C10C C11F C12F 177.9(10) . . . . ?
C10C C11F C12F C7C 2.9(17) . . . . ?
C8F C7C C12F C11F -3.7(16) . . . . ?
N2C C7C C12F C11F 178.7(10) . . . . ?
 
_refine_diff_density_max    0.789
_refine_diff_density_min   -0.741
_refine_diff_density_rms    0.088

_shelx_res_file
;
TITL cut09_a.res in P-1
    jd235_sq.res
    created by SHELXL-2018/3 at 12:11:14 on 14-Dec-2019
CELL  0.68890  24.8925  25.7465  29.1725   70.125   70.055   79.220
ZERR     1.00   0.0004   0.0004   0.0005    0.001    0.001    0.001
LATT   1
SFAC  C    H    N    ZN   AS   F
DISP $C  0.00315  0.00158 10.63663
DISP $H -0.00002  0.00000  0.66583
DISP $N  0.00614  0.00319 18.02576
DISP $Zn  0.30323  1.36268 5381.41079
DISP $As  0.10953  1.91301 7547.26774
DISP $F  0.01683  0.00993 46.72991
UNIT  422 285 55 8 16 96
MERG   2
ABIN
DFIX 1.71 As4 F19 As4 F20 As4 F21 As4 F22 As4 F23 As4 F24
SADI 0.04 F22 F19 F22 F20  F22 F23 F22 F24 F23 F19 F23 F20
SADI 0.04 F21 F19 F21 F20  F21 F23 F21 F24 F24 F19 F24 F20
DFIX 1.71 As4 F19' As4 F20' As4 F21' As4 F22' As4 F23' As4 F24'
SADI 0.04 F22' F19' F22' F20'  F22' F23' F22' F24' F23' F19' F23' F20'
SADI 0.04 F21' F19' F21' F20'  F21' F23' F21' F24' F24' F19' F24' F20'
DFIX 1.71 As5 F25 As5 F26 As5 F27 As5 F28 As5 F29 As5 F30
SADI 0.04 F28 F30 F28 F29 F28 F25 F28 F26  F25 F30 F25 F29
SADI 0.04 F27 F30 F27 F29 F27 F25 F27 F26 F26 F30 F26 F29
DFIX  1.71 As6 F31 As6 F33 As6 F33 As6 F34 As6 F35 As6 F36
SADI 0.04 F31 F35 F31 F36 F31 F34 F31 F33 F34 F35 F34 F36
SADI 0.04 F32 F35 F32 F36 F32 F34 F32 F33  F33 F35 F33 F36
DFIX 1.71 As7 F42 As7 F41 As7 F40 As7 F39 As7 F38 As7 F37
DFIX 2.42 F37 F39 F37 F40  F37 F42 F37 F41 F42 F40 F42 F39
DFIX 2.42 F38 F39 F38 F40  F38 F42 F38 F41  F41 F40 F41 F39
DFIX 1.71 As3' F13' As3' F14' As3' F15' As3' F16' As3' F17' As3' F18'
SADI 0.04 F13' F15' F13' F16'  F13' F17' F13' F18' F17' F15' F17' F16'
SADI 0.04 F14' F15' F14' F16'  F14' F17' F14' F18' F18' F15' F18' F16'
DFIX  1.71 0.04 As6' F31' As6' F33' As6' F33' As6' F34' As6' F35' As6' F36'
SADI 0.08 F31' F35' F31' F36' F31' F34' F31' F33' F34' F35' F34' F36'
SADI 0.08 F32' F35' F32' F36' F32' F34' F32' F33'  F33' F35' F33' F36'
DFIX 1.16 N1s C1s N2s C3s N3s C5s N4s C7s N5s C9s
DFIX 1.45 c1s c2s c3s c4s c5s c6s c7s c8s c9s c10s
DFIX 2.61 N1s C2s N2s C4s N3s C6s N4s C8s N5s C10s
DFIX 1.39 c10b c9e c9e c8e c8e c7b c7b c12e c12e c11e c11e c10b
DFIX 2.408 c11e c9b c10b c8e c9e c7b c8e c12e c7b c11e c12e c10b
DFIX 1.39 c10a c9d c9d c8d c8d c7a c7a c12d c12d c11d c11d c10a
DFIX 2.408 c11d c9a c10a c8d c9d c7a c8d c12d c7a c11d c12d c10a
DFIX 1.39 c10c c9f c9f c8f c8f c7c c7c c12f c12f c11f c11f c10c
DFIX 2.408 c11f c9c c10c c8f c9f c7c c8f c12f c7c c11f c12f c10c
DFIX 1.39 c10b c9b c9b c8b c8b c7b c7b c12b c12b c11b c11b c10b
DFIX 2.408 c11b c9b c10b c8b c9b c7b c8b c12b c7b c11b c12b c10b
FLAT c7b > c12b
FLAT c7c > c12c
FLAT c7c  c11f c12f c10c  c8f c9f
ISOR F17
isor 0.02 f1 f2
SIMU $F $C $N
RIGU $F $C $N
SIMU 0.01 0.02 F13 > F18 F13' > F18'
SIMU 0.01 0.02 n1s > c2x
SIMU 0.005 0.01 f31 > f36
EADP F31' > f36'
SIMU As3 As3'
ISOR  0.02 n2s c3s c4s  c7s c8s
acta
conf

temp -173
size 0.05 0.04 0.02
omit     1   3   0

omit     -3   1   1
omit      0   6   3
omit      2   6   2
omit      4   4   7
omit      3   2   2
omit     -4  -1   4
omit      2  -1   3
omit     -1   1   4
omit      2   6   3
omit      4   4   6
omit      6   4   0
omit     -2   4   2
omit     -4  -2   2
omit     -1   2   6
omit      1   4   1
omit      3   3   3
omit     -2   2   1

FMAP   2
PLAN  10
ACTA
BOND
L.S.  24
WGHT    0.200000
FVAR       0.14485   0.59628   0.37556   0.47878   0.43631   0.67709   0.41714
FVAR       0.21610   0.54449   0.70269   0.64561   0.70654   0.77562   0.17246
ZN1   4    0.169285    0.857146    0.231654    11.00000    0.06940    0.08751 =
         0.11040    0.01181   -0.04561    0.00842
ZN2   4    0.193556    0.210813    0.373464    11.00000    0.10568    0.15821 =
         0.08623   -0.04298   -0.01709   -0.05861
ZN3   4    0.862191    0.186895    0.223684    11.00000    0.06518    0.07920 =
         0.09299   -0.03918    0.00617    0.00287
ZN4   4    0.163554    0.173154    0.931885    11.00000    0.07561    0.07574 =
         0.04726   -0.00620   -0.00420   -0.01893
SAME 0.02 N1B > C68B
N1A   3    0.846270    0.155818    0.170174    11.00000    0.08109    0.08175 =
         0.08627   -0.03431   -0.00315    0.00185
N2A   3    0.773645    0.164567    0.260570    11.00000    0.09300    0.07612 =
         0.08605   -0.02755    0.01075    0.00818
N3A   3    0.227441    0.185742    0.306755    11.00000    0.19846    0.23618 =
         0.11497   -0.09250   -0.05757   -0.02148
N4A   3    0.284527    0.183414    0.371908    11.00000    0.08702    0.14484 =
         0.07785   -0.03956   -0.00279   -0.02842
N5A   3    0.251206    0.141287    0.900749    11.00000    0.07573    0.08688 =
         0.05390   -0.00821   -0.00764   -0.02253
N6A   3    0.190256    0.139377    0.998251    11.00000    0.09771    0.09027 =
         0.05786   -0.00774   -0.01822   -0.03372
N7A   3    0.742809    0.124587    0.778444    11.00000    0.08037    0.08407 =
         0.10301    0.00826   -0.04126   -0.00250
N8A   3    0.797204    0.102080    0.848985    11.00000    0.09707    0.07281 =
         0.11858    0.00133   -0.05235    0.01370
C1A   1    0.882403    0.149170    0.125773    11.00000    0.09681    0.07368 =
         0.08744   -0.02401   -0.01039   -0.00726
AFIX  43
H1A   2    0.921004    0.157578    0.116304    11.00000   -1.20000
AFIX   0
C2A   1    0.866770    0.131004    0.093473    11.00000    0.16515    0.08263 =
         0.09413   -0.02375   -0.01852   -0.03222
AFIX  43
H2A   2    0.893826    0.126688    0.062620    11.00000   -1.20000
AFIX   0
C3A   1    0.809232    0.118853    0.107340    11.00000    0.16178    0.11859 =
         0.11318   -0.03894   -0.03908   -0.03098
AFIX  43
H3A   2    0.796129    0.108486    0.084915    11.00000   -1.20000
AFIX   0
C4A   1    0.772960    0.122288    0.153425    11.00000    0.14217    0.11885 =
         0.12069   -0.03433   -0.02776   -0.03787
AFIX  43
H4A   2    0.735184    0.110904    0.165171    11.00000   -1.20000
AFIX   0
C5A   1    0.791993    0.142601    0.182829    11.00000    0.09728    0.09260 =
         0.11190   -0.03476   -0.01869    0.00047
C6A   1    0.755204    0.146799    0.233133    11.00000    0.08033    0.11103 =
         0.11699   -0.02877   -0.00280   -0.02167
AFIX  43
H6A   2    0.717079    0.136148    0.245516    11.00000   -1.20000
AFIX   0
C7A   1    0.738240    0.167053    0.310236    11.00000    0.06420    0.09304 =
         0.09217   -0.02110    0.01550    0.00023
PART    1
C8A   1    0.689573    0.202520    0.316299   101.00000    0.07303    0.12288 =
         0.08328   -0.01842   -0.00023    0.01129
AFIX  43
H8A   2    0.676688    0.223564    0.287705   101.00000   -1.20000
AFIX   0
C9A   1    0.658677    0.207502    0.365598   101.00000    0.08107    0.13086 =
         0.08995   -0.03450   -0.00827    0.01189
AFIX  43
H9A   2    0.627773    0.235137    0.369668   101.00000   -1.20000
AFIX   0
PART    0
C10A  1    0.673605    0.172328    0.407216    11.00000    0.05924    0.14321 =
         0.08229   -0.01847    0.00706    0.00204
PART    1
C11A  1    0.722365    0.137648    0.401832   101.00000    0.08269    0.11505 =
         0.08993   -0.01004   -0.00571    0.01095
AFIX  43
H11A  2    0.733505    0.114444    0.430798   101.00000   -1.20000
AFIX   0
C12A  1    0.755342    0.137193    0.352746   101.00000    0.06969    0.11233 =
         0.10110   -0.01983    0.00447    0.01640
AFIX  43
H12A  2    0.791010    0.115490    0.348318   101.00000   -1.20000
AFIX   0
PART    0
C13A  1    0.199923    0.190278    0.273089    11.00000    0.23073    0.36957 =
         0.15878   -0.16022   -0.07521   -0.02171
AFIX  43
H13A  2    0.161679    0.206658    0.278001    11.00000   -1.20000
AFIX   0
C14A  1    0.226682    0.171464    0.231938    11.00000    0.30760    0.46479 =
         0.21333   -0.21861   -0.08947    0.00686
AFIX  43
H14A  2    0.204967    0.169434    0.211490    11.00000   -1.20000
AFIX   0
C15A  1    0.281116    0.156212    0.219877    11.00000    0.30725    0.47362 =
         0.15389   -0.21026   -0.06487    0.04738
AFIX  43
H15A  2    0.299312    0.145829    0.189528    11.00000   -1.20000
AFIX   0
C16A  1    0.313076    0.155043    0.251573    11.00000    0.28308    0.43873 =
         0.15016   -0.18315   -0.06886    0.03959
AFIX  43
H16A  2    0.353430    0.146613    0.242826    11.00000   -1.20000
AFIX   0
C17A  1    0.281009    0.167284    0.297390    11.00000    0.20939    0.26694 =
         0.12057   -0.11449   -0.05295    0.02215
C18A  1    0.311828    0.166588    0.333044    11.00000    0.13959    0.21838 =
         0.08933   -0.07611   -0.01298    0.01128
AFIX  43
H18A  2    0.351240    0.153839    0.327099    11.00000   -1.20000
AFIX   0
C19A  1    0.313072    0.180499    0.408396    11.00000    0.07252    0.14855 =
         0.06800   -0.03118    0.00753   -0.02388
C20A  1    0.298311    0.143935    0.456785    11.00000    0.12517    0.20099 =
         0.09144   -0.00912   -0.02694   -0.05947
AFIX  43
H20A  2    0.270149    0.118973    0.465709    11.00000   -1.20000
AFIX   0
C21A  1    0.323419    0.142528    0.492877    11.00000    0.11224    0.19806 =
         0.08796    0.01061   -0.02246   -0.06586
AFIX  43
H21A  2    0.311687    0.117389    0.526307    11.00000   -1.20000
AFIX   0
C22A  1    0.365118    0.177192    0.480682    11.00000    0.06283    0.13917 =
         0.08130   -0.02047   -0.00815   -0.00183
C23A  1    0.380544    0.213272    0.430436    11.00000    0.13095    0.20963 =
         0.07698   -0.01060   -0.02270   -0.07710
AFIX  43
H23A  2    0.408686    0.238510    0.420683    11.00000   -1.20000
AFIX   0
C24A  1    0.356355    0.212651    0.396289    11.00000    0.14234    0.19588 =
         0.08061   -0.00662   -0.03662   -0.07438
AFIX  43
H24A  2    0.369944    0.235629    0.362104    11.00000   -1.20000
AFIX   0
C25A  1    0.162705    0.137099    1.046196    11.00000    0.11541    0.11783 =
         0.05433   -0.00164   -0.01613   -0.03123
AFIX  43
H25A  2    0.124363    0.153240    1.053711    11.00000   -1.20000
AFIX   0
C26A  1    0.185435    0.113050    1.086145    11.00000    0.14283    0.16484 =
         0.07203   -0.00251   -0.03560   -0.05674
AFIX  43
H26A  2    0.162359    0.112296    1.119839    11.00000   -1.20000
AFIX   0
C27A  1    0.239255    0.090830    1.078295    11.00000    0.14973    0.17219 =
         0.06955    0.01568   -0.04835   -0.04815
AFIX  43
H27A  2    0.255369    0.075867    1.105752    11.00000   -1.20000
AFIX   0
C28A  1    0.272491    0.089893    1.027598    11.00000    0.13706    0.14298 =
         0.08276    0.00830   -0.05143   -0.03836
AFIX  43
H28A  2    0.310654    0.073328    1.020021    11.00000   -1.20000
AFIX   0
C29A  1    0.243929    0.115908    0.988748    11.00000    0.09460    0.08639 =
         0.06487    0.00392   -0.03001   -0.02672
C30A  1    0.275414    0.118151    0.935802    11.00000    0.11188    0.09598 =
         0.07995   -0.01505   -0.03715   -0.00907
AFIX  43
H30A  2    0.313864    0.102427    0.927408    11.00000   -1.20000
AFIX   0
C31A  1    0.284650    0.146363    0.848697    11.00000    0.05806    0.11864 =
         0.07106   -0.03447   -0.01023    0.00106
C32A  1    0.262331    0.128689    0.819357    11.00000    0.07078    0.12259 =
         0.07104   -0.03310   -0.00848   -0.00820
AFIX  43
H32A  2    0.225394    0.115059    0.833308    11.00000   -1.20000
AFIX   0
C33A  1    0.294728    0.131181    0.769246    11.00000    0.07185    0.13553 =
         0.06768   -0.02669   -0.00982   -0.01181
AFIX  43
H33A  2    0.281440    0.116132    0.749890    11.00000   -1.20000
AFIX   0
C34A  1    0.346158    0.155516    0.747686    11.00000    0.05080    0.15414 =
         0.07276   -0.02936   -0.01196    0.00788
C35A  1    0.366318    0.175065    0.777365    11.00000    0.05044    0.19476 =
         0.09606   -0.05515   -0.00569   -0.02058
AFIX  43
H35A  2    0.401935    0.191299    0.763038    11.00000   -1.20000
AFIX   0
C36A  1    0.335275    0.171037    0.826775    11.00000    0.06446    0.15796 =
         0.08367   -0.03973   -0.01604   -0.01665
AFIX  43
H36A  2    0.348923    0.185535    0.846285    11.00000   -1.20000
AFIX   0
C37A  1    0.826254    0.092126    0.884127    11.00000    0.12848    0.05770 =
         0.12385   -0.00432   -0.06810    0.01624
AFIX  43
H37A  2    0.864191    0.102640    0.873886    11.00000   -1.20000
AFIX   0
C38A  1    0.797920    0.065884    0.935680    11.00000    0.14208    0.08658 =
         0.10699   -0.01162   -0.06833    0.00686
AFIX  43
H38A  2    0.817335    0.057768    0.960562    11.00000   -1.20000
AFIX   0
C39A  1    0.744826    0.052382    0.949983    11.00000    0.13818    0.11849 =
         0.09647   -0.01686   -0.04217   -0.00595
AFIX  43
H39A  2    0.726738    0.034612    0.985035    11.00000   -1.20000
AFIX   0
C40A  1    0.715285    0.063360    0.915573    11.00000    0.12653    0.11976 =
         0.08655   -0.01428   -0.03188   -0.01430
AFIX  43
H40A  2    0.676767    0.054290    0.926065    11.00000   -1.20000
AFIX   0
C41A  1    0.743415    0.088011    0.865236    11.00000    0.10388    0.08329 =
         0.09878   -0.00267   -0.03918   -0.00352
C42A  1    0.716470    0.101165    0.826008    11.00000    0.08476    0.10418 =
         0.09230   -0.00358   -0.03479   -0.00218
AFIX  43
H42A  2    0.678037    0.092432    0.835160    11.00000   -1.20000
AFIX   0
C43A  1    0.713177    0.134368    0.741566    11.00000    0.05913    0.13334 =
         0.09286   -0.00544   -0.03024    0.00829
C44A  1    0.664598    0.172846    0.743213    11.00000    0.17190    0.24809 =
         0.13955   -0.06822   -0.09498    0.10765
AFIX  43
H44A  2    0.652018    0.193611    0.766904    11.00000   -1.20000
AFIX   0
C45A  1    0.636094    0.178439    0.707599    11.00000    0.15441    0.26484 =
         0.13147   -0.07030   -0.08686    0.08954
AFIX  43
H45A  2    0.601475    0.201743    0.709395    11.00000   -1.20000
AFIX   0
C46A  1    0.654817    0.152687    0.670759    11.00000    0.05409    0.17930 =
         0.08810   -0.01094   -0.01886    0.00177
C47A  1    0.705907    0.119364    0.667463    11.00000    0.08145    0.17761 =
         0.11547   -0.03196   -0.03179    0.00664
AFIX  43
H47A  2    0.721064    0.103061    0.640447    11.00000   -1.20000
AFIX   0
C48A  1    0.735066    0.109424    0.702429    11.00000    0.08340    0.13785 =
         0.13338   -0.02309   -0.04067    0.00648
AFIX  43
H48A  2    0.769594    0.085943    0.700034    11.00000   -1.20000
AFIX   0
C49A  1    0.636380    0.173014    0.459761    11.00000    0.05932    0.18355 =
         0.08083   -0.02869   -0.00216   -0.00670
C50A  1    0.576837    0.175693    0.473275    11.00000    0.05703    0.21489 =
         0.08386   -0.03398    0.00405    0.00014
AFIX  43
H50A  2    0.559134    0.177449    0.448575    11.00000   -1.20000
AFIX   0
C51A  1    0.542713    0.175849    0.522289    11.00000    0.05389    0.18812 =
         0.06973   -0.02547   -0.00102   -0.00563
C52A  1    0.479693    0.175589    0.538519    11.00000    0.05532    0.18293 =
         0.07719   -0.03016   -0.00937    0.00739
C53A  1    0.451740    0.179728    0.504390    11.00000    0.06007    0.20008 =
         0.07242   -0.03062    0.00208   -0.00779
AFIX  43
H53A  2    0.473036    0.185685    0.469373    11.00000   -1.20000
AFIX   0
C54A  1    0.391215    0.175358    0.519783    11.00000    0.05635    0.17234 =
         0.07168   -0.02464   -0.00260   -0.00652
C55A  1    0.360572    0.174169    0.567939    11.00000    0.03756    0.18783 =
         0.07953   -0.02972    0.00116    0.00050
AFIX  43
H55A  2    0.319920    0.176286    0.577302    11.00000   -1.20000
AFIX   0
C56A  1    0.387324    0.169812    0.605519    11.00000    0.05151    0.17682 =
         0.07357   -0.03618   -0.00104   -0.00209
C57A  1    0.354442    0.164997    0.656180    11.00000    0.04921    0.19674 =
         0.07426   -0.04320   -0.00059   -0.01344
AFIX  43
H57A  2    0.314002    0.164609    0.665516    11.00000   -1.20000
AFIX   0
C58A  1    0.380088    0.160736    0.693411    11.00000    0.05430    0.17411 =
         0.07036   -0.01975   -0.00329   -0.01343
C59A  1    0.440429    0.161839    0.677409    11.00000    0.04794    0.17927 =
         0.07929   -0.01618   -0.01124   -0.00125
AFIX  43
H59A  2    0.458680    0.158494    0.702169    11.00000   -1.20000
AFIX   0
C60A  1    0.474239    0.167566    0.627323    11.00000    0.05093    0.17685 =
         0.08292   -0.03503   -0.00856   -0.00058
C61A  1    0.536753    0.167581    0.612362    11.00000    0.04756    0.17547 =
         0.06915   -0.01794   -0.00691    0.00572
C62A  1    0.565313    0.163689    0.646087    11.00000    0.05648    0.19630 =
         0.07533   -0.01822   -0.01056    0.00560
AFIX  43
H62A  2    0.543935    0.160837    0.680630    11.00000   -1.20000
AFIX   0
C63A  1    0.625120    0.163764    0.631399    11.00000    0.05740    0.21164 =
         0.07711   -0.00823   -0.01980    0.00018
C64A  1    0.656580    0.168349    0.581325    11.00000    0.05665    0.19416 =
         0.08468   -0.00987   -0.01380    0.00340
AFIX  43
H64A  2    0.697036    0.169243    0.571014    11.00000   -1.20000
AFIX   0
C65A  1    0.629205    0.171707    0.545465    11.00000    0.05535    0.19885 =
         0.08301   -0.02706   -0.00275   -0.01240
C66A  1    0.662522    0.174303    0.495665    11.00000    0.06107    0.21738 =
         0.08834   -0.03797    0.00259   -0.01917
AFIX  43
H66A  2    0.702692    0.176933    0.485684    11.00000   -1.20000
AFIX   0
C67A  1    0.569568    0.172028    0.560258    11.00000    0.05279    0.17616 =
         0.07798   -0.01551   -0.00325   -0.00012
C68A  1    0.446706    0.170828    0.590085    11.00000    0.04875    0.18128 =
         0.06854   -0.02423   -0.00432   -0.00295
SAME 0.02 N1C > C68C
N1B   3    0.087618    0.840616    0.231687    11.00000    0.06478    0.10814 =
         0.12159    0.00125   -0.04931    0.00090
N2B   3    0.186640    0.775777    0.219103    11.00000    0.07388    0.07700 =
         0.09417    0.01347   -0.03514    0.00442
N3B   3    0.110295    0.243517    0.363713    11.00000    0.10262    0.21458 =
         0.10732   -0.03169   -0.03604   -0.07845
N4B   3    0.204778    0.297855    0.329871    11.00000    0.09587    0.14737 =
         0.07405   -0.02224   -0.02534   -0.04728
N5B   3    0.835538    0.274020    0.188480    11.00000    0.06636    0.08325 =
         0.07615   -0.03724    0.00163    0.00807
N6B   3    0.939903    0.217789    0.172120    11.00000    0.06091    0.10148 =
         0.10599   -0.06406    0.01091   -0.00126
N7B   3    0.813706    0.741899    0.083957    11.00000    0.06910    0.07972 =
         0.07806   -0.01151   -0.01268   -0.01214
N8B   3    0.916034    0.784344    0.032136    11.00000    0.07312    0.10235 =
         0.05950   -0.02129    0.00688   -0.02623
C1B   1    0.037911    0.871198    0.240506    11.00000    0.07763    0.13099 =
         0.19665   -0.00701   -0.08827    0.01853
AFIX  43
H1B   2    0.037019    0.905422    0.246507    11.00000   -1.20000
AFIX   0
C2B   1   -0.012015    0.855273    0.241271    11.00000    0.06887    0.13879 =
         0.16942    0.00288   -0.05571    0.00393
AFIX  43
H2B   2   -0.046578    0.878531    0.246651    11.00000   -1.20000
AFIX   0
C3B   1   -0.011084    0.803660    0.233913    11.00000    0.08192    0.14654 =
         0.12020    0.00961   -0.05215   -0.00080
AFIX  43
H3B   2   -0.045052    0.791176    0.234688    11.00000   -1.20000
AFIX   0
C4B   1    0.038601    0.772875    0.225854    11.00000    0.08203    0.13245 =
         0.10094    0.00732   -0.04593   -0.01395
AFIX  43
H4B   2    0.039745    0.737677    0.221574    11.00000   -1.20000
AFIX   0
C5B   1    0.088740    0.791200    0.223585    11.00000    0.07797    0.10616 =
         0.09575    0.01463   -0.04434   -0.00087
C6B   1    0.142859    0.757268    0.218133    11.00000    0.06815    0.09988 =
         0.08798    0.00800   -0.02218   -0.00305
AFIX  43
H6B   2    0.145732    0.721760    0.213897    11.00000   -1.20000
AFIX   0
C7B   1    0.239189    0.740997    0.216297    11.00000    0.06413    0.07863 =
         0.11162    0.00215   -0.03966    0.00181
PART    1
C8B   1    0.241479    0.688209    0.250409   121.00000    0.06180    0.09663 =
         0.15106    0.02642   -0.02167   -0.00184
AFIX  43
H8B   2    0.207212    0.674189    0.275462   121.00000   -1.20000
AFIX   0
C9B   1    0.293264    0.655297    0.248585   121.00000    0.06639    0.08293 =
         0.16085    0.01776   -0.01006    0.01369
AFIX  43
H9B   2    0.294196    0.618717    0.271196   121.00000   -1.20000
AFIX   0
PART    0
C10B  1    0.342706    0.676994    0.213420    11.00000    0.06090    0.07776 =
         0.14852    0.00002   -0.02815   -0.00424
PART    1
C11B  1    0.341359    0.726811    0.176517   121.00000    0.08509    0.08825 =
         0.13535    0.01136   -0.01691    0.01191
AFIX  43
H11B  2    0.375239    0.738790    0.149658   121.00000   -1.20000
AFIX   0
C12B  1    0.290430    0.759428    0.178670   121.00000    0.07608    0.09163 =
         0.13911    0.01633   -0.02833    0.00214
AFIX  43
H12B  2    0.289965    0.794976    0.154298   121.00000   -1.20000
AFIX   0
PART    0
C13B  1    0.059576    0.217949    0.388702    11.00000    0.11907    0.27556 =
         0.12969   -0.04028   -0.04473   -0.09559
AFIX  43
H13B  2    0.059488    0.181873    0.412342    11.00000   -1.20000
AFIX   0
C14B  1    0.009114    0.244634    0.379428    11.00000    0.13660    0.33183 =
         0.17525   -0.00973   -0.07321   -0.09268
AFIX  43
H14B  2   -0.025312    0.226373    0.395916    11.00000   -1.20000
AFIX   0
C15B  1    0.008452    0.294331    0.348431    11.00000    0.13084    0.37677 =
         0.16120    0.02932   -0.07687   -0.09947
AFIX  43
H15B  2   -0.025361    0.311288    0.339468    11.00000   -1.20000
AFIX   0
C16B  1    0.058307    0.323134    0.328054    11.00000    0.09603    0.33089 =
         0.12962    0.00671   -0.04365   -0.06144
AFIX  43
H16B  2    0.057198    0.361239    0.308944    11.00000   -1.20000
AFIX   0
C17B  1    0.108603    0.295255    0.336244    11.00000    0.10865    0.24176 =
         0.09168   -0.01028   -0.04555   -0.06704
C18B  1    0.159851    0.326213    0.318957    11.00000    0.08652    0.18794 =
         0.09454   -0.03738   -0.02449   -0.03492
AFIX  43
H18B  2    0.159713    0.364655    0.300907    11.00000   -1.20000
AFIX   0
C19B  1    0.256488    0.325804    0.313000    11.00000    0.08370    0.11964 =
         0.09143   -0.01905   -0.02890   -0.02810
PART    1
C20B  1    0.256404    0.367628    0.331129   111.00000    0.08616    0.13362 =
         0.12390   -0.04771   -0.00785   -0.03863
AFIX  43
H20B  2    0.222736    0.379577    0.353952   111.00000   -1.20000
AFIX   0
C21B  1    0.306785    0.392343    0.315395   111.00000    0.08050    0.13370 =
         0.14816   -0.05028   -0.00921   -0.03623
AFIX  43
H21B  2    0.307194    0.421173    0.328683   111.00000   -1.20000
AFIX   0
PART    0
C22B  1    0.356727    0.377747    0.281478    11.00000    0.07956    0.10168 =
         0.10622   -0.02363   -0.01835   -0.01957
PART    1
C23B  1    0.356499    0.330125    0.268882   111.00000    0.09546    0.14462 =
         0.10219   -0.04831   -0.02315   -0.02909
AFIX  43
H23B  2    0.391075    0.314427    0.250124   111.00000   -1.20000
AFIX   0
C24B  1    0.306682    0.306399    0.283557   111.00000    0.10154    0.12958 =
         0.10357   -0.04302   -0.02405   -0.02851
AFIX  43
H24B  2    0.306594    0.275296    0.273072   111.00000   -1.20000
AFIX   0
PART    0
C25B  1    0.991795    0.192408    0.164258    11.00000    0.06927    0.11340 =
         0.14244   -0.06585    0.01170    0.00612
AFIX  43
H25B  2    0.995344    0.154398    0.183087    11.00000   -1.20000
AFIX   0
C26B  1    1.040838    0.215801    0.131532    11.00000    0.07760    0.14586 =
         0.17119   -0.09063    0.03009   -0.01497
AFIX  43
H26B  2    1.076889    0.194746    0.127787    11.00000   -1.20000
AFIX   0
C27B  1    1.036707    0.269380    0.104792    11.00000    0.07113    0.17149 =
         0.12426   -0.06326    0.03530   -0.04262
AFIX  43
H27B  2    1.070402    0.286626    0.081877    11.00000   -1.20000
AFIX   0
C28B  1    0.982434    0.301139    0.110114    11.00000    0.08856    0.14132 =
         0.11070   -0.05304    0.02360   -0.04007
AFIX  43
H28B  2    0.978869    0.339222    0.091495    11.00000   -1.20000
AFIX   0
C29B  1    0.935036    0.272640    0.144394    11.00000    0.07505    0.10665 =
         0.10113   -0.05969    0.01314   -0.01793
C30B  1    0.878184    0.300661    0.154329    11.00000    0.07221    0.09101 =
         0.08751   -0.03096   -0.00835   -0.00541
AFIX  43
H30B  2    0.872129    0.338434    0.135899    11.00000   -1.20000
AFIX   0
C31B  1    0.780187    0.305340    0.197680    11.00000    0.06626    0.07276 =
         0.08388   -0.02524   -0.00715    0.00447
C32B  1    0.736405    0.291681    0.186013    11.00000    0.07463    0.08723 =
         0.09373   -0.03701   -0.00513   -0.00253
AFIX  43
H32B  2    0.743152    0.262740    0.170936    11.00000   -1.20000
AFIX   0
C33B  1    0.683288    0.319641    0.196063    11.00000    0.07125    0.07652 =
         0.11868   -0.02032   -0.02265    0.00088
AFIX  43
H33B  2    0.652634    0.308816    0.189804    11.00000   -1.20000
AFIX   0
C34B  1    0.674509    0.363934    0.215469    11.00000    0.06586    0.07607 =
         0.11615   -0.02139   -0.00535   -0.00573
C35B  1    0.717223    0.375887    0.228953    11.00000    0.07208    0.08692 =
         0.16695   -0.05364   -0.01900    0.01061
AFIX  43
H35B  2    0.710130    0.404016    0.245036    11.00000   -1.20000
AFIX   0
C36B  1    0.770727    0.347230    0.219300    11.00000    0.09083    0.09485 =
         0.15278   -0.05939   -0.04032    0.01871
AFIX  43
H36B  2    0.800727    0.356508    0.227593    11.00000   -1.20000
AFIX   0
C37B  1    0.969228    0.804734    0.006581    11.00000    0.08338    0.11968 =
         0.05996   -0.02207   -0.00337   -0.03347
AFIX  43
H37B  2    0.972468    0.843304   -0.001997    11.00000   -1.20000
AFIX   0
C38B  1    1.017741    0.770600   -0.006808    11.00000    0.08865    0.12662 =
         0.07882   -0.04324    0.01297   -0.02943
AFIX  43
H38B  2    1.053831    0.785766   -0.024200    11.00000   -1.20000
AFIX   0
C39B  1    1.014218    0.715615    0.004694    11.00000    0.09279    0.12855 =
         0.12708   -0.06344    0.02948   -0.02515
AFIX  43
H39B  2    1.047455    0.691446   -0.003502    11.00000   -1.20000
AFIX   0
C40B  1    0.960476    0.695806    0.028826    11.00000    0.08028    0.11839 =
         0.11890   -0.04132   -0.00634   -0.01174
AFIX  43
H40B  2    0.956058    0.657981    0.034795    11.00000   -1.20000
AFIX   0
C41B  1    0.914190    0.729806    0.043989    11.00000    0.07231    0.09030 =
         0.07507   -0.02158    0.00028   -0.01945
C42B  1    0.857925    0.709140    0.068990    11.00000    0.07780    0.08484 =
         0.10023   -0.03338   -0.00848   -0.01602
AFIX  43
H42B  2    0.853301    0.671483    0.074480    11.00000   -1.20000
AFIX   0
C43B  1    0.760677    0.716897    0.111116    11.00000    0.06130    0.07195 =
         0.10810   -0.00587   -0.01395   -0.00972
C44B  1    0.757379    0.667450    0.151144    11.00000    0.06857    0.10075 =
         0.11813    0.01151   -0.01914   -0.01233
AFIX  43
H44B  2    0.789392    0.651577    0.163378    11.00000   -1.20000
AFIX   0
C45B  1    0.705258    0.641552    0.173044    11.00000    0.07057    0.09398 =
         0.15537    0.01377   -0.01283   -0.00675
AFIX  43
H45B  2    0.702137    0.608340    0.200747    11.00000   -1.20000
AFIX   0
C46B  1    0.658625    0.663861    0.154727    11.00000    0.05743    0.08292 =
         0.16850   -0.00261   -0.01451   -0.01067
C47B  1    0.663235    0.712676    0.114942    11.00000    0.06928    0.08112 =
         0.17554    0.00834   -0.05238   -0.01192
AFIX  43
H47B  2    0.630993    0.729242    0.103237    11.00000   -1.20000
AFIX   0
C48B  1    0.715036    0.737929    0.091735    11.00000    0.07501    0.08962 =
         0.11887    0.00356   -0.02395   -0.02005
AFIX  43
H48B  2    0.718751    0.769654    0.062544    11.00000   -1.20000
AFIX   0
C49B  1    0.398485    0.643193    0.212903    11.00000    0.05475    0.08363 =
         0.18381   -0.01061   -0.01631    0.00108
C50B  1    0.401705    0.585729    0.225017    11.00000    0.05454    0.08962 =
         0.16970   -0.01132   -0.00171   -0.00364
AFIX  43
H50B  2    0.367407    0.568139    0.235189    11.00000   -1.20000
AFIX   0
C51B  1    0.453420    0.553085    0.222759    11.00000    0.06696    0.07703 =
         0.16937   -0.01573   -0.02769    0.00029
C52B  1    0.456680    0.491604    0.237192    11.00000    0.06194    0.08123 =
         0.16064   -0.01730   -0.01854   -0.00172
C53B  1    0.408609    0.463824    0.252098    11.00000    0.07364    0.09294 =
         0.16243   -0.04233   -0.02873   -0.00546
AFIX  43
H53B  2    0.372665    0.484628    0.252984    11.00000   -1.20000
AFIX   0
C54B  1    0.410616    0.406085    0.266010    11.00000    0.07562    0.09218 =
         0.11438   -0.02563   -0.02424   -0.00954
C55B  1    0.461944    0.376768    0.262351    11.00000    0.08057    0.06779 =
         0.13027   -0.01519   -0.01970   -0.00916
AFIX  43
H55B  2    0.463637    0.337535    0.271309    11.00000   -1.20000
AFIX   0
C56B  1    0.513502    0.402919    0.245485    11.00000    0.06547    0.07476 =
         0.12898   -0.00946   -0.00869   -0.01249
C57B  1    0.566472    0.370915    0.241846    11.00000    0.06931    0.07564 =
         0.13913   -0.03109   -0.01276    0.00262
AFIX  43
H57B  2    0.567911    0.331662    0.251268    11.00000   -1.20000
AFIX   0
C58B  1    0.617644    0.398068    0.223927    11.00000    0.06563    0.07335 =
         0.11810   -0.01975   -0.01062   -0.00042
C59B  1    0.613321    0.454776    0.213818    11.00000    0.05850    0.06942 =
         0.14602   -0.00833   -0.00506   -0.00754
AFIX  43
H59B  2    0.647691    0.472379    0.203252    11.00000   -1.20000
AFIX   0
C60B  1    0.562433    0.487592    0.218033    11.00000    0.05631    0.06881 =
         0.16066   -0.01300   -0.01695   -0.00772
C61B  1    0.559634    0.547749    0.206071    11.00000    0.06242    0.06723 =
         0.16530   -0.01958   -0.02866   -0.00223
C62B  1    0.608311    0.576070    0.188730    11.00000    0.06632    0.07105 =
         0.15475   -0.01013   -0.01529   -0.00670
AFIX  43
H62B  2    0.644791    0.555820    0.185108    11.00000   -1.20000
AFIX   0
C63B  1    0.604989    0.634400    0.176294    11.00000    0.06681    0.06919 =
         0.16334   -0.00173   -0.01309   -0.00855
C64B  1    0.552536    0.664287    0.180378    11.00000    0.06116    0.06520 =
         0.21547   -0.01720   -0.02458   -0.00334
AFIX  43
H64B  2    0.550371    0.703475    0.172177    11.00000   -1.20000
AFIX   0
C65B  1    0.501894    0.637319    0.196632    11.00000    0.06132    0.07714 =
         0.21125   -0.01861   -0.03185    0.00052
C66B  1    0.448686    0.669069    0.199275    11.00000    0.07067    0.08104 =
         0.19064   -0.01772   -0.02904    0.00276
AFIX  43
H66B  2    0.447008    0.708143    0.191765    11.00000   -1.20000
AFIX   0
C67B  1    0.504299    0.579007    0.210002    11.00000    0.05906    0.07387 =
         0.17315   -0.01041   -0.01776   -0.00174
C68B  1    0.510263    0.461083    0.233793    11.00000    0.06515    0.07644 =
         0.14567   -0.02826   -0.01124   -0.00727
SAME 0.02 N1A > C68A
N1C   3    0.125132    0.098744    0.943328    11.00000    0.07750    0.07462 =
         0.04984   -0.01450   -0.00404   -0.00962
N2C   3    0.132349    0.193372    0.866915    11.00000    0.08142    0.07975 =
         0.04570   -0.00636   -0.00758   -0.01237
N3C   3    0.170548    0.129448    0.420242    11.00000    0.10909    0.16602 =
         0.12410   -0.07231   -0.01676   -0.04801
N4C   3    0.168018    0.216223    0.450968    11.00000    0.10884    0.10895 =
         0.07792   -0.02425   -0.01286   -0.04184
N5C   3    0.148205    0.827125    0.314222    11.00000    0.06933    0.08608 =
         0.11371    0.01447   -0.03852    0.00145
N6C   3    0.136702    0.931215    0.252995    11.00000    0.09955    0.08057 =
         0.12068    0.00369   -0.06062    0.01435
N7C   3    0.122503    0.796754    0.712575    11.00000    0.08091    0.08396 =
         0.10474   -0.03611   -0.00598   -0.00040
N8C   3    0.102578    0.891342    0.735858    11.00000    0.09679    0.06525 =
         0.11094   -0.03404    0.00065    0.00695
C1C   1    0.126123    0.049101    0.978870    11.00000    0.08391    0.07768 =
         0.05993   -0.00140   -0.01353   -0.01534
AFIX  43
H1C   2    0.147106    0.043494    1.002161    11.00000   -1.20000
AFIX   0
C2C   1    0.097808    0.006499    0.982433    11.00000    0.09466    0.06575 =
         0.06938   -0.00968   -0.00834   -0.01374
AFIX  43
H2C   2    0.099538   -0.028155    1.007743    11.00000   -1.20000
AFIX   0
C3C   1    0.066924    0.013906    0.949405    11.00000    0.06689    0.07238 =
         0.08639   -0.01911   -0.00504   -0.00948
AFIX  43
H3C   2    0.047145   -0.015459    0.951620    11.00000   -1.20000
AFIX   0
C4C   1    0.065012    0.063071    0.913995    11.00000    0.08814    0.07753 =
         0.08418   -0.02498   -0.02410   -0.00381
AFIX  43
H4C   2    0.043172    0.069177    0.891277    11.00000   -1.20000
AFIX   0
C5C   1    0.094788    0.104460    0.910801    11.00000    0.07082    0.07126 =
         0.06169   -0.01544   -0.00840   -0.00315
C6C   1    0.098717    0.158294    0.870106    11.00000    0.08184    0.08323 =
         0.06070   -0.00821   -0.02892   -0.00626
AFIX  43
H6C   2    0.077132    0.167087    0.846774    11.00000   -1.20000
AFIX   0
C7C   1    0.134562    0.244801    0.826935    11.00000    0.09341    0.07422 =
         0.05405   -0.00155   -0.01875   -0.01253
PART    1
C8C   1    0.092039    0.286349    0.832135    61.00000    0.11193    0.08682 =
         0.08091    0.00097   -0.01074    0.01067
AFIX  43
H8C   2    0.059614    0.281454    0.861764    61.00000   -1.20000
AFIX   0
C9C   1    0.097620    0.335979    0.792804    61.00000    0.12477    0.08455 =
         0.06219    0.00070   -0.01475    0.03117
AFIX  43
H9C   2    0.068088    0.364980    0.796109    61.00000   -1.20000
AFIX   0
PART    0
C10C  1    0.144061    0.345201    0.749097    11.00000    0.09203    0.07540 =
         0.07770   -0.00686   -0.02452    0.00031
PART    1
C11C  1    0.181990    0.300171    0.744372    61.00000    0.14721    0.08457 =
         0.07145    0.01591    0.02251    0.01657
AFIX  43
H11C  2    0.210322    0.301974    0.712425    61.00000   -1.20000
AFIX   0
C12C  1    0.180515    0.252634    0.784080    61.00000    0.13129    0.07899 =
         0.09057    0.01409    0.02226    0.02033
AFIX  43
H12C  2    0.211639    0.224975    0.781777    61.00000   -1.20000
AFIX   0
PART    0
C13C  1    0.172976    0.084555    0.404618    11.00000    0.13447    0.16479 =
         0.16140   -0.08660   -0.02303   -0.04527
AFIX  43
H13C  2    0.183336    0.089171    0.369046    11.00000   -1.20000
AFIX   0
C14C  1    0.161182    0.033789    0.437895    11.00000    0.11903    0.15036 =
         0.18440   -0.08612   -0.03016   -0.02161
AFIX  43
H14C  2    0.160798    0.003639    0.426247    11.00000   -1.20000
AFIX   0
C15C  1    0.150588    0.027387    0.485292    11.00000    0.17635    0.12025 =
         0.17560   -0.06534    0.00865   -0.05371
AFIX  43
H15C  2    0.145626   -0.008991    0.508314    11.00000   -1.20000
AFIX   0
C16C  1    0.145811    0.070867    0.505526    11.00000    0.16660    0.11008 =
         0.14763   -0.04422   -0.00874   -0.05857
AFIX  43
H16C  2    0.136442    0.065581    0.541135    11.00000   -1.20000
AFIX   0
C17C  1    0.155928    0.122336    0.469137    11.00000    0.11125    0.12335 =
         0.12134   -0.05243   -0.00632   -0.04776
C18C  1    0.154942    0.171206    0.485346    11.00000    0.13163    0.09641 =
         0.10216   -0.02469   -0.00851   -0.04224
AFIX  43
H18C  2    0.144789    0.168660    0.520480    11.00000   -1.20000
AFIX   0
C19C  1    0.167766    0.264354    0.466347    11.00000    0.11056    0.10090 =
         0.06901   -0.02328   -0.01476   -0.03214
C20C  1    0.138518    0.312754    0.445447    11.00000    0.12629    0.11955 =
         0.07280   -0.02471   -0.03311   -0.02222
AFIX  43
H20C  2    0.118556    0.313884    0.422535    11.00000   -1.20000
AFIX   0
C21C  1    0.138729    0.360043    0.458513    11.00000    0.13228    0.10681 =
         0.07943   -0.01684   -0.02465   -0.02395
AFIX  43
H21C  2    0.117367    0.393202    0.445548    11.00000   -1.20000
AFIX   0
C22C  1    0.169736    0.359102    0.490151    11.00000    0.13582    0.08583 =
         0.06658   -0.01010   -0.02990   -0.02102
C23C  1    0.197501    0.309042    0.511021    11.00000    0.20610    0.08710 =
         0.09021   -0.01519   -0.06251   -0.02462
AFIX  43
H23C  2    0.217833    0.307279    0.533850    11.00000   -1.20000
AFIX   0
C24C  1    0.196154    0.262546    0.499430    11.00000    0.18636    0.08418 =
         0.08422   -0.01138   -0.05399   -0.02355
AFIX  43
H24C  2    0.215080    0.228655    0.514455    11.00000   -1.20000
AFIX   0
C25C  1    0.130278    0.983639    0.224398    11.00000    0.13070    0.09332 =
         0.13874    0.00040   -0.07572    0.02654
AFIX  43
H25C  2    0.140937    0.990919    0.188410    11.00000   -1.20000
AFIX   0
C26C  1    0.109513    1.027082    0.243495    11.00000    0.22026    0.10076 =
         0.17308   -0.01837   -0.12872    0.06178
AFIX  43
H26C  2    0.103998    1.062948    0.221075    11.00000   -1.20000
AFIX   0
C27C  1    0.096782    1.020049    0.293253    11.00000    0.26962    0.12094 =
         0.17281   -0.04006   -0.12802    0.06765
AFIX  43
H27C  2    0.083497    1.050952    0.306096    11.00000   -1.20000
AFIX   0
C28C  1    0.103171    0.965723    0.327409    11.00000    0.21881    0.10937 =
         0.16616   -0.04290   -0.10893    0.05819
AFIX  43
H28C  2    0.094433    0.958972    0.363181    11.00000   -1.20000
AFIX   0
C29C  1    0.123328    0.922962    0.304253    11.00000    0.10707    0.10519 =
         0.13539   -0.01595   -0.05124    0.01724
C30C  1    0.130628    0.865644    0.335116    11.00000    0.11007    0.10153 =
         0.11471    0.01180   -0.05731    0.00949
AFIX  43
H30C  2    0.122178    0.857083    0.371068    11.00000   -1.20000
AFIX   0
C31C  1    0.155161    0.771975    0.349559    11.00000    0.10707    0.09129 =
         0.08554    0.01504   -0.03269   -0.00637
C32C  1    0.128242    0.730149    0.348975    11.00000    0.10506    0.10824 =
         0.08083    0.01415   -0.02415   -0.02046
AFIX  43
H32C  2    0.106133    0.737309    0.326287    11.00000   -1.20000
AFIX   0
C33C  1    0.133845    0.678298    0.381494    11.00000    0.14396    0.09778 =
         0.07287    0.00902   -0.04319   -0.02804
AFIX  43
H33C  2    0.115735    0.649111    0.381171    11.00000   -1.20000
AFIX   0
C34C  1    0.166057    0.667529    0.415448    11.00000    0.12272    0.09496 =
         0.08028    0.00575   -0.03797   -0.02119
C35C  1    0.194343    0.709693    0.414452    11.00000    0.14458    0.08354 =
         0.11481    0.01017   -0.07113   -0.01495
AFIX  43
H35C  2    0.217187    0.703116    0.436441    11.00000   -1.20000
AFIX   0
C36C  1    0.188332    0.761567    0.380533    11.00000    0.14167    0.09055 =
         0.11633    0.02503   -0.06541   -0.01985
AFIX  43
H36C  2    0.208023    0.790684    0.378933    11.00000   -1.20000
AFIX   0
C37C  1    0.092412    0.940504    0.747412    11.00000    0.11182    0.09427 =
         0.15921   -0.05514    0.00015    0.01214
AFIX  43
H37C  2    0.103271    0.943242    0.774675    11.00000   -1.20000
AFIX   0
C38C  1    0.065635    0.986814    0.718219    11.00000    0.17467    0.07199 =
         0.16989   -0.03441   -0.00085    0.02003
AFIX  43
H38C  2    0.050528    1.017956    0.730474    11.00000   -1.20000
AFIX   0
C39C  1    0.061187    0.987594    0.673790    11.00000    0.16079    0.10037 =
         0.17892   -0.02387   -0.02014    0.02293
AFIX  43
H39C  2    0.049960    1.021268    0.651505    11.00000   -1.20000
AFIX   0
C40C  1    0.072964    0.939199    0.660114    11.00000    0.16451    0.10434 =
         0.12457   -0.01531   -0.02813    0.00983
AFIX  43
H40C  2    0.068656    0.938388    0.629243    11.00000   -1.20000
AFIX   0
C41C  1    0.091073    0.892610    0.693005    11.00000    0.11648    0.08378 =
         0.13436   -0.02593   -0.02855    0.01381
C42C  1    0.104266    0.840698    0.681630    11.00000    0.12965    0.09659 =
         0.11254   -0.04088   -0.01718   -0.00400
AFIX  43
H42C  2    0.099647    0.838461    0.651363    11.00000   -1.20000
AFIX   0
C43C  1    0.132011    0.747479    0.697928    11.00000    0.10891    0.07679 =
         0.10573   -0.03020   -0.02977   -0.00376
C44C  1    0.166138    0.746572    0.649152    11.00000    0.16877    0.08675 =
         0.10469   -0.03446    0.00402   -0.01942
AFIX  43
H44C  2    0.184365    0.778401    0.624983    11.00000   -1.20000
AFIX   0
C45C  1    0.172780    0.696952    0.636780    11.00000    0.17918    0.08440 =
         0.10864   -0.03744   -0.02237   -0.00833
AFIX  43
H45C  2    0.196669    0.695469    0.603898    11.00000   -1.20000
AFIX   0
C46C  1    0.145842    0.650338    0.670691    11.00000    0.15556    0.07899 =
         0.08554   -0.01694   -0.04633   -0.00103
C47C  1    0.109899    0.653735    0.718490    11.00000    0.14114    0.08183 =
         0.09488   -0.01421   -0.05619   -0.01005
AFIX  43
H47C  2    0.090064    0.622473    0.741874    11.00000   -1.20000
AFIX   0
C48C  1    0.102319    0.701709    0.732842    11.00000    0.10107    0.08869 =
         0.09311   -0.02970   -0.02395   -0.00362
AFIX  43
H48C  2    0.077662    0.703340    0.765448    11.00000   -1.20000
AFIX   0
C49C  1    0.149479    0.398974    0.708054    11.00000    0.13938    0.07409 =
         0.05628   -0.00456   -0.03028   -0.00232
C50C  1    0.155935    0.401118    0.658311    11.00000    0.14894    0.06741 =
         0.06737    0.00163   -0.03590   -0.02487
AFIX  43
H50C  2    0.157003    0.367740    0.650807    11.00000   -1.20000
AFIX   0
C51C  1    0.160973    0.451947    0.618425    11.00000    0.11305    0.07887 =
         0.06461   -0.00820   -0.02932   -0.01229
C52C  1    0.165366    0.454878    0.566040    11.00000    0.13247    0.07961 =
         0.06153   -0.00481   -0.02759   -0.02298
C53C  1    0.167053    0.408392    0.552368    11.00000    0.14302    0.07544 =
         0.06546   -0.00584   -0.02921   -0.01991
AFIX  43
H53C  2    0.166560    0.373240    0.577453    11.00000   -1.20000
AFIX   0
C54C  1    0.169479    0.410535    0.502832    11.00000    0.17263    0.08499 =
         0.06522   -0.00519   -0.03955   -0.02735
C55C  1    0.172734    0.460693    0.466451    11.00000    0.19327    0.08862 =
         0.06898   -0.00628   -0.04034   -0.02378
AFIX  43
H55C  2    0.175730    0.462681    0.432558    11.00000   -1.20000
AFIX   0
C56C  1    0.171730    0.510656    0.478262    11.00000    0.16225    0.09137 =
         0.07256   -0.00815   -0.04202   -0.00647
C57C  1    0.172196    0.562099    0.440050    11.00000    0.14917    0.08968 =
         0.06364    0.00549   -0.03039   -0.02284
AFIX  43
H57C  2    0.175289    0.563377    0.406320    11.00000   -1.20000
AFIX   0
C58C  1    0.168067    0.611511    0.452022    11.00000    0.14905    0.09064 =
         0.08309    0.00771   -0.05888   -0.02374
C59C  1    0.167075    0.606573    0.502538    11.00000    0.16933    0.07909 =
         0.07189    0.00068   -0.03915   -0.02026
AFIX  43
H59C  2    0.166634    0.639553    0.510452    11.00000   -1.20000
AFIX   0
C60C  1    0.166720    0.557004    0.540424    11.00000    0.13399    0.06934 =
         0.07807   -0.00696   -0.04204    0.00217
C61C  1    0.161393    0.554402    0.592219    11.00000    0.13090    0.07837 =
         0.07428   -0.00700   -0.04112   -0.00628
C62C  1    0.156951    0.601631    0.607096    11.00000    0.13650    0.07416 =
         0.08190   -0.00516   -0.04064   -0.00770
AFIX  43
H62C  2    0.157654    0.637008    0.582301    11.00000   -1.20000
AFIX   0
C63C  1    0.151482    0.598509    0.657502    11.00000    0.15842    0.07777 =
         0.09289   -0.01624   -0.04450   -0.01396
C64C  1    0.146269    0.546771    0.695308    11.00000    0.20907    0.07983 =
         0.08737   -0.01335   -0.06413   -0.01255
AFIX  43
H64C  2    0.138528    0.544605    0.730100    11.00000   -1.20000
AFIX   0
C65C  1    0.152489    0.498708    0.681579    11.00000    0.16914    0.07434 =
         0.07991   -0.00749   -0.05924   -0.00851
C66C  1    0.148293    0.447779    0.720604    11.00000    0.17152    0.07930 =
         0.07195    0.00056   -0.04571   -0.00701
AFIX  43
H66C  2    0.144754    0.446188    0.754517    11.00000   -1.20000
AFIX   0
C67C  1    0.158607    0.501832    0.630614    11.00000    0.14957    0.06967 =
         0.07486   -0.01018   -0.04987   -0.00664
C68C  1    0.168092    0.507134    0.527665    11.00000    0.12746    0.07286 =
         0.06717   -0.00753   -0.03602   -0.00397
PART    2
C8D   1    0.740951    0.210490    0.324974  -101.00000    0.08587
AFIX  43
H8D   2    0.768112    0.236959    0.304000  -101.00000   -1.20000
AFIX   0
C9D   1    0.702792    0.216287    0.372178  -101.00000    0.08297
AFIX  43
H9D   2    0.697571    0.250529    0.379372  -101.00000   -1.20000
AFIX   0
C12D  1    0.700071    0.126296    0.340901  -101.00000    0.11626
AFIX  43
H12D  2    0.695935    0.098049    0.328506  -101.00000   -1.20000
AFIX   0
C11D  1    0.668560    0.128115    0.389610  -101.00000    0.09572
AFIX  43
H11D  2    0.643472    0.100082    0.411561  -101.00000   -1.20000
AFIX   0
C21E  1    0.322544    0.392192    0.250226  -111.00000    0.09418
AFIX  43
H21E  2    0.332887    0.419749    0.218019  -111.00000   -1.20000
AFIX   0
C20E  1    0.274246    0.366847    0.265776  -111.00000    0.12048
AFIX  43
H20E  2    0.250833    0.377117    0.243802  -111.00000   -1.20000
AFIX   0
C23E  1    0.338604    0.342578    0.326248  -111.00000    0.10417
AFIX  43
H23E  2    0.362489    0.330341    0.347899  -111.00000   -1.20000
AFIX   0
C24E  1    0.285947    0.322689    0.343036  -111.00000    0.10080
AFIX  43
H24E  2    0.270032    0.305652    0.378637  -111.00000   -1.20000
AFIX   0
C9E   1    0.320826    0.709980    0.246807  -121.00000    0.09039
AFIX  43
H9E   2    0.341699    0.709636    0.268779  -121.00000   -1.20000
AFIX   0
C8E   1    0.270087    0.742601    0.248364  -121.00000    0.09015
AFIX  43
H8E   2    0.256277    0.765448    0.270267  -121.00000   -1.20000
AFIX   0
C12E  1    0.261901    0.713459    0.180885  -121.00000    0.11148
AFIX  43
H12E  2    0.244302    0.718722    0.155238  -121.00000   -1.20000
AFIX   0
C11E  1    0.311066    0.677439    0.182130  -121.00000    0.11549
AFIX  43
H11E  2    0.322981    0.653157    0.161577  -121.00000   -1.20000
AFIX   0
C8F   1    0.087423    0.270712    0.809447   -61.00000    0.09421
AFIX  43
H8F   2    0.050751    0.256698    0.826551   -61.00000   -1.20000
AFIX   0
C9F   1    0.095186    0.317376    0.766555   -61.00000    0.08566
AFIX  43
H9F   2    0.066811    0.330038    0.749325   -61.00000   -1.20000
AFIX   0
C11F  1    0.191043    0.319880    0.766906   -61.00000    0.08727
AFIX  43
H11F  2    0.226580    0.336284    0.752109   -61.00000   -1.20000
AFIX   0
C12F  1    0.185079    0.271302    0.805820   -61.00000    0.08554
AFIX  43
H12F  2    0.216453    0.255089    0.818888   -61.00000   -1.20000
AFIX   0
PART    0
AS1   5    1.026952    0.032673    0.127494    11.00000    0.07560    0.06892 =
         0.06664   -0.00675   -0.01469    0.00742
F1    6    1.029548   -0.005686    0.185049    11.00000    0.13782    0.37421 =
         0.12195    0.11192   -0.05583   -0.04732
F2    6    1.022689    0.072043    0.070387    11.00000    0.12758    0.27118 =
         0.07708    0.02078   -0.01639    0.06518
F3    6    1.033321   -0.022394    0.102838    11.00000    0.15427    0.25231 =
         0.23392   -0.16238   -0.01312   -0.02014
F4    6    1.023071    0.083729    0.148386    11.00000    0.23196    0.20842 =
         0.34194   -0.21072   -0.03337   -0.01681
F5    6    0.952894    0.033165    0.147131    11.00000    0.07326    0.29612 =
         0.11915   -0.07414   -0.00606    0.00750
F6    6    1.100184    0.026657    0.106582    11.00000    0.07023    0.19494 =
         0.12749   -0.06668   -0.01426    0.01615
AS2   5    1.089517   -0.176382    0.068658    11.00000    0.08222    0.09916 =
         0.09538   -0.03097   -0.00684   -0.00251
F7    6    1.065494   -0.130877    0.103458    11.00000    0.09870    0.15281 =
         0.13862   -0.08095   -0.03825    0.03694
F8    6    1.113172   -0.222245    0.034060    11.00000    0.14585    0.10839 =
         0.13651   -0.06491   -0.01210    0.00799
F9    6    1.050854   -0.137095    0.028227    11.00000    0.09161    0.11931 =
         0.10932   -0.03638   -0.02270    0.00399
F10   6    1.128867   -0.212907    0.107832    11.00000    0.10784    0.13038 =
         0.11596   -0.01109   -0.03862    0.01599
F11   6    1.032572   -0.214030    0.105269    11.00000    0.11956    0.15689 =
         0.10954   -0.02317    0.00983   -0.04420
F12   6    1.146110   -0.137580    0.028576    11.00000    0.10109    0.12006 =
         0.11829   -0.01846    0.00090   -0.03771
PART    1
AS3   5   -0.049690    0.815041    0.729501    71.00000    0.08347    0.08195 =
         0.10769   -0.01156   -0.05102   -0.00587
F13   6   -0.073908    0.760922    0.724979    71.00000    0.11431
F14   6   -0.023025    0.869952    0.733874    71.00000    0.11702
F15   6   -0.095023    0.861073    0.697912    71.00000    0.10727
F16   6   -0.007721    0.772585    0.762615    71.00000    0.09660
F17   6   -0.106144    0.804775    0.783646    71.00000    0.05129
F18   6    0.006706    0.818331    0.671189    71.00000    0.11630
PART    2
AS3'  5   -0.081686    0.818352    0.765842   141.00000    0.18012    0.08596 =
         0.18341   -0.02957   -0.14245    0.00400
F16'  6   -0.029418    0.764984    0.773486   141.00000    0.16733
F17'  6   -0.034995    0.845869    0.703321   141.00000    0.08307
F14'  6   -0.108092    0.776124    0.744622   141.00000    0.11795
F13'  6   -0.051913    0.858216    0.785097   141.00000    0.13765
F15'  6   -0.131023    0.869486    0.749034   141.00000    0.15420
F18'  6   -0.122869    0.791923    0.825465   141.00000    0.15343
PART    0
AS4   5    0.153805   -0.143760    0.499233    10.85000    0.06909    0.11886 =
         0.11999   -0.01985   -0.01429   -0.00305
PART    1
F19   6    0.099369   -0.182701    0.525971    10.45000    0.12256
F20   6    0.208455   -0.097898    0.474435    10.45000    0.09871
F21   6    0.112342   -0.088052    0.469939    10.45000    0.10845
F22   6    0.196888   -0.189654    0.529493    10.45000    0.13344
F23   6    0.178796   -0.159480    0.444710    10.45000    0.19798
F24   6    0.130242   -0.115608    0.550452    10.45000    0.13569
PART    2
F19'  6    0.106601   -0.183928    0.552444    10.40000    0.14629
F20'  6    0.202384   -0.106797    0.449547    10.40000    0.15445
F21'  6    0.105989   -0.088623    0.504261    10.40000    0.14537
F22'  6    0.195138   -0.204162    0.497730    10.40000    0.16574
F23'  6    0.120936   -0.156646    0.460816    10.40000    0.19776
F24'  6    0.184917   -0.135519    0.539834    10.40000    0.21869
PART    1
AS5   5    0.214233    0.056403    0.638848    21.00000    0.23340    0.30544 =
         0.11645   -0.05901    0.04864   -0.17057
isor f29 > f30
F29   6    0.221251   -0.007099    0.686933    21.00000    0.36946    0.18466 =
         0.16384   -0.04037    0.02341   -0.10941
F25   6    0.183186    0.018708    0.619537    21.00000    0.32354    0.41776 =
         0.18187   -0.17475    0.02497   -0.17235
F26   6    0.249734    0.084447    0.668416    21.00000    0.15312    0.19684 =
         0.25944    0.02698   -0.06380   -0.08977
F27   6    0.151413    0.077864    0.680806    21.00000    0.12584    0.24287 =
         0.10952   -0.05324    0.02587   -0.09421
F28   6    0.280034    0.033212    0.605452    21.00000    0.23243    0.18421 =
         0.18873   -0.01417    0.00384   -0.01430
F30   6    0.213345    0.116545    0.591879    21.00000    0.14144    0.46937 =
         0.12173    0.11161   -0.02799   -0.10038
AS6   5    0.223386    0.258053    1.063224    31.00000    0.09276    0.16455 =
         0.11509   -0.05949    0.00090   -0.02891
F31   6    0.192076    0.207121    1.114292    31.00000    0.14932
F32   6    0.259995    0.312712    1.014482    31.00000    0.25557
F33   6    0.263434    0.215298    1.030342    31.00000    0.14349
F34   6    0.182673    0.302950    1.095870    31.00000    0.19435
F35   6    0.274172    0.254745    1.092101    31.00000    0.21636
F36   6    0.173488    0.267996    1.034058    31.00000    0.10417
PART    2
AS6'  5    0.155006    0.382241    1.012632    81.00000    0.32859    0.24928 =
         0.16560   -0.05558   -0.01043   -0.15253
F31'  6    0.165263    0.305564    1.021425    81.00000    0.20971
F33'  6    0.218443    0.380560    1.024668    81.00000    0.20971
F32'  6    0.154178    0.445380    1.015628    81.00000    0.20971
F34'  6    0.082423    0.401864    1.015246    81.00000    0.20971
F35'  6    0.132073    0.370921    1.084085    81.00000    0.20971
F36'  6    0.201834    0.401048    0.955813    81.00000    0.20971
PART    0
AS7   5    0.383154    0.035991    1.127002    41.00000    0.12192    0.17647 =
         0.17859   -0.00820   -0.06804   -0.00531
F37   6    0.374562    0.046811    1.069155    41.00000    0.23446
F38   6    0.389946    0.025840    1.184802    41.00000    0.32276
F39   6    0.404285   -0.031247    1.129105    41.00000    0.28657
F40   6    0.360938    0.105980    1.119881    41.00000    0.30808
F41   6    0.452540    0.053331    1.096427    41.00000    0.25202
F42   6    0.313070    0.021171    1.157903    41.00000    0.19988
PART    1
N1S   3    0.145356    0.119527    0.774332   131.00000    0.06722    0.11531 =
         0.10010   -0.04668   -0.02534    0.00705
C1S   1    0.157020    0.074213    0.790239   131.00000    0.08535    0.11225 =
         0.08044   -0.03752   -0.01697   -0.00230
C2S   1    0.182288    0.017236    0.801423   131.00000    0.12853    0.11248 =
         0.16147   -0.01953   -0.03470    0.00171
AFIX 137
H2S1  2    0.189423    0.003770    0.772064   131.00000   -1.50000
H2S2  2    0.155867   -0.006145    0.831513   131.00000   -1.50000
H2S3  2    0.218567    0.015764    0.808214   131.00000   -1.50000
AFIX   0
PART    2
SAME n1s > c2s
N1X   3    0.182863    0.091627    0.725441  -131.00000    0.06849
C1X   1    0.185902    0.045493    0.753492  -131.00000    0.07670
C2X   1    0.144971    0.008599    0.797402  -131.00000    0.11290
AFIX   3
H2XA  2    0.113263    0.003204    0.788307  -131.00000   -1.50000
H2XB  2    0.130987    0.025572    0.824381  -131.00000   -1.50000
H2XC  2    0.165173   -0.026562    0.808760  -131.00000   -1.50000
AFIX   0
PART    0
C4S   1    1.070671   -0.350481    0.107127    10.50000    0.24491    0.12669 =
         0.18730   -0.00787   -0.05067   -0.03784
AFIX 137
H4S1  2    1.036126   -0.370799    0.124388    10.50000   -1.50000
H4S2  2    1.097494   -0.367783    0.081949    10.50000   -1.50000
H4S3  2    1.060191   -0.311940    0.089792    10.50000   -1.50000
AFIX   0
C3S   1    1.097113   -0.351817    0.143811    10.50000    0.24028    0.15832 =
         0.22326   -0.06013   -0.06543   -0.01055
N2S   3    1.099319   -0.353235    0.184044    10.50000    0.34585    0.12041 =
         0.25021   -0.07504   -0.11870    0.08478
N3S   3    0.005195    0.010041    0.570263    10.50000    0.17492    0.23883 =
         0.08794   -0.06809   -0.01559    0.01082
C5S   1   -0.004353   -0.029575    0.565222    10.50000    0.17738    0.21426 =
         0.06542   -0.00279   -0.07144    0.00006
C6S   1   -0.004288   -0.084485    0.561987    10.50000    0.08574    0.22484 =
         0.09919   -0.04435   -0.00527    0.01234
AFIX 137
H6SA  2   -0.029675   -0.083306    0.542263    10.50000   -1.50000
H6SB  2   -0.017898   -0.110038    0.596470    10.50000   -1.50000
H6SC  2    0.034753   -0.097268    0.545040    10.50000   -1.50000
AFIX   0
N5S   3    1.154624   -0.285838   -0.065270    11.00000    0.10434    0.16513 =
         0.12579   -0.05622   -0.00011    0.02278
C9S   1    1.190087   -0.281148   -0.050574    11.00000    0.08172    0.24019 =
         0.16346   -0.07298   -0.00121    0.01421
C10S  1    1.231014   -0.275035   -0.027421    11.00000    0.14866    0.50930 =
         0.33412   -0.14382   -0.09826    0.00253
AFIX 137
H10A  2    1.235786   -0.235623   -0.035773    11.00000   -1.50000
H10B  2    1.268024   -0.294292   -0.040666    11.00000   -1.50000
H10C  2    1.216774   -0.291077    0.009756    11.00000   -1.50000
AFIX   0
C8S   1    0.392373    0.157572    0.945093    10.50000    0.10131    0.08314 =
         0.15430    0.02609   -0.04166   -0.03927
AFIX 137
H8SA  2    0.405948    0.118752    0.947480    10.50000   -1.50000
H8SB  2    0.413162    0.181454    0.911767    10.50000   -1.50000
H8SC  2    0.351243    0.162864    0.948834    10.50000   -1.50000
AFIX   0
C7S   1    0.402364    0.171818    0.985258    10.50000    0.18942    0.17132 =
         0.17979   -0.01600   -0.08001   -0.00572
N4S   3    0.395142    0.185434    1.022529    10.50000    0.26859    0.22965 =
         0.22884   -0.08385   -0.10437    0.05400
HKLF    4


REM  cut09_a.res in P-1
REM wR2 = 0.3446, GooF = S = 1.158, Restrained GooF = 1.129 for all data
REM R1 = 0.1065 for 26460 Fo > 4sig(Fo) and 0.1428 for all 46290 data
REM 2724 parameters refined using 5033 restraints

END

WGHT      0.2000      0.0000

REM Highest difference peak  0.789,  deepest hole -0.741,  1-sigma level  0.088
Q1    1   0.2190 -0.0160  0.7370  11.00000  0.05    0.79
Q2    1   0.1665  0.1069  0.6308  11.00000  0.05    0.74
Q3    1   0.2004  0.1660  0.3925  11.00000  0.05    0.71
Q4    1   0.9730  0.0869  0.1305  11.00000  0.05    0.67
Q5    1   0.2319  0.0413  0.5743  11.00000  0.05    0.66
Q6    1   1.1232 -0.3546  0.0954  11.00000  0.05    0.64
Q7    1   0.2656  0.0247  1.1917  11.00000  0.05    0.63
Q8    1  -0.0628  0.7378  0.7673  11.00000  0.05    0.63
Q9    1   0.1555 -0.1893  0.5177  11.00000  0.05    0.62
Q10   1   1.0031 -0.0277  0.1544  11.00000  0.05    0.60
;
_shelx_res_checksum   33544

_shelx_hkl_file
;
 -25  -7   1   -1.89    1.63
 -25  -7   1   -0.12    2.20
 -25  -6   1    0.68    1.52
 -25  -6   1   -2.37    2.31
 -25  -6   2   -0.37    1.77
 -25  -6   2   -0.39    2.24
 -25  -5   1    1.26    1.42
 -25  -5   1    2.49    2.37
 -25  -5   2    2.42    1.69
 -25  -5   2   -0.01    2.28
 -25  -4   1    1.82    2.42
 -25  -4   2    1.72    1.62
 -25  -4   2   -1.10    2.39
 -25  -2   1    3.46    2.42
 -25  -2   1    0.36    2.46
  25   2  -1    1.51    3.59
 -25  -2   2    8.06    1.74
 -25  -2   2   13.54    2.80
  25   2  -2   13.64    3.92
 -25  -1   1   -0.30    2.52
  25   1  -1    2.67    3.48
 -25  -1   2    4.45    2.56
  25   1  -2    0.08    3.78
 -25  -1   3    0.21    2.51
 -25   0   1   -1.94    2.58
  25   0  -1   -0.25    3.73
 -25   0   2    1.06    2.55
  25   0  -2   -1.43    3.61
 -25   1   1    1.57    2.60
  25  -1  -1   -0.23    3.61
 -25   1   2    6.76    2.74
  25  -1  -2    4.38    3.97
 -25   2   1    4.72    2.70
  25  -2  -1    5.01    3.92
 -25   2   2    2.10    2.61
 -25   3   1    2.70    2.71
  25  -3  -1    3.52    3.79
 -24 -11   1    0.09    2.21
 -24 -10   1    2.46    2.09
 -24 -10   1   -4.37    3.34
 -24 -10   2    1.07    2.24
 -24  -9   1    2.71    2.01
 -24  -9   1    4.58    1.99
 -24  -9   1    3.20    3.36
 -24  -9   2    0.70    2.14
 -24  -9   2    0.30    3.13
 -24  -8   1   -1.39    1.84
 -24  -8   1    0.12    2.05
 -24  -8   1    0.33    3.33
 -24  -8   2    4.93    2.20
 -24  -8   2    9.31    2.19
 -24  -8   2    9.85    3.54
 -24  -8   3    1.50    2.21
 -24  -7   1    0.26    1.58
 -24  -7   1   -0.35    2.16
 -24  -7   2    5.60    2.07
 -24  -7   2    7.27    2.18
 -24  -7   3   -2.15    2.13
 -24  -7   3   -0.58    2.10
 -24  -6   1    2.04    1.62
 -24  -6   1    0.50    2.26
 -24  -6   2   -2.26    1.83
 -24  -6   2    0.20    2.15
 -24  -6   3   -2.90    2.02
 -24  -6   3   -0.35    2.20
 -24  -6   4   -2.27    2.18
 -24  -6   4   -1.29    2.15
 -24  -5   1    1.80    1.52
 -24  -5   1    1.09    2.28
 -24  -5   2    5.74    1.79
 -24  -5   2    1.20    2.30
 -24  -5   3    2.99    1.93
 -24  -5   3    1.41    2.25
 -24  -5   4    2.36    2.10
 -24  -5   4    3.00    2.25
 -24  -4   2    1.43    1.65
 -24  -4   2    0.85    2.32
 -24  -4   3   -1.99    1.85
 -24  -4   3    0.64    2.33
 -24  -4   4   -0.40    2.01
 -24  -4   4   -0.44    2.33
 -24  -4   5    0.61    2.26
 -24  -3   1    5.06    2.39
  24   3  -1    3.92    3.41
 -24  -3   2    1.11    1.59
 -24  -3   2    2.46    2.39
 -24  -3   4   -1.06    2.35
 -24  -3   5    2.28    2.37
 -24  -2   1    2.25    2.40
  24   2  -1    2.08    3.26
 -24  -2   2   13.69    2.90
  24   2  -2   16.80    3.73
 -24  -2   3   -1.51    2.40
  24   2  -3    0.06    3.57
  24   2  -4    5.65    3.29
 -24  -2   5    3.77    2.54
 -24  -1   1   -0.05    2.42
  24   1  -1   -1.52    3.33
 -24  -1   2    7.63    2.64
  24   1  -2   11.19    3.59
 -24  -1   3   -0.79    2.42
  24   1  -3   -0.71    3.34
 -24  -1   4    2.99    2.39
  24   1  -4    0.46    3.62
 -24   0   1    0.83    2.41
  24   0  -1   -0.08    3.45
 -24   0   2    1.22    2.47
  24   0  -2   -3.34    3.43
 -24   0   3    5.54    2.50
  24   0  -3   -0.88    3.57
 -24   0   4    6.85    2.56
  24   0  -4    1.57    3.86
 -24   0   5    4.87    2.57
 -24   1   1    3.01    2.56
  24  -1  -1   -0.16    3.46
 -24   1   2    3.38    2.54
  24  -1  -2    1.38    3.30
 -24   1   3    1.59    2.55
  24  -1  -3   -1.98    3.44
 -24   1   4    1.62    2.46
  24  -1  -4    3.61    3.51
 -24   1   5    6.35    2.62
 -24   2   1    2.60    2.59
  24  -2  -1    1.34    3.57
 -24   2   2    3.82    2.49
  24  -2  -2    2.51    3.78
 -24   2   3    1.92    2.53
  24  -2  -3    8.57    3.61
 -24   2   4   -1.04    2.46
  24  -2  -4    0.64    3.84
 -24   2   5   -1.20    2.52
  24  -3  -1    3.59    3.91
 -24   3   2   -1.06    2.55
  24  -3  -2   -0.24    3.67
 -24   3   3    5.45    2.73
  24  -3  -3    9.51    3.84
 -24   3   4   -0.41    2.53
  24  -4  -1    3.17    3.75
  24  -4  -2    1.29    3.74
 -24   4   3    0.92    2.57
  24  -4  -3   -1.38    3.80
 -24   4   4   -1.14    2.66
 -24   5   1   -0.92    2.59
  24  -5  -1    2.07    3.95
 -24   5   2    0.18    2.52
  24  -5  -2   -1.15    3.90
 -24   6   1    0.21    2.66
  24  -6  -1    1.36    4.07
 -24   6   2   -0.46    2.64
  24  -6  -2   -0.14    4.40
 -24   6   3   11.95    2.97
 -24   7   1   -2.71    2.80
  24  -7  -1   -2.78    4.68
 -24   7   2    0.47    2.61
 -23 -13   1    8.00    3.29
 -23 -12   1    3.38    2.40
 -23 -12   1    3.82    3.12
 -23 -11   1    2.49    2.21
 -23 -11   1   -0.69    2.98
 -23 -11   2    1.66    2.43
 -23 -11   2    3.66    3.21
 -23 -10   1    3.10    2.15
 -23 -10   1    4.23    3.04
 -23 -10   2   -0.58    2.29
 -23 -10   2   -2.03    3.18
 -23 -10   3    0.74    2.46
 -23 -10   3    2.15    3.10
 -23  -9   1    2.02    2.06
 -23  -9   1    4.48    1.90
 -23  -9   1    9.89    3.25
 -23  -9   2    0.36    2.18
 -23  -9   2    1.14    1.76
 -23  -9   2    2.10    3.29
 -23  -9   3    2.18    2.33
 -23  -9   3    1.85    3.14
 -23  -8   1   -0.91    1.87
 -23  -8   1    0.49    1.94
 -23  -8   1    0.03    3.01
 -23  -8   2    0.95    2.04
 -23  -8   2    0.41    1.90
 -23  -8   2   -2.64    3.05
 -23  -8   3   -3.25    2.25
 -23  -8   3    1.34    3.10
 -23  -8   4   11.77    2.77
 -23  -8   4   13.56    3.69
 -23  -7   1    5.40    1.88
 -23  -7   1    6.77    2.15
 -23  -7   2    2.73    1.96
 -23  -7   2    1.16    2.00
 -23  -7   3    0.42    2.15
 -23  -7   3    0.05    1.97
 -23  -7   4    5.81    2.41
 -23  -7   4    8.41    2.08
 -23  -6   1    2.05    1.69
 -23  -6   1    4.40    2.13
 -23  -6   2    2.44    1.84
 -23  -6   2   -0.32    2.09
 -23  -6   3   -0.06    2.00
 -23  -6   3    0.67    2.03
 -23  -6   4    4.22    2.21
 -23  -6   4    2.47    2.06
 -23  -6   5    4.72    2.38
 -23  -6   5    3.27    2.08
 -23  -6   6    5.22    2.11
 -23  -5   2   -2.67    1.77
 -23  -5   2    1.19    2.15
 -23  -5   3   -0.55    1.91
 -23  -5   3    1.04    2.10
 -23  -5   4   10.89    2.34
 -23  -5   4    6.95    2.33
 -23  -5   5    2.40    2.25
 -23  -5   5    0.96    2.08
 -23  -5   6    0.74    2.08
 -23  -4   1    2.64    2.22
 -23  -4   2    3.02    1.69
 -23  -4   2   -0.71    2.24
 -23  -4   3   -2.18    1.87
 -23  -4   4    3.68    2.30
 -23  -4   5   -1.50    2.16
 -23  -4   6   11.83    2.52
 -23  -4   7    1.28    2.17
 -23  -3   1   14.14    2.74
  23   3  -1   12.72    3.53
 -23  -3   2    3.40    2.22
  23   3  -2   -2.21    2.98
 -23  -3   3    4.94    2.33
 -23  -3   5   -0.78    2.26
 -23  -3   6    8.99    2.45
 -23  -3   7    1.58    2.25
 -23  -2   1   -0.16    2.34
  23   2  -1    5.27    3.27
 -23  -2   2   -0.75    2.28
  23   2  -2   -1.78    3.19
 -23  -2   3    6.61    2.35
  23   2  -3    1.46    3.26
 -23  -2   4    4.29    2.30
  23   2  -4    5.54    3.58
 -23  -2   6    1.76    2.29
 -23  -2   7    0.51    2.30
 -23  -1   1    1.72    2.40
  23   1  -1    0.93    3.17
 -23  -1   2    2.61    2.41
  23   1  -2    4.84    3.33
 -23  -1   3   -0.34    2.40
  23   1  -3    3.31    3.48
 -23  -1   4    3.00    2.30
  23   1  -4    4.52    3.37
 -23  -1   5    3.64    2.39
  23   1  -5    1.27    3.40
 -23   0   1    1.37    2.39
  23   0  -1    1.48    3.29
 -23   0   2    5.32    2.52
  23   0  -2   12.24    3.43
 -23   0   3   11.46    2.83
  23   0  -3   17.98    3.74
 -23   0   4    8.08    2.50
  23   0  -4    4.52    3.73
 -23   0   5    1.21    2.38
  23   0  -5    1.09    3.65
 -23   0   6    0.00    2.35
 -23   0   7    0.62    2.38
 -23   1   1    9.10    2.65
  23  -1  -1    5.84    3.44
 -23   1   2    5.91    2.53
  23  -1  -2    4.90    3.54
 -23   1   3    8.78    2.58
  23  -1  -3    5.05    3.42
 -23   1   4    3.96    2.47
  23  -1  -4    2.63    3.60
 -23   1   5    1.31    2.42
  23  -1  -5    0.83    3.56
 -23   1   6    0.84    2.46
 -23   1   7    2.07    2.47
  23  -2  -1   10.65    3.64
 -23   2   2    1.71    2.49
  23  -2  -2   -0.64    3.63
 -23   2   3    2.57    2.45
  23  -2  -3    2.60    3.68
 -23   2   4   -0.16    2.48
  23  -2  -4   -0.25    3.64
 -23   2   5    3.29    2.43
  23  -2  -5   -0.91    3.50
 -23   2   6   11.75    2.79
 -23   2   7    0.95    2.50
  23  -3  -1    1.44    3.72
  23  -3  -2    0.09    3.53
 -23   3   3   20.39    3.31
  23  -3  -3   17.73    4.23
 -23   3   4   -0.38    2.49
  23  -3  -4    0.58    3.61
 -23   3   5    2.14    2.48
  23  -3  -5    2.84    3.69
 -23   3   6    6.83    2.64
 -23   3   7    4.92    2.57
 -23   4   1    1.17    2.50
  23  -4  -1    1.04    3.84
 -23   4   2   -1.91    2.53
  23  -4  -2   -1.57    3.64
  23  -4  -3   10.14    3.89
 -23   4   4   -0.08    2.56
  23  -4  -4    0.18    3.90
 -23   4   5    1.17    2.47
  23  -4  -5   -0.16    3.80
 -23   4   6   -0.06    2.55
 -23   4   7    4.11    2.63
 -23   5   1    1.88    2.61
  23  -5  -1    2.59    4.13
 -23   5   2    1.25    2.52
  23  -5  -2    3.68    4.01
 -23   5   3    0.02    2.56
  23  -5  -3    1.74    3.84
  23  -5  -4    6.77    4.22
 -23   5   5    1.72    2.54
  23  -5  -5    2.38    3.93
 -23   5   6    9.48    2.76
 -23   6   1    3.29    2.68
  23  -6  -1    3.72    4.14
 -23   6   2    1.90    2.54
  23  -6  -2    0.60    4.21
 -23   6   3   34.10    4.71
  23  -6  -3   42.27    5.69
 -23   6   4    5.80    2.69
  23  -6  -4    8.40    4.19
 -23   7   1    6.68    2.75
  23  -7  -1    3.45    4.21
 -23   7   2    0.11    2.62
  23  -7  -2    0.53    4.22
 -23   7   3   12.01    2.92
  23  -7  -3   11.64    4.68
 -23   7   4    5.00    2.69
  23  -7  -4    1.17    4.27
 -23   7   5    2.50    2.56
 -23   8   1    2.03    2.75
  23  -8  -1    0.17    4.35
 -23   8   2    0.55    2.68
  23  -8  -2   -3.21    4.37
 -23   8   3    1.76    2.67
  23  -8  -3   -2.88    4.74
 -23   8   4   -0.50    2.66
 -23   9   1    5.62    2.83
  23  -9  -1    2.75    4.59
 -23   9   2   -0.64    2.63
  23  -9  -2   -1.83    4.82
 -23   9   3    9.67    2.91
 -23  10   1    7.31    2.86
 -22 -14   1    3.54    3.31
 -22 -13   1   -3.42    2.58
 -22 -13   1    1.69    3.03
 -22 -13   2    0.88    3.06
 -22 -12   1    2.82    2.41
 -22 -12   1    2.62    3.20
 -22 -12   2   -2.07    2.59
 -22 -12   2    2.46    3.19
 -22 -12   3    1.66    3.13
 -22 -11   1   -1.12    2.27
 -22 -11   1    0.14    2.89
 -22 -11   2    2.81    2.45
 -22 -11   2    2.83    3.07
 -22 -11   3    8.71    2.81
 -22 -11   3    9.27    3.14
 -22 -11   4    0.03    3.22
 -22 -10   1   -2.90    2.14
 -22 -10   1    0.26    3.00
 -22 -10   2    2.72    2.30
 -22 -10   2    0.99    2.94
 -22 -10   3    7.57    2.60
 -22 -10   3    6.95    3.29
 -22 -10   4   -0.68    2.63
 -22 -10   4   -1.47    3.17
 -22 -10   5    3.49    3.27
 -22  -9   1    3.17    2.04
 -22  -9   1    3.96    1.79
 -22  -9   1    1.32    2.93
 -22  -9   2   -0.23    2.17
 -22  -9   2    0.62    1.68
 -22  -9   2   -0.48    3.16
 -22  -9   3    1.86    2.33
 -22  -9   3    0.21    3.22
 -22  -9   4    1.01    2.51
 -22  -9   4   -0.84    3.23
 -22  -9   5    1.93    3.26
 -22  -8   1   10.84    2.25
 -22  -8   1   10.14    2.21
 -22  -8   1   13.36    3.21
 -22  -8   2   -0.91    2.03
 -22  -8   2    5.27    1.85
 -22  -8   2    3.13    3.06
 -22  -8   3    0.22    2.20
 -22  -8   3    0.46    1.74
 -22  -8   3    1.09    2.98
 -22  -8   4    7.78    2.68
 -22  -8   4   10.08    2.07
 -22  -8   4   16.83    3.35
 -22  -8   5    1.82    2.56
 -22  -8   5   -0.90    3.31
 -22  -8   6   -1.84    3.20
 -22  -7   1   -0.88    1.94
 -22  -7   2    6.76    2.03
 -22  -7   2    4.15    1.99
 -22  -7   3    1.07    2.10
 -22  -7   4   10.34    2.44
 -22  -7   4    5.53    2.02
 -22  -7   5   -0.07    2.42
 -22  -7   5    1.46    1.83
 -22  -7   5    3.18    3.19
 -22  -7   6   -0.24    3.30
 -22  -6   2    9.06    2.12
 -22  -6   2   10.03    2.25
 -22  -6   3    2.43    2.01
 -22  -6   3    3.36    1.97
 -22  -6   4    7.74    2.35
 -22  -6   4    8.90    2.12
 -22  -6   5   11.27    2.78
 -22  -6   5   15.29    2.43
 -22  -6   6    0.24    2.50
 -22  -6   6    0.53    1.59
 -22  -6   7   -0.85    1.93
 -22  -5   1    2.14    1.59
 -22  -5   1    0.89    1.24
 -22  -5   1    0.89    2.04
 -22  -5   2   32.79    3.92
 -22  -5   3   -1.80    1.92
 -22  -5   3    2.35    2.01
 -22  -5   4   21.11    3.19
 -22  -5   4   22.95    3.14
 -22  -5   5    2.17    2.01
 -22  -5   6   -0.18    1.99
 -22  -5   7   -0.08    2.02
 -22  -5   8    1.43    2.08
 -22  -4   1    0.92    1.48
 -22  -4   1    0.48    1.21
 -22  -4   1    1.13    2.10
 -22  -4   2    8.57    2.31
 -22  -4   3    5.70    2.18
 -22  -4   5   -0.40    2.08
 -22  -4   6    0.16    2.05
 -22  -4   7    1.04    2.05
 -22  -4   8    2.17    2.12
 -22  -3   1   18.60    2.44
 -22  -3   1   23.80    3.12
  22   3  -1   23.26    3.74
 -22  -3   2    8.83    2.35
  22   3  -2    9.68    3.45
 -22  -3   3    3.48    2.23
 -22  -3   4   11.65    2.47
 -22  -3   6    8.78    2.35
 -22  -3   7    2.32    2.17
 -22  -3   8    0.40    2.14
 -22  -3   9    8.20    2.45
 -22  -2   1    5.86    1.32
 -22  -2   1    7.83    2.32
  22   2  -1    4.35    1.39
  22   2  -1    4.20    3.28
 -22  -2   2   15.63    2.44
 -22  -2   2   27.11    3.10
  22   2  -2   27.70    3.94
 -22  -2   3    2.43    2.23
  22   2  -3    1.94    3.04
 -22  -2   4    4.44    2.23
  22   2  -4    0.61    3.39
 -22  -2   5    5.07    2.30
  22   2  -5    5.05    3.55
 -22  -2   7   -0.46    2.17
 -22  -2   8    3.85    2.23
 -22  -2   9    5.81    2.37
 -22  -1   1    0.55    0.99
 -22  -1   1    2.69    2.32
  22   1  -1    0.50    1.28
  22   1  -1    2.88    3.27
 -22  -1   2    1.39    1.29
 -22  -1   2    2.60    2.25
  22   1  -2    2.03    3.13
 -22  -1   3    2.08    2.25
  22   1  -3   -0.30    3.19
 -22  -1   4    7.47    2.39
  22   1  -4    8.68    3.48
 -22  -1   5    7.44    2.35
  22   1  -5    2.34    3.40
 -22  -1   6    0.39    2.30
 -22  -1   7    2.07    2.23
  22   1  -7    4.99    3.55
 -22   0   1   -0.86    1.08
 -22   0   1    1.12    2.39
  22   0  -1   -1.35    3.11
 -22   0   2   28.29    3.59
 -22   0   2   34.61    4.10
  22   0  -2   45.14    4.71
 -22   0   3    0.82    2.31
  22   0  -3    2.31    3.18
 -22   0   4   10.93    2.66
  22   0  -4   14.61    3.58
 -22   0   5    1.74    2.28
  22   0  -5    2.63    3.33
 -22   0   6    6.14    2.43
 -22   0   7    0.03    2.32
  22   0  -7   -3.82    3.26
 -22   0   8    5.05    2.36
  22   0  -8    6.55    3.61
 -22   1   1    3.87    1.27
  22  -1  -1    2.66    3.23
 -22   1   2   33.04    4.16
  22  -1  -2   30.23    4.75
 -22   1   3   17.37    2.94
  22  -1  -3   13.92    3.66
 -22   1   4    4.00    2.38
  22  -1  -4    3.86    3.32
  22  -1  -5   -0.15    3.52
 -22   1   6    4.10    2.38
 -22   1   7    0.80    2.29
  22  -1  -7   -1.97    3.43
 -22   1   8   -2.70    2.35
  22  -1  -8   -0.24    3.63
 -22   1   9    2.41    2.37
 -22   2   1    7.12    1.43
  22  -2  -1    3.34    3.29
  22  -2  -2    0.32    3.33
 -22   2   3    6.75    2.43
  22  -2  -3    4.23    3.61
 -22   2   4    1.31    2.37
  22  -2  -4   -3.62    3.56
 -22   2   5   -1.23    2.35
  22  -2  -5    1.58    3.41
 -22   2   6    0.57    2.39
 -22   2   7    4.80    2.45
  22  -2  -7    1.79    3.44
 -22   2   8    2.45    2.43
  22  -2  -8    4.82    3.45
 -22   2   9   -0.24    2.45
 -22   3   1    2.60    2.40
  22  -3  -1    3.95    3.49
 -22   3   2   15.70    2.96
  22  -3  -2   15.36    3.99
  22  -3  -3    0.15    3.37
 -22   3   4   -0.33    2.48
  22  -3  -4   -0.43    3.64
 -22   3   5    0.09    2.43
  22  -3  -5   -1.59    3.58
 -22   3   6    7.35    2.56
 -22   3   7    1.79    2.49
  22  -3  -7   -1.22    3.69
 -22   3   8   -0.62    2.38
  22  -3  -8    0.20    3.50
 -22   3   9    0.87    2.47
 -22   4   1    3.35    2.48
  22  -4  -1    2.96    3.62
 -22   4   2    0.87    2.47
  22  -4  -2    2.90    3.70
 -22   4   3   28.69    3.84
  22  -4  -3   25.94    4.68
  22  -4  -4    6.93    3.86
 -22   4   5   -1.65    2.44
  22  -4  -5   -0.49    3.60
 -22   4   6    3.65    2.50
 -22   4   7   13.72    2.93
  22  -4  -7   12.61    3.94
 -22   4   8    2.59    2.49
  22  -4  -8    0.09    3.64
 -22   4   9    0.00    2.45
 -22   5   1    0.04    2.47
  22  -5  -1   -3.13    3.81
 -22   5   2    1.79    2.42
  22  -5  -2   -4.65    3.72
 -22   5   3    0.97    2.45
  22  -5  -3    0.41    3.93
 -22   5   4   -1.70    2.47
  22  -5  -4    2.05    3.76
  22  -5  -5   -1.93    3.76
 -22   5   7   14.03    3.04
  22  -5  -7   19.89    4.21
 -22   5   8    0.44    2.48
 -22   6   1    4.23    2.61
  22  -6  -1    4.56    3.86
 -22   6   2   -0.17    2.50
  22  -6  -2   -0.25    4.09
 -22   6   3   16.48    2.97
  22  -6  -3    9.26    4.16
 -22   6   4    8.38    2.76
  22  -6  -4   12.74    4.07
 -22   6   5   -1.98    2.50
  22  -6  -5    1.23    3.94
  22  -6  -7   -1.02    3.88
 -22   6   8    3.63    2.64
 -22   7   1    0.85    2.57
  22  -7  -1    1.23    4.05
 -22   7   2   -0.27    2.55
  22  -7  -2   -0.38    4.03
 -22   7   3   18.96    3.24
  22  -7  -3   18.04    4.51
 -22   7   4   -1.05    2.56
  22  -7  -4   -0.15    4.12
 -22   7   5    0.04    2.46
  22  -7  -5    0.73    4.12
 -22   7   6    5.79    2.56
 -22   7   7    4.30    2.61
 -22   8   1    0.80    2.60
  22  -8  -1   -1.75    4.17
 -22   8   2    2.86    2.56
  22  -8  -2    1.10    4.45
 -22   8   3    3.32    2.56
  22  -8  -3   -0.02    4.31
 -22   8   4    4.30    2.58
  22  -8  -4    1.68    4.32
 -22   8   5    0.62    2.62
  22  -8  -5    1.67    4.40
 -22   8   6   -2.28    2.59
 -22   8   7    2.89    2.64
 -22   9   1    5.01    2.75
  22  -9  -1    1.63    4.20
 -22   9   2    1.23    2.61
  22  -9  -2    3.77    4.56
 -22   9   3    0.49    2.58
  22  -9  -3    1.64    4.66
 -22   9   4    0.85    2.64
  22  -9  -4   -0.65    4.44
 -22   9   5   -0.89    2.62
  22  -9  -5   -1.60    4.49
 -22   9   6    1.75    2.56
 -22  10   1    1.82    2.74
  22 -10  -1    1.48    4.49
 -22  10   2    1.02    2.62
  22 -10  -2   -2.62    4.50
 -22  10   3    3.98    2.73
  22 -10  -3    6.10    4.47
 -22  10   4   -0.17    2.70
 -22  10   5    1.31    2.67
  22 -11  -1    3.16    4.81
 -22  11   2    0.40    2.62
  22 -11  -2    2.58    4.94
 -22  11   3    0.68    2.62
 -21 -16   1    8.55    3.39
 -21 -15   1   -2.29    3.10
 -21 -15   2    2.62    3.16
 -21 -14   1   10.51    2.86
 -21 -14   1    6.58    3.34
 -21 -14   2   -0.77    3.24
 -21 -14   3    6.84    3.43
 -21 -13   1    2.41    2.57
 -21 -13   1    2.89    2.95
 -21 -13   2   -0.11    3.19
 -21 -13   3    6.21    3.29
 -21 -13   4   -1.30    3.23
 -21 -12   1    0.60    2.40
 -21 -12   1   -0.75    2.94
 -21 -12   2   -0.06    2.57
 -21 -12   2    1.57    3.17
 -21 -12   3    4.40    2.78
 -21 -12   3    6.54    3.26
 -21 -12   4    7.11    3.21
 -21 -12   5   -0.14    3.17
 -21 -11   1    3.24    2.29
 -21 -11   1    2.63    3.01
 -21 -11   2   10.19    2.73
 -21 -11   2   12.70    3.17
 -21 -11   3    8.44    2.80
 -21 -11   3   10.27    3.18
 -21 -11   4    3.40    2.77
 -21 -11   4    2.53    3.21
 -21 -11   5    0.48    3.20
 -21 -10   1    2.42    2.14
 -21 -10   1    2.17    1.51
 -21 -10   1    1.63    2.91
 -21 -10   2    0.67    2.26
 -21 -10   2    0.81    1.05
 -21 -10   2    0.83    2.83
 -21 -10   3   -1.67    2.45
 -21 -10   3    1.20    3.08
 -21 -10   4    2.08    2.58
 -21 -10   4   -3.04    3.06
 -21 -10   5    0.23    3.19
 -21 -10   6   -1.08    3.18
 -21  -9   1   -0.26    1.98
 -21  -9   1    0.35    1.64
 -21  -9   1    1.37    2.95
 -21  -9   2   -1.04    2.13
 -21  -9   2    2.15    2.85
 -21  -9   3    2.32    2.32
 -21  -9   3    0.97    1.17
 -21  -9   3    1.08    2.93
 -21  -9   4   -1.29    2.47
 -21  -9   4    3.41    2.90
 -21  -9   5    0.23    2.89
 -21  -9   6    3.35    3.32
 -21  -9   7    3.01    3.13
 -21  -8   1    4.93    1.57
 -21  -8   1    6.71    1.82
 -21  -8   1    2.09    2.98
 -21  -8   2    3.23    2.07
 -21  -8   2    4.15    2.85
 -21  -8   3   -0.71    2.20
 -21  -8   3    0.16    1.65
 -21  -8   3    2.67    2.97
 -21  -8   4   -0.85    2.36
 -21  -8   4    0.63    1.60
 -21  -8   4    1.05    3.12
 -21  -8   5   -0.07    2.50
 -21  -8   5    2.38    3.03
 -21  -8   6    5.81    2.76
 -21  -8   6    7.11    3.32
 -21  -8   7    0.65    3.13
 -21  -7   2    4.07    2.04
 -21  -7   2    7.79    1.94
 -21  -7   3    3.91    2.12
 -21  -7   3    2.01    1.80
 -21  -7   4    2.32    2.24
 -21  -7   4    0.06    1.75
 -21  -7   5    0.50    2.38
 -21  -7   5   -1.60    1.72
 -21  -7   5    2.41    3.14
 -21  -7   6   14.43    3.02
 -21  -7   6   14.85    3.53
 -21  -7   7   16.23    2.47
 -21  -7   7   12.06    3.58
 -21  -6   1   -0.21    1.66
 -21  -6   1   -0.90    1.88
 -21  -6   3    1.29    1.96
 -21  -6   3   -1.22    1.85
 -21  -6   4    0.66    2.13
 -21  -6   4    0.46    1.79
 -21  -6   5    4.37    2.31
 -21  -6   5    0.95    1.83
 -21  -6   6   11.07    2.04
 -21  -6   7    2.71    1.87
 -21  -6   8   -1.22    1.98
 -21  -5   1   -0.95    1.56
 -21  -5   1    0.72    1.26
 -21  -5   1   -0.86    1.94
 -21  -5   2   38.94    4.57
 -21  -5   3    2.77    1.92
 -21  -5   5    2.09    1.89
 -21  -5   6    2.91    1.92
 -21  -5   7    3.67    1.97
 -21  -5   8    1.30    1.93
 -21  -5   9    1.23    2.17
 -21  -4   1    4.04    1.52
 -21  -4   1    2.39    1.27
 -21  -4   1    1.96    2.04
 -21  -4   2   18.42    2.80
 -21  -4   3    0.26    1.42
 -21  -4   3    0.53    1.97
  21   4  -3    1.55    1.47
 -21  -4   4    2.63    2.02
 -21  -4   6   18.12    2.79
 -21  -4   7    2.42    1.96
 -21  -4   8   -0.72    2.03
 -21  -4   9   -0.47    2.11
 -21  -4  10    2.42    2.27
 -21  -3   1    5.88    1.38
 -21  -3   1   10.23    2.21
  21   3  -1    1.21    3.04
 -21  -3   2   17.49    2.47
  21   3  -2   10.40    1.95
  21   3  -2   15.49    3.32
 -21  -3   3   -1.83    1.43
 -21  -3   3   -1.12    2.07
  21   3  -3   -1.65    1.47
  21   3  -3   -2.65    3.02
 -21  -3   4    2.44    2.01
 -21  -3   5   -0.26    2.06
 -21  -3   7    1.68    2.02
 -21  -3   8    6.44    2.22
 -21  -3   9    5.39    2.22
 -21  -3  10    3.16    2.26
 -21  -2   1    2.35    1.22
 -21  -2   1    4.54    2.18
  21   2  -1    2.19    2.83
 -21  -2   2   24.45    3.29
  21   2  -2   20.60    2.87
  21   2  -2   36.98    4.11
 -21  -2   3    5.62    2.20
  21   2  -3    5.43    1.59
  21   2  -3    3.78    2.97
 -21  -2   4    1.89    2.09
  21   2  -4    2.57    3.06
 -21  -2   5   -0.10    2.09
 -21  -2   6   39.55    4.70
 -21  -2   7   -0.01    2.12
 -21  -2   9    2.59    2.19
 -21  -2  10    2.25    2.26
 -21  -2  11    3.75    2.40
 -21  -1   1    1.43    1.19
 -21  -1   1    1.38    2.15
  21   1  -1    1.51    2.90
 -21  -1   2    0.85    2.11
  21   1  -2    1.14    1.38
  21   1  -2    6.33    3.13
 -21  -1   3    6.25    2.25
  21   1  -3    4.77    1.59
  21   1  -3    8.26    3.22
 -21  -1   4    2.36    2.16
  21   1  -4    1.96    3.26
 -21  -1   5    0.35    2.15
 -21  -1   6   45.84    5.34
 -21  -1   7    0.40    2.15
  21   1  -7    2.08    3.11
 -21  -1   8    1.17    2.18
  21   1  -8    0.80    3.24
 -21  -1  10    3.06    2.31
 -21  -1  11    2.42    2.36
 -21   0   1    6.60    1.50
 -21   0   1   16.06    2.48
  21   0  -1    8.51    1.59
  21   0  -1   10.89    3.30
 -21   0   2   15.63    2.55
  21   0  -2    9.79    1.84
  21   0  -2   13.29    3.38
 -21   0   3   -0.10    1.40
 -21   0   3    1.45    2.19
  21   0  -3    2.18    1.45
  21   0  -3   -1.44    3.03
 -21   0   4    1.65    2.25
  21   0  -4    2.24    3.08
 -21   0   5   -1.11    2.19
 -21   0   6    2.65    2.27
 -21   0   7    2.45    2.27
  21   0  -7    6.79    3.26
 -21   0   8   10.32    2.51
  21   0  -8    9.08    3.63
 -21   0   9    1.40    2.25
  21   0  -9    3.24    3.32
  21   0 -10    6.73    3.62
 -21   0  11    5.48    2.43
 -21   1   1    0.62    1.20
  21  -1  -1    1.56    1.28
  21  -1  -1    2.31    3.01
  21  -1  -2    8.20    1.64
  21  -1  -2    9.91    3.19
 -21   1   3    2.65    1.47
 -21   1   3    6.48    2.25
  21  -1  -3    3.48    1.47
  21  -1  -3    4.88    3.34
 -21   1   4    5.17    2.33
  21  -1  -4    3.60    3.35
 -21   1   5    1.14    2.23
 -21   1   6   25.01    3.52
 -21   1   7   -0.42    2.25
  21  -1  -7    1.62    3.27
 -21   1   8   -0.72    2.28
  21  -1  -8    1.84    3.31
 -21   1   9    0.05    2.28
  21  -1  -9   -1.64    3.51
 -21   1  10   -1.04    2.33
  21  -1 -10   -3.58    3.53
 -21   2   1    1.52    1.31
 -21   2   1    5.10    2.31
  21  -2  -1    5.16    1.35
  21  -2  -1   -0.62    3.04
 -21   2   2    2.06    2.24
  21  -2  -2    0.63    1.37
  21  -2  -2    2.33    3.17
 -21   2   3   33.23    4.30
  21  -2  -3   43.77    4.33
  21  -2  -3   41.39    5.25
 -21   2   4   14.76    2.77
  21  -2  -4   12.42    3.52
 -21   2   5    0.57    2.31
 -21   2   6   36.88    4.56
 -21   2   7    1.34    2.31
  21  -2  -7    1.55    3.20
 -21   2   8    2.84    2.35
  21  -2  -8    2.63    3.45
 -21   2   9   -1.35    2.36
  21  -2  -9    1.25    3.54
 -21   2  10    6.50    2.37
  21  -2 -10    0.57    3.46
 -21   2  11    0.77    2.31
 -21   3   1    4.37    2.36
  21  -3  -1    2.06    1.34
  21  -3  -1    1.33    3.37
 -21   3   2   -0.08    1.36
 -21   3   2    0.48    2.28
  21  -3  -2   -0.16    1.35
  21  -3  -2    0.76    3.20
 -21   3   3    2.86    2.29
  21  -3  -3    1.10    3.41
  21  -3  -4    1.70    3.30
 -21   3   5   -1.30    2.27
 -21   3   6   -1.21    2.32
 -21   3   7   -0.72    2.34
  21  -3  -7   -1.84    3.58
 -21   3   8    5.63    2.42
  21  -3  -8    5.94    3.60
 -21   3   9    0.28    2.37
  21  -3  -9    2.63    3.65
 -21   3  10    4.38    2.39
  21  -3 -10    0.67    3.49
 -21   3  11   -0.22    2.34
 -21   4   1    6.09    2.46
  21  -4  -1    2.67    1.38
  21  -4  -1    2.06    3.64
 -21   4   2    5.10    1.48
 -21   4   2    3.96    2.45
  21  -4  -2    2.02    1.44
  21  -4  -2    7.45    3.51
 -21   4   3   15.90    2.73
  21  -4  -3    7.13    3.69
 -21   4   4   11.64    2.62
  21  -4  -4    9.44    3.59
 -21   4   7    2.73    2.37
  21  -4  -7    1.88    3.61
 -21   4   8    1.03    2.42
  21  -4  -8    1.04    3.38
 -21   4   9    2.61    2.40
  21  -4  -9   -1.59    3.54
 -21   4  10    3.59    2.52
  21  -4 -10    8.17    3.68
 -21   4  11   -0.38    2.44
 -21   5   1    2.27    1.47
 -21   5   1    4.09    2.46
  21  -5  -1    4.20    1.49
  21  -5  -1    6.44    3.74
 -21   5   2    0.64    2.42
  21  -5  -2    0.10    3.58
 -21   5   3   28.65    3.72
  21  -5  -3   22.48    4.63
 -21   5   4    2.52    2.41
  21  -5  -4    0.98    3.60
 -21   5   5    2.76    2.41
  21  -5  -7   17.74    4.16
 -21   5   8    4.72    2.50
  21  -5  -8    1.60    3.63
 -21   5   9    0.66    2.47
  21  -5  -9   -0.70    3.83
 -21   5  10   14.94    2.87
  21  -5 -10   11.27    3.98
 -21   6   1    2.31    2.52
  21  -6  -1    3.17    3.61
 -21   6   2   -1.15    2.45
  21  -6  -2   -1.26    3.82
 -21   6   3    4.96    2.42
  21  -6  -3    3.37    3.74
 -21   6   4    3.33    2.43
  21  -6  -4    5.07    3.77
 -21   6   5    0.77    2.38
 -21   6   6    2.29    2.46
 -21   6   7    6.21    2.62
  21  -6  -7    9.78    3.81
  21  -6  -8   -1.79    3.76
 -21   6   9   -0.26    2.47
  21  -6  -9    0.38    3.91
 -21   6  10    6.70    2.64
 -21   7   1    4.17    2.53
  21  -7  -1   -0.13    3.98
 -21   7   2    6.85    2.61
  21  -7  -2    6.11    3.93
 -21   7   3   18.87    3.17
  21  -7  -3   17.43    4.39
 -21   7   4    3.08    2.45
  21  -7  -4   -3.34    3.96
 -21   7   5   19.77    3.27
 -21   7   6   11.51    2.77
 -21   7   7    3.53    2.52
  21  -7  -7    3.70    3.97
 -21   7   8    0.44    2.54
  21  -7  -8    1.80    3.89
  21  -7  -9    0.59    4.09
 -21   7  10    1.64    2.52
 -21   8   1   -0.22    2.59
  21  -8  -1   -1.19    4.15
 -21   8   2    5.09    2.65
  21  -8  -2    5.85    4.22
 -21   8   3   47.77    5.65
  21  -8  -3   46.62    6.69
 -21   8   4    0.06    2.56
  21  -8  -4   -2.37    4.39
 -21   8   5    0.95    2.58
 -21   8   6    5.19    2.53
 -21   8   7   -0.05    2.50
  21  -8  -7   -1.75    4.33
 -21   8   8    3.41    2.56
  21  -8  -8    2.13    4.04
 -21   8   9    1.77    2.45
 -21   9   1    2.52    2.65
  21  -9  -1    0.02    4.29
 -21   9   2   -1.93    2.57
  21  -9  -2    4.45    4.30
 -21   9   3    6.32    2.68
  21  -9  -3   -0.60    4.17
 -21   9   4    0.52    2.55
  21  -9  -4    2.61    4.44
 -21   9   5    3.52    2.57
 -21   9   6   -0.07    2.57
 -21   9   7    4.69    2.56
  21  -9  -7    1.91    4.23
 -21   9   8    2.55    2.56
 -21   9   9    1.23    2.57
  21 -10  -1    4.30    4.17
 -21  10   2   -1.52    2.60
  21 -10  -2    0.81    4.47
 -21  10   3    7.91    2.68
  21 -10  -3    4.68    4.63
 -21  10   4    3.83    2.64
  21 -10  -4    8.22    4.77
 -21  10   5    1.03    2.60
 -21  10   6   -1.29    2.62
  21 -10  -6   -0.02    4.43
 -21  10   7    1.31    2.55
 -21  10   8    0.00    2.61
  21 -11  -1    4.17    4.61
  21 -11  -2   -3.51    4.30
 -21  11   3   14.63    3.09
  21 -11  -3   17.06    5.03
 -21  11   4    1.48    2.66
  21 -11  -4    2.31    4.76
 -21  11   5   -1.76    2.58
 -21  11   6    2.70    2.66
 -21  11   7    3.42    2.69
 -21  12   1    0.34    2.64
  21 -12  -1   -0.68    4.43
 -21  12   2   -3.27    2.59
  21 -12  -2    3.21    4.54
  21 -12  -3    4.06    4.62
 -21  12   4    0.56    2.65
  21 -12  -4    5.81    4.69
 -21  12   5    3.95    2.66
 -21  13   1    0.07    2.60
  21 -13  -1    0.92    4.63
 -21  13   2    5.00    2.70
 -21  13   3    3.96    2.68
 -20 -17   1    1.30    3.10
 -20 -16   1    7.92    3.18
 -20 -16   2   -2.24    3.29
 -20 -15   1    2.95    2.89
 -20 -15   1    4.66    3.10
 -20 -15   2   -0.11    3.30
 -20 -15   3    0.69    3.23
 -20 -14   1    3.74    2.74
 -20 -14   1    4.40    3.17
 -20 -14   2    8.20    2.93
 -20 -14   2    3.49    3.23
 -20 -14   3    0.96    3.10
 -20 -14   4    3.09    3.17
 -20 -13   1    5.10    2.66
 -20 -13   1    8.09    3.08
 -20 -13   2    0.10    2.64
 -20 -13   2   -0.64    3.10
 -20 -13   3    4.11    2.86
 -20 -13   3    2.29    3.05
 -20 -13   4    0.32    3.08
 -20 -13   5   -0.80    3.08
 -20 -12   1    0.49    2.39
 -20 -12   1    0.16    2.83
 -20 -12   2   15.70    3.07
 -20 -12   2   15.12    3.55
 -20 -12   3    2.24    2.68
 -20 -12   3    0.25    3.18
 -20 -12   4    5.16    2.92
 -20 -12   4    2.45    3.06
 -20 -12   5   12.27    3.57
 -20 -12   6   -1.22    3.12
 -20 -11   1   11.37    2.62
 -20 -11   1   13.70    3.07
 -20 -11   2    1.28    2.44
 -20 -11   2   -0.25    2.75
 -20 -11   3    3.74    2.55
 -20 -11   3   -1.79    2.89
 -20 -11   4   10.79    3.18
 -20 -11   4   22.94    3.59
 -20 -11   5    5.38    2.92
 -20 -11   5    4.91    3.12
 -20 -11   6    1.16    3.07
 -20 -11   7   -2.42    3.16
 -20 -10   1    3.85    2.16
 -20 -10   1    2.20    1.54
 -20 -10   1   12.72    4.64
 -20 -10   1    5.42    2.84
 -20 -10   2    4.92    2.34
 -20 -10   2    4.83    1.09
 -20 -10   2    5.05    2.97
 -20 -10   3    8.17    2.54
 -20 -10   3    5.18    2.95
 -20 -10   4    2.84    2.60
 -20 -10   4    0.31    2.81
 -20 -10   5   -0.52    2.77
 -20 -10   5    3.19    2.93
 -20 -10   6    6.32    3.05
 -20 -10   6    8.69    3.10
 -20 -10   7    5.69    3.14
 -20  -9   1    0.67    1.47
 -20  -9   1    0.11    2.87
 -20  -9   2   -2.36    2.14
 -20  -9   2   -0.03    1.52
 -20  -9   2    1.77    2.95
 -20  -9   3    0.89    2.32
 -20  -9   3    0.64    2.79
 -20  -9   4    2.03    2.47
 -20  -9   4    0.73    2.88
 -20  -9   5    1.67    2.63
 -20  -9   5    1.28    2.89
 -20  -9   6    3.08    2.77
 -20  -9   6    1.64    3.14
 -20  -9   7   -0.03    3.00
 -20  -8   1   -1.53    1.88
 -20  -8   1   -0.90    1.42
 -20  -8   1    0.22    1.63
 -20  -8   1   -0.18    2.67
 -20  -8   2   -0.95    1.49
 -20  -8   2    3.43    2.76
 -20  -8   3    4.85    2.21
 -20  -8   3   -0.06    2.84
 -20  -8   4   -1.36    2.32
 -20  -8   4    4.38    2.90
 -20  -8   5    7.42    2.63
 -20  -8   5    8.49    3.14
 -20  -8   6   13.69    2.97
 -20  -8   6   11.77    2.04
 -20  -8   6    9.94    3.32
 -20  -8   7    8.35    2.97
 -20  -8   7    6.57    3.10
 -20  -8   9    2.81    3.30
 -20  -7   1    3.27    1.82
 -20  -7   1    5.91    1.49
 -20  -7   1    4.99    1.80
 -20  -7   2   -0.05    1.47
 -20  -7   3    1.37    2.07
 -20  -7   3   -0.18    1.54
 -20  -7   3    3.06    1.66
 -20  -7   4    1.33    2.24
 -20  -7   4    1.63    1.64
 -20  -7   5    0.19    2.35
 -20  -7   5    0.32    1.59
 -20  -7   5    2.61    3.02
 -20  -7   6   46.46    5.15
 -20  -7   6   31.57    4.95
 -20  -7   6   49.89    5.59
 -20  -7   7   13.54    2.84
 -20  -7   7   10.74    2.20
 -20  -7   7   17.56    3.55
 -20  -7   9    4.49    3.31
 -20  -7  10    0.72    3.27
 -20  -6   1    3.17    1.73
 -20  -6   1    5.62    1.43
 -20  -6   1    4.44    1.82
 -20  -6   2   -0.65    1.79
 -20  -6   2    0.31    1.44
 -20  -6   2   -0.78    1.75
 -20  -6   3   -0.36    1.52
 -20  -6   4   31.50    3.79
 -20  -6   4   31.50    3.49
 -20  -6   4   24.15    3.52
 -20  -6   5   14.45    2.31
 -20  -6   6   21.70    2.74
 -20  -6   7    0.36    1.76
 -20  -6   8   -2.36    1.91
 -20  -6   9   -1.49    2.08
 -20  -6   9   -0.56    3.37
 -20  -6  10    5.78    3.29
 -20  -5   1   -0.89    1.55
 -20  -5   1    0.61    1.84
 -20  -5   2    1.74    1.72
 -20  -5   2    1.60    1.39
 -20  -5   2   -0.31    1.79
 -20  -5   3    2.04    1.49
 -20  -5   3    2.95    1.83
 -20  -5   4   42.01    4.67
  20   5  -4   40.94    4.75
 -20  -5   6    2.54    1.82
 -20  -5   7    8.36    2.03
 -20  -5   8    0.54    1.84
 -20  -5   9    1.60    2.06
 -20  -5  10    2.07    2.23
 -20  -5  11    1.48    2.42
 -20  -5  11    2.03    3.36
 -20  -4   1    5.54    2.00
 -20  -4   2   14.74    2.01
 -20  -4   2   15.82    2.42
  20   4  -2   11.98    2.04
 -20  -4   3   -0.97    1.44
 -20  -4   3    2.15    1.88
  20   4  -3   -0.22    1.48
 -20  -4   4   20.47    2.66
 -20  -4   4   22.17    2.88
  20   4  -4   18.82    2.69
 -20  -4   5   21.81    3.02
 -20  -4   7    2.79    1.88
 -20  -4   8    1.69    1.92
 -20  -4   9    2.15    2.01
 -20  -4  10    5.42    2.26
 -20  -4  11    5.66    2.48
 -20  -4  12    0.20    2.52
 -20  -3   1    7.99    2.11
  20   3  -1    5.86    1.43
  20   3  -1    3.36    2.78
 -20  -3   2    3.35    1.36
 -20  -3   2    2.34    1.94
  20   3  -2    3.61    1.40
  20   3  -2    3.50    2.89
 -20  -3   3   16.20    2.09
 -20  -3   3   16.54    2.51
  20   3  -3   10.89    2.11
  20   3  -3   15.03    3.29
 -20  -3   4   44.82    5.10
 -20  -3   4   51.37    5.28
  20   3  -4   44.19    5.13
 -20  -3   5   12.01    2.04
 -20  -3   5   10.71    2.31
  20   3  -5   13.33    2.14
 -20  -3   6    2.93    1.97
 -20  -3   8    0.51    1.99
 -20  -3   9    0.63    2.04
 -20  -3  10   12.11    2.52
 -20  -3  11   27.01    3.71
 -20  -3  12    0.15    2.53
 -20  -2   1    4.07    1.28
 -20  -2   1    4.53    2.08
  20   2  -1    3.15    1.34
  20   2  -1    7.46    2.80
 -20  -2   2    1.13    1.99
  20   2  -2   -0.01    1.36
  20   2  -2    0.76    2.92
 -20  -2   3    3.79    1.44
 -20  -2   3    3.27    2.01
  20   2  -3    3.86    1.52
  20   2  -3    2.09    2.79
 -20  -2   4    5.22    1.55
 -20  -2   4    8.39    2.04
  20   2  -4    2.78    1.63
  20   2  -4    1.85    3.05
 -20  -2   5    0.32    1.54
 -20  -2   5   -0.07    2.00
  20   2  -5   -0.61    1.63
 -20  -2   6   33.67    4.28
  20   2  -6   41.04    5.20
 -20  -2   7   10.04    2.30
 -20  -2   8   -0.15    2.01
 -20  -2  10    1.55    2.12
 -20  -2  11   -2.00    2.27
 -20  -2  12    1.86    2.44
 -20  -1   1   59.00    6.61
 -20  -1   1   66.46    6.89
  20   1  -1   59.29    6.62
  20   1  -1   78.31    7.25
 -20  -1   2    3.41    2.05
  20   1  -2    1.11    1.38
  20   1  -2    0.43    2.78
 -20  -1   3    4.13    1.45
 -20  -1   3    4.90    2.10
  20   1  -3    5.24    1.54
  20   1  -3    6.41    2.91
 -20  -1   4    3.71    1.49
 -20  -1   4    5.77    2.14
  20   1  -4    2.13    1.56
  20   1  -4    3.32    2.94
 -20  -1   5    8.44    1.79
 -20  -1   5    7.11    2.27
  20   1  -5    9.47    1.87
 -20  -1   6   31.63    4.21
  20   1  -6   39.87    4.99
 -20  -1   7    9.18    2.33
  20   1  -7    9.94    3.22
 -20  -1   8    8.06    2.26
  20   1  -8   10.12    3.47
 -20  -1   9    1.02    2.11
 -20  -1  11   12.75    2.65
 -20  -1  12    2.79    2.44
  20   0  -1    0.68    1.25
  20   0  -1    2.55    2.93
 -20   0   2    3.46    1.43
  20   0  -2    6.52    1.46
  20   0  -2    7.15    3.02
 -20   0   3   33.48    3.92
 -20   0   3   39.90    4.25
  20   0  -3   32.74    3.93
  20   0  -3   35.40    4.71
 -20   0   4   -0.10    1.45
 -20   0   4    2.17    2.16
  20   0  -4    1.42    1.52
  20   0  -4   -1.64    2.93
 -20   0   5    2.93    1.58
 -20   0   5    3.04    2.05
  20   0  -5    5.26    1.62
 -20   0   6   16.37    2.81
  20   0  -6   17.56    3.59
 -20   0   7   11.96    2.55
  20   0  -7   13.01    3.54
 -20   0   8    1.58    2.11
  20   0  -8   -1.89    3.36
 -20   0   9    0.69    2.14
  20   0  -9    6.97    3.23
 -20   0  10   21.41    3.12
  20   0 -10   18.16    3.96
 -20   0  12   -1.29    2.38
 -20   1   1   13.83    2.45
  20  -1  -1    9.05    1.69
  20  -1  -1   13.38    3.13
 -20   1   2    2.28    1.37
 -20   1   2    3.29    2.19
  20  -1  -2    3.86    1.37
  20  -1  -2    2.22    3.09
 -20   1   3    9.20    1.67
  20  -1  -3    7.94    1.68
  20  -1  -3    6.51    3.10
 -20   1   4    1.20    1.47
 -20   1   4    0.03    2.10
  20  -1  -4    0.11    1.47
  20  -1  -4    1.52    3.17
 -20   1   5   -0.15    1.52
 -20   1   5   -1.30    2.16
  20  -1  -5    1.10    1.53
 -20   1   6   17.62    2.93
  20  -1  -6   19.22    3.74
 -20   1   7   21.49    3.35
  20  -1  -7   26.81    4.15
 -20   1   8    4.47    2.24
  20  -1  -8    2.72    3.37
 -20   1   9    0.91    2.24
  20  -1  -9    1.49    3.47
 -20   1  10    3.12    2.24
  20  -1 -10   -0.21    3.49
 -20   1  11    0.30    2.31
  20  -1 -11   -0.64    3.54
 -20   1  12    3.40    2.41
  20  -1 -12    4.69    3.39
 -20   2   1    1.65    2.16
  20  -2  -1    2.31    1.27
  20  -2  -1    1.03    2.93
 -20   2   2    1.45    1.35
 -20   2   2    0.68    2.16
  20  -2  -2    0.09    1.34
  20  -2  -2    3.21    3.12
 -20   2   3    9.89    1.72
 -20   2   3    7.61    2.38
  20  -2  -3    8.51    1.72
  20  -2  -3   11.32    3.17
 -20   2   4    6.25    1.64
  20  -2  -4    6.33    1.64
  20  -2  -4    8.12    3.22
 -20   2   5    3.26    1.67
 -20   2   5    6.37    2.33
  20  -2  -5    7.32    1.67
 -20   2   6   33.95    4.35
  20  -2  -6   37.24    5.07
 -20   2   7   15.25    2.70
  20  -2  -7   10.11    3.61
 -20   2   8   17.82    2.82
  20  -2  -8    9.81    3.83
 -20   2   9    3.60    2.32
  20  -2  -9    1.89    3.33
 -20   2  10    0.77    2.24
  20  -2 -10    2.01    3.34
 -20   2  11    2.52    2.33
  20  -2 -11   -0.63    3.41
 -20   2  12    1.70    2.40
  20  -2 -12   -0.06    3.59
 -20   2  13    4.10    2.54
 -20   3   1    2.58    1.32
 -20   3   1    3.18    2.27
  20  -3  -1    0.62    1.28
  20  -3  -1   -0.55    3.15
 -20   3   2   -1.24    1.38
 -20   3   2   -2.95    2.18
  20  -3  -2   -0.72    1.37
  20  -3  -2   -1.22    3.12
 -20   3   3   59.45    6.27
 -20   3   3   61.72    6.54
  20  -3  -3   54.77    6.25
  20  -3  -3   57.77    7.02
 -20   3   4    2.98    1.57
 -20   3   4    4.29    2.30
  20  -3  -4    5.84    1.55
  20  -3  -4    5.85    3.41
 -20   3   5    1.50    1.58
  20  -3  -5    1.13    1.56
  20  -3  -6    2.61    3.21
 -20   3   7   10.69    2.58
  20  -3  -7   10.06    3.48
 -20   3   8    0.57    2.28
  20  -3  -8   -0.81    3.28
 -20   3   9    1.60    2.32
  20  -3  -9    3.59    3.52
 -20   3  10    8.27    2.55
  20  -3 -10   11.11    3.73
 -20   3  11    1.23    2.26
  20  -3 -11    0.87    3.47
 -20   3  12    0.35    2.40
  20  -3 -12    2.76    3.36
 -20   3  13   -3.35    2.47
 -20   4   1   29.05    3.28
 -20   4   1   31.46    3.84
  20  -4  -1   25.67    3.27
  20  -4  -1   31.45    4.50
 -20   4   2    0.67    1.43
 -20   4   2    0.87    2.27
  20  -4  -2    1.98    1.42
  20  -4  -2    1.09    3.41
 -20   4   3   17.95    2.63
 -20   4   3   27.91    3.20
  20  -4  -3   19.04    2.63
  20  -4  -3   25.10    4.01
 -20   4   4   -0.08    1.50
 -20   4   4   -2.28    2.26
  20  -4  -4    0.82    1.49
  20  -4  -4   -0.46    3.34
 -20   4   5    3.97    2.31
  20  -4  -6    9.17    3.49
  20  -4  -7   13.32    3.81
 -20   4   8    4.57    2.37
  20  -4  -8    1.32    3.41
 -20   4   9   -1.29    2.30
  20  -4  -9   -2.13    3.44
 -20   4  10    5.29    2.46
  20  -4 -10    4.10    3.73
 -20   4  11    3.19    2.32
  20  -4 -11    7.20    3.46
 -20   4  12   -0.19    2.43
  20  -4 -12   -1.20    3.55
 -20   5   1    6.30    1.67
 -20   5   1    8.62    2.54
  20  -5  -1   10.44    1.71
  20  -5  -1    7.18    3.46
 -20   5   2    5.30    1.52
 -20   5   2    4.69    2.44
  20  -5  -2    2.44    1.58
  20  -5  -2    5.66    3.47
 -20   5   3   14.28    2.29
 -20   5   3   22.39    2.93
  20  -5  -3   15.17    2.29
  20  -5  -3   18.99    3.93
 -20   5   4    5.38    1.70
 -20   5   4    6.03    2.33
  20  -5  -4    7.00    3.74
 -20   5   5    2.97    2.37
 -20   5   6    3.65    2.38
  20  -5  -6    7.92    3.53
 -20   5   7   -1.31    2.37
  20  -5  -7   -1.15    3.66
  20  -5  -8    3.64    3.44
 -20   5   9   -1.10    2.36
  20  -5  -9    3.68    3.64
 -20   5  10    6.88    2.48
  20  -5 -10    2.49    3.65
 -20   5  11    4.09    2.45
  20  -5 -11    4.20    3.76
 -20   5  12   -0.24    2.42
  20  -5 -12    2.39    3.80
 -20   6   1    9.00    1.94
 -20   6   1   17.34    2.80
  20  -6  -1   12.24    1.99
  20  -6  -1   15.55    3.73
 -20   6   2    0.04    1.49
 -20   6   2    3.04    2.41
  20  -6  -2    1.48    1.56
  20  -6  -2    2.62    3.52
 -20   6   3   24.37    3.58
 -20   6   3   35.73    4.11
  20  -6  -3   34.87    3.63
  20  -6  -3   30.50    4.94
 -20   6   4    2.19    2.35
  20  -6  -4    2.91    3.73
 -20   6   5   12.47    2.74
 -20   6   6    1.41    2.38
  20  -6  -6    3.84    3.65
 -20   6   7   35.86    4.62
  20  -6  -7   40.16    5.61
 -20   6   8    8.45    2.55
  20  -6  -8    8.41    3.67
  20  -6  -9    1.95    3.58
 -20   6  10   12.76    2.72
  20  -6 -10    8.61    4.10
 -20   6  11    2.72    2.44
  20  -6 -11   -3.50    3.86
 -20   6  12    0.45    2.38
 -20   7   1    4.03    1.62
 -20   7   1    5.38    2.48
  20  -7  -1    3.24    1.66
  20  -7  -1   12.65    3.73
 -20   7   2   23.17    3.00
 -20   7   2   25.90    3.58
  20  -7  -2   23.97    4.79
 -20   7   3    5.75    2.43
  20  -7  -3    1.57    3.83
 -20   7   4    5.48    2.50
  20  -7  -4    8.44    3.75
 -20   7   5    4.74    2.51
 -20   7   6   10.37    2.72
  20  -7  -6   14.78    3.99
 -20   7   7   49.32    5.66
  20  -7  -7   44.36    6.56
 -20   7   8    2.53    2.42
  20  -7  -8    0.22    3.80
 -20   7   9    0.57    2.41
  20  -7  -9   -0.41    3.97
  20  -7 -10    2.61    3.95
  20  -7 -11   -4.29    4.08
 -20   7  12    1.98    2.51
 -20   8   1    2.13    2.51
  20  -8  -1    1.88    3.68
 -20   8   2   27.89    3.81
  20  -8  -2   23.05    4.82
 -20   8   3   51.63    6.20
  20  -8  -3   58.46    7.10
 -20   8   4   14.41    2.86
  20  -8  -4   12.57    4.14
 -20   8   5    0.74    2.48
 -20   8   6    4.02    2.47
  20  -8  -6    0.83    3.91
 -20   8   7    1.69    2.50
  20  -8  -7    1.97    4.11
 -20   8   8   -0.17    2.42
  20  -8  -8   -0.22    3.96
 -20   8   9   -0.04    2.44
  20  -8  -9    1.20    3.94
 -20   8  10    3.67    2.47
  20  -8 -10    4.12    4.03
  20  -8 -11   -0.07    4.01
  20  -9  -1    1.80    3.84
 -20   9   2    3.74    2.56
  20  -9  -2    4.02    4.15
 -20   9   3   17.58    3.18
  20  -9  -3   21.51    4.49
 -20   9   4    3.47    2.50
  20  -9  -4    3.06    4.41
 -20   9   5    2.40    2.53
 -20   9   6    1.77    2.50
  20  -9  -6   -0.81    4.36
 -20   9   7   11.05    2.77
  20  -9  -7    9.37    4.29
 -20   9   8    2.02    2.53
  20  -9  -8    2.69    4.05
 -20   9   9    0.30    2.47
  20  -9  -9   -1.83    4.19
 -20   9  10   -0.48    2.50
  20  -9 -10    2.31    4.42
 -20   9  11    0.27    2.51
  20 -10  -1   -0.16    4.10
  20 -10  -2   -0.92    3.93
 -20  10   3    0.73    2.48
  20 -10  -3    0.17    4.12
 -20  10   4    6.46    2.62
  20 -10  -4    5.45    4.47
 -20  10   5    3.92    2.57
 -20  10   6    1.46    2.50
  20 -10  -6    0.67    4.51
 -20  10   7   10.27    2.70
  20 -10  -7    3.99    4.38
 -20  10   8   -1.24    2.57
  20 -10  -8    1.22    4.29
 -20  10   9    2.86    2.53
  20 -10  -9    0.11    4.55
 -20  10  10    4.14    2.58
 -20  11   1    0.10    2.52
  20 -11  -1   -0.62    4.34
 -20  11   2    2.22    2.56
  20 -11  -2    5.54    4.43
  20 -11  -3    5.63    4.50
 -20  11   4    5.47    2.68
  20 -11  -4    5.03    4.36
 -20  11   5    4.69    2.63
 -20  11   6    4.74    2.59
  20 -11  -6    3.87    4.34
 -20  11   7    0.83    2.51
  20 -11  -7   -2.94    4.61
 -20  11   8   -0.65    2.57
  20 -11  -8   -2.32    4.41
 -20  11   9    3.74    2.63
 -20  12   1    8.21    2.71
  20 -12  -1    3.74    4.56
 -20  12   2   -1.56    2.55
  20 -12  -2   -0.34    4.44
 -20  12   3   -0.44    2.50
  20 -12  -3    4.07    4.28
  20 -12  -4    0.56    4.45
 -20  12   5    5.02    2.70
 -20  12   6    0.94    2.58
  20 -12  -6    1.54    4.53
 -20  12   7    3.20    2.57
  20 -12  -7    4.70    4.87
 -20  12   8    0.36    2.60
 -20  13   1    3.41    2.58
  20 -13  -1    0.08    4.33
 -20  13   2    7.28    2.66
  20 -13  -2    3.11    4.71
 -20  13   3    1.12    2.61
  20 -13  -3    6.86    4.59
 -20  13   4   -0.50    2.58
  20 -13  -4   -0.42    4.74
 -20  13   7    2.30    2.63
 -20  14   1    1.29    2.64
  20 -14  -1   -1.91    4.30
 -20  14   2   10.42    2.85
  20 -14  -2    7.40    4.93
 -20  14   3    2.57    2.58
  20 -14  -3   -2.06    4.92
 -20  14   4    1.11    2.65
 -20  14   5   -0.86    2.61
 -19 -18   1    0.50    3.23
 -19 -18   2    0.49    3.32
 -19 -17   1    1.91    3.24
 -19 -17   2   -3.41    3.21
 -19 -17   3    1.28    3.21
 -19 -16   1    0.77    3.02
 -19 -16   1    4.40    3.01
 -19 -16   2    3.86    3.30
 -19 -16   3   -0.63    3.31
 -19 -16   4    1.02    3.37
 -19 -15   1    1.87    3.16
 -19 -15   2    4.00    3.01
 -19 -15   2    8.18    3.32
 -19 -15   3   -1.49    3.25
 -19 -15   4    1.80    3.03
 -19 -15   5    1.45    3.18
 -19 -14   1   -3.33    2.85
 -19 -14   2   -1.06    2.98
 -19 -14   3    5.92    3.01
 -19 -14   3    7.80    3.05
 -19 -14   4    2.95    3.12
 -19 -14   5    7.57    3.23
 -19 -14   6    5.69    3.30
 -19 -13   1    3.71    2.54
 -19 -13   1    2.44    2.77
 -19 -13   2    8.94    3.14
 -19 -13   3    4.55    2.93
 -19 -13   4   -1.63    2.95
 -19 -13   4    0.75    2.89
 -19 -13   5   -0.59    2.96
 -19 -13   6    9.86    3.39
 -19 -12   1    0.00    2.29
 -19 -12   1   -2.65    1.59
 -19 -12   1    5.01    2.81
 -19 -12   2    1.26    2.52
 -19 -12   2   -0.98    2.75
 -19 -12   3   -0.03    3.01
 -19 -12   4   17.11    3.62
 -19 -12   5   17.15    3.60
 -19 -12   5   20.95    3.71
 -19 -12   6    0.14    3.15
 -19 -11   1    1.29    2.20
 -19 -11   1    0.45    1.54
 -19 -11   1    6.50    7.23
 -19 -11   1   -0.61    2.81
 -19 -11   2    2.39    2.38
 -19 -11   2    3.29    1.62
 -19 -11   2    4.14    2.94
 -19 -11   3    2.51    2.53
 -19 -11   3    5.04    2.91
 -19 -11   4   -1.16    2.81
 -19 -11   5    1.65    3.03
 -19 -11   6    3.30    2.96
 -19 -11   6    0.20    3.00
 -19 -11   9    3.56    3.26
 -19 -10   1    8.76    1.73
 -19 -10   1    6.41    2.71
 -19 -10   2    0.14    2.23
 -19 -10   2   -1.77    1.54
 -19 -10   2   -0.60    0.78
 -19 -10   2   -1.03    2.64
 -19 -10   3   -0.80    2.34
 -19 -10   3    0.90    1.62
 -19 -10   3    0.46    2.66
 -19 -10   4    2.07    2.56
 -19 -10   4   13.53    6.44
 -19 -10   4    1.92    2.80
 -19 -10   5    3.86    3.01
 -19 -10   6   -0.11    2.78
 -19 -10   6   -3.12    3.11
 -19 -10   7    4.85    3.03
 -19 -10   9    6.38    3.44
 -19  -9   1    5.10    2.06
 -19  -9   1    7.48    1.60
 -19  -9   1   11.48    6.14
 -19  -9   1    4.73    2.79
 -19  -9   2    7.39    1.68
 -19  -9   2    3.84    2.80
 -19  -9   3    0.74    2.24
 -19  -9   3    0.23    1.56
 -19  -9   3   -2.05    2.84
 -19  -9   4   10.98    2.71
 -19  -9   4    2.21    7.62
 -19  -9   4   12.07    3.10
 -19  -9   5    3.77    2.91
 -19  -9   6    6.64    2.94
 -19  -9   7   -1.08    2.86
 -19  -9   9    1.33    3.28
 -19  -9  10    7.51    3.40
 -19  -8   1    0.95    1.83
 -19  -8   1    2.43    1.41
 -19  -8   1   -0.37    2.56
 -19  -8   2   18.78    2.86
 -19  -8   2   22.31    2.52
 -19  -8   2   14.96    2.48
 -19  -8   2   21.40    3.39
 -19  -8   3    0.21    1.55
 -19  -8   3   -0.24    1.42
 -19  -8   3   -0.09    2.63
 -19  -8   4   17.69    2.89
 -19  -8   4   15.56    2.42
 -19  -8   4   15.09    2.23
 -19  -8   4   22.77    3.40
 -19  -8   5    1.33    2.47
 -19  -8   5    5.19    2.95
 -19  -8   6    0.63    2.86
 -19  -8   7    2.47    2.75
 -19  -8   7    3.06    1.67
 -19  -8   8    6.12    2.97
 -19  -8   9   -2.63    3.13
 -19  -8  10    5.64    3.29
 -19  -8  11    8.51    3.29
 -19  -7   1    5.90    1.81
 -19  -7   1    5.26    1.50
 -19  -7   1    4.90    1.70
 -19  -7   2    2.08    1.87
 -19  -7   2    3.02    1.49
 -19  -7   2    3.19    1.38
 -19  -7   3    8.76    1.78
 -19  -7   4   -0.87    2.18
 -19  -7   4    0.31    1.60
 -19  -7   5    1.59    2.35
 -19  -7   5    3.28    1.68
 -19  -7   5    0.10    2.82
 -19  -7   6    6.58    2.38
 -19  -7   6    7.92    2.92
 -19  -7   9   -0.90    3.10
 -19  -7  10    0.76    3.27
 -19  -7  11    1.42    3.14
 -19  -6   1   27.15    3.49
 -19  -6   1   30.53    3.37
 -19  -6   1   29.16    3.52
 -19  -6   2   11.58    2.34
 -19  -6   2   14.93    2.09
 -19  -6   2   15.96    2.26
 -19  -6   3    1.37    1.93
 -19  -6   3    0.40    1.49
 -19  -6   3    2.82    1.63
 -19  -6   4   20.21    2.69
 -19  -6   5   11.16    2.06
 -19  -6   5   10.82    2.01
  19   6  -5   11.01    1.98
 -19  -6   6    3.96    1.68
 -19  -6   7    0.28    1.64
 -19  -6   8    4.00    1.87
 -19  -6   9    6.34    3.21
 -19  -6  10   10.61    2.41
 -19  -6  10   10.00    3.51
 -19  -6  11    4.04    3.16
 -19  -6  12    1.87    3.22
 -19  -5   1   22.21    2.74
 -19  -5   1   20.16    2.59
 -19  -5   1   21.47    2.85
 -19  -5   2   43.05    4.58
 -19  -5   2   38.83    4.68
 -19  -5   3    0.88    1.45
 -19  -5   3    0.00    1.69
  19   5  -3    0.55    1.38
 -19  -5   4    5.11    1.74
 -19  -5   4    9.42    1.91
  19   5  -4    7.36    1.78
 -19  -5   5    1.79    1.67
 -19  -5   5    3.77    1.74
  19   5  -5    1.38    1.65
 -19  -5   6    2.25    1.70
 -19  -5   7   -0.34    1.72
 -19  -5   8   21.84    2.91
 -19  -5   9    6.41    2.07
 -19  -5  10    1.49    1.82
 -19  -5  11    0.46    2.24
 -19  -5  11    4.01    3.19
 -19  -5  12    8.30    2.73
 -19  -5  12   17.26    3.57
 -19  -4   1    2.23    1.28
 -19  -4   1    5.90    1.84
 -19  -4   2    3.15    1.40
 -19  -4   2    4.13    1.80
  19   4  -2    4.45    1.46
 -19  -4   3   -0.27    1.40
 -19  -4   3   -2.51    1.75
  19   4  -3   -0.05    1.44
 -19  -4   4   16.27    2.35
 -19  -4   4   20.73    2.53
  19   4  -4   14.28    2.36
 -19  -4   5   16.36    2.40
 -19  -4   5   19.32    2.53
  19   4  -5   14.96    2.42
 -19  -4   6    3.57    1.74
 -19  -4   6    4.13    1.80
  19   4  -6    4.14    1.79
 -19  -4   8   16.61    2.57
 -19  -4   9   -0.26    1.88
 -19  -4  10    1.47    2.04
 -19  -4  11    4.66    2.36
 -19  -4  12    1.62    2.44
 -19  -4  13    0.90    2.64
 -19  -4  13   -2.23    3.25
 -19  -3   1    8.12    2.02
  19   3  -1    6.82    1.47
  19   3  -1    8.62    2.66
 -19  -3   2   52.43    5.40
 -19  -3   2   52.36    5.58
  19   3  -2   41.97    5.40
  19   3  -2   63.04    6.12
 -19  -3   3   37.30    4.06
 -19  -3   3   39.91    4.23
  19   3  -3   30.52    4.07
  19   3  -3   40.90    4.82
 -19  -3   4   45.31    4.95
 -19  -3   4   46.02    5.05
  19   3  -4   41.95    4.97
  19   3  -4   47.27    5.56
 -19  -3   5    6.69    1.75
 -19  -3   5    8.55    2.03
  19   3  -5    7.35    1.81
 -19  -3   6    7.17    1.83
 -19  -3   6    9.56    2.03
  19   3  -6    6.92    1.91
 -19  -3   7    1.31    1.72
 -19  -3   7    1.25    1.85
 -19  -3  10    9.21    2.28
 -19  -3  11    9.87    2.47
 -19  -3  12    4.58    2.50
 -19  -3  13    2.00    2.61
 -19  -2   1   26.85    3.22
  19   2  -1   21.88    2.84
  19   2  -1   27.95    3.83
 -19  -2   2   14.69    1.98
 -19  -2   2   16.15    2.45
  19   2  -2   11.89    2.01
  19   2  -2   15.61    3.08
 -19  -2   3   13.95    2.01
 -19  -2   3   14.40    2.37
  19   2  -3   11.81    2.07
  19   2  -3   19.18    3.16
 -19  -2   4    4.11    1.49
 -19  -2   4    2.85    1.93
  19   2  -4    3.32    1.57
  19   2  -4    5.09    2.79
 -19  -2   5    1.09    1.50
 -19  -2   5    0.00    1.88
  19   2  -5    1.42    1.62
 -19  -2   6   15.63    2.42
 -19  -2   6   19.24    2.66
  19   2  -6   16.40    2.49
  19   2  -6   18.07    3.42
 -19  -2   7    1.25    1.68
 -19  -2   7    0.21    1.93
 -19  -2   8   41.77    4.83
 -19  -2   9    1.60    1.98
 -19  -2  11    2.55    2.19
 -19  -2  12   -3.09    2.37
 -19  -2  13    3.99    2.60
 -19  -2  14    3.02    2.76
  19   1  -1   24.80    3.05
  19   1  -1   31.83    3.85
 -19  -1   2   -0.86    1.29
 -19  -1   2   -0.24    1.93
  19   1  -2   -0.75    1.34
  19   1  -2    0.87    2.77
 -19  -1   3   67.75    7.13
 -19  -1   3   76.32    7.30
  19   1  -3   58.27    7.14
  19   1  -3   72.14    7.64
 -19  -1   4    9.61    1.76
 -19  -1   4   13.03    2.26
  19   1  -4    6.70    1.77
  19   1  -4   11.39    3.03
 -19  -1   5    8.04    1.77
 -19  -1   5   10.52    2.17
  19   1  -5    7.75    1.82
 -19  -1   6    4.27    1.72
 -19  -1   6    5.24    2.10
  19   1  -6    5.61    1.75
  19   1  -6    8.71    2.97
 -19  -1   7    3.93    1.72
 -19  -1   7    5.09    2.07
  19   1  -7    7.56    3.09
 -19  -1   8    2.80    2.05
  19   1  -8    3.92    3.01
 -19  -1   9   -0.29    2.00
  19   1  -9   -0.46    2.86
 -19  -1  10    8.72    2.30
 -19  -1  12    3.67    2.38
 -19  -1  13    1.43    2.52
 -19  -1  14    4.33    2.76
 -19   0   1  161.05   16.42
  19   0  -1  146.07   16.24
  19   0  -1  188.62   16.67
 -19   0   2   26.40    3.35
  19   0  -2   30.60    3.38
  19   0  -2   36.26    4.16
 -19   0   3    1.48    1.36
  19   0  -3    0.95    1.41
  19   0  -3   -0.99    2.74
 -19   0   4    2.80    1.51
 -19   0   4    6.25    2.08
  19   0  -4    3.85    1.52
  19   0  -4    1.84    2.93
 -19   0   5   15.68    2.14
 -19   0   5   15.78    2.54
  19   0  -5   11.18    2.17
 -19   0   6    5.61    1.66
 -19   0   6    3.77    2.12
  19   0  -6    4.46    1.74
  19   0  -6    8.09    2.98
 -19   0   7    3.46    1.67
 -19   0   7    0.30    2.08
  19   0  -7    0.03    3.12
 -19   0   8   19.92    3.07
  19   0  -8   25.12    4.12
 -19   0   9    3.61    2.09
  19   0  -9    3.26    3.16
 -19   0  10    8.42    2.32
  19   0 -10    8.82    3.38
 -19   0  11    5.00    2.22
  19   0 -11    2.06    3.21
 -19   0  12    5.49    2.36
 -19   1   1    3.53    1.28
 -19   1   1    4.06    2.09
  19  -1  -1    3.41    1.29
  19  -1  -1    4.65    2.73
 -19   1   2    5.70    1.49
 -19   1   2    7.49    2.17
  19  -1  -2    6.36    1.49
  19  -1  -2    5.39    3.01
 -19   1   3   31.94    3.58
 -19   1   3   31.68    3.90
  19  -1  -3   27.38    3.57
  19  -1  -3   42.87    4.52
 -19   1   4    4.22    1.50
  19  -1  -4    4.32    1.53
  19  -1  -4    3.11    2.87
 -19   1   5    0.93    1.49
 -19   1   5    0.12    2.04
  19  -1  -5   -0.52    1.51
 -19   1   6    0.77    1.59
 -19   1   6    4.73    2.06
  19  -1  -6    0.59    1.61
  19  -1  -6    2.19    2.91
 -19   1   7  130.38   13.69
 -19   1   7  125.87   13.78
  19  -1  -7  136.46   14.18
 -19   1   8  111.08   12.06
  19  -1  -8  117.21   12.48
 -19   1   9    0.91    2.13
  19  -1  -9   -3.30    3.18
 -19   1  10   15.95    2.74
  19  -1 -10   15.13    3.76
 -19   1  11    0.05    2.15
  19  -1 -11    1.18    3.35
 -19   1  12   -1.05    2.26
  19  -1 -12    1.16    3.23
 -19   1  13    2.23    2.40
 -19   2   1   25.49    3.15
 -19   2   1   27.71    3.63
  19  -2  -1   27.93    3.15
  19  -2  -1   31.41    4.07
 -19   2   2   13.26    2.10
 -19   2   2   15.50    2.65
  19  -2  -2   16.87    2.10
  19  -2  -2   17.05    3.34
 -19   2   3    1.78    1.43
 -19   2   3    1.78    2.04
  19  -2  -3    0.62    1.38
  19  -2  -3    2.11    2.89
 -19   2   4    3.38    1.52
 -19   2   4    4.93    2.14
  19  -2  -4    2.64    1.49
  19  -2  -4    2.84    2.95
 -19   2   5    5.83    1.66
  19  -2  -5    4.21    1.62
 -19   2   6    0.94    1.57
 -19   2   6    2.55    2.11
  19  -2  -6    0.61    1.57
  19  -2  -6    0.23    3.03
 -19   2   7   11.57    2.20
 -19   2   7   15.44    2.60
  19  -2  -7   15.16    3.54
 -19   2   8    4.67    2.23
  19  -2  -8    4.38    3.32
 -19   2   9    4.23    2.25
  19  -2  -9    4.19    3.22
 -19   2  10    4.10    2.28
  19  -2 -10    8.92    3.54
 -19   2  11   -1.45    2.19
  19  -2 -11    5.11    3.18
 -19   2  12    0.81    2.29
  19  -2 -12    1.80    3.46
 -19   2  13   -1.84    2.34
  19  -2 -13   -0.67    3.32
 -19   2  14    3.61    2.60
  19  -2 -14    5.90    3.52
 -19   3   1    1.43    1.33
 -19   3   1    0.61    2.16
  19  -3  -1   -0.30    1.29
  19  -3  -1    0.35    3.11
 -19   3   2    5.95    1.50
 -19   3   2    8.07    2.26
  19  -3  -2    3.91    1.47
  19  -3  -2    8.29    3.09
 -19   3   3  106.27   12.09
 -19   3   3  121.69   12.27
  19  -3  -3  114.87   12.08
  19  -3  -3  134.68   12.55
 -19   3   4    2.82    1.57
 -19   3   4    3.22    2.15
  19  -3  -4    4.75    1.53
  19  -3  -4    1.34    3.14
 -19   3   5    6.81    1.79
 -19   3   5   12.91    2.35
  19  -3  -5    7.68    1.78
 -19   3   6   -0.23    1.61
  19  -3  -6   -0.08    1.60
  19  -3  -6    0.45    3.06
 -19   3   7    4.88    1.75
  19  -3  -7    3.87    3.24
 -19   3   8   15.32    2.71
  19  -3  -8   13.18    3.73
 -19   3   9   -0.25    2.21
  19  -3  -9    1.43    3.15
 -19   3  10    8.20    2.48
  19  -3 -10   12.38    3.54
 -19   3  11   -0.11    2.22
  19  -3 -11    1.43    3.53
 -19   3  12    1.91    2.30
  19  -3 -12    6.55    3.29
 -19   3  13   -0.47    2.38
  19  -3 -13   -3.35    3.57
 -19   3  14    2.17    2.52
  19  -3 -14    3.89    3.74
 -19   4   1   19.67    2.80
 -19   4   1   25.63    3.36
  19  -4  -1   25.51    2.83
  19  -4  -1   25.51    3.97
 -19   4   2   10.69    1.81
 -19   4   2   11.00    2.54
  19  -4  -2   10.32    1.79
  19  -4  -2   10.39    3.32
 -19   4   3   38.10    4.72
 -19   4   3   45.67    5.02
  19  -4  -3   44.10    4.73
  19  -4  -3   49.95    5.71
 -19   4   4    0.75    1.51
 -19   4   4   -1.00    2.15
  19  -4  -4   -0.12    1.51
  19  -4  -4    0.05    3.15
 -19   4   5   15.46    2.24
 -19   4   5   15.43    2.72
  19  -4  -5   12.62    2.17
 -19   4   6   11.58    2.17
 -19   4   6   14.85    2.63
  19  -4  -6   15.88    3.66
 -19   4   7   40.82    4.93
  19  -4  -7   42.47    5.52
  19  -4  -8   28.41    4.51
 -19   4   9    1.17    2.24
  19  -4  -9    0.09    3.20
 -19   4  10    7.54    2.45
  19  -4 -10    8.89    3.49
 -19   4  11    5.76    2.38
  19  -4 -11    4.25    3.41
 -19   4  12   -0.32    2.32
  19  -4 -12    0.88    3.34
 -19   4  13    0.79    2.43
  19  -4 -13   -0.93    3.70
 -19   4  14   23.57    3.58
  19  -4 -14   23.33    4.47
 -19   5   1    2.92    1.44
 -19   5   1    3.82    2.25
  19  -5  -1    3.46    1.45
  19  -5  -1    5.31    3.15
 -19   5   2    6.68    1.71
 -19   5   2   10.90    2.43
  19  -5  -2    9.10    1.71
  19  -5  -2   10.34    3.30
 -19   5   3    0.99    1.51
 -19   5   3    4.44    2.21
  19  -5  -3    0.61    1.50
  19  -5  -3   -0.67    3.45
 -19   5   4   10.57    1.91
 -19   5   4   13.04    2.46
  19  -5  -4    8.46    1.89
  19  -5  -4    6.84    3.55
 -19   5   5   16.85    2.66
 -19   5   5   25.24    3.18
  19  -5  -5   20.94    2.68
 -19   5   6   25.59    3.46
 -19   5   6   31.75    3.80
  19  -5  -6   31.27    4.60
 -19   5   7   10.11    2.60
  19  -5  -7   13.57    3.77
 -19   5   8   -0.97    2.31
  19  -5  -8    1.00    3.46
  19  -5  -9    9.12    3.51
 -19   5  10    3.08    2.31
  19  -5 -10    1.03    3.49
 -19   5  11    8.63    2.43
  19  -5 -11    5.08    3.60
 -19   5  12    0.83    2.33
  19  -5 -12    2.66    3.47
 -19   5  13    0.02    2.41
  19  -5 -13    1.28    3.49
 -19   5  14    7.78    2.58
  19  -5 -14    5.66    3.74
 -19   6   1    8.14    1.75
 -19   6   1   11.70    2.55
  19  -6  -1    8.94    1.77
  19  -6  -1    7.22    3.43
 -19   6   2    4.14    1.56
 -19   6   2    5.09    2.38
  19  -6  -2    2.97    1.60
  19  -6  -2    7.82    3.35
 -19   6   3   13.54    2.26
 -19   6   3   16.79    2.83
  19  -6  -3   17.08    2.30
  19  -6  -3   14.14    3.81
 -19   6   4   10.71    1.88
 -19   6   4    8.97    2.47
  19  -6  -4    7.91    1.92
  19  -6  -4    8.02    3.78
 -19   6   5   17.97    2.54
 -19   6   5   18.95    3.09
 -19   6   6    1.18    2.29
  19  -6  -6    3.97    3.76
 -19   6   7   23.32    3.46
  19  -6  -7   26.52    4.52
 -19   6   8   26.05    3.71
  19  -6  -8   27.70    4.74
 -19   6   9   18.52    3.10
  19  -6  -9   19.70    4.05
  19  -6 -10   26.72    4.61
  19  -6 -11    0.83    3.43
 -19   6  12    0.99    2.33
  19  -6 -12    2.99    3.61
 -19   6  13    2.07    2.44
  19  -6 -13   -0.13    3.85
 -19   6  14   -0.79    2.50
  19  -6 -14    1.45    3.70
 -19   7   1   11.15    1.86
 -19   7   1   10.03    2.59
  19  -7  -1    8.58    1.90
  19  -7  -1    5.66    3.74
 -19   7   2   13.77    2.18
 -19   7   2   19.82    2.89
  19  -7  -2   13.18    2.21
  19  -7  -2   10.22    3.77
 -19   7   3    9.83    1.82
 -19   7   3    7.30    2.55
  19  -7  -3    8.30    1.88
  19  -7  -3    4.39    3.79
 -19   7   4    0.02    1.63
 -19   7   4    3.34    2.33
  19  -7  -4    2.91    1.68
  19  -7  -4    2.54    3.74
 -19   7   5   -0.94    1.65
 -19   7   5    3.96    2.33
 -19   7   6    4.19    2.37
  19  -7  -6    4.65    3.69
 -19   7   7   60.58    6.72
  19  -7  -7   56.74    7.35
 -19   7   8   13.26    2.75
  19  -7  -8   10.70    4.06
 -19   7   9   -1.28    2.31
  19  -7  -9   -2.09    3.83
 -19   7  10    5.31    2.42
  19  -7 -10    2.82    3.88
  19  -7 -11    2.05    3.64
  19  -7 -12   -2.54    3.66
 -19   7  13    0.73    2.44
  19  -7 -13   -1.09    3.56
 -19   8   1    2.94    1.64
  19  -8  -1    3.32    1.65
  19  -8  -1    1.44    3.48
 -19   8   2   24.36    3.33
 -19   8   2   30.28    3.84
  19  -8  -2   29.41    3.39
  19  -8  -2   27.36    4.87
 -19   8   3    2.75    1.62
 -19   8   3    0.66    2.32
  19  -8  -3    2.64    3.55
 -19   8   4    9.66    1.98
 -19   8   4   12.70    2.61
  19  -8  -4    5.25    3.85
 -19   8   5    0.90    2.38
 -19   8   6   -0.53    2.31
  19  -8  -6    2.63    4.03
 -19   8   7    9.70    2.62
  19  -8  -7    7.16    4.15
 -19   8   8   -1.96    2.43
  19  -8  -8   -1.09    4.06
 -19   8   9    3.24    2.39
  19  -8  -9    3.52    4.06
 -19   8  10   -0.42    2.36
  19  -8 -10    2.06    4.06
 -19   8  11    6.24    2.52
  19  -8 -11   10.03    4.08
 -19   8  12    0.23    2.42
  19  -8 -12    0.01    3.81
  19  -8 -13    1.47    3.91
 -19   9   1    1.77    1.67
  19  -9  -1    0.05    1.71
  19  -9  -1   -1.44    3.77
 -19   9   2    8.38    1.91
  19  -9  -2   10.33    3.76
 -19   9   3   10.70    2.70
  19  -9  -3   17.56    4.20
 -19   9   4    4.52    2.46
  19  -9  -4    4.73    3.86
 -19   9   5   -3.59    2.50
 -19   9   6    0.05    2.37
  19  -9  -6    1.89    4.15
 -19   9   7   13.25    2.87
  19  -9  -7   14.41    4.42
 -19   9   8    8.08    2.63
  19  -9  -8    9.21    4.22
 -19   9   9    2.24    2.48
  19  -9  -9    3.62    4.15
 -19   9  10   -1.01    2.38
  19  -9 -10    1.76    4.02
 -19   9  11   -1.27    2.42
  19  -9 -11   -0.47    4.08
 -19   9  12   -0.07    2.37
  19  -9 -12   -1.62    4.30
 -19   9  13    0.30    2.46
 -19  10   1    9.67    2.64
  19 -10  -1    4.15    3.80
  19 -10  -2   11.20    4.17
  19 -10  -3    2.49    3.84
 -19  10   4   -1.31    2.47
 -19  10   5    1.38    2.47
 -19  10   6    0.03    2.42
  19 -10  -6    0.35    4.19
 -19  10   7   13.82    2.92
  19 -10  -7   18.23    4.48
 -19  10   8    2.34    2.49
  19 -10  -8    0.93    4.14
 -19  10   9    1.62    2.54
  19 -10  -9    1.64    4.38
 -19  10  10   -0.10    2.45
  19 -10 -10   -3.90    4.15
 -19  10  11   11.29    2.81
  19 -10 -11   12.80    4.47
 -19  10  12    4.32    2.51
  19 -10 -12   -1.40    4.14
 -19  11   1    1.30    2.50
  19 -11  -1   -0.45    4.03
 -19  11   2    0.38    2.43
  19 -11  -2   -0.17    3.91
 -19  11   3    1.22    2.42
  19 -11  -3    3.93    4.16
 -19  11   5    8.38    2.67
 -19  11   6    2.38    2.47
  19 -11  -6    2.35    4.34
 -19  11   7    8.43    2.66
  19 -11  -7    8.57    4.50
 -19  11   8    0.30    2.53
  19 -11  -8    2.46    4.51
 -19  11   9    8.09    2.64
  19 -11  -9    5.76    4.59
 -19  11  10   -0.37    2.49
  19 -11 -10    0.03    4.71
 -19  11  11    4.72    2.59
  19 -11 -11    4.66    4.48
 -19  12   1    1.78    2.53
  19 -12  -1    4.24    3.83
 -19  12   2    0.67    2.42
  19 -12  -2   -0.22    4.09
 -19  12   3   -0.06    2.50
  19 -12  -3    2.97    4.38
 -19  12   4    5.51    2.55
  19 -12  -6    5.82    4.14
 -19  12   7    4.76    2.57
  19 -12  -7    6.75    4.35
 -19  12   8   -2.14    2.59
  19 -12  -8   -1.39    4.26
 -19  12   9   11.93    2.83
  19 -12  -9    6.38    4.57
 -19  12  10    1.13    2.60
  19 -12 -10    5.24    4.62
 -19  12  11   -1.14    2.56
 -19  13   1    7.33    2.71
  19 -13  -1    7.37    4.17
 -19  13   2    2.58    2.57
  19 -13  -2    3.42    4.22
 -19  13   3    3.51    2.51
  19 -13  -3   -0.30    4.27
 -19  13   4    0.61    2.48
 -19  13   5    0.64    2.48
  19 -13  -6    1.22    4.65
  19 -13  -7    1.32    4.63
 -19  13   8    3.02    2.61
  19 -13  -8    3.38    4.53
 -19  13   9   -1.83    2.62
 -19  13  10   -0.25    2.57
 -19  14   1    2.65    2.61
  19 -14  -1   -2.71    4.22
 -19  14   2    2.65    2.59
  19 -14  -2    1.48    4.17
 -19  14   3    1.57    2.58
  19 -14  -3    2.97    4.27
 -19  14   4   -0.58    2.57
 -19  14   5   -1.07    2.51
 -19  14   6    0.63    2.50
  19 -14  -6    0.36    4.74
 -19  14   7   -3.42    2.56
  19 -14  -7   -0.23    4.56
 -19  15   1   -0.80    2.64
  19 -15  -1   -1.85    4.42
 -19  15   2   -1.69    2.62
  19 -15  -2    0.40    4.42
 -19  15   3    2.97    2.63
  19 -15  -3    0.20    4.58
 -19  15   4    0.16    2.59
 -19  15   5   -0.60    2.53
 -19  15   6    4.17    2.61
  19 -16  -1    1.36    4.38
 -18 -19   1   -0.79    3.22
 -18 -19   2   -1.13    3.32
 -18 -18   1    2.43    3.35
 -18 -18   2   -2.06    3.14
 -18 -18   3   -0.67    3.30
 -18 -17   1   -1.56    3.08
 -18 -17   1    1.26    2.93
 -18 -17   2    1.59    3.21
 -18 -17   3   13.28    3.47
 -18 -17   4    3.52    3.19
 -18 -16   1    1.84    2.92
 -18 -16   1    0.33    2.95
 -18 -16   2    2.74    3.10
 -18 -16   2    1.11    3.08
 -18 -16   3   17.81    3.82
 -18 -16   4    0.80    3.06
 -18 -16   5   -2.47    3.20
 -18 -15   1    1.10    2.79
 -18 -15   1   -0.51    2.90
 -18 -15   2    1.35    2.91
 -18 -15   2    1.05    3.08
 -18 -15   3    0.51    3.07
 -18 -15   3   -0.10    3.12
 -18 -15   4   -2.38    3.01
 -18 -15   5   -0.21    3.23
 -18 -15   6    0.63    3.30
 -18 -14   1    8.96    2.82
 -18 -14   1    8.62    2.96
 -18 -14   2    5.25    2.84
 -18 -14   2    5.99    2.96
 -18 -14   3   16.43    3.52
 -18 -14   3   20.35    3.73
 -18 -14   4    3.30    3.03
 -18 -14   4   -2.68    2.96
 -18 -14   5   -1.72    3.22
 -18 -14   6   -1.58    3.26
 -18 -13   1    9.14    2.65
 -18 -13   1    9.15    1.94
 -18 -13   1    5.27    2.90
 -18 -13   2    4.68    2.71
 -18 -13   2    7.36    2.85
 -18 -13   3    7.16    2.83
 -18 -13   3    5.33    2.87
 -18 -13   4    1.24    2.96
 -18 -13   4    0.82    2.96
 -18 -13   5   -0.69    3.00
 -18 -13   5    0.68    3.06
 -18 -13   6   -0.71    3.25
 -18 -13   8    3.67    3.49
 -18 -12   1    1.00    1.63
 -18 -12   1    2.45    2.62
 -18 -12   2    1.61    2.46
 -18 -12   2    2.04    1.67
 -18 -12   2    3.36    2.72
 -18 -12   3    1.65    2.65
 -18 -12   3    0.12    2.78
 -18 -12   4    3.50    2.74
 -18 -12   4    1.34    2.77
 -18 -12   5   -0.85    2.89
 -18 -12   5    1.73    2.83
 -18 -12   6    1.60    3.05
 -18 -12   6    1.37    3.17
 -18 -12   8    4.97    3.15
 -18 -12   9    3.03    3.15
 -18 -11   1   -0.64    1.52
 -18 -11   1   -2.45    2.72
 -18 -11   2   21.80    2.93
 -18 -11   2   26.96    3.78
 -18 -11   3   -0.94    2.46
 -18 -11   3   -0.17    1.65
 -18 -11   3    2.31    2.80
 -18 -11   4    6.21    2.66
 -18 -11   4    4.67    3.00
 -18 -11   5   -1.39    2.78
 -18 -11   5   -2.03    2.82
 -18 -11   6    3.28    2.92
 -18 -11   6   -0.06    2.88
 -18 -11   7   14.40    3.46
 -18 -11   8   -0.15    3.07
 -18 -11   9   17.29    3.66
 -18 -11  10    1.51    3.38
 -18 -10   1    1.08    2.07
 -18 -10   1    1.56    1.46
 -18 -10   1    2.12    2.65
 -18 -10   2    1.19    1.52
 -18 -10   2    1.54    2.66
 -18 -10   3    0.42    1.57
 -18 -10   3    1.10    2.57
 -18 -10   4   -0.90    2.51
 -18 -10   4    1.18    1.65
 -18 -10   4    1.57    2.68
 -18 -10   5   -0.81    2.67
 -18 -10   5    0.00    2.71
 -18 -10   6   -2.23    2.74
 -18 -10   6   -2.05    2.83
 -18 -10   7   13.06    3.25
 -18 -10   8    2.87    3.05
 -18 -10   8    4.48    3.17
 -18 -10   9    2.68    3.09
 -18 -10  10    0.93    3.23
 -18 -10  11    1.23    3.24
 -18  -9   1    1.15    1.88
 -18  -9   1    0.59    1.43
 -18  -9   1    1.77    2.63
 -18  -9   2    0.67    2.05
 -18  -9   2    2.83    1.50
 -18  -9   2    1.73    2.50
 -18  -9   3   -0.29    1.55
 -18  -9   3   -2.68    2.56
 -18  -9   4    1.05    2.36
 -18  -9   4    2.02    1.64
 -18  -9   4   -1.83    0.65
 -18  -9   4    1.08    2.74
 -18  -9   5    2.58    2.57
 -18  -9   5    4.46    1.80
 -18  -9   5    8.38    2.82
 -18  -9   6    1.84    2.65
 -18  -9   6   -7.18    3.73
 -18  -9   6    4.94    2.71
 -18  -9   7   -0.09    2.78
 -18  -9   8   19.55    3.55
 -18  -9   8   15.23    3.51
 -18  -9   9   -3.96    3.15
 -18  -9  10    2.81    3.25
 -18  -9  11    0.89    3.31
 -18  -8   1   -0.56    1.79
 -18  -8   1    0.50    1.36
 -18  -8   1    0.00    1.36
 -18  -8   1    1.74    2.58
 -18  -8   2   24.25    3.57
 -18  -8   2   28.19    3.34
 -18  -8   2   35.35    4.01
 -18  -8   3    0.41    2.05
 -18  -8   3   -0.14    1.49
 -18  -8   3   -1.22    1.32
 -18  -8   3    4.52    2.50
 -18  -8   4    0.97    1.59
 -18  -8   4    0.15    1.28
 -18  -8   4    3.08    2.76
 -18  -8   5   -3.27    2.38
 -18  -8   5    0.46    1.66
 -18  -8   5    0.08    1.26
 -18  -8   5   -1.58    2.71
 -18  -8   6   -0.44    2.48
 -18  -8   6    3.70    2.82
 -18  -8   7   -1.70    2.63
 -18  -8   8    6.93    2.91
 -18  -8   8    9.61    3.05
 -18  -8   9   -1.53    2.91
 -18  -8  10   13.55    3.37
 -18  -8  11    7.80    3.31
 -18  -8  12   -1.44    3.33
 -18  -7   1   16.58    2.36
 -18  -7   1   13.90    2.09
 -18  -7   2   26.10    3.31
 -18  -7   2   25.78    3.11
 -18  -7   3   -0.53    1.95
 -18  -7   3   -0.30    1.48
 -18  -7   3    1.18    1.41
 -18  -7   4    0.55    1.55
 -18  -7   4    0.14    2.47
 -18  -7   5    1.18    1.64
 -18  -7   5   -0.90    2.62
 -18  -7   6   12.81    2.10
 -18  -7   6    9.11    1.82
 -18  -7   6   11.94    3.05
 -18  -7   7   13.50    2.76
 -18  -7   8   20.82    3.02
 -18  -7   8   31.18    3.96
 -18  -7   9    4.90    3.18
 -18  -7  10    0.88    2.03
 -18  -7  10    4.76    3.16
 -18  -7  11    7.06    3.05
 -18  -7  12   -1.98    3.28
 -18  -7  13    1.83    3.06
 -18  -6   1   26.44    3.11
 -18  -6   1   24.36    2.94
 -18  -6   1   24.15    3.08
 -18  -6   2   -0.30    1.74
 -18  -6   2    0.61    1.39
 -18  -6   2    1.87    1.52
 -18  -6   3    2.97    1.85
 -18  -6   3    3.21    1.51
 -18  -6   3    2.04    1.52
 -18  -6   4    1.77    1.56
 -18  -6   4    4.32    1.53
 -18  -6   5    3.27    1.63
 -18  -6   6    0.63    1.71
 -18  -6   6   -0.06    1.51
  18   6  -6   -1.82    1.78
 -18  -6   7   -0.02    1.55
  18   6  -7    0.86    1.80
 -18  -6   8    0.96    2.88
 -18  -6   9   13.96    2.68
 -18  -6   9   26.77    3.78
 -18  -6  10    6.34    2.12
 -18  -6  10    6.16    3.16
 -18  -6  11    0.32    2.17
 -18  -6  11   -2.13    3.04
 -18  -6  12    3.73    3.32
 -18  -6  13    1.15    3.05
 -18  -5   1    1.55    1.54
 -18  -5   1    1.76    1.29
 -18  -5   1    1.21    1.65
 -18  -5   2   31.81    3.83
 -18  -5   2   36.73    3.94
 -18  -5   3    2.36    1.48
 -18  -5   3    3.55    1.61
  18   5  -3    3.17    1.52
 -18  -5   4    3.39    1.55
 -18  -5   4    2.54    1.59
  18   5  -4    2.23    1.60
 -18  -5   5    0.19    1.57
 -18  -5   5    1.73    1.56
 -18  -5   6   15.03    2.42
 -18  -5   6   17.39    2.35
 -18  -5   7   10.89    2.13
  18   5  -7   11.05    2.16
 -18  -5   8    6.04    1.83
 -18  -5   9   13.85    2.29
 -18  -5  10    1.58    2.05
 -18  -5  11   -1.52    3.18
 -18  -5  12   -1.61    2.35
 -18  -5  12    1.45    3.20
 -18  -5  13    3.55    2.59
 -18  -5  13    0.13    3.25
 -18  -5  14    4.15    3.27
 -18  -4   1    6.98    1.40
 -18  -4   1    5.51    1.85
  18   4  -1    4.92    1.44
  18   4  -1    9.71    2.41
 -18  -4   2    0.36    1.28
 -18  -4   2    0.27    1.66
  18   4  -2   -0.46    1.36
 -18  -4   3    0.58    1.38
 -18  -4   3   -0.14    1.67
  18   4  -3    0.86    1.39
 -18  -4   4    0.84    1.48
 -18  -4   4   -0.23    1.65
  18   4  -4    0.00    1.50
 -18  -4   5   -0.26    1.56
 -18  -4   5   -0.22    1.69
  18   4  -5    0.73    1.61
 -18  -4   6   53.72    5.67
 -18  -4   6   48.41    5.64
 -18  -4   7    2.97    1.77
 -18  -4   7    1.45    1.69
  18   4  -7    1.61    1.80
  18   4  -8    4.54    1.95
 -18  -4   9    2.54    1.86
 -18  -4  10    3.89    2.06
 -18  -4  11    1.67    2.21
 -18  -4  12    2.04    2.35
 -18  -4  13   -0.58    2.48
 -18  -4  13    3.61    3.10
 -18  -4  14    1.81    2.76
 -18  -4  14   -1.32    3.20
 -18  -3   1   27.91    3.15
 -18  -3   1   26.81    3.40
  18   3  -1   26.25    3.16
  18   3  -1   33.39    3.94
 -18  -3   2   16.96    2.19
 -18  -3   2   16.12    2.48
  18   3  -2   15.48    2.22
  18   3  -2   22.00    3.09
 -18  -3   3    0.67    1.36
 -18  -3   3   -0.33    1.70
  18   3  -3    0.25    1.40
  18   3  -3    1.13    2.61
 -18  -3   4    0.57    1.47
 -18  -3   4    2.64    1.75
  18   3  -4    2.86    1.53
 -18  -3   5   24.01    3.09
 -18  -3   5   26.57    3.21
  18   3  -5   25.53    3.14
 -18  -3   6    3.50    1.70
 -18  -3   6    6.34    1.82
 -18  -3   7   41.01    4.58
 -18  -3   7   37.10    4.56
  18   3  -7   41.74    4.62
 -18  -3   8    3.21    1.76
  18   3  -8    0.88    1.82
 -18  -3   9   36.80    4.34
 -18  -3  11    4.62    2.21
 -18  -3  12    4.17    2.34
 -18  -3  13   -1.64    2.47
 -18  -3  14   -1.22    2.61
 -18  -3  15    1.80    2.83
 -18  -3  15   -1.84    3.31
 -18  -2   1    2.63    1.19
  18   2  -1    5.79    2.62
 -18  -2   2   13.62    1.92
 -18  -2   2   12.76    2.30
  18   2  -2   13.40    1.97
  18   2  -2   16.50    3.01
 -18  -2   3    3.64    1.41
 -18  -2   3    3.97    1.84
  18   2  -3    4.50    1.51
  18   2  -3    7.55    2.76
 -18  -2   4    0.51    1.40
 -18  -2   4    1.92    1.81
  18   2  -4    0.31    1.50
 -18  -2   5   11.83    2.01
 -18  -2   5   14.85    2.26
  18   2  -5   10.86    2.06
 -18  -2   6   45.19    4.99
 -18  -2   6   45.68    5.08
  18   2  -6   40.44    5.61
 -18  -2   7    8.82    1.89
 -18  -2   7    7.89    2.02
  18   2  -7    4.41    2.76
 -18  -2   8    7.50    1.93
 -18  -2   8    6.96    1.95
  18   2  -8    4.90    1.92
 -18  -2   9   11.11    2.26
 -18  -2  10    0.09    1.93
 -18  -2  12    1.48    2.28
 -18  -2  13    2.98    2.54
 -18  -2  14   -1.01    2.62
 -18  -2  15    1.47    2.83
 -18  -1   1   17.52    2.35
 -18  -1   1   22.11    2.78
  18   1  -1   22.56    3.25
 -18  -1   2    0.41    1.24
  18   1  -2    1.24    1.30
  18   1  -2   -0.01    2.62
 -18  -1   3   93.21    9.91
  18   1  -3   92.67    9.91
  18   1  -3   99.86   10.30
 -18  -1   4    1.66    1.42
 -18  -1   4    2.51    1.86
  18   1  -4    2.68    1.48
 -18  -1   5   15.56    2.25
 -18  -1   5   14.05    2.48
  18   1  -5   16.72    2.27
 -18  -1   6    9.49    1.98
 -18  -1   6   12.24    2.30
  18   1  -6   16.73    3.18
 -18  -1   7   15.49    2.52
 -18  -1   7   17.83    2.67
  18   1  -7   23.22    3.42
 -18  -1   8    4.04    1.85
 -18  -1   8    6.91    2.05
  18   1  -8    8.90    1.92
  18   1  -8    4.92    2.98
 -18  -1   9    8.13    2.18
  18   1  -9   11.42    2.11
  18   1  -9    8.07    3.20
 -18  -1  10    2.95    1.99
 -18  -1  11    0.16    2.05
 -18  -1  14    2.76    2.60
 -18  -1  15   -0.97    2.74
 -18   0   1    0.50    1.19
 -18   0   1    0.85    1.86
  18   0  -1   -0.64    1.19
  18   0  -1    1.79    2.46
 -18   0   2    4.38    1.39
 -18   0   2    6.03    1.96
  18   0  -2    6.22    1.42
  18   0  -2    8.72    2.61
 -18   0   3   30.84    3.66
 -18   0   3   33.86    3.90
  18   0  -3   31.85    3.66
  18   0  -3   34.10    4.33
 -18   0   4    1.48    1.43
  18   0  -4    1.19    1.45
 -18   0   5    7.72    1.74
 -18   0   5   11.18    2.17
  18   0  -5    8.47    1.77
 -18   0   6   13.47    2.13
 -18   0   6   14.12    2.42
  18   0  -6   11.00    3.09
 -18   0   7    5.73    1.83
 -18   0   7    7.82    2.11
  18   0  -7    8.74    2.93
 -18   0   8   39.64    4.25
 -18   0   8   37.05    4.34
  18   0  -8   29.26    4.23
  18   0  -8   46.04    4.95
 -18   0   9   31.26    3.84
  18   0  -9   29.25    3.75
  18   0  -9   33.40    4.52
 -18   0  10    0.97    2.04
  18   0 -10    1.80    2.95
 -18   0  11    1.84    2.09
  18   0 -11    5.06    3.32
 -18   0  12    2.55    2.19
 -18   0  13    0.61    2.35
 -18   0  15    0.77    2.75
 -18   1   1   16.37    2.22
 -18   1   1   23.58    2.76
  18  -1  -1   16.37    2.21
  18  -1  -1   19.42    3.21
 -18   1   2    5.97    1.49
 -18   1   2    7.21    2.09
  18  -1  -2    8.40    1.49
  18  -1  -2    8.62    2.70
 -18   1   3   -0.93    1.37
 -18   1   3    1.81    1.92
  18  -1  -3    1.51    1.33
  18  -1  -3    2.47    2.62
 -18   1   4   -0.57    1.40
 -18   1   4   -2.02    1.93
  18  -1  -4    0.95    1.40
 -18   1   5   37.92    4.29
  18  -1  -5   38.06    4.30
 -18   1   6    1.53    1.54
 -18   1   6    2.28    1.97
  18  -1  -6   -0.01    2.76
 -18   1   7    0.67    1.60
 -18   1   7    0.50    1.99
  18  -1  -7    0.27    2.91
 -18   1   8   11.89    2.36
 -18   1   8   20.24    2.63
  18  -1  -8   13.95    2.36
  18  -1  -8   17.36    3.40
 -18   1   9   40.87    4.77
  18  -1  -9   37.18    4.64
  18  -1  -9   47.54    5.37
 -18   1  10    5.81    2.14
  18  -1 -10    5.27    3.22
 -18   1  11    3.62    2.19
  18  -1 -11    2.68    3.16
 -18   1  12    1.60    2.21
  18  -1 -12    2.97    3.26
 -18   1  13    2.17    2.33
  18  -1 -13    2.87    3.21
 -18   1  14    2.36    2.52
 -18   2   1    3.20    1.27
 -18   2   1    1.68    2.03
  18  -2  -1    2.78    1.24
  18  -2  -1    2.92    2.84
 -18   2   2   40.76    4.48
 -18   2   2   41.80    4.77
  18  -2  -2   40.33    4.48
  18  -2  -2   39.81    5.09
 -18   2   3    4.53    1.45
 -18   2   3    4.06    2.01
  18  -2  -3    5.92    1.45
  18  -2  -3    0.39    2.72
 -18   2   4   22.26    2.96
 -18   2   4   24.95    3.25
  18  -2  -4   25.66    2.94
 -18   2   5    7.66    1.78
 -18   2   5   11.54    2.26
  18  -2  -5    9.91    1.80
 -18   2   6    1.24    1.55
  18  -2  -6    3.26    2.88
 -18   2   7   50.56    5.90
  18  -2  -7   63.41    6.55
 -18   2   8    8.79    1.98
 -18   2   8   10.11    2.30
  18  -2  -8    9.67    1.99
  18  -2  -8    8.84    3.14
 -18   2   9   27.76    3.46
  18  -2  -9   22.71    3.25
  18  -2  -9   29.48    4.29
 -18   2  10   13.50    2.51
  18  -2 -10    8.46    3.45
 -18   2  11    8.98    2.35
  18  -2 -11    9.59    3.46
 -18   2  12   22.53    3.35
  18  -2 -12   26.35    4.33
 -18   2  13    0.24    2.27
  18  -2 -13    3.89    3.20
 -18   2  14    6.24    2.53
  18  -2 -14    6.84    3.42
 -18   2  15   -0.50    2.62
 -18   3   1   15.17    2.00
 -18   3   1   18.78    2.61
  18  -3  -1   12.04    1.97
  18  -3  -1   14.51    3.21
 -18   3   2   15.20    2.27
 -18   3   2   21.51    2.80
  18  -3  -2   16.82    2.28
  18  -3  -2   21.97    3.49
 -18   3   3    3.62    1.51
 -18   3   3    3.23    2.06
  18  -3  -3    6.51    1.48
  18  -3  -3    6.28    2.96
 -18   3   4   12.08    1.95
 -18   3   4   14.71    2.42
  18  -3  -4    9.64    1.88
 -18   3   5   22.09    3.01
 -18   3   5   29.41    3.32
  18  -3  -5   23.48    2.99
 -18   3   6    6.22    1.81
 -18   3   6   10.32    2.25
  18  -3  -6    9.85    3.00
 -18   3   7    1.73    1.64
 -18   3   7   -0.43    2.11
  18  -3  -7    2.04    1.67
  18  -3  -7    1.09    3.09
 -18   3   8   -1.44    1.72
  18  -3  -8    3.26    1.72
  18  -3  -8    1.81    2.99
 -18   3   9   11.82    2.38
  18  -3  -9    7.59    2.02
  18  -3  -9   11.20    3.28
 -18   3  10    1.18    2.16
  18  -3 -10    1.02    3.07
 -18   3  11    2.25    2.18
  18  -3 -11    1.82    3.33
  18  -3 -12   -0.19    3.14
 -18   3  13    0.16    2.26
  18  -3 -13    0.28    3.31
 -18   3  14   -1.70    2.45
  18  -3 -14   -2.14    3.56
 -18   3  15   -0.23    2.62
 -18   4   1    8.90    1.66
 -18   4   1   10.19    2.28
  18  -4  -1    8.55    1.67
  18  -4  -1   13.64    3.23
 -18   4   2    2.51    1.38
 -18   4   2    2.62    2.08
  18  -4  -2    1.11    1.40
  18  -4  -2    2.00    2.90
 -18   4   3   40.98    4.65
 -18   4   3   43.39    4.91
  18  -4  -3   42.48    4.64
  18  -4  -3   39.41    5.39
 -18   4   4    1.26    1.51
 -18   4   4   -0.43    2.04
  18  -4  -4    0.92    1.50
 -18   4   5    4.46    1.65
 -18   4   5    4.75    2.17
  18  -4  -5    4.68    1.61
 -18   4   6    7.18    1.88
 -18   4   6   11.99    2.35
  18  -4  -6    7.53    3.19
 -18   4   7    6.68    1.85
 -18   4   7    9.16    2.25
  18  -4  -7    4.63    1.80
  18  -4  -7    9.87    3.18
 -18   4   8    2.22    2.17
  18  -4  -8    2.78    1.70
  18  -4  -8    0.07    3.09
  18  -4  -9   -0.27    3.19
 -18   4  10    1.73    2.22
  18  -4 -10    1.76    3.27
 -18   4  11    4.01    2.25
  18  -4 -11    1.36    3.25
 -18   4  12    3.33    2.25
  18  -4 -12    3.23    3.31
 -18   4  13    1.29    2.30
  18  -4 -13   -3.15    3.24
 -18   4  14   -0.99    2.35
  18  -4 -14    1.22    3.42
 -18   4  15    0.66    2.53
 -18   5   1   14.29    1.93
 -18   5   1   11.72    2.58
  18  -5  -1   11.17    1.93
  18  -5  -1   13.54    3.27
 -18   5   2   14.94    2.02
 -18   5   2   14.21    2.61
  18  -5  -2   10.50    1.98
  18  -5  -2   12.56    3.44
 -18   5   3   29.99    3.91
 -18   5   3   36.60    4.25
  18  -5  -3   37.21    3.94
  18  -5  -3   36.77    4.85
 -18   5   4   -0.85    1.51
 -18   5   4    1.09    2.12
  18  -5  -4    0.19    1.53
 -18   5   5   15.24    2.37
 -18   5   5   18.60    2.79
 -18   5   6   41.95    4.89
 -18   5   6   43.68    5.09
  18  -5  -6   47.01    5.68
 -18   5   7    0.94    1.69
 -18   5   7    1.09    2.12
  18  -5  -7    0.06    1.70
  18  -5  -7    3.61    3.20
 -18   5   8    2.07    2.22
  18  -5  -8    2.38    1.71
  18  -5  -8    1.77    3.18
 -18   5   9   -0.40    2.16
  18  -5  -9   -0.90    3.21
  18  -5 -10    0.42    3.27
  18  -5 -11    9.74    3.41
 -18   5  12    5.42    2.43
  18  -5 -12   10.78    3.51
 -18   5  13    1.64    2.34
  18  -5 -13    1.22    3.57
 -18   5  14    4.80    2.44
  18  -5 -14    4.95    3.52
 -18   5  15   -1.87    2.53
 -18   6   1   -0.21    1.46
 -18   6   1   -0.05    2.20
  18  -6  -1    0.36    1.48
  18  -6  -1   -1.03    3.01
 -18   6   2    2.92    1.52
 -18   6   2    5.78    2.21
  18  -6  -2    2.76    1.59
  18  -6  -2    4.83    3.36
 -18   6   3   15.91    2.42
 -18   6   3   21.26    2.92
  18  -6  -3   16.95    2.44
  18  -6  -3   20.27    3.74
 -18   6   4    8.81    1.87
 -18   6   4   10.74    2.41
 -18   6   5    1.66    1.63
 -18   6   5    1.57    2.19
 -18   6   6    1.60    1.66
 -18   6   6   -0.52    2.18
  18  -6  -6    1.65    1.67
  18  -6  -6   -1.40    3.37
 -18   6   7    1.40    2.20
  18  -6  -7    3.47    1.72
  18  -6  -7    0.86    3.33
 -18   6   8    4.36    2.24
  18  -6  -8    2.60    1.78
  18  -6  -8    1.81    3.65
 -18   6   9   -0.27    2.23
  18  -6  -9    2.23    3.34
 -18   6  10    1.98    2.26
  18  -6 -10   -0.73    3.42
  18  -6 -11   11.00    3.64
  18  -6 -12   -1.05    3.61
 -18   6  13    1.93    2.29
  18  -6 -13   -0.21    3.56
 -18   6  14    3.00    2.46
  18  -6 -14    1.47    3.56
 -18   6  15    2.76    2.51
 -18   7   1   13.85    2.14
  18  -7  -1   14.91    2.15
  18  -7  -1   12.42    3.51
 -18   7   2   10.09    1.93
 -18   7   2   11.65    2.57
  18  -7  -2   11.37    1.97
  18  -7  -2   11.30    3.43
 -18   7   3    0.53    1.56
 -18   7   3    2.47    2.26
  18  -7  -3    1.14    3.46
 -18   7   4    8.09    1.90
 -18   7   4   11.30    2.44
 -18   7   5    2.12    1.64
 -18   7   5    0.99    2.23
  18  -7  -5   -0.24    1.72
 -18   7   6    1.97    1.70
 -18   7   6    1.32    2.31
  18  -7  -6    2.57    1.74
  18  -7  -6    0.63    3.45
 -18   7   7   -1.33    2.22
  18  -7  -7   -0.22    1.77
  18  -7  -7    5.08    3.51
 -18   7   8   -1.91    2.28
  18  -7  -8    3.07    3.54
 -18   7   9   -1.06    2.28
  18  -7  -9    1.60    3.67
 -18   7  10    4.18    2.29
  18  -7 -10    4.26    3.63
 -18   7  11   -3.49    2.30
  18  -7 -11   -2.00    3.50
 -18   7  12    4.57    2.41
  18  -7 -12    2.69    3.77
  18  -7 -13   -4.51    3.63
 -18   7  14    0.13    2.48
  18  -7 -14    2.56    3.54
 -18   7  15   -1.77    2.50
 -18   8   1   17.30    2.36
  18  -8  -1   16.10    2.36
  18  -8  -1   12.79    3.73
 -18   8   2   10.77    1.93
  18  -8  -2    8.57    3.47
 -18   8   3   13.55    2.27
 -18   8   3   17.27    2.85
  18  -8  -3   15.79    3.76
 -18   8   4   12.42    2.03
 -18   8   4    9.43    2.56
  18  -8  -4    9.63    2.07
 -18   8   5    0.91    1.70
 -18   8   5    1.96    2.32
  18  -8  -5    1.54    1.79
 -18   8   6   10.85    2.48
  18  -8  -6    8.54    2.04
  18  -8  -6    7.02    3.68
 -18   8   7   26.75    3.75
  18  -8  -7   30.69    4.68
 -18   8   8    0.21    2.30
  18  -8  -8    0.74    3.73
 -18   8   9    6.63    2.47
  18  -8  -9   11.10    3.84
 -18   8  10    2.60    2.30
  18  -8 -10   -1.08    3.72
 -18   8  11   10.91    2.66
  18  -8 -11   13.21    4.09
 -18   8  12    0.90    2.36
  18  -8 -12   -0.38    3.70
 -18   8  13    0.54    2.35
  18  -8 -13    1.91    3.96
  18  -8 -14   -0.01    4.00
 -18   8  15   -2.15    2.48
 -18   9   1   -0.44    1.62
 -18   9   1    0.75    2.34
  18  -9  -1    1.80    3.32
 -18   9   2    3.06    1.70
  18  -9  -2    2.53    3.63
 -18   9   3    1.35    1.68
  18  -9  -3    2.99    1.73
  18  -9  -3    1.12    3.61
 -18   9   4   11.55    2.27
 -18   9   4   17.01    2.83
  18  -9  -4   15.01    2.31
 -18   9   5    1.51    2.37
  18  -9  -5    0.96    1.82
 -18   9   6    1.90    2.36
  18  -9  -6    1.62    3.71
 -18   9   7    2.49    2.34
  18  -9  -7    4.04    3.84
 -18   9   8    2.02    2.35
  18  -9  -8    0.92    4.01
 -18   9   9    0.00    2.40
  18  -9  -9    6.11    4.05
 -18   9  10    2.27    2.40
  18  -9 -10   -2.69    3.95
 -18   9  11    0.34    2.39
  18  -9 -11    4.28    4.17
 -18   9  12    3.13    2.44
  18  -9 -12    5.96    3.91
 -18   9  13    1.83    2.34
  18  -9 -13    1.14    4.09
 -18   9  14   -0.10    2.37
  18  -9 -14   -1.80    3.91
 -18  10   1    2.82    1.76
 -18  10   1    3.48    2.46
  18 -10  -1    1.90    1.73
  18 -10  -1    3.26    3.65
 -18  10   2    3.60    1.77
 -18  10   2    6.38    2.46
  18 -10  -2    1.25    1.76
  18 -10  -2    3.25    3.53
 -18  10   3    6.87    2.43
  18 -10  -3    4.23    1.91
  18 -10  -3   10.45    3.73
  18 -10  -4   -0.74    1.83
 -18  10   5    3.01    2.48
  18 -10  -5    4.12    3.67
 -18  10   6    6.80    2.53
  18 -10  -6    4.96    3.85
 -18  10   7    3.87    2.40
  18 -10  -7    3.14    4.10
 -18  10   8    5.52    2.51
  18 -10  -8    5.60    4.20
 -18  10   9    2.46    2.40
  18 -10  -9   -5.20    4.02
 -18  10  10   -0.40    2.42
  18 -10 -10   -1.75    4.24
 -18  10  11   -0.60    2.41
  18 -10 -11   -0.93    4.00
 -18  10  12    4.39    2.41
  18 -10 -12    4.15    4.05
 -18  10  13    4.65    2.45
  18 -10 -13    5.67    4.12
 -18  10  14    6.78    2.61
  18 -10 -14    2.29    4.30
 -18  11   1    3.18    2.55
  18 -11  -1    2.61    1.80
  18 -11  -1    5.91    3.81
 -18  11   2    1.24    2.40
  18 -11  -2    1.97    1.77
  18 -11  -2    5.35    3.63
 -18  11   3    9.18    2.66
  18 -11  -3    7.54    3.85
 -18  11   4    0.49    2.43
  18 -11  -5    3.64    3.87
  18 -11  -6    5.85    3.86
 -18  11   7    4.51    2.44
  18 -11  -7    0.13    4.04
 -18  11   8    1.42    2.45
  18 -11  -8    2.22    4.25
 -18  11   9    0.83    2.43
  18 -11  -9    2.46    4.16
 -18  11  10    0.19    2.40
  18 -11 -10    4.40    4.47
 -18  11  11    1.24    2.52
  18 -11 -11    5.23    4.27
 -18  11  12    1.10    2.46
  18 -11 -12    2.18    4.48
 -18  11  13    1.00    2.48
  18 -11 -13    3.67    4.32
 -18  12   1    3.80    2.56
  18 -12  -1    1.85    3.63
 -18  12   2   -0.60    2.45
  18 -12  -2    2.51    3.64
 -18  12   3   -0.80    2.39
  18 -12  -3    2.13    3.79
 -18  12   4   27.87    3.89
 -18  12   5   12.14    2.81
  18 -12  -5   11.99    4.36
  18 -12  -6    0.17    4.37
  18 -12  -7   -0.81    4.27
 -18  12   8    5.27    2.54
  18 -12  -8   -1.68    4.25
 -18  12   9    0.00    2.48
  18 -12  -9   -1.35    4.18
 -18  12  10    2.71    2.51
  18 -12 -10    3.70    4.60
 -18  12  11    4.61    2.54
  18 -12 -11    4.10    4.48
 -18  12  12    6.22    2.61
  18 -12 -12    1.00    4.79
 -18  12  13    4.31    2.65
 -18  13   1   10.44    2.78
  18 -13  -1    9.14    3.83
 -18  13   2   -0.05    2.47
  18 -13  -2   -2.50    3.78
 -18  13   3    0.88    2.48
  18 -13  -3   -0.11    3.92
 -18  13   4    3.09    2.50
 -18  13   5    1.03    2.44
  18 -13  -5   -1.86    4.31
 -18  13   6    2.88    2.51
  18 -13  -6    4.00    4.32
 -18  13   7   -1.13    2.54
  18 -13  -7    0.16    4.39
  18 -13  -8   -0.32    4.26
 -18  13   9    6.57    2.62
  18 -13  -9    1.98    4.40
 -18  13  10   -0.30    2.50
  18 -13 -10   -2.86    4.54
 -18  13  11    2.06    2.51
  18 -13 -11   -0.02    4.63
 -18  13  12    5.08    2.66
 -18  14   1    0.50    2.59
  18 -14  -1    1.40    4.09
 -18  14   2    5.00    2.64
  18 -14  -2    7.05    4.17
 -18  14   3    3.70    2.60
  18 -14  -3    6.18    4.07
 -18  14   4    5.31    2.59
 -18  14   5    0.71    2.53
  18 -14  -5    1.89    4.39
 -18  14   6   -1.17    2.51
  18 -14  -6    0.75    4.22
 -18  14   7   -0.97    2.45
  18 -14  -7   -2.57    4.28
 -18  14   8    1.57    2.51
  18 -14  -8   -2.39    4.41
  18 -14  -9    3.29    4.75
 -18  14  10   -0.42    2.55
  18 -14 -10   -1.62    4.86
 -18  14  11    3.87    2.58
 -18  15   1    1.97    2.69
  18 -15  -1    1.22    3.97
 -18  15   2    0.11    2.52
  18 -15  -2    0.49    4.04
 -18  15   3    4.97    2.59
  18 -15  -3    3.46    4.24
 -18  15   4    4.40    2.56
 -18  15   5   -0.04    2.52
  18 -15  -5   -0.35    4.39
 -18  15   6    0.99    2.48
  18 -15  -6   -2.75    4.57
 -18  15   7    3.14    2.61
  18 -15  -7    0.52    4.46
 -18  15   8    2.93    2.50
  18 -15  -8    1.21    4.62
 -18  15   9   -0.06    2.51
 -18  16   1    2.47    2.78
  18 -16  -1    2.00    3.99
 -18  16   2    4.25    2.64
  18 -16  -2    5.98    4.44
 -18  16   3    2.85    2.55
  18 -16  -3    3.01    4.47
 -18  16   4    4.65    2.57
 -18  16   5    1.94    2.49
  18 -16  -5   -1.69    4.53
 -18  16   6    0.32    2.56
  18 -16  -6    1.20    4.45
 -18  16   7    1.44    2.55
 -18  17   1    0.71    2.76
  18 -17  -1   -0.65    4.30
 -18  17   2   -1.03    2.61
  18 -17  -2    0.29    4.33
 -17 -20   1    1.05    3.42
 -17 -19   1   16.98    3.62
 -17 -19   2    0.74    3.35
 -17 -19   3    4.06    3.44
 -17 -18   1    5.61    3.09
 -17 -18   2    4.32    3.20
 -17 -18   3    1.96    3.34
 -17 -18   4   -1.59    3.20
 -17 -17   1    1.51    2.99
 -17 -17   1    1.39    2.95
 -17 -17   2    2.42    3.20
 -17 -17   2   -6.14    3.31
 -17 -17   3    0.60    3.14
 -17 -17   4    2.13    3.20
 -17 -17   5    0.75    3.21
 -17 -16   1    7.66    3.04
 -17 -16   1    9.24    3.18
 -17 -16   2   -0.16    2.99
 -17 -16   2    1.25    2.94
 -17 -16   3    0.66    3.12
 -17 -16   3   -0.93    3.08
 -17 -16   4   -1.61    3.16
 -17 -16   5    4.85    3.32
 -17 -16   6    0.30    3.13
 -17 -15   1   -2.72    2.77
 -17 -15   1   -0.30    1.85
 -17 -15   1    0.67    2.79
 -17 -15   2    8.38    3.09
 -17 -15   2    7.57    3.14
 -17 -15   3    4.66    3.10
 -17 -15   3    8.48    3.22
 -17 -15   4    6.19    3.30
 -17 -15   4   12.51    3.41
 -17 -15   5   12.74    3.33
 -17 -15   6   -0.04    3.23
 -17 -15   8    1.23    3.46
 -17 -14   1   22.42    3.48
 -17 -14   1   19.86    3.61
 -17 -14   2   -0.28    2.70
 -17 -14   2    2.31    1.78
 -17 -14   2    4.01    2.83
 -17 -14   3    7.18    2.99
 -17 -14   4    7.75    3.20
 -17 -14   4   14.06    3.19
 -17 -14   5    5.77    3.20
 -17 -14   5    3.78    3.10
 -17 -14   6    1.76    3.23
 -17 -14   8    3.55    3.26
 -17 -14   9    8.25    3.34
 -17 -13   1   24.83    3.69
 -17 -13   1   27.02    3.93
 -17 -13   2    1.85    2.54
 -17 -13   2   -1.41    2.81
 -17 -13   3    0.85    2.65
 -17 -13   3    0.47    1.78
 -17 -13   3    3.43    2.78
 -17 -13   4   -2.99    2.94
 -17 -13   5    7.52    3.02
 -17 -13   5    3.70    3.03
 -17 -13   6    0.65    3.09
 -17 -13   6    5.91    3.12
 -17 -13   8    3.59    3.18
 -17 -13   9   -0.77    3.18
 -17 -13  10   -1.67    3.32
 -17 -12   1    0.48    1.61
 -17 -12   1    0.40    2.75
 -17 -12   2    9.52    2.71
 -17 -12   2   12.75    2.92
 -17 -12   3    3.44    2.63
 -17 -12   3    7.53    2.87
 -17 -12   4    5.02    2.85
 -17 -12   4    8.88    1.96
 -17 -12   4    8.49    3.01
 -17 -12   5    9.56    3.13
 -17 -12   6    2.46    2.97
 -17 -12   6    5.23    2.90
 -17 -12   7   -0.84    3.12
 -17 -12   8    7.18    3.19
 -17 -12   9    4.91    3.11
 -17 -12  10   -0.50    3.18
 -17 -12  11    1.52    3.42
 -17 -11   1   13.83    2.74
 -17 -11   1   15.01    2.30
 -17 -11   1   20.71    3.03
 -17 -11   2    7.02    1.72
 -17 -11   2    4.41    2.66
 -17 -11   3    8.28    2.50
 -17 -11   3    3.27    2.71
 -17 -11   4    6.48    2.60
 -17 -11   4    2.81    2.68
 -17 -11   5   -0.86    2.70
 -17 -11   5    0.85    1.75
 -17 -11   5    0.69    2.84
 -17 -11   6   -0.04    2.81
 -17 -11   6   -0.43    2.75
 -17 -11   7    9.32    3.17
 -17 -11   8    8.74    3.16
 -17 -11   8    3.30    2.99
 -17 -11   9   -0.05    2.98
 -17 -11  10    3.73    3.10
 -17 -11  11    3.17    3.34
 -17 -10   1   21.66    3.12
 -17 -10   1   23.24    2.78
 -17 -10   1   19.81    3.49
 -17 -10   2   -0.59    2.14
 -17 -10   2    1.05    1.57
 -17 -10   2    5.04    0.89
 -17 -10   2   -3.49    6.62
 -17 -10   2    2.22    2.58
 -17 -10   3    8.98    1.83
 -17 -10   3    7.23    2.24
 -17 -10   3    8.77    2.70
 -17 -10   4    7.50    2.62
 -17 -10   4    7.97    2.82
 -17 -10   5    6.16    2.63
 -17 -10   5    5.30    1.83
 -17 -10   5    4.81    2.73
 -17 -10   6   24.63    4.33
 -17 -10   6   31.60    3.79
 -17 -10   6   38.85    4.45
 -17 -10   7   10.32    3.06
 -17 -10   8    3.72    2.97
 -17 -10   8    1.75    2.91
 -17 -10   9    6.84    3.27
 -17 -10   9    7.20    3.24
 -17 -10  10    2.73    3.05
 -17 -10  11    3.04    3.10
 -17 -10  12    1.35    3.35
 -17  -9   1    8.07    1.61
 -17  -9   1    6.15    1.41
 -17  -9   1    8.84    2.56
 -17  -9   2    0.76    2.03
 -17  -9   2    0.10    1.45
 -17  -9   2   -0.34    2.42
 -17  -9   3    0.39    2.16
 -17  -9   3   -0.19    1.56
 -17  -9   3   -4.16    0.82
 -17  -9   3   -0.08    2.58
 -17  -9   4   66.59    7.29
 -17  -9   4   85.53   11.94
 -17  -9   5   -1.85    2.42
 -17  -9   5    0.20    2.53
 -17  -9   6    2.68    2.63
 -17  -9   6    1.80    1.76
 -17  -9   6    3.31    2.80
 -17  -9   7    2.37    2.70
 -17  -9   7    0.67    1.82
 -17  -9   8    1.96    2.82
 -17  -9   8   -1.07    2.82
 -17  -9   9   -0.01    3.01
 -17  -9   9    3.43    2.89
 -17  -9  10    1.95    3.17
 -17  -9  10    2.18    3.16
 -17  -9  11    4.05    3.24
 -17  -9  12    3.19    3.34
 -17  -9  13   -7.04    3.32
 -17  -8   1    1.52    1.77
 -17  -8   1    0.80    1.35
 -17  -8   1   -0.39    1.27
 -17  -8   1   -1.32    2.31
 -17  -8   2    2.83    1.47
 -17  -8   2    4.11    1.29
 -17  -8   2    3.14    2.46
 -17  -8   3   -2.14    2.05
 -17  -8   3   -1.11    1.49
 -17  -8   3    0.41    2.60
 -17  -8   4   19.18    3.04
 -17  -8   4   20.90    2.62
 -17  -8   4   17.87    2.48
 -17  -8   4   21.57    3.32
 -17  -8   5    3.76    2.59
 -17  -8   6    7.26    2.54
 -17  -8   6    4.85    2.83
 -17  -8   7    1.87    2.54
 -17  -8   7    2.64    1.79
 -17  -8   8    1.32    1.86
 -17  -8   8   -0.81    2.73
 -17  -8   9   -1.73    2.77
 -17  -8  10    0.35    2.84
 -17  -8  11    5.47    3.22
 -17  -8  12    4.93    3.25
 -17  -8  13    0.93    3.08
 -17  -8  14    3.47    3.21
 -17  -7   1    2.58    1.68
 -17  -7   1    1.61    1.30
 -17  -7   1    0.10    1.38
 -17  -7   2   23.18    2.87
 -17  -7   2   23.77    2.83
 -17  -7   3   -0.09    1.90
 -17  -7   3    0.16    1.47
 -17  -7   3    2.06    1.29
 -17  -7   4   10.54    2.31
 -17  -7   4    9.70    1.86
 -17  -7   4    7.85    1.63
 -17  -7   4   13.97    2.75
 -17  -7   5   22.42    2.94
 -17  -7   5   24.37    3.60
 -17  -7   6    8.43    3.06
  17   7  -6   12.51    2.09
 -17  -7   7   -1.41    1.79
 -17  -7   7    1.41    1.47
  17   7  -7   -0.80    1.83
 -17  -7   8    1.23    1.87
 -17  -7   8    5.26    2.91
  17   7  -8    2.48    1.97
 -17  -7   9   -1.47    1.76
 -17  -7   9   -1.13    2.82
 -17  -7  10   24.35    3.96
 -17  -7  10   29.88    4.13
 -17  -7  11    3.95    3.09
 -17  -7  12   -0.85    3.17
 -17  -7  13   10.12    3.27
 -17  -7  14   -1.71    3.33
 -17  -6   1   16.53    2.38
 -17  -6   1   16.93    2.19
 -17  -6   2   58.65    6.84
 -17  -6   2   65.33    6.72
 -17  -6   3    1.98    1.43
 -17  -6   4  159.83   16.75
 -17  -6   5    3.38    1.61
 -17  -6   6   -0.19    1.67
  17   6  -6    0.71    1.73
  17   6  -7   19.85    2.79
 -17  -6   8    4.41    1.81
 -17  -6   8    3.12    2.79
  17   6  -8    2.59    1.86
 -17  -6   9   -0.94    1.87
 -17  -6   9   -0.11    2.98
  17   6  -9    0.37    1.90
 -17  -6  10   41.95    5.45
 -17  -6  11   63.01    4.61
 -17  -6  11    1.23    3.81
 -17  -6  12    2.11    2.29
 -17  -6  12    1.24    3.03
 -17  -6  13    1.18    2.50
 -17  -6  13   -2.61    3.15
 -17  -6  14   -1.15    3.02
 -17  -6  15    0.99    3.11
 -17  -5   1   75.46    8.03
 -17  -5   1   80.35    7.92
 -17  -5   1   65.97    7.99
 -17  -5   2   34.55    3.72
 -17  -5   2   29.70    3.77
  17   5  -2   33.69    3.75
 -17  -5   3    0.74    1.40
 -17  -5   3    2.06    1.49
  17   5  -3    0.38    1.45
 -17  -5   4   20.66    2.61
 -17  -5   4   22.00    2.60
  17   5  -4   17.10    2.62
 -17  -5   5    1.39    1.60
 -17  -5   5    0.83    1.47
 -17  -5   6   48.57    5.15
 -17  -5   6   47.03    5.06
  17   5  -6   41.61    5.15
 -17  -5   7    8.20    1.74
  17   5  -7    8.17    1.98
 -17  -5   8   -0.36    1.79
  17   5  -8   -0.32    1.87
 -17  -5   9    0.88    1.88
 -17  -5   9    0.32    1.79
  17   5  -9    0.54    1.93
 -17  -5  10    3.19    1.97
 -17  -5  10    2.05    2.62
 -17  -5  11    1.56    2.03
 -17  -5  11   -0.99    2.87
 -17  -5  12   -1.68    2.28
 -17  -5  12    0.00    2.96
 -17  -5  13    3.26    2.54
 -17  -5  13    4.33    3.07
 -17  -5  14    0.22    2.64
 -17  -5  14    0.14    3.17
 -17  -5  15    5.30    3.11
 -17  -4   1  103.87   10.66
 -17  -4   1  100.57   10.74
  17   4  -1   97.64   10.72
  17   4  -1  106.83   11.14
 -17  -4   2   10.37    1.62
 -17  -4   2    9.19    1.86
  17   4  -2    8.53    1.64
 -17  -4   3   26.52    3.11
 -17  -4   3   27.69    3.21
  17   4  -3   24.83    3.13
 -17  -4   4   66.54    6.64
 -17  -4   4   59.80    6.65
  17   4  -4   58.00    6.64
 -17  -4   5    1.02    1.57
 -17  -4   5    3.23    1.60
 -17  -4   6   94.06   10.07
 -17  -4   6   93.58   10.04
  17   4  -6   96.92   10.12
 -17  -4   7    5.12    1.72
  17   4  -7    7.63    1.90
 -17  -4   8    0.64    1.59
  17   4  -8    0.88    1.84
 -17  -4   9   -0.49    1.81
  17   4  -9   -0.46    1.91
 -17  -4  10   24.95    3.33
 -17  -4  10   26.11    3.36
 -17  -4  11    1.69    2.12
 -17  -4  12    0.95    2.22
 -17  -4  13   -0.32    2.38
 -17  -4  13    2.81    3.02
 -17  -4  14   -2.16    2.67
 -17  -4  14    0.81    3.07
 -17  -4  15   -1.67    2.88
 -17  -4  15   -0.76    3.34
 -17  -3   1   17.05    2.17
  17   3  -1   17.50    2.21
  17   3  -1   18.95    3.06
 -17  -3   2    2.00    1.24
 -17  -3   2    1.10    1.61
  17   3  -2    1.60    1.30
  17   3  -2    3.40    2.26
 -17  -3   3   72.26    7.23
 -17  -3   3   67.24    7.31
  17   3  -3   62.90    7.24
  17   3  -3   69.44    7.71
 -17  -3   4   27.51    3.29
 -17  -3   4   27.65    3.40
  17   3  -4   28.79    3.33
 -17  -3   5   11.76    1.99
 -17  -3   5   12.76    2.10
 -17  -3   6    2.86    1.63
 -17  -3   6    2.23    1.66
 -17  -3   7   15.82    2.35
 -17  -3   7   15.30    2.29
  17   3  -7   13.85    2.38
 -17  -3   8   11.77    2.08
  17   3  -8   11.49    2.24
 -17  -3   9   15.83    2.47
 -17  -3   9   16.38    2.40
  17   3  -9   13.47    2.53
 -17  -3  10   25.76    3.66
 -17  -3  10   28.68    3.61
  17   3 -10   33.70    3.74
 -17  -3  12    1.45    2.26
 -17  -3  13   -0.84    2.40
 -17  -3  14    2.71    2.53
 -17  -3  15    0.01    2.77
 -17  -3  15    3.11    3.13
 -17  -3  16    0.00    3.01
 -17  -3  16    0.07    3.26
 -17  -2   1    5.40    1.18
 -17  -2   1    3.15    1.68
  17   2  -1    1.70    1.22
  17   2  -1    1.36    2.29
 -17  -2   2   13.73    1.74
  17   2  -2    9.64    1.76
  17   2  -2   11.02    2.73
 -17  -2   3   24.96    3.09
 -17  -2   3   28.73    3.25
  17   2  -3   26.75    3.14
  17   2  -3   26.24    3.83
 -17  -2   4    9.42    1.80
 -17  -2   4   13.61    2.04
  17   2  -4    9.43    1.84
 -17  -2   5    2.61    1.50
 -17  -2   5    3.30    1.72
  17   2  -5    3.03    1.54
  17   2  -5    2.40    2.58
 -17  -2   6   27.16    3.51
 -17  -2   6   31.06    3.57
  17   2  -6   33.00    4.19
 -17  -2   7    4.10    1.68
 -17  -2   7    2.76    1.79
  17   2  -7    3.95    1.71
  17   2  -7    2.77    2.80
 -17  -2   8   47.28    5.66
  17   2  -8   55.48    5.70
 -17  -2   9    1.23    1.81
 -17  -2   9   -0.60    1.77
  17   2  -9    1.37    1.84
 -17  -2  10    4.09    1.92
 -17  -2  10    3.80    1.88
  17   2 -10    1.87    1.98
 -17  -2  11    0.60    2.01
 -17  -2  13    5.62    2.45
 -17  -2  14    0.24    2.49
 -17  -2  15    1.21    2.68
 -17  -2  16   -0.45    2.91
 -17  -1   1    8.14    1.44
 -17  -1   1   11.58    1.97
  17   1  -1    7.73    1.47
  17   1  -1    9.00    2.43
 -17  -1   2    3.61    1.23
 -17  -1   2    1.33    1.74
  17   1  -2    1.66    1.30
  17   1  -2    5.44    2.46
 -17  -1   3   78.12    8.06
  17   1  -3   76.15    8.07
  17   1  -3   69.67    8.37
 -17  -1   4   17.04    2.37
  17   1  -4   19.07    2.39
 -17  -1   5    8.30    1.75
 -17  -1   5   10.44    2.01
  17   1  -5    8.85    1.77
  17   1  -5   10.64    2.96
 -17  -1   6    5.15    1.66
 -17  -1   6    5.19    1.88
  17   1  -6    9.67    2.81
 -17  -1   7   -0.57    1.61
 -17  -1   7    0.77    1.72
  17   1  -7    0.85    1.67
  17   1  -7    1.81    2.62
 -17  -1   8    2.65    1.83
  17   1  -8    6.24    1.82
  17   1  -8    3.47    2.73
 -17  -1   9    6.39    2.02
 -17  -1   9    9.43    2.03
  17   1  -9    7.27    2.01
  17   1  -9   11.46    2.94
 -17  -1  10   55.15    6.48
 -17  -1  10   64.27    6.51
  17   1 -10   56.91    6.50
 -17  -1  11   -1.24    1.96
 -17  -1  12    1.46    2.15
 -17  -1  13    1.57    2.35
 -17  -1  15    2.46    2.67
 -17  -1  16    1.74    2.88
 -17   0   1   58.81    6.52
 -17   0   1   64.55    6.72
  17   0  -1   60.98    6.52
  17   0  -1   66.00    6.95
 -17   0   2   28.33    3.30
 -17   0   2   30.53    3.56
  17   0  -2   28.79    3.31
  17   0  -2   29.84    3.88
 -17   0   3  131.06   14.06
 -17   0   3  145.37   14.17
  17   0  -3  130.11   14.05
  17   0  -3  137.80   14.39
 -17   0   4    1.31    1.43
 -17   0   4    4.70    1.81
  17   0  -4    4.59    1.44
 -17   0   5   34.19    3.76
  17   0  -5   31.87    3.76
  17   0  -5   30.65    4.33
 -17   0   6    3.98    1.58
 -17   0   6    4.86    1.86
  17   0  -6    0.47    2.65
 -17   0   7   25.87    3.37
 -17   0   7   30.67    3.48
  17   0  -7   26.61    3.38
  17   0  -7   29.31    4.05
 -17   0   8   13.42    2.44
  17   0  -8   15.71    2.36
  17   0  -8   17.09    3.33
 -17   0   9    1.30    1.78
 -17   0   9    1.36    1.90
  17   0  -9    2.62    1.80
  17   0  -9    4.14    2.98
 -17   0  10  110.38   11.00
 -17   0  10  100.88   11.03
  17   0 -10   91.65   10.98
  17   0 -10  120.47   11.61
 -17   0  11   13.06    2.42
 -17   0  11   13.50    2.49
  17   0 -11   13.96    3.46
 -17   0  12    1.25    2.10
 -17   0  13   -1.04    2.26
 -17   0  14    8.87    2.60
 -17   0  16    1.98    2.82
 -17   1   1   55.29    5.80
 -17   1   1   55.29    6.02
  17  -1  -1   54.50    5.79
  17  -1  -1   47.62    6.19
 -17   1   2    4.35    1.39
 -17   1   2    7.23    1.92
  17  -1  -2    6.40    1.36
  17  -1  -2    6.39    2.54
 -17   1   3    0.09    1.31
 -17   1   3    2.63    1.80
  17  -1  -3    1.60    1.29
  17  -1  -3    0.39    2.62
 -17   1   4   -0.26    1.38
 -17   1   4    1.25    1.81
  17  -1  -4   -0.21    1.35
 -17   1   5   18.11    2.57
 -17   1   5   21.60    2.83
  17  -1  -5   20.24    2.56
  17  -1  -5   21.04    3.36
 -17   1   6    0.50    1.49
  17  -1  -6    1.93    2.77
 -17   1   7   16.93    2.47
 -17   1   7   19.00    2.70
  17  -1  -7   15.19    2.49
  17  -1  -7   24.09    3.35
 -17   1   8    5.29    2.00
  17  -1  -8    4.24    1.76
  17  -1  -8    4.25    2.94
 -17   1   9    2.67    1.77
 -17   1   9    1.88    1.98
  17  -1  -9    1.44    1.75
  17  -1  -9    0.28    2.88
 -17   1  10   23.75    3.03
 -17   1  10   23.71    3.15
  17  -1 -10   20.11    3.04
  17  -1 -10   23.59    3.88
 -17   1  11    2.55    1.86
 -17   1  11   -0.43    1.96
  17  -1 -11    2.84    1.92
  17  -1 -11    1.41    3.00
 -17   1  12    0.43    2.06
  17  -1 -12    2.10    3.01
 -17   1  13    3.02    2.23
  17  -1 -13    3.51    3.10
 -17   1  14    4.23    2.47
 -17   1  15    2.33    2.56
 -17   1  17    0.90    2.93
 -17   2   1    1.78    1.22
 -17   2   1    3.73    1.93
  17  -2  -1    2.05    1.20
  17  -2  -1    2.77    2.62
 -17   2   2   57.55    6.37
 -17   2   2   61.62    6.57
  17  -2  -2   60.24    6.36
  17  -2  -2   58.99    6.80
 -17   2   3   11.36    1.78
 -17   2   3   10.82    2.18
  17  -2  -3    9.93    1.74
  17  -2  -3   12.58    2.79
 -17   2   4    6.67    1.51
 -17   2   4    5.29    1.91
  17  -2  -4    4.29    1.51
 -17   2   5    0.72    1.45
 -17   2   5    2.01    1.91
  17  -2  -5    1.01    1.45
  17  -2  -5    5.21    2.70
 -17   2   6    0.69    1.54
 -17   2   6    1.77    1.92
  17  -2  -6    0.24    2.79
 -17   2   7    2.43    1.61
  17  -2  -7    3.52    1.62
  17  -2  -7    1.25    2.74
  17  -2  -8    3.80    1.70
  17  -2  -8    1.64    2.77
 -17   2   9    3.42    1.75
 -17   2   9    1.33    2.00
  17  -2  -9    2.88    1.76
  17  -2  -9   -0.19    2.85
 -17   2  10   51.26    5.60
 -17   2  10   51.07    5.66
  17  -2 -10   48.32    5.61
  17  -2 -10   49.69    6.14
 -17   2  11   -0.16    1.88
 -17   2  11    1.56    2.05
  17  -2 -11    2.39    1.87
  17  -2 -11    3.88    3.16
 -17   2  12   10.74    2.44
  17  -2 -12   11.99    3.34
 -17   2  13    8.29    2.34
  17  -2 -13    2.89    3.12
 -17   2  14    1.98    2.40
  17  -2 -14    2.75    3.25
 -17   2  15    1.70    2.54
 -17   2  16   -1.82    2.73
 -17   2  17    0.76    2.94
 -17   3   1   41.47    4.55
 -17   3   1   41.88    4.83
  17  -3  -1   40.36    4.54
  17  -3  -1   45.17    5.13
 -17   3   2   40.74    4.75
 -17   3   2   47.97    5.00
  17  -3  -2   44.53    4.75
  17  -3  -2   39.78    5.42
 -17   3   3   41.23    4.75
 -17   3   3   44.09    4.97
  17  -3  -3   42.09    4.73
  17  -3  -3   49.22    5.35
 -17   3   4    9.00    1.70
 -17   3   4    9.70    2.11
  17  -3  -4    6.98    1.68
 -17   3   5    0.17    1.52
 -17   3   5    2.47    1.92
  17  -3  -5   -0.98    2.74
 -17   3   6   -0.21    1.55
 -17   3   6    0.86    1.95
  17  -3  -6    0.70    2.74
 -17   3   7   17.87    2.55
 -17   3   7   18.34    2.78
  17  -3  -7   18.99    2.53
  17  -3  -7   16.86    3.40
 -17   3   8   14.11    2.50
  17  -3  -8   12.28    2.22
  17  -3  -8   15.29    3.27
 -17   3   9    3.08    1.78
  17  -3  -9    4.30    1.82
  17  -3  -9    3.35    2.94
 -17   3  10   62.56    6.81
 -17   3  10   65.75    6.88
  17  -3 -10   57.66    6.79
  17  -3 -10   63.58    7.32
 -17   3  11    6.19    2.06
 -17   3  11    8.27    2.29
  17  -3 -11   11.47    3.20
 -17   3  12   -0.80    2.17
  17  -3 -12   -1.44    3.10
 -17   3  13    7.75    2.44
  17  -3 -13   10.61    3.54
 -17   3  14   20.98    3.19
  17  -3 -14   17.59    3.98
 -17   3  15    0.94    2.47
 -17   3  16    1.28    2.71
  17  -3 -16    0.48    3.31
 -17   3  17    3.05    2.93
 -17   4   1   13.19    1.90
 -17   4   1   13.07    2.43
  17  -4  -1   12.02    1.88
  17  -4  -1   13.44    3.18
 -17   4   2    2.87    1.39
 -17   4   2    2.09    2.05
  17  -4  -2    3.35    1.39
  17  -4  -2    1.29    2.73
 -17   4   3    8.03    1.59
 -17   4   3    6.04    2.15
  17  -4  -3    6.09    1.61
  17  -4  -3    8.18    2.94
 -17   4   4   23.07    3.12
 -17   4   4   30.69    3.40
  17  -4  -4   25.11    3.08
 -17   4   5   -0.24    1.53
 -17   4   5    0.33    1.99
  17  -4  -5    2.37    2.98
 -17   4   6    1.64    1.64
 -17   4   6    3.45    2.00
  17  -4  -6    4.65    1.64
  17  -4  -6    5.36    3.20
 -17   4   7   15.82    2.31
 -17   4   7   16.17    2.58
  17  -4  -7   12.75    2.25
  17  -4  -7   16.49    3.45
 -17   4   8   25.95    3.58
  17  -4  -8   26.77    3.34
  17  -4  -8   31.05    4.22
 -17   4   9    2.18    1.79
 -17   4   9    3.78    2.08
  17  -4  -9    3.69    1.77
  17  -4  -9    1.95    2.98
 -17   4  10    4.84    1.89
  17  -4 -10    3.71    1.91
  17  -4 -10    4.50    3.32
 -17   4  11    3.40    2.13
  17  -4 -11    1.57    3.32
 -17   4  12    3.18    2.16
  17  -4 -12    3.45    3.16
 -17   4  13    7.18    2.34
  17  -4 -13    6.53    3.39
 -17   4  14    1.75    2.33
  17  -4 -14    0.75    3.51
 -17   4  15   -0.88    2.43
 -17   4  16    0.57    2.61
  17  -4 -16    2.06    3.51
 -17   4  17    7.44    2.92
  17  -4 -17    4.66    3.83
 -17   5   1    5.24    1.47
 -17   5   1    3.19    2.12
  17  -5  -1    4.48    1.46
  17  -5  -1    8.84    3.00
 -17   5   2   11.67    1.88
 -17   5   2   14.43    2.45
  17  -5  -2    9.92    1.89
  17  -5  -2   13.22    3.12
 -17   5   3  108.80   11.86
 -17   5   3  114.90   12.00
  17  -5  -3  110.18   11.85
  17  -5  -3  127.96   12.27
 -17   5   4    5.00    1.62
 -17   5   4    6.61    2.17
 -17   5   5    5.80    1.79
 -17   5   5    8.73    2.23
  17  -5  -5    8.45    3.23
 -17   5   6   -0.05    1.60
 -17   5   6    1.59    2.06
  17  -5  -6    1.68    1.62
  17  -5  -6    2.38    3.22
 -17   5   7    3.85    2.10
  17  -5  -7    1.94    1.68
  17  -5  -7    0.50    3.05
 -17   5   8    5.93    2.26
  17  -5  -8    4.12    1.82
  17  -5  -8    7.69    3.33
 -17   5   9   14.73    2.52
 -17   5   9   17.63    2.74
  17  -5  -9   17.01    2.52
  17  -5  -9   16.38    3.81
 -17   5  10   15.93    2.69
 -17   5  10   20.17    2.92
  17  -5 -10   18.78    2.69
  17  -5 -10   21.11    3.80
  17  -5 -11   19.47    4.00
  17  -5 -12   -0.79    3.26
 -17   5  13   -1.20    2.24
  17  -5 -13    3.12    3.27
 -17   5  14   10.01    2.60
  17  -5 -14   10.41    3.52
 -17   5  15    2.20    2.38
 -17   5  16    0.06    2.54
  17  -5 -16   -0.91    3.73
 -17   5  17    5.27    2.84
  17  -5 -17    7.02    3.93
 -17   6   1    8.93    1.66
 -17   6   1    8.99    2.31
  17  -6  -1    7.01    1.68
  17  -6  -1    6.28    2.98
 -17   6   2   17.13    2.18
 -17   6   2   15.32    2.67
  17  -6  -2   11.58    2.15
  17  -6  -2   17.83    3.35
 -17   6   3  127.07   13.45
 -17   6   3  124.66   13.57
  17  -6  -3  136.51   13.84
 -17   6   4   14.90    2.25
 -17   6   4   15.62    2.66
 -17   6   5    5.04    1.64
 -17   6   5    4.14    2.15
  17  -6  -5    4.02    1.69
  17  -6  -5    6.45    3.12
 -17   6   6    3.13    1.75
 -17   6   6    5.92    2.15
  17  -6  -6    5.30    1.74
  17  -6  -6    5.50    3.17
 -17   6   7   24.01    3.34
  17  -6  -7   24.56    3.06
  17  -6  -7   20.04    4.08
 -17   6   8   28.04    3.67
 -17   6   8   29.76    3.91
  17  -6  -8   31.81    3.67
  17  -6  -8   33.00    4.61
 -17   6   9    5.83    1.94
 -17   6   9    5.44    2.28
  17  -6  -9    6.97    1.92
  17  -6  -9    3.80    3.57
 -17   6  10   14.43    2.40
 -17   6  10   12.59    2.63
  17  -6 -10   14.13    2.39
  17  -6 -10   12.85    3.88
 -17   6  11    3.73    2.23
  17  -6 -11    3.01    3.29
 -17   6  12    7.55    2.34
  17  -6 -12    3.36    3.33
  17  -6 -13    2.99    3.37
 -17   6  14   12.22    2.66
  17  -6 -14   14.10    3.90
 -17   6  15    0.85    2.43
 -17   6  16    0.84    2.57
  17  -6 -16    0.60    3.78
 -17   6  17    0.33    2.75
  17  -6 -17    2.21    3.71
 -17   7   1    9.32    1.74
  17  -7  -1    8.30    1.77
  17  -7  -1    7.33    3.05
 -17   7   2    5.40    1.61
  17  -7  -2    6.26    3.05
 -17   7   3    1.33    1.59
 -17   7   3    2.85    2.18
  17  -7  -3    2.25    3.12
 -17   7   4   33.86    3.59
 -17   7   4   34.54    3.89
  17  -7  -4   23.83    3.59
 -17   7   5   10.38    1.93
 -17   7   5    8.24    2.34
  17  -7  -5    9.69    1.96
  17  -7  -5   10.61    3.38
 -17   7   6   16.91    2.97
  17  -7  -6   20.05    2.65
  17  -7  -6   19.13    3.90
 -17   7   7    2.52    2.20
  17  -7  -7    4.07    1.82
  17  -7  -7    1.12    3.34
 -17   7   8    8.38    2.11
 -17   7   8   11.29    2.52
  17  -7  -8   11.01    2.14
  17  -7  -8   12.27    3.69
 -17   7   9   18.60    3.01
 -17   7   9   23.65    3.33
  17  -7  -9   25.71    3.06
  17  -7  -9   22.95    4.21
 -17   7  10   10.06    2.49
  17  -7 -10   11.29    3.63
 -17   7  11    3.11    2.27
  17  -7 -11    0.64    3.40
 -17   7  12   -0.33    2.25
  17  -7 -12    1.36    3.61
 -17   7  13    3.02    2.30
  17  -7 -13    5.76    3.51
 -17   7  15    5.84    2.49
 -17   7  16   -3.11    2.51
  17  -7 -16   -0.99    3.67
 -17   8   1   38.28    4.33
 -17   8   1   36.95    4.64
  17  -8  -1   39.24    5.22
 -17   8   2    1.62    1.58
  17  -8  -2    2.25    3.27
 -17   8   3   51.28    5.92
  17  -8  -3   57.45    5.94
  17  -8  -3   52.71    6.56
 -17   8   4    8.37    2.06
 -17   8   4   10.78    2.53
  17  -8  -4   14.17    2.11
 -17   8   5    1.82    2.26
  17  -8  -5    1.85    1.74
  17  -8  -5    4.37    3.27
 -17   8   6   10.78    2.60
  17  -8  -6   13.99    2.25
  17  -8  -6   10.53    3.67
 -17   8   7   32.84    4.16
 -17   8   7   38.07    4.42
  17  -8  -7   35.72    4.19
  17  -8  -7   38.80    5.16
 -17   8   8   11.48    2.19
 -17   8   8    9.67    2.56
  17  -8  -8   11.75    2.21
  17  -8  -8   11.68    3.86
 -17   8   9   11.84    2.36
 -17   8   9   15.97    2.71
  17  -8  -9   12.13    2.39
  17  -8  -9   14.62    3.83
 -17   8  10   36.99    4.53
  17  -8 -10   35.96    5.36
 -17   8  11    2.13    2.24
  17  -8 -11    1.51    3.80
 -17   8  12    2.40    2.30
  17  -8 -12   -0.47    3.82
 -17   8  13    0.84    2.25
  17  -8 -13   -0.26    3.79
 -17   8  14    5.44    2.42
 -17   8  16    0.94    2.51
  17  -8 -16   -0.12    3.80
 -17   9   1   23.50    3.04
 -17   9   1   23.41    3.46
  17  -9  -1   23.90    3.02
  17  -9  -1   26.71    4.16
 -17   9   2    4.45    1.70
 -17   9   2    3.77    2.35
  17  -9  -2    4.67    1.74
  17  -9  -2    2.46    3.23
 -17   9   3    6.18    2.32
  17  -9  -3    5.36    1.83
  17  -9  -3    6.03    3.28
  17  -9  -4    2.68    1.75
 -17   9   5   -1.31    2.28
  17  -9  -5   -0.43    1.79
  17  -9  -5    0.18    3.32
 -17   9   6    1.54    1.74
 -17   9   6    4.04    2.30
  17  -9  -6    3.82    1.87
  17  -9  -6    2.76    3.65
 -17   9   7   27.96    3.40
 -17   9   7   28.62    3.70
  17  -9  -7   24.27    3.43
  17  -9  -7   29.18    4.62
 -17   9   8    2.18    1.83
 -17   9   8    1.33    2.23
  17  -9  -8    4.54    1.93
  17  -9  -8    2.02    3.69
 -17   9   9    6.15    2.39
  17  -9  -9    0.86    3.70
 -17   9  10    2.53    2.28
  17  -9 -10   -0.69    4.03
 -17   9  11    8.01    2.46
  17  -9 -11    3.63    3.81
 -17   9  12    4.24    2.34
  17  -9 -12    2.32    3.82
 -17   9  13   -1.10    2.34
  17  -9 -13    7.57    3.72
 -17   9  14    4.83    2.40
 -17   9  15    1.79    2.42
  17  -9 -16    1.72    4.15
 -17  10   1    1.84    2.30
  17 -10  -1    2.84    1.73
  17 -10  -1    3.69    3.21
 -17  10   2    3.87    2.36
  17 -10  -2    5.24    1.76
  17 -10  -2    1.65    3.33
 -17  10   3    9.20    2.44
  17 -10  -3    6.39    1.96
  17 -10  -3    9.67    3.66
 -17  10   4   17.63    2.50
 -17  10   4   14.99    2.95
  17 -10  -4   17.29    2.57
 -17  10   5   -0.89    1.76
  17 -10  -5   -2.31    1.87
  17 -10  -5   -2.33    3.47
 -17  10   6   -0.06    1.75
  17 -10  -6    0.70    1.89
  17 -10  -6   -1.83    3.62
 -17  10   7    2.38    1.85
 -17  10   7    0.15    2.32
  17 -10  -7    4.43    1.96
  17 -10  -7    4.43    3.74
 -17  10   8   10.07    2.52
  17 -10  -8    4.83    3.77
 -17  10   9    1.17    2.36
  17 -10  -9   -0.12    3.94
 -17  10  10    5.37    2.42
  17 -10 -10    4.65    3.90
 -17  10  11    1.71    2.38
  17 -10 -11    1.04    3.91
 -17  10  12    0.00    2.35
  17 -10 -12    0.53    3.88
 -17  10  13    0.61    2.30
  17 -10 -13    3.06    3.96
 -17  10  14    5.33    2.45
 -17  10  15    1.20    2.46
 -17  11   1    1.41    2.34
  17 -11  -1    0.57    1.76
  17 -11  -1   -1.10    3.21
 -17  11   2   21.61    2.85
 -17  11   2   19.00    3.26
  17 -11  -2   21.03    2.88
  17 -11  -2   20.05    4.07
 -17  11   3    7.07    1.96
 -17  11   3    9.52    2.49
  17 -11  -3    7.66    2.00
  17 -11  -3    5.34    3.59
 -17  11   4    7.66    1.95
 -17  11   4    5.94    2.49
  17 -11  -4    7.51    2.03
 -17  11   5    6.78    1.87
 -17  11   5    5.42    2.43
  17 -11  -5    3.13    1.98
  17 -11  -5    8.04    3.68
 -17  11   6    5.84    2.03
  17 -11  -6    9.67    2.13
  17 -11  -6    6.90    3.79
  17 -11  -7    6.66    3.98
 -17  11   8    0.50    2.36
  17 -11  -8    1.94    3.75
 -17  11   9    6.34    2.53
  17 -11  -9    6.29    4.06
 -17  11  10    1.81    2.38
  17 -11 -10    3.40    4.29
 -17  11  11    3.23    2.42
  17 -11 -11   -1.61    3.97
 -17  11  12    1.82    2.43
  17 -11 -12    4.51    4.13
 -17  11  13    9.63    2.62
  17 -11 -13    9.31    4.51
 -17  11  14    8.50    2.64
 -17  11  15   -1.32    2.52
 -17  12   1    0.31    1.80
 -17  12   1    0.76    2.40
  17 -12  -1    1.61    1.81
  17 -12  -1    2.45    3.42
 -17  12   2    4.60    1.87
 -17  12   2    2.32    2.37
  17 -12  -2    1.78    1.87
  17 -12  -2    2.84    3.46
 -17  12   3    1.04    1.81
 -17  12   3   -2.56    2.37
  17 -12  -3   -0.11    1.87
  17 -12  -3    3.17    3.71
 -17  12   4   11.55    2.15
 -17  12   4   11.19    2.64
  17 -12  -4    9.61    2.23
 -17  12   5    6.21    2.44
  17 -12  -5    4.28    3.74
 -17  12   6   -1.33    2.34
  17 -12  -6    3.71    3.96
 -17  12   7    5.83    2.40
  17 -12  -7    2.05    3.93
  17 -12  -8   -0.31    4.08
 -17  12   9    3.41    2.48
  17 -12  -9   -1.51    4.02
 -17  12  10    1.68    2.41
  17 -12 -10    3.51    4.34
 -17  12  11    1.17    2.42
  17 -12 -11    3.78    4.15
 -17  12  12    0.75    2.49
  17 -12 -12    4.91    4.53
 -17  12  13    6.08    2.60
  17 -12 -13   10.57    4.67
 -17  12  14    0.98    2.51
 -17  13   1    8.02    2.06
 -17  13   1    5.82    2.65
  17 -13  -1    5.99    3.89
 -17  13   2    2.29    2.47
  17 -13  -2   -1.85    3.64
 -17  13   3   10.71    2.60
  17 -13  -3    7.19    3.85
 -17  13   4   28.35    3.95
 -17  13   5    2.47    2.39
  17 -13  -5    0.01    3.79
 -17  13   6   -0.19    2.38
  17 -13  -6    0.98    3.87
 -17  13   7    5.62    2.40
  17 -13  -7    4.91    4.21
 -17  13   8   -0.90    2.38
  17 -13  -8   -1.54    4.09
  17 -13  -9    0.96    4.35
 -17  13  10    0.32    2.44
  17 -13 -10    4.81    4.47
 -17  13  11    1.03    2.50
  17 -13 -11    6.15    4.39
 -17  13  12    3.52    2.51
  17 -13 -12    0.64    4.48
 -17  13  13    3.07    2.54
  17 -13 -13    7.22    4.81
 -17  13  14    0.39    2.50
 -17  14   1    7.90    2.65
  17 -14  -1    5.03    3.82
 -17  14   2    7.55    2.61
  17 -14  -2    5.75    3.85
 -17  14   3    8.31    2.64
  17 -14  -3    5.97    4.10
 -17  14   4    0.44    2.45
 -17  14   5    0.52    2.45
  17 -14  -5    2.46    3.93
 -17  14   6    4.44    2.42
  17 -14  -6    4.17    4.24
 -17  14   7   -0.38    2.43
  17 -14  -7    6.74    4.19
 -17  14   8    3.12    2.50
  17 -14  -8    2.01    4.17
 -17  14   9    6.45    2.58
  17 -14  -9    5.88    4.36
  17 -14 -10   -2.54    4.49
  17 -14 -11    2.03    4.46
 -17  14  12    2.50    2.53
  17 -14 -12   -0.88    4.73
 -17  14  13    1.78    2.53
 -17  15   1   -2.01    2.60
  17 -15  -1   -3.28    3.78
 -17  15   2    3.13    2.51
  17 -15  -2    0.81    4.08
 -17  15   3    0.88    2.49
  17 -15  -3   -2.33    3.99
 -17  15   4    0.54    2.51
 -17  15   5    3.09    2.55
  17 -15  -5    3.64    3.98
 -17  15   6    7.75    2.62
  17 -15  -6    7.29    4.02
 -17  15   7    1.80    2.44
  17 -15  -7    1.04    4.09
 -17  15   8   -0.23    2.43
  17 -15  -8    4.42    4.25
 -17  15   9    0.03    2.47
  17 -15  -9    0.30    4.60
 -17  15  10   -0.33    2.44
  17 -15 -10   -0.95    4.54
  17 -15 -11   10.79    4.75
 -17  16   1    3.34    2.57
  17 -16  -1    2.32    4.12
 -17  16   2    3.51    2.54
  17 -16  -2    2.03    4.01
 -17  16   3   -0.72    2.49
  17 -16  -3    0.99    4.02
 -17  16   4   -2.02    2.57
 -17  16   5    1.09    2.52
  17 -16  -5    1.79    4.29
 -17  16   6    4.11    2.53
  17 -16  -6    2.66    4.43
 -17  16   7    2.49    2.49
  17 -16  -7    0.27    4.50
 -17  16   8   -0.55    2.51
  17 -16  -8    2.72    4.57
 -17  16   9    1.26    2.56
  17 -16  -9    0.55    4.73
 -17  16  10    0.78    2.44
 -17  17   1    1.94    2.58
  17 -17  -1    0.81    4.24
 -17  17   2    7.77    2.61
  17 -17  -2    5.55    4.25
 -17  17   3    4.02    2.56
  17 -17  -3    4.56    4.07
 -17  17   4    3.71    2.63
 -17  17   5    5.78    2.65
  17 -17  -5    2.46    4.30
 -17  17   6    9.72    2.82
  17 -17  -6   14.44    4.59
 -17  17   7    1.44    2.58
  17 -17  -7    2.96    4.57
  17 -18  -1    4.15    4.24
  17 -18  -2   -2.69    4.27
 -17  18   3    7.15    2.82
  17 -18  -3    7.12    4.42
 -16 -21   1    2.17    3.32
 -16 -20   1    3.54    3.40
 -16 -20   2    1.33    3.30
 -16 -20   3   -0.13    3.29
 -16 -19   1   10.51    3.44
 -16 -19   2    2.44    3.37
 -16 -19   3    2.49    3.32
 -16 -19   4   -1.80    3.23
 -16 -18   1    5.04    3.22
 -16 -18   1    3.38    2.99
 -16 -18   2    7.11    3.33
 -16 -18   2    1.77    3.09
 -16 -18   3   -1.46    3.13
 -16 -18   4    6.82    3.24
 -16 -18   5   11.23    3.61
 -16 -17   1    0.43    2.95
 -16 -17   1    3.10    2.95
 -16 -17   2   -0.33    3.14
 -16 -17   2    3.85    2.95
 -16 -17   3    9.87    3.38
 -16 -17   3    5.20    3.10
 -16 -17   4    8.23    3.35
 -16 -17   5   17.91    3.69
 -16 -17   6   -0.07    3.38
 -16 -16   1   12.29    3.23
 -16 -16   1   13.60    2.49
 -16 -16   1   16.19    3.37
 -16 -16   2   16.81    3.65
 -16 -16   2   19.92    3.59
 -16 -16   3   17.97    3.63
 -16 -16   3   15.28    3.47
 -16 -16   4    2.11    3.18
 -16 -16   4    0.44    2.94
 -16 -16   5    1.25    3.03
 -16 -16   6    0.36    3.14
 -16 -16   8    4.84    3.58
 -16 -15   1   -0.27    2.66
 -16 -15   1    0.93    1.88
 -16 -15   1    3.29    2.92
 -16 -15   2    1.07    2.76
 -16 -15   2    0.03    1.90
 -16 -15   2   -0.76    2.82
 -16 -15   3    8.75    3.08
 -16 -15   3    7.13    2.22
 -16 -15   3   12.02    3.16
 -16 -15   4   37.62    5.74
 -16 -15   4   53.22    5.81
 -16 -15   5   14.78    3.70
 -16 -15   5   17.83    3.53
 -16 -15   6    0.11    3.21
 -16 -15   8    4.15    3.23
 -16 -15   9    0.15    3.25
 -16 -14   1    6.42    2.62
 -16 -14   1    4.27    1.89
 -16 -14   1    7.14    2.76
 -16 -14   2    5.10    2.64
 -16 -14   2    0.39    1.83
 -16 -14   2   -0.89    2.71
 -16 -14   3    3.88    2.80
 -16 -14   3    0.94    1.89
 -16 -14   3    0.24    2.84
 -16 -14   4   25.70    4.23
 -16 -14   4   26.61    3.59
 -16 -14   4   34.27    4.25
 -16 -14   5    4.47    3.11
 -16 -14   5    4.20    3.12
 -16 -14   6    2.21    3.13
 -16 -14   6   -2.98    3.00
 -16 -14   7    3.55    3.33
 -16 -14   8   -1.16    3.27
 -16 -14   9    0.68    3.22
 -16 -14  10    3.80    3.30
 -16 -13   1    4.56    2.63
 -16 -13   2    1.68    2.51
 -16 -13   2    0.69    1.77
 -16 -13   2    2.72    2.55
 -16 -13   3    6.05    2.64
 -16 -13   3    2.00    1.79
 -16 -13   3    1.93    2.66
 -16 -13   4    0.37    2.69
 -16 -13   4    0.70    1.86
 -16 -13   4    1.39    2.76
 -16 -13   5   11.50    3.20
 -16 -13   5   12.25    2.33
 -16 -13   5   12.92    3.18
 -16 -13   6   -1.47    3.02
 -16 -13   6    3.12    2.87
 -16 -13   7    8.31    3.29
 -16 -13   8    4.10    3.39
 -16 -13   8    1.41    3.26
 -16 -13   9   13.07    3.52
 -16 -13  10    6.88    3.46
 -16 -13  11   -0.52    3.39
 -16 -12   1    3.27    2.26
 -16 -12   1    2.53    2.49
 -16 -12   2   -1.63    2.50
 -16 -12   3    0.36    2.49
 -16 -12   3   -1.07    1.72
 -16 -12   3   -2.03    2.55
 -16 -12   4   32.75    4.27
 -16 -12   4   29.85    3.79
 -16 -12   4   33.45    4.33
 -16 -12   5   25.04    4.22
 -16 -12   5   33.65    3.69
 -16 -12   5   26.23    4.22
 -16 -12   6    0.89    2.89
 -16 -12   6    0.00    1.87
 -16 -12   6    0.24    2.81
 -16 -12   7    1.85    3.03
 -16 -12   8    1.25    3.16
 -16 -12   8    4.84    3.03
 -16 -12   9    0.40    3.00
 -16 -12  10    5.04    3.19
 -16 -12  11   13.74    3.51
 -16 -12  12    4.05    3.51
 -16 -11   1   39.43    4.51
 -16 -11   1   38.42    4.29
 -16 -11   1   33.01    4.68
 -16 -11   2   34.26    4.13
 -16 -11   2   30.65    4.34
 -16 -11   3    0.61    2.53
 -16 -11   4   16.53    2.92
 -16 -11   4   11.34    2.21
 -16 -11   4   14.29    2.96
 -16 -11   5   -0.47    2.62
 -16 -11   5    0.22    1.75
 -16 -11   5    3.69    2.76
 -16 -11   6    9.64    2.98
 -16 -11   6   10.15    2.13
 -16 -11   7   16.43    3.29
 -16 -11   7   14.35    2.49
 -16 -11   8    4.64    3.02
 -16 -11   8    2.55    2.98
 -16 -11   9    4.67    3.16
 -16 -11   9    0.66    3.03
 -16 -11  10    2.60    3.18
 -16 -11  11   11.59    3.34
 -16 -11  12    0.06    3.22
 -16 -11  13    1.10    3.40
 -16 -10   1   62.59    7.58
 -16 -10   1   80.33    7.48
 -16 -10   1   58.94    7.71
 -16 -10   2   28.11    3.94
 -16 -10   2   26.97    3.64
 -16 -10   2   64.68    5.56
 -16 -10   2   55.03    6.44
 -16 -10   2   29.63    4.19
 -16 -10   3   17.87    3.00
 -16 -10   3   19.10    3.13
 -16 -10   4   12.42    2.81
 -16 -10   5    6.07    2.57
 -16 -10   5    5.56    1.79
 -16 -10   5    4.59    2.78
 -16 -10   6    8.72    2.83
 -16 -10   6    9.25    2.04
 -16 -10   7   -1.74    2.77
 -16 -10   7   -1.14    1.82
 -16 -10   8    6.76    3.05
 -16 -10   8    9.33    2.18
 -16 -10   8   12.15    3.15
 -16 -10   9   -0.29    3.02
 -16 -10   9   -1.24    2.89
 -16 -10  10    0.08    3.23
 -16 -10  10    4.94    2.96
 -16 -10  11    5.86    3.12
 -16 -10  12    9.07    3.30
 -16 -10  13   -5.03    3.12
 -16  -9   1   12.69    2.09
 -16  -9   1   10.92    1.68
 -16  -9   1    6.10    1.41
 -16  -9   1    8.97    2.52
 -16  -9   2    4.81    2.07
 -16  -9   2    5.74    1.55
 -16  -9   2    4.81    2.43
 -16  -9   3   11.45    2.40
 -16  -9   3   10.37    1.93
 -16  -9   3   11.79    2.63
 -16  -9   4   89.06   10.13
 -16  -9   4  103.19   11.89
 -16  -9   4  195.46   17.79
 -16  -9   4   93.35   10.27
 -16  -9   5   16.04    2.19
 -16  -9   5    7.22    2.22
 -16  -9   5   18.16    2.96
 -16  -9   6    1.77    2.53
 -16  -9   6    2.05    1.72
 -16  -9   7   21.97    3.71
 -16  -9   7   24.86    3.11
 -16  -9   8   -1.08    2.72
 -16  -9   8    0.26    1.84
 -16  -9   8    0.53    2.72
 -16  -9   9   15.33    3.56
 -16  -9   9   20.04    3.40
 -16  -9  10    2.24    3.04
 -16  -9  10   -1.50    2.84
 -16  -9  11   25.03    4.16
 -16  -9  12    3.73    3.02
 -16  -9  13    0.13    3.22
 -16  -9  14    9.94    3.30
 -16  -8   1    8.94    1.94
 -16  -8   1    6.34    1.51
 -16  -8   1    7.22    1.39
 -16  -8   1    8.30    2.37
 -16  -8   2   27.75    3.89
 -16  -8   2   37.85    3.70
 -16  -8   2   29.91    3.58
 -16  -8   2   34.50    4.25
 -16  -8   3    2.33    1.98
 -16  -8   3    0.27    1.45
 -16  -8   3    1.56    2.43
 -16  -8   4    8.03    2.29
 -16  -8   4    7.65    1.79
 -16  -8   4   11.29    2.70
 -16  -8   5    0.21    2.23
 -16  -8   5    2.42    1.13
 -16  -8   5    5.41    2.48
 -16  -8   6    6.30    1.74
 -16  -8   6    2.27    0.87
 -16  -8   7   28.45    4.00
 -16  -8   7   44.00    4.38
 -16  -8   8   13.04    2.25
 -16  -8   8   37.93   11.46
 -16  -8   8    8.04    3.06
 -16  -8   9    5.24    1.97
 -16  -8   9    5.42    2.84
  16   8  -9    2.55    2.07
 -16  -8  10   13.73    2.95
 -16  -8  10    1.74    2.85
 -16  -8  11    5.36    3.05
 -16  -8  12    0.05    2.96
 -16  -8  13    4.53    3.05
 -16  -8  14    0.64    3.00
 -16  -8  15    7.21    3.45
 -16  -7   1   31.40    3.33
 -16  -7   1   26.52    3.31
 -16  -7   2    6.17    1.98
 -16  -7   2    8.22    1.62
 -16  -7   2    9.76    1.52
 -16  -7   3   41.74    4.64
 -16  -7   3   44.21    4.47
 -16  -7   3   35.33    4.35
 -16  -7   3   42.09    4.91
 -16  -7   4   70.93    8.06
 -16  -7   4   78.00    7.88
 -16  -7   4   72.68    7.77
 -16  -7   4   70.18    8.24
 -16  -7   5   22.06    2.69
 -16  -7   5   25.67    3.52
  16   7  -6   -1.38    1.77
 -16  -7   7    3.46    1.74
  16   7  -7    2.89    1.86
 -16  -7   8   25.89    2.97
 -16  -7   8   18.40    2.78
 -16  -7   8   24.76    3.70
  16   7  -8   21.56    3.04
 -16  -7   9   -0.99    1.88
 -16  -7   9    3.91    2.72
  16   7  -9    0.86    1.97
 -16  -7  10   13.39    2.36
 -16  -7  10    7.75    2.22
 -16  -7  10   12.63    3.18
  16   7 -10   13.30    2.40
 -16  -7  11    0.43    2.02
 -16  -7  11    1.31    2.96
 -16  -7  12    1.68    2.14
 -16  -7  12    6.66    3.05
 -16  -7  13    2.98    2.95
 -16  -7  14    7.06    3.08
 -16  -7  15    8.12    3.41
 -16  -6   1    1.91    1.25
 -16  -6   1    2.33    1.40
 -16  -6   2  124.34   13.32
 -16  -6   2  132.70   13.17
 -16  -6   2  119.49   13.16
 -16  -6   3   97.73   10.15
 -16  -6   3   94.66   10.12
 -16  -6   4  147.52   14.69
 -16  -6   4  134.88   14.63
 -16  -6   5   14.64    2.08
 -16  -6   5   11.57    1.84
  16   6  -5   12.57    2.14
 -16  -6   6    2.44    1.32
  16   6  -6    3.34    1.73
 -16  -6   7   16.31    2.39
  16   6  -7   14.38    2.41
 -16  -6   8   19.69    2.66
 -16  -6   8   17.01    2.50
 -16  -6   8   22.64    3.44
  16   6  -8   16.48    2.70
 -16  -6   9    7.84    2.02
 -16  -6   9    6.95    2.86
  16   6  -9    5.00    2.07
 -16  -6  10   31.73    3.85
 -16  -6  10   29.80    3.80
 -16  -6  10   34.17    4.44
  16   6 -10   30.43    3.91
 -16  -6  11    7.62    3.04
 -16  -6  12    2.33    2.86
 -16  -6  13    0.80    2.37
 -16  -6  13    0.09    2.86
 -16  -6  14    0.00    2.47
 -16  -6  14    0.90    2.92
 -16  -6  15    2.59    3.20
 -16  -6  16    4.75    3.15
 -16  -5   1  211.94   22.09
 -16  -5   2  166.38   17.24
  16   5  -2  163.09   17.38
 -16  -5   3   21.35    2.62
  16   5  -3   20.96    2.66
 -16  -5   4   19.01    2.49
 -16  -5   5    1.21    1.52
  16   5  -5   -0.55    1.58
  16   5  -6    0.12    1.65
  16   5  -7    7.94    1.97
 -16  -5   8    1.86    1.74
 -16  -5   8    1.80    1.57
  16   5  -8    1.80    1.82
 -16  -5   9    5.70    1.93
  16   5  -9    6.51    2.06
 -16  -5  10    5.11    2.05
 -16  -5  10    5.73    1.98
 -16  -5  10    8.36    2.79
  16   5 -10    5.30    2.15
 -16  -5  11   -0.51    2.01
 -16  -5  11   -0.54    2.95
  16   5 -11    1.56    2.09
 -16  -5  12    7.71    3.03
 -16  -5  13    1.42    3.10
 -16  -5  14    7.43    3.03
 -16  -5  15   11.65    3.13
 -16  -5  15   14.90    3.42
 -16  -5  16   -0.78    3.06
 -16  -4   1  121.01   12.17
  16   4  -1  109.78   12.21
  16   4  -1  118.73   12.59
 -16  -4   2   20.27    2.66
 -16  -4   2   25.38    2.79
  16   4  -2   22.02    2.69
 -16  -4   3   27.24    3.49
 -16  -4   3   32.69    3.56
  16   4  -3   32.70    3.54
 -16  -4   4   11.65    1.94
 -16  -4   4   13.59    1.98
 -16  -4   5    5.14    1.57
 -16  -4   5    2.81    1.51
 -16  -4   6    2.15    1.58
 -16  -4   6    0.62    1.50
  16   4  -6    2.21    1.66
 -16  -4   7   -0.25    1.45
  16   4  -7    2.36    1.71
 -16  -4   8   11.53    2.13
 -16  -4   8   10.47    1.93
  16   4  -8   11.65    2.18
 -16  -4   9   27.16    3.38
 -16  -4   9   26.57    3.25
  16   4  -9   25.44    3.40
 -16  -4  10   10.90    2.21
  16   4 -10    9.76    2.25
 -16  -4  11   12.99    2.52
  16   4 -11   15.26    2.55
 -16  -4  12   28.36    3.70
 -16  -4  13   -1.58    2.32
 -16  -4  13   -1.53    3.02
 -16  -4  14   -3.21    2.53
 -16  -4  14    1.77    2.88
 -16  -4  15   -0.43    2.72
 -16  -4  15    2.75    3.26
 -16  -4  16    4.65    2.99
 -16  -4  16    3.05    3.14
 -16  -4  17   18.47    3.76
 -16  -3   1   25.81    2.82
 -16  -3   1   31.70    3.03
  16   3  -1   19.72    2.82
  16   3  -1   21.44    3.45
 -16  -3   2   71.75    7.22
  16   3  -2   64.48    7.23
  16   3  -2   66.49    7.55
 -16  -3   3   32.57    3.73
 -16  -3   3   34.72    3.81
  16   3  -3   30.21    3.74
  16   3  -3   37.79    4.20
 -16  -3   4    9.86    1.72
 -16  -3   4    9.66    1.86
  16   3  -4    9.96    1.75
 -16  -3   5    3.32    1.51
 -16  -3   5    4.16    1.61
 -16  -3   6    0.42    1.53
 -16  -3   6    1.54    1.55
  16   3  -6    2.40    1.64
 -16  -3   7   41.77    4.79
  16   3  -7   44.71    4.89
 -16  -3   8   29.88    3.53
 -16  -3   8   28.10    3.44
  16   3  -8   28.06    3.56
 -16  -3   9  101.99   10.77
 -16  -3   9   96.18   10.73
  16   3  -9  107.16   10.81
 -16  -3  10   17.86    2.78
 -16  -3  10   19.95    2.74
  16   3 -10   20.39    2.88
 -16  -3  11    1.43    1.95
 -16  -3  11    4.33    1.99
  16   3 -11    2.97    2.07
 -16  -3  13    2.47    2.30
 -16  -3  14    7.88    2.59
 -16  -3  15    1.44    2.67
 -16  -3  15   -0.10    2.99
 -16  -3  16    1.61    2.96
 -16  -3  16    3.10    3.12
 -16  -3  17   15.60    3.58
 -16  -2   1  212.01   21.04
 -16  -2   1  190.73   21.13
  16   2  -1  197.86   21.05
  16   2  -1  201.01   21.27
 -16  -2   2  171.38   17.15
 -16  -2   2  153.73   17.21
  16   2  -2  162.52   17.15
  16   2  -2  168.26   17.44
 -16  -2   3    3.43    1.34
  16   2  -3    3.17    1.36
  16   2  -3    4.85    2.27
 -16  -2   4   22.09    2.58
 -16  -2   4   23.11    2.72
  16   2  -4   17.82    2.60
 -16  -2   5    0.17    1.41
 -16  -2   5    3.12    1.61
  16   2  -5    0.88    2.29
 -16  -2   6   10.21    1.79
 -16  -2   6    7.91    1.89
  16   2  -6    7.77    1.81
  16   2  -6    7.95    2.56
 -16  -2   7   96.56   10.68
  16   2  -7   98.11   10.69
  16   2  -7  120.08   11.31
 -16  -2   8   79.36    8.52
  16   2  -8   79.91    8.56
 -16  -2   9    9.64    2.04
 -16  -2   9    8.20    1.96
  16   2  -9    9.44    2.07
 -16  -2  10   -0.87    1.85
 -16  -2  10    0.27    1.72
  16   2 -10    0.03    1.93
 -16  -2  11    0.89    1.97
 -16  -2  11    0.68    1.94
  16   2 -11    1.55    1.99
 -16  -2  12    0.29    2.01
 -16  -2  12   -2.83    2.12
  16   2 -12   -1.06    2.04
 -16  -2  15   11.10    2.83
 -16  -2  16   -3.03    2.84
 -16  -2  17    3.23    3.13
 -16  -1   1   27.34    3.10
 -16  -1   1   26.79    3.34
  16   1  -1   28.79    3.11
  16   1  -1   24.60    3.70
 -16  -1   2   23.66    2.74
 -16  -1   2   22.80    2.96
  16   1  -2   22.90    2.74
  16   1  -2   23.87    3.40
 -16  -1   3  139.41   13.96
 -16  -1   3  126.39   14.02
  16   1  -3  129.48   13.97
  16   1  -3  140.85   14.26
 -16  -1   4   34.05    3.87
  16   1  -4   34.87    3.89
 -16  -1   5    5.18    1.51
  16   1  -5    5.31    2.52
 -16  -1   6    4.19    1.59
 -16  -1   6    4.09    1.72
  16   1  -6    3.99    1.60
  16   1  -6    3.51    2.60
 -16  -1   7    0.60    1.68
  16   1  -7   -0.87    1.64
  16   1  -7    2.17    2.61
 -16  -1   8    7.50    1.89
  16   1  -8    8.62    1.95
  16   1  -8    9.59    2.88
 -16  -1   9   14.23    2.49
 -16  -1   9   16.13    2.49
  16   1  -9   17.72    2.52
  16   1  -9   19.72    3.28
 -16  -1  10    2.88    1.83
 -16  -1  10    5.87    1.86
  16   1 -10    1.20    1.89
 -16  -1  11    1.24    1.89
 -16  -1  11    1.84    1.89
  16   1 -11    3.41    1.97
 -16  -1  12   16.88    2.60
 -16  -1  12   14.13    2.63
  16   1 -12   15.06    2.62
 -16  -1  13    3.10    2.23
 -16  -1  14    0.25    2.39
 -16  -1  16    0.38    2.71
 -16  -1  17    6.90    3.08
 -16   0   1   48.85    5.12
 -16   0   1   53.15    5.32
  16   0  -1   42.21    5.10
  16   0  -1   52.95    5.52
 -16   0   2   27.15    3.13
 -16   0   2   27.06    3.35
  16   0  -2   27.26    3.12
  16   0  -2   28.83    3.76
 -16   0   3  102.50   10.83
 -16   0   3  105.16   10.92
  16   0  -3  100.12   10.83
  16   0  -3  108.86   11.11
 -16   0   4   15.67    2.06
 -16   0   4   15.58    2.34
  16   0  -4   13.83    2.08
 -16   0   5    7.71    1.61
 -16   0   5    6.68    1.86
  16   0  -5    7.10    2.41
 -16   0   6    4.21    1.61
  16   0  -6    7.13    1.65
  16   0  -6    7.61    2.53
 -16   0   7   18.42    2.47
 -16   0   7   16.01    2.56
  16   0  -7   19.33    2.48
  16   0  -7   15.63    3.28
 -16   0   8    3.00    1.78
  16   0  -8    0.99    1.66
  16   0  -8    2.49    2.61
 -16   0   9   86.25    8.86
 -16   0   9   80.43    8.85
  16   0  -9   81.39    8.84
  16   0  -9   81.08    9.27
 -16   0  10    9.62    2.07
 -16   0  10   10.54    2.10
  16   0 -10    8.47    2.09
  16   0 -10    9.01    2.90
 -16   0  11    3.95    1.88
 -16   0  11    0.80    1.94
  16   0 -11    1.02    1.90
  16   0 -11   -1.26    2.82
 -16   0  12    6.88    2.13
 -16   0  12    6.33    2.15
  16   0 -12    5.75    2.11
 -16   0  13    1.21    2.20
 -16   0  14   13.01    2.79
 -16   0  15   17.93    3.19
 -16   0  17    2.11    2.87
 -16   0  18    0.66    3.12
 -16   1   1  115.43   12.56
 -16   1   1  135.04   12.73
  16  -1  -1  116.41   12.55
  16  -1  -1  128.69   12.85
 -16   1   2    2.48    1.22
 -16   1   2    0.24    1.77
  16  -1  -2    2.91    1.21
  16  -1  -2    2.59    2.30
 -16   1   3   66.34    6.65
 -16   1   3   62.53    6.78
  16  -1  -3   59.34    6.63
  16  -1  -3   58.83    6.98
 -16   1   4    2.45    1.37
 -16   1   4    3.68    1.75
  16  -1  -4    3.30    1.35
 -16   1   5    0.56    1.40
 -16   1   5    0.34    1.69
  16  -1  -5   -1.54    2.51
 -16   1   6   31.61    3.58
 -16   1   6   29.68    3.69
  16  -1  -6   29.61    3.59
  16  -1  -6   33.04    4.14
 -16   1   7   52.42    5.51
  16  -1  -7   46.91    5.47
  16  -1  -7   50.56    5.89
  16  -1  -8    6.07    1.81
  16  -1  -8   11.61    2.91
 -16   1   9    6.10    1.74
 -16   1   9    2.08    1.87
  16  -1  -9    1.53    1.74
  16  -1  -9    1.22    2.74
 -16   1  10    2.77    1.90
 -16   1  10    7.03    2.01
  16  -1 -10    5.89    1.91
  16  -1 -10    9.29    3.09
 -16   1  11   31.89    4.01
 -16   1  11   35.58    4.04
  16  -1 -11   30.41    4.00
  16  -1 -11   38.66    4.77
 -16   1  12    5.97    2.13
 -16   1  12    9.11    2.19
  16  -1 -12    6.16    2.11
  16  -1 -12    5.82    2.94
 -16   1  13   14.15    2.66
  16  -1 -13   13.39    3.40
 -16   1  14   61.46    6.91
 -16   1  15   15.05    3.00
 -16   1  16    0.94    2.68
 -16   2   1   30.13    3.49
 -16   2   1   29.99    3.77
  16  -2  -1   32.82    3.49
  16  -2  -1   30.28    4.16
 -16   2   2   46.74    5.03
 -16   2   2   44.05    5.19
  16  -2  -2   44.65    5.01
  16  -2  -2   53.73    5.48
 -16   2   3    8.34    1.64
 -16   2   3   10.84    2.08
  16  -2  -3    8.29    1.60
  16  -2  -3   13.10    2.62
 -16   2   4    4.74    1.42
 -16   2   4    3.27    1.82
  16  -2  -4    5.01    1.42
 -16   2   5    4.45    1.47
 -16   2   5    4.30    1.85
  16  -2  -5    1.74    2.47
 -16   2   6   32.35    3.77
 -16   2   6   31.59    3.91
  16  -2  -6   34.40    3.76
  16  -2  -6   30.26    4.28
 -16   2   7   11.22    2.17
  16  -2  -7   10.15    1.93
  16  -2  -7   10.83    2.95
 -16   2   8    1.29    1.85
  16  -2  -8    1.98    1.67
  16  -2  -8    2.45    2.74
 -16   2   9    1.00    1.75
  16  -2  -9    3.11    1.72
  16  -2  -9    4.94    2.86
 -16   2  10   69.19    7.71
 -16   2  10   69.44    7.74
  16  -2 -10   72.35    7.71
  16  -2 -10   76.24    8.16
 -16   2  11   11.73    2.46
 -16   2  11   15.67    2.58
  16  -2 -11   18.06    2.50
  16  -2 -11   14.74    3.32
 -16   2  12    0.15    1.93
 -16   2  12    2.75    2.05
  16  -2 -12    2.77    1.93
  16  -2 -12    1.24    3.01
 -16   2  13    1.23    2.08
  16  -2 -13    4.39    3.04
 -16   2  14    0.42    2.27
 -16   2  15    2.55    2.47
 -16   2  16    1.97    2.64
 -16   2  17    3.64    2.87
 -16   2  18   -1.41    2.99
 -16   3   1  105.02   11.38
 -16   3   1  114.16   11.55
  16  -3  -1  105.40   11.38
  16  -3  -1  123.54   11.72
 -16   3   2   37.56    4.14
 -16   3   2   39.54    4.37
  16  -3  -2   35.88    4.12
  16  -3  -2   36.88    4.66
 -16   3   3   37.01    4.25
 -16   3   3   39.65    4.46
  16  -3  -3   39.22    4.24
  16  -3  -3   35.99    4.77
 -16   3   4    5.62    1.55
 -16   3   4    7.45    1.93
  16  -3  -4    5.98    1.55
 -16   3   5   31.57    3.82
 -16   3   5   36.62    4.02
  16  -3  -5   32.20    4.52
 -16   3   6   11.10    2.02
 -16   3   6   12.40    2.31
  16  -3  -6   15.18    2.02
  16  -3  -6   10.30    2.93
 -16   3   7   48.65    5.22
  16  -3  -7   42.65    5.06
  16  -3  -7   48.03    5.54
 -16   3   8   15.39    2.45
  16  -3  -8   13.61    2.24
  16  -3  -8   12.35    3.24
 -16   3   9   11.68    2.08
 -16   3   9   10.40    2.29
  16  -3  -9   11.02    2.09
  16  -3  -9   12.46    3.10
 -16   3  10   19.06    2.66
  16  -3 -10   17.33    2.66
  16  -3 -10   19.13    3.49
 -16   3  11    9.53    2.12
 -16   3  11    6.22    2.25
  16  -3 -11   10.44    2.11
  16  -3 -11   10.56    3.25
 -16   3  12    7.84    2.17
 -16   3  12    9.99    2.25
  16  -3 -12    7.69    2.10
  16  -3 -12    7.87    3.07
 -16   3  13    9.82    2.52
  16  -3 -13   15.35    3.38
 -16   3  14   14.42    2.78
 -16   3  15    8.10    2.62
 -16   3  16    0.43    2.59
  16  -3 -16    2.09    3.28
 -16   3  17    0.67    2.80
  16  -3 -17    0.90    3.44
 -16   3  18    3.57    2.97
 -16   4   1   61.59    7.00
 -16   4   1   62.73    7.19
  16  -4  -1   69.52    7.01
  16  -4  -1   70.64    7.41
 -16   4   2    3.07    1.33
 -16   4   2    2.45    1.89
  16  -4  -2    1.77    1.31
  16  -4  -2    1.65    2.54
 -16   4   3    5.32    1.48
 -16   4   3    8.06    2.01
  16  -4  -3    6.59    1.50
  16  -4  -3   -0.83    2.77
 -16   4   4   48.39    5.06
 -16   4   4   42.02    5.19
 -16   4   5    5.13    1.63
 -16   4   5    5.06    1.98
  16  -4  -5    3.89    2.71
 -16   4   6    0.60    1.55
 -16   4   6    1.68    1.93
  16  -4  -6   -0.69    1.53
  16  -4  -6    2.10    2.72
 -16   4   7  105.86   11.05
  16  -4  -7   99.49   10.96
  16  -4  -7  109.65   11.35
 -16   4   8    1.22    1.69
 -16   4   8    4.47    2.03
  16  -4  -8    4.82    1.69
  16  -4  -8    7.46    2.84
 -16   4   9   21.66    2.82
 -16   4   9   22.35    2.98
  16  -4  -9   19.37    2.82
  16  -4  -9   19.88    3.74
 -16   4  10    0.69    1.79
 -16   4  10   -1.49    2.00
  16  -4 -10    1.13    1.80
  16  -4 -10   -1.85    2.88
 -16   4  11   23.89    3.15
  16  -4 -11   24.75    3.17
  16  -4 -11   21.31    4.08
 -16   4  12    1.26    1.93
  16  -4 -12    3.77    1.94
  16  -4 -12   -0.11    3.16
 -16   4  13    9.24    2.44
  16  -4 -13   10.38    3.19
 -16   4  14   18.96    3.05
 -16   4  15    1.74    2.37
 -16   4  16   -0.33    2.57
  16  -4 -16   -0.07    3.46
 -16   4  17    3.02    2.77
  16  -4 -17    1.32    3.46
 -16   4  18   22.25    3.83
  16  -4 -18   20.88    4.33
 -16   5   1    2.15    1.37
 -16   5   1    1.22    1.94
  16  -5  -1    2.78    1.36
  16  -5  -1    3.78    2.56
 -16   5   2   19.31    2.74
 -16   5   2   26.04    3.12
  16  -5  -2   22.75    2.76
  16  -5  -2   26.23    3.56
 -16   5   3   34.39    4.28
 -16   5   3   40.20    4.54
  16  -5  -3   50.20    5.03
 -16   5   4   15.42    2.33
 -16   5   4   19.53    2.67
 -16   5   5   15.78    2.41
 -16   5   5   16.64    2.73
  16  -5  -5   18.30    2.38
  16  -5  -5   18.37    3.44
 -16   5   6   10.10    2.20
  16  -5  -6    8.95    1.87
  16  -5  -6    4.02    2.99
 -16   5   7   14.73    2.69
  16  -5  -7   16.67    2.41
  16  -5  -7   17.10    3.41
 -16   5   8   13.29    2.22
 -16   5   8   17.08    2.51
  16  -5  -8   11.45    2.25
  16  -5  -8   12.01    3.44
 -16   5   9    2.84    1.77
 -16   5   9    5.40    2.04
  16  -5  -9    4.00    1.82
  16  -5  -9    2.02    3.19
 -16   5  10    2.15    1.85
 -16   5  10    3.56    2.09
  16  -5 -10    2.89    1.83
  16  -5 -10    4.12    3.00
 -16   5  11   22.18    3.25
 -16   5  11   26.42    3.36
  16  -5 -11   25.36    3.24
  16  -5 -11   25.38    4.10
 -16   5  12   19.63    2.84
 -16   5  12   19.70    2.92
  16  -5 -12   15.09    2.79
  16  -5 -12   23.11    3.94
  16  -5 -13   -2.34    3.17
 -16   5  14   16.01    2.82
 -16   5  15    8.85    2.54
 -16   5  16   -0.78    2.51
  16  -5 -16   -3.02    3.45
 -16   5  17   14.92    3.17
  16  -5 -17   14.81    4.09
 -16   5  18    9.24    3.08
  16  -5 -18   12.08    3.82
 -16   6   1   51.68    5.61
  16  -6  -1   52.73    5.63
  16  -6  -1   48.37    6.09
 -16   6   2   23.93    3.05
  16  -6  -2   30.02    3.95
 -16   6   3   54.98    6.06
 -16   6   3   55.33    6.23
  16  -6  -3   58.39    6.56
 -16   6   4    5.23    1.68
 -16   6   4    7.69    2.11
  16  -6  -4    6.11    1.71
 -16   6   5    6.58    1.69
 -16   6   5    3.10    2.13
  16  -6  -5    6.10    1.70
  16  -6  -5   10.04    3.11
 -16   6   6    1.48    2.05
  16  -6  -6    1.07    1.64
  16  -6  -6   -0.36    2.93
 -16   6   7   53.17    6.05
 -16   6   7   55.26    6.17
  16  -6  -7   55.09    6.05
  16  -6  -7   58.44    6.61
 -16   6   8    1.31    1.78
 -16   6   8    3.90    2.13
  16  -6  -8    3.67    1.79
  16  -6  -8    4.47    3.10
 -16   6   9   37.50    4.36
 -16   6   9   34.58    4.49
  16  -6  -9   38.90    4.37
  16  -6  -9   39.17    5.11
 -16   6  10   -1.29    1.84
 -16   6  10   -0.53    2.04
  16  -6 -10   -1.10    1.84
  16  -6 -10   -2.88    3.33
 -16   6  11    3.06    1.90
 -16   6  11    0.72    2.17
  16  -6 -11    2.61    1.94
  16  -6 -11    1.96    3.33
 -16   6  12    6.92    2.12
 -16   6  12    4.58    2.21
  16  -6 -12    5.62    2.07
  16  -6 -12    7.29    3.26
 -16   6  13   20.94    3.23
  16  -6 -13   24.30    3.99
 -16   6  15    8.74    2.45
  16  -6 -15    3.18    3.50
 -16   6  16    1.69    2.49
  16  -6 -16    2.17    3.50
 -16   6  17    9.36    2.78
  16  -6 -17    0.67    3.66
 -16   6  18   -0.70    2.74
  16  -6 -18    0.24    3.70
 -16   7   1   21.27    2.63
 -16   7   1   18.96    3.04
  16  -7  -1   20.23    3.53
 -16   7   2    4.21    1.56
  16  -7  -2    4.39    2.82
 -16   7   3    1.93    1.56
  16  -7  -3    1.97    1.55
  16  -7  -3    0.21    2.96
 -16   7   4   66.48    7.52
 -16   7   4   68.01    7.64
  16  -7  -4   74.95    7.55
 -16   7   5   54.59    5.92
  16  -7  -5   53.91    5.76
  16  -7  -5   42.99    6.27
 -16   7   6    9.45    2.52
  16  -7  -6   12.71    2.13
  16  -7  -6   14.87    3.39
 -16   7   7   38.01    4.04
 -16   7   7   35.77    4.21
  16  -7  -7   27.92    4.02
  16  -7  -7   38.42    4.86
 -16   7   8    4.47    1.81
 -16   7   8    3.67    2.15
  16  -7  -8    3.26    1.88
  16  -7  -8    6.60    3.17
 -16   7   9   63.44    6.77
 -16   7   9   62.54    6.86
  16  -7  -9   58.02    6.76
  16  -7  -9   64.88    7.36
 -16   7  10   15.48    2.66
 -16   7  10   17.46    2.82
  16  -7 -10   17.36    2.65
  16  -7 -10   20.78    4.03
 -16   7  11   24.46    3.39
 -16   7  11   27.58    3.56
  16  -7 -11   26.28    3.41
  16  -7 -11   27.07    4.43
 -16   7  12    1.20    1.93
 -16   7  12    0.65    2.16
  16  -7 -12   -0.40    3.26
 -16   7  13   -0.60    2.24
  16  -7 -13   -1.31    3.30
 -16   7  14    1.45    2.27
  16  -7 -15    3.85    3.74
 -16   7  16    0.19    2.45
  16  -7 -16    4.67    3.55
 -16   7  17   -0.94    2.63
  16  -7 -17    1.85    3.62
 -16   7  18    7.53    2.97
  16  -7 -18   12.79    3.91
 -16   8   1   18.79    2.71
 -16   8   1   21.48    3.10
  16  -8  -1   23.27    2.73
  16  -8  -1   19.82    3.80
 -16   8   2    3.15    1.55
 -16   8   2    1.14    2.13
  16  -8  -2    0.75    1.56
  16  -8  -2    1.46    2.92
 -16   8   3   25.54    3.10
 -16   8   3   23.85    3.45
  16  -8  -3   24.80    3.11
  16  -8  -3   26.84    4.18
  16  -8  -4   62.08    6.75
 -16   8   5   14.04    2.76
  16  -8  -5   17.65    2.46
  16  -8  -5   17.82    3.54
 -16   8   6   14.72    2.34
 -16   8   6   16.36    2.71
  16  -8  -6   14.26    2.38
  16  -8  -6   15.27    3.60
 -16   8   7   10.08    2.00
 -16   8   7    9.49    2.39
  16  -8  -7    9.63    2.11
  16  -8  -7    7.29    3.45
 -16   8   8    1.80    1.79
 -16   8   8    3.78    2.17
  16  -8  -8    2.48    1.85
  16  -8  -8   -1.47    3.29
 -16   8   9    7.60    1.99
 -16   8   9    3.87    2.29
  16  -8  -9    4.88    1.99
  16  -8  -9    5.95    3.44
 -16   8  10    7.53    2.09
 -16   8  10    8.79    2.39
  16  -8 -10    8.31    2.15
  16  -8 -10   12.58    3.60
 -16   8  11   14.87    2.73
 -16   8  11   19.84    2.97
  16  -8 -11   15.50    2.75
  16  -8 -11   28.15    4.18
 -16   8  12    2.27    2.22
  16  -8 -12    0.92    3.42
 -16   8  13    2.82    2.24
  16  -8 -13    2.89    3.68
 -16   8  14    4.08    2.26
 -16   8  15   11.68    2.70
  16  -8 -15   12.80    3.86
  16  -8 -16    4.00    3.65
  16  -8 -17   -0.36    3.76
 -16   9   1   59.60    6.79
 -16   9   1   63.86    7.00
  16  -9  -1   65.13    6.81
  16  -9  -1   62.12    7.25
 -16   9   2    7.37    2.43
  16  -9  -2    6.55    1.78
  16  -9  -2    9.49    3.15
 -16   9   3    3.78    2.27
  16  -9  -3    5.59    1.75
  16  -9  -3    8.47    3.32
 -16   9   4   -1.03    2.17
  16  -9  -4    0.19    1.72
 -16   9   5    0.91    1.69
  16  -9  -5    1.53    1.74
  16  -9  -5    1.30    3.09
 -16   9   6   13.30    2.24
  16  -9  -6   13.36    2.32
  16  -9  -6   14.48    3.60
 -16   9   7   28.82    3.57
 -16   9   7   29.43    3.78
  16  -9  -7   29.24    3.61
  16  -9  -7   28.88    4.61
 -16   9   8    1.11    1.80
 -16   9   8    2.05    2.24
  16  -9  -8    0.24    1.92
  16  -9  -8   -2.02    3.39
 -16   9   9   11.10    2.13
 -16   9   9   10.83    2.50
  16  -9  -9    6.54    2.19
  16  -9  -9    9.01    3.69
 -16   9  10    3.10    1.97
 -16   9  10    1.46    2.24
  16  -9 -10    1.82    1.99
  16  -9 -10    2.13    3.83
 -16   9  11    5.41    2.07
 -16   9  11    4.05    2.31
  16  -9 -11    1.21    3.84
 -16   9  12    5.28    2.32
  16  -9 -12    1.81    3.86
 -16   9  13   -1.16    2.23
  16  -9 -13    0.35    3.69
 -16   9  14   10.25    2.56
 -16   9  15    8.39    2.52
  16  -9 -15    4.60    3.84
 -16   9  16    1.84    2.44
  16  -9 -16   -4.21    3.81
  16  -9 -17    0.99    4.08
 -16  10   1   11.11    2.53
  16 -10  -1   11.20    2.06
  16 -10  -1   10.51    3.36
 -16  10   2    3.28    2.30
  16 -10  -2   -0.10    1.71
  16 -10  -2    2.06    3.03
 -16  10   3    1.65    1.69
 -16  10   3   -0.33    2.22
  16 -10  -3   -1.07    1.71
 -16  10   4   14.86    2.23
 -16  10   4   14.71    2.63
  16 -10  -4   10.43    2.26
 -16  10   5    1.68    1.76
 -16  10   5    0.46    2.19
  16 -10  -5    2.98    1.81
  16 -10  -5    1.41    3.29
 -16  10   6    7.21    1.90
  16 -10  -6    4.85    1.94
  16 -10  -6    7.10    3.57
 -16  10   7    3.56    1.82
  16 -10  -7    2.82    1.95
  16 -10  -7    3.35    3.61
 -16  10   8    4.89    1.96
 -16  10   8    7.54    2.39
  16 -10  -8    5.46    2.03
  16 -10  -8    5.51    3.69
 -16  10   9    0.69    1.90
 -16  10   9    1.70    2.28
  16 -10  -9    3.04    2.04
  16 -10  -9    5.40    3.82
 -16  10  10   15.95    2.55
 -16  10  10   17.27    2.81
  16 -10 -10   12.15    2.59
  16 -10 -10   14.37    4.04
 -16  10  11   32.68    4.23
  16 -10 -11   32.49    5.19
 -16  10  12    3.53    2.36
  16 -10 -12    5.01    4.12
 -16  10  13   -0.28    2.31
  16 -10 -13    3.50    3.85
 -16  10  14    0.01    2.36
 -16  10  15   -0.36    2.34
  16 -10 -15   -0.89    4.13
 -16  10  16    3.36    2.46
  16 -10 -16    4.18    3.99
 -16  10  17    7.90    2.72
  16 -10 -17   13.18    4.37
 -16  11   1    5.97    1.88
 -16  11   1    4.78    2.39
  16 -11  -1    6.84    1.86
  16 -11  -1    6.44    3.18
 -16  11   2    2.04    1.72
 -16  11   2    0.87    2.34
  16 -11  -2    2.57    1.75
  16 -11  -2    1.07    3.08
 -16  11   3    1.29    1.73
 -16  11   3    1.96    2.27
  16 -11  -3    4.27    1.80
 -16  11   4    2.84    1.75
 -16  11   4    3.41    2.22
  16 -11  -4    2.30    1.84
 -16  11   5    0.05    1.77
 -16  11   5   -0.28    2.19
  16 -11  -5    0.19    1.89
  16 -11  -5    1.22    3.37
 -16  11   6    5.86    1.95
 -16  11   6    5.05    2.30
  16 -11  -6    6.41    1.99
  16 -11  -6    2.28    3.51
 -16  11   7    1.37    1.84
  16 -11  -7    2.95    1.98
  16 -11  -7    1.41    3.57
 -16  11   8   13.46    2.26
  16 -11  -8    9.28    2.39
  16 -11  -8   12.32    3.79
 -16  11   9    3.12    1.94
 -16  11   9   -1.81    2.39
  16 -11  -9   -0.06    2.06
  16 -11  -9    1.06    3.71
 -16  11  10    5.42    2.42
  16 -11 -10    2.27    3.84
 -16  11  11   30.70    3.92
  16 -11 -11   25.04    5.04
 -16  11  12    3.27    2.38
  16 -11 -12   -0.79    4.16
 -16  11  13   10.27    2.64
  16 -11 -13   10.23    4.21
 -16  11  14    6.84    2.48
 -16  11  15    3.31    2.46
  16 -11 -15    0.78    4.39
 -16  11  16    4.49    2.58
  16 -11 -16    8.79    4.25
 -16  12   1    2.68    1.85
 -16  12   1    2.07    2.38
  16 -12  -1    4.18    1.84
  16 -12  -1    3.47    3.20
 -16  12   2    8.79    2.05
 -16  12   2    9.79    2.51
  16 -12  -2    7.00    2.06
  16 -12  -2   10.71    3.46
 -16  12   3    0.82    1.82
 -16  12   3    2.12    2.24
  16 -12  -3    3.48    1.91
 -16  12   4   18.13    2.65
 -16  12   4   17.64    3.04
  16 -12  -4   17.38    2.68
 -16  12   5    4.51    1.85
 -16  12   5    3.91    2.37
  16 -12  -5    1.86    1.96
  16 -12  -5    1.51    3.42
 -16  12   6   21.42    2.86
 -16  12   6   18.65    3.17
  16 -12  -6   20.57    2.92
  16 -12  -6   16.44    4.17
 -16  12   7   42.29    4.52
 -16  12   7   36.45    4.66
  16 -12  -7   35.03    4.53
  16 -12  -7   41.21    5.53
 -16  12   8    1.58    1.95
 -16  12   8    2.96    2.40
  16 -12  -8    2.18    2.07
  16 -12  -8    2.96    3.91
  16 -12  -9    3.75    4.05
 -16  12  10    5.47    2.40
  16 -12 -10    4.80    4.13
 -16  12  11   -0.17    2.36
  16 -12 -11    1.48    4.27
 -16  12  12    3.46    2.43
  16 -12 -12    5.38    4.11
 -16  12  13   35.92    4.34
  16 -12 -13   26.42    5.76
 -16  12  14    4.54    2.52
 -16  12  15    0.22    2.42
  16 -12 -15    3.00    4.54
 -16  12  16    0.39    2.53
  16 -12 -16   -0.29    4.37
 -16  13   1   -0.44    1.87
 -16  13   1   -0.88    2.37
  16 -13  -1    2.33    1.85
  16 -13  -1    0.71    3.27
 -16  13   2    0.55    1.88
 -16  13   2   -1.57    2.39
  16 -13  -2   -1.13    1.85
  16 -13  -2   -0.12    3.38
 -16  13   3   10.07    2.29
 -16  13   3   11.25    2.66
  16 -13  -3   14.93    2.34
 -16  13   4   36.20    4.34
 -16  13   4   33.18    4.58
  16 -13  -4   39.82    4.38
 -16  13   5    8.19    2.09
 -16  13   5    8.10    2.58
  16 -13  -5    7.49    2.12
  16 -13  -5    6.98    3.60
 -16  13   6    0.00    1.91
 -16  13   6    0.99    2.37
  16 -13  -6    1.94    1.99
  16 -13  -6    1.49    3.78
 -16  13   7   -0.54    2.35
  16 -13  -7    3.38    3.71
 -16  13   8    3.18    2.37
  16 -13  -8    0.00    3.85
 -16  13   9   11.55    2.75
  16 -13  -9   12.28    4.20
  16 -13 -10    6.88    4.03
  16 -13 -11   -1.80    4.05
 -16  13  12   -3.27    2.46
  16 -13 -12    0.76    4.20
 -16  13  13    5.26    2.56
  16 -13 -13    4.02    4.45
 -16  13  14   -2.34    2.46
 -16  13  15   -0.84    2.47
  16 -13 -15    0.98    4.49
 -16  14   1   13.33    2.42
 -16  14   1   10.30    2.85
  16 -14  -1   13.17    2.40
  16 -14  -1   17.57    3.76
 -16  14   2    3.47    1.96
 -16  14   2   -0.85    2.37
  16 -14  -2    2.09    1.92
  16 -14  -2   -1.44    3.48
 -16  14   3    7.82    2.12
 -16  14   3    4.61    2.52
  16 -14  -3    7.63    2.11
 -16  14   4   20.36    3.23
 -16  14   5    3.66    2.54
  16 -14  -5    5.16    3.78
 -16  14   6    5.79    2.45
  16 -14  -6    3.73    3.80
 -16  14   7    0.42    2.42
  16 -14  -7    3.04    3.94
 -16  14   8    1.58    2.39
  16 -14  -8   -0.06    3.87
 -16  14   9    3.75    2.40
  16 -14  -9    3.38    4.14
 -16  14  10   -1.42    2.44
  16 -14 -10    4.32    4.30
  16 -14 -11   -1.88    4.44
  16 -14 -12    0.95    4.54
 -16  14  13    3.08    2.49
  16 -14 -13    4.70    4.44
 -16  14  14    3.25    2.47
 -16  15   1    0.25    2.47
  16 -15  -1    8.10    3.60
 -16  15   2    0.63    2.42
  16 -15  -2    6.18    3.75
 -16  15   3    1.84    2.45
 -16  15   4    0.67    2.49
 -16  15   5    2.34    2.47
  16 -15  -5    3.44    3.93
 -16  15   6   12.76    2.74
  16 -15  -6    9.35    4.06
 -16  15   7    0.10    2.43
  16 -15  -7    1.19    3.88
 -16  15   8   -0.42    2.45
  16 -15  -8    2.80    4.19
 -16  15   9    5.93    2.62
  16 -15  -9    6.39    4.46
 -16  15  10    0.86    2.40
  16 -15 -10    2.72    4.28
 -16  15  11    3.55    2.46
  16 -15 -11    6.23    4.34
  16 -15 -12   -0.84    4.43
  16 -15 -13    3.38    4.40
 -16  15  14    2.49    2.53
 -16  16   1    1.51    2.48
  16 -16  -1    3.96    3.86
 -16  16   2    1.59    2.51
  16 -16  -2    3.61    3.78
 -16  16   3    3.99    2.51
 -16  16   4    8.49    2.70
 -16  16   5   -2.98    2.54
  16 -16  -5    0.26    3.84
 -16  16   6    0.42    2.48
  16 -16  -6    2.63    3.97
 -16  16   7    0.80    2.46
  16 -16  -7    0.73    4.16
 -16  16   8   -0.82    2.46
  16 -16  -8    0.38    3.99
 -16  16   9   -0.05    2.49
  16 -16  -9    1.99    4.22
 -16  16  10    5.29    2.49
  16 -16 -10    5.65    4.45
 -16  16  11   10.76    2.74
  16 -16 -11    7.29    4.69
 -16  16  12    0.17    2.42
  16 -16 -12   -4.12    4.87
  16 -17  -1   -1.06    4.07
  16 -17  -2    3.28    4.10
 -16  17   3   -0.61    2.53
 -16  17   4    3.39    2.49
 -16  17   5   -0.55    2.46
  16 -17  -5    2.27    4.21
 -16  17   6   11.20    2.73
  16 -17  -6    5.65    4.47
 -16  17   7   10.28    2.84
  16 -17  -7    0.46    4.43
 -16  17   8    1.13    2.59
  16 -17  -8    2.87    4.50
 -16  17   9    2.58    2.56
  16 -17  -9   -0.55    4.20
 -16  17  10    1.96    2.50
  16 -17 -10    3.30    4.70
 -16  18   1   -0.55    2.79
  16 -18  -1    0.52    4.05
  16 -18  -2   -0.81    3.90
 -16  18   4    9.41    2.77
 -16  18   5   -0.70    2.54
  16 -18  -5    1.56    3.92
 -16  18   6   12.81    2.87
  16 -18  -6   10.13    4.42
 -16  18   7    0.37    2.59
  16 -18  -7    1.66    4.14
 -16  18   8    3.23    2.57
  16 -18  -8   -2.39    4.45
 -16  19   1    3.82    2.74
  16 -19  -1    2.64    4.13
 -16  19   2    2.23    2.68
  16 -19  -2    0.21    4.26
 -16  19   3   12.45    3.08
 -15 -22   1   -5.64    3.49
 -15 -21   1    1.28    3.29
 -15 -21   2    2.65    3.30
 -15 -20   1    3.44    3.40
 -15 -20   2    2.49    3.40
 -15 -20   3    3.73    3.36
 -15 -20   4    0.04    3.51
 -15 -19   1   -0.67    3.24
 -15 -19   1   -3.48    3.20
 -15 -19   2    5.39    3.17
 -15 -19   3    6.41    3.42
 -15 -19   4    1.66    3.23
 -15 -19   5    1.53    3.29
 -15 -18   1   -1.34    3.08
 -15 -18   1    2.27    2.99
 -15 -18   2    4.59    3.18
 -15 -18   2    0.67    3.17
 -15 -18   3   -0.19    3.37
 -15 -18   3   -0.92    3.15
 -15 -18   4   -0.52    3.12
 -15 -18   5   -1.40    3.04
 -15 -17   1   -1.34    2.89
 -15 -17   1    1.79    2.09
 -15 -17   1    2.37    2.88
 -15 -17   2    6.44    3.24
 -15 -17   2    7.85    2.30
 -15 -17   2   10.06    3.08
 -15 -17   3   26.98    4.23
 -15 -17   4   -2.08    3.38
 -15 -17   4    2.43    3.18
 -15 -17   5    4.44    3.05
 -15 -17   8    6.77    3.62
 -15 -16   1    4.27    2.81
 -15 -16   1    4.02    2.07
 -15 -16   1    3.21    2.88
 -15 -16   2    5.10    2.96
 -15 -16   2    2.90    2.13
 -15 -16   2    8.91    2.94
 -15 -16   3   23.73    4.07
 -15 -16   3   26.10    3.37
 -15 -16   3   22.56    3.97
 -15 -16   4   10.71    3.37
 -15 -16   4   12.36    3.44
 -15 -16   5    2.97    3.30
 -15 -16   5    5.06    3.21
 -15 -16   8   10.03    3.54
 -15 -16   9    3.00    3.47
 -15 -15   1   -2.72    2.64
 -15 -15   1    0.04    1.93
 -15 -15   1    3.33    2.66
 -15 -15   2    3.64    2.74
 -15 -15   2    0.19    1.95
 -15 -15   2    4.65    2.72
 -15 -15   3   -2.47    2.86
 -15 -15   3    1.18    1.98
 -15 -15   3   -6.36    3.07
 -15 -15   4   24.10    4.09
 -15 -15   4   25.58    3.42
 -15 -15   4   27.19    4.09
 -15 -15   5   16.61    3.61
 -15 -15   5   16.77    2.72
 -15 -15   5   14.70    3.48
 -15 -15   6   -2.66    3.34
 -15 -15   7    8.77    3.58
 -15 -15   8    2.68    3.15
 -15 -15   9    3.44    3.17
 -15 -15  10    2.94    3.53
 -15 -14   1    1.68    1.80
 -15 -14   1    1.94    2.59
 -15 -14   2   12.03    2.96
 -15 -14   2   12.84    2.26
 -15 -14   2   11.20    2.93
 -15 -14   3    6.84    2.82
 -15 -14   3    5.52    2.01
 -15 -14   3    4.37    2.73
 -15 -14   4   15.45    3.33
 -15 -14   4   14.03    2.54
 -15 -14   4   16.61    3.22
 -15 -14   5    6.05    2.99
 -15 -14   5    4.03    2.02
 -15 -14   5    0.79    2.90
 -15 -14   6    0.39    3.05
 -15 -14   6    1.48    2.01
 -15 -14   7   -0.42    3.25
 -15 -14   8    7.95    3.55
 -15 -14   8    5.85    3.10
 -15 -14   9   13.47    3.50
 -15 -14  10    3.00    3.22
 -15 -14  11   -1.12    3.19
 -15 -13   1    3.73    2.40
 -15 -13   1    8.09    1.84
 -15 -13   1    5.38    2.58
 -15 -13   2    2.85    1.78
 -15 -13   2    1.41    2.67
 -15 -13   3    7.21    2.63
 -15 -13   3    0.88    1.83
 -15 -13   3    6.45    2.70
 -15 -13   4    5.66    2.72
 -15 -13   4    3.55    1.92
 -15 -13   4    2.07    2.65
 -15 -13   5   17.25    3.17
 -15 -13   5   10.45    2.40
 -15 -13   5   14.07    3.15
 -15 -13   6   -2.26    2.93
 -15 -13   6   -0.77    1.96
 -15 -13   7    5.54    3.25
 -15 -13   7    7.77    2.16
 -15 -13   8    8.68    3.45
 -15 -13   8   11.12    3.23
 -15 -13   9   23.25    4.29
 -15 -13   9   23.76    4.10
 -15 -13  10   -1.46    3.14
 -15 -13  11    4.23    3.17
 -15 -13  12   -2.30    3.24
 -15 -12   1    1.64    2.18
 -15 -12   1    2.02    2.48
 -15 -12   2   43.61    5.31
 -15 -12   2   44.34    5.06
 -15 -12   2   47.70    5.44
 -15 -12   3    1.89    1.75
 -15 -12   3    2.49    2.62
 -15 -12   4   13.25    3.00
 -15 -12   4   14.86    2.35
 -15 -12   4   13.05    2.97
 -15 -12   5   13.86    3.10
 -15 -12   5   12.65    2.35
 -15 -12   5   15.76    3.07
 -15 -12   6   26.25    4.14
 -15 -12   6   28.79    3.58
 -15 -12   7   17.97    3.51
 -15 -12   7   16.14    2.66
 -15 -12   8   -1.84    3.11
 -15 -12   8   -1.35    1.99
 -15 -12   8    0.25    3.00
 -15 -12   9   -2.09    3.21
 -15 -12   9    2.55    2.94
 -15 -12  10    1.99    3.09
 -15 -12  11    7.30    3.24
 -15 -12  12   -1.60    3.39
 -15 -12  13    0.46    3.40
 -15 -11   1   17.93    2.84
 -15 -11   1   18.58    3.11
 -15 -11   2  182.53   18.45
 -15 -11   2  166.35   18.51
 -15 -11   3    0.99    2.26
 -15 -11   3    3.00    1.70
 -15 -11   3    1.21    2.56
 -15 -11   4    1.23    1.75
 -15 -11   4    5.61    2.52
 -15 -11   5   -0.22    2.57
 -15 -11   5    0.01    1.76
 -15 -11   5   -2.46    2.54
 -15 -11   6   22.46    3.72
 -15 -11   6   24.82    3.15
 -15 -11   7    0.68    2.74
 -15 -11   7    1.20    1.90
 -15 -11   8   18.60    3.67
 -15 -11   8   18.91    2.88
 -15 -11   8   20.70    3.62
 -15 -11   9   17.68    2.87
 -15 -11   9   21.23    3.66
 -15 -11  10   20.02    3.96
 -15 -11  10   20.98    3.85
 -15 -11  11    3.90    3.04
 -15 -11  12   -4.85    3.08
 -15 -11  13   -0.79    3.13
 -15 -11  14    6.11    3.30
 -15 -10   1   76.96    8.24
 -15 -10   1   72.10    8.12
 -15 -10   1  167.96   14.55
 -15 -10   1  125.19   10.22
 -15 -10   1   70.44    8.33
 -15 -10   2   45.36    5.48
 -15 -10   2   51.56    5.64
 -15 -10   3   12.80    2.65
 -15 -10   3   16.89    2.95
 -15 -10   4   36.64    4.77
 -15 -10   4   38.47    4.49
 -15 -10   4   44.34    4.94
 -15 -10   5    3.03    1.73
 -15 -10   5    2.45    2.56
 -15 -10   6    3.48    2.59
 -15 -10   6    4.53    1.81
 -15 -10   7    1.84    2.70
 -15 -10   7    1.33    1.84
 -15 -10   7    1.76    2.77
 -15 -10   8    3.57    2.92
 -15 -10   8    6.13    2.05
 -15 -10   8   10.30    2.98
 -15 -10   9    6.35    3.08
 -15 -10   9    5.96    2.10
 -15 -10   9    8.09    3.07
 -15 -10  10   19.65    3.60
 -15 -10  11    3.75    3.28
 -15 -10  11    2.00    2.87
 -15 -10  12    0.32    3.10
 -15 -10  13    6.61    3.15
 -15 -10  14   10.76    3.33
 -15  -9   1   10.06    2.11
 -15  -9   1   10.25    1.75
 -15  -9   1   40.63   18.44
 -15  -9   1    9.18    2.37
 -15  -9   2    1.78    1.94
 -15  -9   2    2.69    1.42
 -15  -9   2    3.74    2.13
 -15  -9   3   51.82    6.23
 -15  -9   3   60.92    6.37
 -15  -9   4   12.48    2.81
 -15  -9   4   32.49    4.77
 -15  -9   4   17.72    3.03
 -15  -9   5   13.65    2.85
 -15  -9   5   16.72    2.41
 -15  -9   5   17.68    2.96
 -15  -9   6    2.04    1.71
 -15  -9   7   10.76    2.96
 -15  -9   7   12.86    2.22
 -15  -9   7   14.37    3.07
 -15  -9   8    5.77    2.78
 -15  -9   8    5.93    1.97
 -15  -9   8    8.73    2.76
 -15  -9   9    4.17    2.78
 -15  -9   9    2.74    1.92
 -15  -9   9    4.23    2.72
 -15  -9  10    4.39    2.05
 -15  -9  10   -2.67    2.87
 -15  -9  11   -1.06    2.89
 -15  -9  12    8.88    3.31
 -15  -9  13    6.06    3.00
 -15  -9  14   -1.80    3.03
 -15  -9  15   -1.13    3.14
 -15  -8   1   10.09    2.06
 -15  -8   1   10.85    1.75
 -15  -8   1   10.38    1.60
 -15  -8   1   15.24    2.44
 -15  -8   2   25.39    3.48
 -15  -8   2   27.95    3.26
 -15  -8   2   38.11    6.34
 -15  -8   2   30.24    3.77
 -15  -8   3   10.12    2.20
 -15  -8   3    9.65    1.76
 -15  -8   3    9.27    1.40
 -15  -8   3    9.82    2.40
 -15  -8   4   13.58    2.47
 -15  -8   4   11.63    2.62
 -15  -8   5    1.97    2.17
 -15  -8   5   -0.78    1.57
 -15  -8   5   -1.77    0.68
 -15  -8   5   -0.05    2.30
 -15  -8   6   -1.15    2.31
 -15  -8   6    1.37    1.62
 -15  -8   6    1.76    0.69
 -15  -8   7    2.32    1.73
 -15  -8   7   -2.11    2.48
 -15  -8   8   75.98    7.76
 -15  -8   8   52.77   18.33
 -15  -8   8   66.55    8.01
  15   8  -8   70.07    7.90
 -15  -8   9   16.39    2.82
 -15  -8   9   24.84    3.47
  15   8  -9   19.26    2.93
 -15  -8  10    3.03    2.00
 -15  -8  10    1.66    2.86
  15   8 -10    1.15    2.11
 -15  -8  11    0.76    2.03
 -15  -8  11   -0.55    2.93
 -15  -8  12    1.05    2.88
 -15  -8  13    7.16    3.02
 -15  -8  14   -0.59    3.04
 -15  -8  15   15.45    3.56
 -15  -7   1   93.00    9.78
 -15  -7   1   95.81    9.71
 -15  -7   1   88.35    9.69
 -15  -7   2    2.33    1.72
 -15  -7   2    0.91    1.30
 -15  -7   2    1.37    1.15
 -15  -7   2    1.29    2.04
 -15  -7   3    7.65    2.05
 -15  -7   3    8.44    1.66
 -15  -7   3   10.06    2.37
 -15  -7   4   66.71    7.69
 -15  -7   4   71.55    7.56
 -15  -7   4   73.75    7.89
 -15  -7   5    2.16    2.28
  15   7  -5    4.86    1.65
 -15  -7   6   47.46    5.31
 -15  -7   6   61.74   28.29
  15   7  -6   47.90    5.39
 -15  -7   7   20.49    2.75
 -15  -7   7   22.18    3.45
  15   7  -7   18.25    2.84
 -15  -7   8   54.53    6.14
 -15  -7   8   60.83    6.95
 -15  -7   8   56.99    6.55
  15   7  -8   54.22    6.22
 -15  -7   9   12.41    2.21
 -15  -7   9    4.86    2.23
 -15  -7   9   14.10    2.99
  15   7  -9   14.22    2.32
 -15  -7  10    4.15    2.00
 -15  -7  10    3.54    2.66
  15   7 -10    6.47    2.14
 -15  -7  11   22.13    3.07
 -15  -7  11   23.61    3.73
  15   7 -11   19.35    3.13
 -15  -7  12    2.48    2.78
 -15  -7  13    5.75    2.89
 -15  -7  14   -1.68    2.94
 -15  -7  15    1.61    3.04
 -15  -6   1    7.03    1.63
 -15  -6   1    6.73    1.37
 -15  -6   1    4.38    1.41
 -15  -6   2  173.80   17.73
 -15  -6   2  174.65   17.55
 -15  -6   2  159.36   17.53
 -15  -6   3   38.60    4.31
 -15  -6   3   38.91    4.25
 -15  -6   4   16.94    2.21
 -15  -6   4   14.82    2.07
  15   6  -4   16.75    2.31
 -15  -6   5   20.16    2.53
  15   6  -5   23.51    2.80
 -15  -6   6    7.89    1.71
 -15  -6   6    3.71    1.30
  15   6  -6    6.18    1.78
 -15  -6   7    5.13    1.75
 -15  -6   7    3.21    1.38
 -15  -6   7    4.81    2.65
  15   6  -7    5.22    1.85
 -15  -6   8    3.17    1.80
 -15  -6   8    4.35    2.52
  15   6  -8    4.02    1.90
 -15  -6   9    0.74    1.83
 -15  -6   9   -3.42    2.70
  15   6  -9    0.77    1.91
 -15  -6  10    7.89    2.05
 -15  -6  10   30.89   14.19
 -15  -6  10    6.30    2.75
  15   6 -10    5.50    2.13
 -15  -6  11   -0.60    2.00
 -15  -6  11   -2.29    2.91
  15   6 -11   -1.44    2.09
 -15  -6  12    0.83    2.09
 -15  -6  12    1.91    2.92
 -15  -6  13    2.30    2.91
 -15  -6  14   15.10   18.94
 -15  -6  14    0.23    3.03
 -15  -6  15    1.45    2.50
 -15  -6  15   -0.39    2.91
 -15  -5   1  142.85   14.57
 -15  -5   1  134.80   14.62
 -15  -5   2  281.48   28.51
 -15  -5   2  271.04   28.53
  15   5  -2  265.99   28.66
 -15  -5   3    2.49    1.36
 -15  -5   3    3.13    1.32
 -15  -5   4    4.83    1.47
 -15  -5   4    3.88    1.35
 -15  -5   5   25.60    3.02
 -15  -5   5   24.34    2.93
  15   5  -5   24.53    3.06
 -15  -5   6   34.38    3.85
  15   5  -6   34.60    4.01
 -15  -5   7    5.91    1.74
 -15  -5   7    3.10    1.40
  15   5  -7    4.99    1.81
 -15  -5   8   44.70    4.87
 -15  -5   8   42.49    4.77
  15   5  -8   41.42    4.91
 -15  -5   9    0.92    1.79
  15   5  -9    0.11    1.89
 -15  -5  10    2.49    1.96
 -15  -5  10    6.47    2.61
  15   5 -10    5.31    2.05
 -15  -5  11   22.77    3.22
 -15  -5  11   23.99    3.19
 -15  -5  11   25.42    3.75
  15   5 -11   22.87    3.28
 -15  -5  12    3.33    2.10
 -15  -5  12    2.30    2.17
 -15  -5  12    4.67    2.86
 -15  -5  13   20.21    3.18
 -15  -5  13   19.97    3.61
 -15  -5  14    1.90    2.49
 -15  -5  14    5.57    3.10
 -15  -5  15    7.37    2.74
 -15  -5  15    5.05    2.97
 -15  -5  17    3.77    2.97
 -15  -4   1  171.39   16.96
  15   4  -1  149.39   16.99
  15   4  -1  173.45   17.42
 -15  -4   2   39.89    4.54
  15   4  -2   43.35    4.56
 -15  -4   3    2.99    1.34
  15   4  -3    4.39    1.39
 -15  -4   4    1.92    1.37
 -15  -4   5    1.19    1.44
  15   4  -5    3.06    1.49
  15   4  -6   68.83    7.43
 -15  -4   7    7.75    1.80
 -15  -4   7    6.75    1.60
  15   4  -7    8.31    1.89
 -15  -4   8    1.84    1.72
 -15  -4   8    2.17    1.45
  15   4  -8   -0.16    1.78
 -15  -4   9   -0.13    1.76
 -15  -4   9   -0.60    1.58
  15   4  -9    1.23    1.88
 -15  -4  10    2.73    1.88
 -15  -4  10    3.46    1.79
  15   4 -10    0.68    1.92
 -15  -4  11    0.86    1.96
 -15  -4  11    1.34    1.91
  15   4 -11    2.73    2.02
 -15  -4  12    4.60    2.10
  15   4 -12    4.45    2.20
 -15  -4  13   47.63    5.42
 -15  -4  13   46.13    5.49
 -15  -4  13   46.81    5.89
 -15  -4  14    5.74    2.56
 -15  -4  14    3.83    3.04
 -15  -4  15    2.61    2.70
 -15  -4  15    6.22    3.01
 -15  -4  16    0.32    2.83
 -15  -4  17   10.84    3.16
 -15  -4  18    0.74    3.15
 -15  -4  18    2.01    3.09
 -15  -3   1   29.87    3.36
 -15  -3   1   34.21    3.50
  15   3  -1   27.30    3.37
  15   3  -1   31.70    3.82
 -15  -3   2   51.67    5.01
 -15  -3   2   48.41    5.07
  15   3  -2   40.11    5.01
  15   3  -2   44.24    5.35
 -15  -3   3    2.31    1.29
  15   3  -3    2.57    1.35
 -15  -3   4    1.52    1.36
 -15  -3   4    2.66    1.45
 -15  -3   5    3.27    1.44
 -15  -3   5    3.67    1.47
  15   3  -5    4.08    1.53
 -15  -3   6    4.18    1.50
  15   3  -6    3.75    1.64
 -15  -3   7   33.81    3.69
  15   3  -7   29.77    3.79
 -15  -3   8  127.32   12.61
 -15  -3   8  113.51   12.55
  15   3  -8  118.60   12.61
 -15  -3   9    3.35    1.80
 -15  -3   9    1.03    1.60
  15   3  -9    3.71    1.84
 -15  -3  10   10.16    2.22
 -15  -3  10   13.90    2.16
  15   3 -10   10.44    2.30
 -15  -3  11    1.07    1.97
 -15  -3  11    1.35    1.86
  15   3 -11    1.86    1.99
 -15  -3  12   36.51    4.50
 -15  -3  12   37.72    4.51
  15   3 -12   38.43    4.54
 -15  -3  13    4.97    2.16
 -15  -3  14    2.93    2.37
 -15  -3  15    8.44    2.79
 -15  -3  15    8.42    3.07
 -15  -3  16    4.82    2.84
 -15  -3  17    3.13    3.05
 -15  -3  18   -2.19    3.20
 -15  -3  18   -1.10    3.13
 -15  -2   1   63.56    7.12
 -15  -2   1   70.40    7.26
  15   2  -1   67.63    7.14
  15   2  -1   74.82    7.41
 -15  -2   2  104.50   10.49
 -15  -2   2   94.65   10.55
  15   2  -2   99.19   10.49
  15   2  -2   98.50   10.72
 -15  -2   3    3.63    1.28
 -15  -2   3    2.44    1.48
  15   2  -3    3.95    1.30
 -15  -2   4  101.49   10.69
 -15  -2   5    1.11    1.37
  15   2  -5    0.61    2.20
 -15  -2   6   33.55    3.51
 -15  -2   6   29.11    3.50
  15   2  -6   27.53    3.50
  15   2  -6   27.97    3.92
 -15  -2   7   69.79    7.69
  15   2  -7   72.49    7.73
  15   2  -7   75.19    8.11
 -15  -2   8  130.70   13.40
 -15  -2   8  119.60   13.36
  15   2  -8  133.03   13.40
 -15  -2   9   27.21    3.41
 -15  -2   9   30.01    3.35
  15   2  -9   24.97    3.42
 -15  -2  10    9.49    2.10
 -15  -2  10    8.92    1.99
  15   2 -10    9.49    2.16
 -15  -2  11    1.61    1.94
 -15  -2  11    4.22    1.84
  15   2 -11    1.75    1.96
 -15  -2  12    8.00    2.25
 -15  -2  12   11.64    2.30
  15   2 -12    8.91    2.27
 -15  -2  13   12.79    2.48
 -15  -2  13   11.27    2.55
 -15  -2  14   24.35    3.53
 -15  -2  16   -1.68    2.76
 -15  -2  17    1.33    3.01
 -15  -2  18   10.38    3.37
 -15  -2  18    5.64    3.49
 -15  -1   1    0.09    1.03
 -15  -1   1   -0.75    1.54
  15   1  -1   -0.14    1.04
  15   1  -1    0.41    2.11
 -15  -1   2   33.21    3.83
 -15  -1   2   34.38    3.96
  15   1  -2   36.08    3.85
  15   1  -2   36.79    4.23
 -15  -1   3   17.04    2.13
 -15  -1   3   17.24    2.31
  15   1  -3   15.67    2.15
 -15  -1   4   67.06    6.29
 -15  -1   4   53.87    6.32
  15   1  -4   53.84    6.29
 -15  -1   5   20.13    2.48
 -15  -1   5   18.55    2.57
  15   1  -5   19.48    3.09
 -15  -1   6   80.81    8.50
  15   1  -6   76.26    8.50
  15   1  -6   84.86    8.78
 -15  -1   7   23.03    3.03
  15   1  -7   24.61    3.04
  15   1  -7   27.39    3.55
 -15  -1   8    2.68    1.68
 -15  -1   8    5.55    1.62
  15   1  -8    4.18    1.73
  15   1  -8    2.13    2.56
 -15  -1   9   25.79    3.11
 -15  -1   9   23.59    3.03
  15   1  -9   21.66    3.12
  15   1  -9   26.53    3.67
 -15  -1  10   79.53    8.48
 -15  -1  10   82.98    8.46
  15   1 -10   73.33    8.47
 -15  -1  11    5.61    1.97
 -15  -1  11    3.55    1.91
  15   1 -11    5.83    1.99
 -15  -1  12    0.75    2.00
 -15  -1  12    1.06    1.98
  15   1 -12    0.00    1.97
 -15  -1  13    6.86    2.19
 -15  -1  13    9.55    2.29
  15   1 -13    1.20    2.17
 -15  -1  14    8.10    2.28
 -15  -1  14    5.20    2.42
 -15  -1  15    3.84    2.52
 -15  -1  17   -0.56    2.93
 -15  -1  18    5.01    3.22
 -15   0   1   64.13    7.34
 -15   0   1   78.69    7.50
  15   0  -1   70.19    7.34
  15   0  -1   72.28    7.66
 -15   0   2    2.26    1.14
 -15   0   2    1.75    1.55
  15   0  -2    1.46    1.13
  15   0  -2    0.10    2.11
 -15   0   3   48.24    5.44
 -15   0   3   53.51    5.54
  15   0  -3   50.62    5.44
 -15   0   4   12.59    1.83
 -15   0   4   13.32    2.05
  15   0  -4   10.52    1.83
 -15   0   5   19.72    2.56
 -15   0   5   21.95    2.69
  15   0  -5   19.75    3.12
 -15   0   6    2.29    1.43
 -15   0   6    0.60    1.61
  15   0  -6    1.85    1.44
  15   0  -6    2.14    2.35
  15   0  -7   25.76    3.10
  15   0  -7   23.74    3.68
 -15   0   8   28.17    3.51
 -15   0   8   31.91    3.54
  15   0  -8   28.19    3.51
  15   0  -8   28.72    4.02
 -15   0   9   36.49    4.50
 -15   0   9   43.43    4.51
  15   0  -9   37.29    4.50
  15   0  -9   41.54    4.98
 -15   0  10    2.45    1.77
 -15   0  10   -0.71    1.75
  15   0 -10    3.78    1.80
  15   0 -10    0.59    2.74
 -15   0  11    2.32    1.84
 -15   0  11    1.63    1.83
  15   0 -11    1.00    1.86
  15   0 -11    3.29    2.72
 -15   0  12    0.26    1.93
 -15   0  12    3.78    2.00
  15   0 -12    3.07    1.96
  15   0 -12   -0.80    2.70
 -15   0  13   -0.57    2.01
 -15   0  13   -1.20    2.12
  15   0 -13   -2.32    2.06
 -15   0  14   22.25    3.36
 -15   0  14   27.43    3.53
 -15   0  15   21.00    3.30
 -15   0  16   -0.38    2.60
 -15   0  18    0.01    3.04
 -15   1   1   44.18    4.96
 -15   1   1   53.45    5.16
  15  -1  -1   42.68    4.95
  15  -1  -1   54.81    5.42
 -15   1   2    4.43    1.24
 -15   1   2    3.66    1.65
  15  -1  -2    2.32    1.17
  15  -1  -2    5.31    2.25
 -15   1   3   61.66    6.48
 -15   1   3   63.78    6.58
  15  -1  -3   57.52    6.47
 -15   1   4   10.19    1.65
 -15   1   4    8.52    1.88
 -15   1   5    5.96    1.52
 -15   1   5    6.49    1.74
  15  -1  -5    5.62    2.43
 -15   1   6  104.76   10.99
 -15   1   6  100.35   11.03
  15  -1  -6  102.83   10.99
  15  -1  -6  112.40   11.24
 -15   1   7   19.63    2.62
  15  -1  -7   17.53    2.51
  15  -1  -7   20.15    3.09
 -15   1   8    0.28    1.60
  15  -1  -8    2.23    1.58
  15  -1  -8    2.15    2.42
 -15   1   9    3.00    1.70
  15  -1  -9    3.92    1.73
  15  -1  -9    3.10    2.59
 -15   1  10   20.57    2.97
 -15   1  10   24.61    2.97
  15  -1 -10   21.46    2.98
  15  -1 -10   22.49    3.57
 -15   1  11   14.76    2.64
 -15   1  11   18.31    2.61
  15  -1 -11   18.72    2.65
  15  -1 -11   19.73    3.45
 -15   1  12    3.67    1.97
 -15   1  12    2.76    1.95
  15  -1 -12    2.78    1.96
  15  -1 -12    6.90    2.74
 -15   1  13   12.28    2.31
 -15   1  13    9.63    2.37
  15  -1 -13    8.93    2.29
  15  -1 -13    8.67    3.00
 -15   1  14   48.60    5.39
 -15   1  14   44.45    5.47
 -15   1  15   24.09    3.56
 -15   1  16    6.81    2.68
 -15   1  17    3.20    2.79
 -15   1  18    3.45    3.04
 -15   2   1    2.60    1.17
 -15   2   1    3.04    1.72
  15  -2  -1    2.20    1.12
  15  -2  -1    2.87    2.21
 -15   2   2    5.72    1.32
 -15   2   2    3.74    1.77
  15  -2  -2    5.04    1.28
  15  -2  -2    6.43    2.39
 -15   2   3   53.67    5.83
 -15   2   3   52.67    5.96
  15  -2  -3   55.35    5.82
 -15   2   4    8.69    1.61
 -15   2   4    8.20    1.93
 -15   2   5   14.12    2.15
 -15   2   5   18.40    2.41
  15  -2  -5   15.21    2.95
 -15   2   6  156.73   16.43
 -15   2   6  154.89   16.48
  15  -2  -6  157.23   16.44
  15  -2  -6  160.23   16.65
 -15   2   7    0.58    1.76
  15  -2  -7    1.50    1.53
  15  -2  -7    2.73    2.48
 -15   2   8    1.51    1.61
 -15   2   8   -0.59    1.74
  15  -2  -8   -0.34    1.58
  15  -2  -8    0.80    2.49
 -15   2   9   83.49    8.96
 -15   2   9   83.04    8.98
  15  -2  -9   82.50    8.96
  15  -2  -9   88.34    9.29
 -15   2  10   12.39    2.33
  15  -2 -10   16.03    2.36
  15  -2 -10   17.14    3.23
 -15   2  11   41.25    4.90
 -15   2  11   45.40    4.93
  15  -2 -11   39.68    4.88
  15  -2 -11   47.71    5.35
 -15   2  12   14.40    2.48
 -15   2  12   15.82    2.48
  15  -2 -12   11.22    2.46
  15  -2 -12   18.89    3.23
 -15   2  13    3.35    2.01
 -15   2  13    3.65    2.07
  15  -2 -13    1.80    2.03
  15  -2 -13    3.93    2.83
 -15   2  14   16.20    2.87
 -15   2  14   20.97    3.02
 -15   2  15    1.55    2.43
  15  -2 -15    4.31    3.28
 -15   2  16    3.23    2.63
 -15   2  17    1.31    2.73
 -15   2  18    9.91    3.04
 -15   2  19    1.62    3.11
 -15   3   1   43.18    4.77
 -15   3   1   49.96    4.98
  15  -3  -1   40.88    4.75
  15  -3  -1   47.16    5.26
 -15   3   2   32.79    3.83
 -15   3   2   38.27    4.06
  15  -3  -2   34.95    3.82
  15  -3  -2   31.65    4.33
 -15   3   3    1.46    1.34
 -15   3   3    3.32    1.77
  15  -3  -3    2.56    1.31
 -15   3   4    6.43    1.50
 -15   3   4    4.21    1.82
 -15   3   5    2.46    1.39
 -15   3   5    2.98    1.76
  15  -3  -5    2.82    1.44
  15  -3  -5    4.68    2.46
 -15   3   6   11.75    1.95
 -15   3   6   12.82    2.19
  15  -3  -6   11.71    1.95
  15  -3  -6   11.51    2.74
 -15   3   7   61.02    6.76
  15  -3  -7   61.36    6.68
  15  -3  -7   64.04    7.06
 -15   3   8    1.92    1.63
 -15   3   8    3.29    1.88
  15  -3  -8    3.04    1.66
  15  -3  -8    6.93    2.58
 -15   3   9   60.51    7.14
 -15   3   9   68.68    7.18
  15  -3  -9   66.46    7.15
  15  -3  -9   70.94    7.51
 -15   3  10    5.53    1.90
 -15   3  10    8.41    1.98
  15  -3 -10    5.87    1.89
  15  -3 -10    1.66    2.90
 -15   3  11    9.12    2.11
  15  -3 -11    9.51    2.07
  15  -3 -11    7.80    3.16
 -15   3  12    3.10    1.93
  15  -3 -12    1.47    1.92
  15  -3 -12    3.77    2.77
 -15   3  13    0.76    1.98
 -15   3  13    1.39    2.03
  15  -3 -13   -0.57    2.00
  15  -3 -13    1.96    2.88
 -15   3  14   47.30    5.17
 -15   3  14   41.74    5.22
 -15   3  15   15.22    2.83
  15  -3 -15   12.51    3.47
 -15   3  16    2.50    2.55
  15  -3 -16   -1.84    3.16
 -15   3  17   -1.54    2.74
  15  -3 -17    0.62    3.32
 -15   3  18    3.63    2.93
 -15   3  19    5.82    3.10
 -15   4   1   52.63    5.74
 -15   4   1   54.30    5.93
  15  -4  -1   52.99    5.74
  15  -4  -1   55.11    6.15
 -15   4   2   54.62    5.94
 -15   4   2   53.07    6.09
  15  -4  -2   56.98    5.95
  15  -4  -2   55.18    6.32
 -15   4   3    1.22    1.37
 -15   4   3    0.92    1.77
 -15   4   4   24.79    3.16
 -15   4   4   30.15    3.38
 -15   4   5    0.82    1.42
 -15   4   5    1.30    1.82
  15  -4  -5    2.04    1.43
  15  -4  -5    3.59    2.43
 -15   4   6   11.54    2.13
  15  -4  -6    9.28    1.83
  15  -4  -6    6.87    2.78
 -15   4   7  113.75   11.85
  15  -4  -7  104.41   11.78
  15  -4  -7  124.69   12.08
 -15   4   8    4.88    1.77
 -15   4   8    7.98    2.08
  15  -4  -8    8.05    1.81
  15  -4  -8    7.30    2.79
 -15   4   9   34.98    4.32
 -15   4   9   42.00    4.44
  15  -4  -9   34.35    4.33
  15  -4  -9   43.91    4.88
 -15   4  10    3.46    1.79
 -15   4  10    1.99    1.96
  15  -4 -10    3.69    1.78
  15  -4 -10    1.03    2.89
 -15   4  11   54.59    6.11
 -15   4  11   56.29    6.16
  15  -4 -11   54.30    6.10
  15  -4 -11   55.76    6.61
 -15   4  12    3.50    1.94
  15  -4 -12    1.72    1.92
  15  -4 -12    2.31    2.92
 -15   4  13    5.04    2.08
  15  -4 -13    5.72    2.10
  15  -4 -13    5.58    3.00
 -15   4  14   25.18    3.48
 -15   4  14   26.80    3.52
 -15   4  15    3.33    2.31
  15  -4 -15   -0.44    3.16
 -15   4  16    1.16    2.42
  15  -4 -16    1.29    3.09
 -15   4  17    1.11    2.72
  15  -4 -17   -3.05    3.29
 -15   4  18   16.18    3.26
  15  -4 -18    9.76    3.69
 -15   4  19    2.89    3.00
 -15   5   1   32.08    3.36
  15  -5  -1   28.40    3.33
  15  -5  -1   22.21    3.98
 -15   5   2   25.49    2.96
 -15   5   2   25.57    3.24
  15  -5  -2   21.89    3.69
 -15   5   3    2.25    1.41
 -15   5   3    3.51    1.89
 -15   5   4   72.08    7.78
 -15   5   4   73.37    7.89
  15  -5  -4   73.31    7.79
 -15   5   5    3.24    1.53
 -15   5   5    5.38    1.94
  15  -5  -5    2.88    1.55
  15  -5  -5    4.15    2.75
 -15   5   6    4.85    2.02
  15  -5  -6    8.03    1.71
  15  -5  -6    3.94    2.82
 -15   5   7   37.11    4.62
 -15   5   7   43.03    4.75
  15  -5  -7   41.15    4.62
  15  -5  -7   46.87    5.21
 -15   5   8   -0.08    1.63
 -15   5   8   -1.18    1.91
  15  -5  -8    0.39    1.68
  15  -5  -8    2.38    2.76
 -15   5   9   62.59    7.00
 -15   5   9   67.23    7.07
  15  -5  -9   62.31    7.00
  15  -5  -9   67.63    7.43
 -15   5  10   28.78    3.81
 -15   5  10   36.35    3.90
  15  -5 -10   28.91    3.78
  15  -5 -10   34.18    4.47
 -15   5  11   47.67    5.90
 -15   5  11   59.78    5.98
  15  -5 -11   51.60    5.91
  15  -5 -11   57.12    6.52
 -15   5  12   14.64    2.47
 -15   5  12   11.68    2.53
  15  -5 -12   13.20    2.45
  15  -5 -12   19.64    3.34
 -15   5  13   18.23    2.93
 -15   5  13   24.03    3.05
  15  -5 -13   18.40    2.94
  15  -5 -13   21.04    3.77
 -15   5  14    5.00    2.11
 -15   5  15   15.93    2.84
  15  -5 -15   14.09    3.78
 -15   5  16    1.03    2.44
  15  -5 -16    7.06    3.49
 -15   5  17    1.73    2.65
  15  -5 -17    4.09    3.56
 -15   5  18   36.64    4.89
  15  -5 -18   37.21    5.37
 -15   5  19   -0.36    3.02
  15  -5 -19    7.66    3.59
 -15   6   1    9.71    1.81
 -15   6   1   12.36    2.31
  15  -6  -1   13.47    2.74
 -15   6   2   20.95    2.66
  15  -6  -2   22.08    3.38
 -15   6   3    2.85    1.45
  15  -6  -3    3.90    1.48
 -15   6   4    2.35    1.51
 -15   6   4    0.60    1.88
  15  -6  -4    3.12    1.49
 -15   6   5   10.69    2.29
  15  -6  -5   11.83    1.99
  15  -6  -5   12.41    2.93
 -15   6   6    2.58    1.93
  15  -6  -6    1.21    1.61
  15  -6  -6    3.29    2.75
 -15   6   7    1.81    1.65
 -15   6   7    1.72    1.92
  15  -6  -7    0.41    1.64
  15  -6  -7    3.55    3.06
 -15   6   8   10.42    2.18
 -15   6   8   12.47    2.42
  15  -6  -8   14.52    2.19
  15  -6  -8   11.10    3.32
 -15   6   9    7.68    1.87
 -15   6   9    6.19    2.12
  15  -6  -9    4.14    1.92
  15  -6  -9    8.72    3.08
 -15   6  10   94.63   10.84
 -15   6  10  105.47   10.94
  15  -6 -10  102.20   10.85
  15  -6 -10  113.37   11.24
 -15   6  11    8.01    2.02
 -15   6  11    4.27    2.19
  15  -6 -11    5.62    2.02
  15  -6 -11    9.82    3.17
 -15   6  12    1.68    1.91
 -15   6  12    1.25    2.00
  15  -6 -12    1.64    1.97
  15  -6 -12    5.65    3.22
 -15   6  13    7.92    2.28
 -15   6  13   12.00    2.36
  15  -6 -13    9.52    3.31
 -15   6  14   22.99    3.36
 -15   6  14   26.88    3.45
  15  -6 -15    6.29    3.30
 -15   6  16   -0.02    2.42
  15  -6 -16    0.86    3.53
 -15   6  17    3.04    2.57
  15  -6 -17    3.17    3.38
 -15   6  18    2.09    2.78
  15  -6 -18    1.14    3.55
 -15   6  19    4.51    3.00
  15  -6 -19    0.10    3.63
 -15   7   1   12.95    1.92
 -15   7   1   10.35    2.36
  15  -7  -1   10.13    2.88
 -15   7   2    2.81    1.48
 -15   7   2    4.57    2.00
  15  -7  -2    3.44    1.48
  15  -7  -2    4.15    2.61
 -15   7   3    1.80    1.51
 -15   7   3    1.92    1.93
  15  -7  -3    2.03    1.50
  15  -7  -4   48.90    5.41
 -15   7   5   28.15    3.74
  15  -7  -5   29.76    3.56
  15  -7  -5   33.49    4.25
 -15   7   6   10.39    2.12
 -15   7   6   12.01    2.43
  15  -7  -6   14.70    2.11
  15  -7  -6   10.24    3.11
 -15   7   7   11.99    2.23
 -15   7   7   13.13    2.46
  15  -7  -7   13.42    2.19
  15  -7  -7   14.25    3.42
 -15   7   8    1.86    1.74
 -15   7   8    4.27    2.05
  15  -7  -8    3.24    1.77
  15  -7  -8   -0.33    3.04
 -15   7   9   34.83    4.48
 -15   7   9   40.95    4.64
  15  -7  -9   42.39    4.51
  15  -7  -9   35.52    5.18
 -15   7  10   12.79    2.37
 -15   7  10   13.75    2.55
  15  -7 -10   13.17    2.39
  15  -7 -10   15.55    3.52
 -15   7  11   77.18    8.61
 -15   7  11   80.75    8.69
  15  -7 -11   81.20    8.63
  15  -7 -11   80.69    9.07
 -15   7  12    4.93    2.02
 -15   7  12    0.89    2.12
  15  -7 -12    6.99    2.05
  15  -7 -12    2.83    3.18
 -15   7  13    0.35    1.99
 -15   7  13   -1.86    2.15
  15  -7 -13   -2.03    3.44
 -15   7  14   12.16    2.59
 -15   7  15   -1.42    2.27
  15  -7 -15   -1.11    3.34
  15  -7 -16    1.95    3.64
  15  -7 -17    0.57    3.46
 -15   7  18   12.51    3.14
  15  -7 -18   16.14    4.03
 -15   7  19    2.43    2.93
  15  -7 -19    2.90    3.68
 -15   8   1    8.74    1.79
 -15   8   1   10.07    2.28
  15  -8  -1    9.77    1.80
  15  -8  -1    8.77    2.73
 -15   8   2   10.43    2.25
  15  -8  -2    8.21    1.77
  15  -8  -2    7.27    2.84
 -15   8   3    6.42    2.17
  15  -8  -3    8.36    1.80
 -15   8   4   95.13   10.69
  15  -8  -4  103.21   10.59
 -15   8   5   28.90    3.46
  15  -8  -5   27.84    3.48
  15  -8  -5   30.26    4.30
 -15   8   6   22.80    3.02
 -15   8   6   24.67    3.26
  15  -8  -6   25.02    3.06
  15  -8  -6   21.92    3.90
 -15   8   7    5.63    1.79
 -15   8   7    1.23    2.08
  15  -8  -7    4.15    1.80
  15  -8  -7    5.31    3.07
 -15   8   8    6.62    2.06
 -15   8   8   10.89    2.33
  15  -8  -8    9.80    2.09
  15  -8  -8   10.57    3.46
 -15   8   9    7.39    2.02
 -15   8   9    8.39    2.23
  15  -8  -9    6.91    2.01
  15  -8  -9    8.17    3.29
 -15   8  10   20.45    2.91
 -15   8  10   20.90    3.07
  15  -8 -10   17.78    2.93
  15  -8 -10   28.27    3.99
 -15   8  11   46.86    5.92
 -15   8  11   53.47    6.01
  15  -8 -11   55.54    5.95
  15  -8 -11   59.74    6.60
 -15   8  12    0.40    2.02
 -15   8  12   -0.48    2.14
  15  -8 -12   -0.14    2.06
  15  -8 -12    3.08    3.37
 -15   8  13    1.07    2.02
 -15   8  13    1.20    2.16
  15  -8 -13   -0.82    3.39
 -15   8  14    0.94    2.23
 -15   8  15    7.96    2.41
  15  -8 -15    7.20    3.79
 -15   8  16    1.03    2.32
  15  -8 -16    3.57    3.55
  15  -8 -17    2.19    3.64
  15  -8 -18    1.20    3.62
 -15   8  19   -3.30    2.87
  15  -8 -19   -2.27    3.80
 -15   9   1   58.53    7.07
  15  -9  -1   69.01    6.93
  15  -9  -1   60.76    7.30
 -15   9   2   10.06    2.42
  15  -9  -2   12.31    2.01
  15  -9  -2    9.58    3.13
 -15   9   3    2.43    1.65
 -15   9   3    3.45    2.08
  15  -9  -3    3.18    1.64
 -15   9   4   20.97    2.56
 -15   9   4   15.57    2.83
  15  -9  -4   17.21    2.57
 -15   9   5    9.91    1.83
 -15   9   5    5.95    2.24
  15  -9  -5    5.73    1.89
  15  -9  -5    4.02    3.13
 -15   9   6   26.58    3.25
  15  -9  -6   24.78    3.28
  15  -9  -6   27.04    4.14
 -15   9   7    2.56    1.79
  15  -9  -7    3.49    1.88
  15  -9  -7    4.19    3.26
 -15   9   8    9.35    2.12
 -15   9   8   11.71    2.41
  15  -9  -8    8.46    2.13
  15  -9  -8   11.25    3.41
 -15   9   9   -0.77    1.88
 -15   9   9    2.96    2.21
  15  -9  -9    0.25    1.90
  15  -9  -9   -1.32    3.22
 -15   9  10   12.17    2.46
 -15   9  10   16.29    2.66
  15  -9 -10   13.37    2.50
  15  -9 -10   15.37    3.77
 -15   9  11    6.51    2.06
 -15   9  11    5.03    2.29
  15  -9 -11    4.03    2.11
  15  -9 -11    4.40    3.42
 -15   9  12    3.25    2.03
 -15   9  12    2.89    2.21
  15  -9 -12   -0.60    3.55
 -15   9  13    3.44    2.14
 -15   9  13    6.28    2.30
  15  -9 -13    2.14    3.78
 -15   9  14    4.46    2.30
 -15   9  15    3.65    2.33
  15  -9 -15    8.01    3.72
 -15   9  16    0.23    2.30
  15  -9 -16    0.61    3.65
 -15   9  17    1.40    2.46
  15  -9 -17   -0.14    3.66
 -15   9  18    4.15    2.72
  15  -9 -18    2.18    4.17
 -15  10   1   31.41    3.47
 -15  10   1   28.28    3.73
  15 -10  -1   27.21    3.44
  15 -10  -1   25.45    4.16
 -15  10   2    3.60    1.68
 -15  10   2    3.10    2.15
  15 -10  -2    2.29    1.67
  15 -10  -2    1.93    2.90
 -15  10   3    1.69    1.68
 -15  10   3    2.18    2.14
  15 -10  -3    3.97    1.70
 -15  10   4    7.59    1.94
 -15  10   4   10.19    2.39
  15 -10  -4   10.05    1.99
 -15  10   5    2.80    1.73
 -15  10   5    1.64    2.18
  15 -10  -5    0.40    1.81
  15 -10  -5    0.05    3.01
 -15  10   6   16.04    2.49
 -15  10   6   17.76    2.81
  15 -10  -6   14.69    2.52
  15 -10  -6   18.48    3.77
 -15  10   7    5.05    1.90
  15 -10  -7    4.72    1.96
  15 -10  -7    5.72    3.22
 -15  10   8    1.26    1.84
  15 -10  -8    2.97    1.92
  15 -10  -8    4.16    3.30
 -15  10   9    2.65    1.89
 -15  10   9    1.49    2.26
  15 -10  -9    1.54    1.97
  15 -10  -9    1.92    3.57
 -15  10  10    2.57    1.99
 -15  10  10    1.90    2.23
  15 -10 -10    1.28    2.06
  15 -10 -10    1.04    3.44
 -15  10  11   65.68    6.69
 -15  10  11   52.61    6.73
  15 -10 -11   58.66    6.70
  15 -10 -11   67.81    7.51
 -15  10  12   11.38    2.39
 -15  10  12   11.67    2.57
  15 -10 -12   11.07    3.98
 -15  10  13    7.89    2.45
  15 -10 -13    9.10    3.86
 -15  10  14    1.31    2.29
 -15  10  15   -1.66    2.40
  15 -10 -15   -0.97    3.82
 -15  10  16   -0.46    2.37
  15 -10 -16   -1.78    3.91
 -15  10  17    3.14    2.48
  15 -10 -17    1.24    3.93
 -15  10  18   10.66    2.84
  15 -10 -18   11.79    4.20
 -15  11   1    4.39    1.77
 -15  11   1    2.30    2.19
  15 -11  -1    0.91    1.74
  15 -11  -1    5.21    3.07
 -15  11   2   10.72    1.93
 -15  11   2    5.35    2.38
  15 -11  -2    5.35    1.91
  15 -11  -2    5.19    3.24
 -15  11   3    1.24    1.72
 -15  11   3    2.55    2.19
  15 -11  -3    1.90    1.79
 -15  11   4   24.25    3.17
 -15  11   4   24.59    3.46
  15 -11  -4   23.75    3.20
  15 -11  -4   29.40    4.10
 -15  11   5    0.86    1.76
 -15  11   5    0.91    2.20
  15 -11  -5   -1.58    1.84
  15 -11  -5    1.13    3.03
 -15  11   6    7.51    1.96
 -15  11   6    3.50    2.29
  15 -11  -6    6.69    2.00
  15 -11  -6    3.32    3.45
 -15  11   7    3.54    1.86
 -15  11   7    2.04    2.15
  15 -11  -7    2.23    1.92
  15 -11  -7   -0.45    3.52
 -15  11   8   33.24    3.76
 -15  11   8   31.11    3.99
  15 -11  -8   26.82    3.82
  15 -11  -8   31.83    4.76
 -15  11   9    0.74    1.89
  15 -11  -9   -0.19    2.05
  15 -11  -9    1.10    3.58
 -15  11  10    1.49    1.97
 -15  11  10    0.95    2.26
  15 -11 -10    1.43    2.10
  15 -11 -10   -1.83    3.62
 -15  11  11   40.14    5.08
 -15  11  11   46.30    5.22
  15 -11 -11   48.91    6.02
 -15  11  12   11.69    2.64
  15 -11 -12   10.10    4.03
 -15  11  13   15.79    2.82
  15 -11 -13   12.97    4.17
 -15  11  14    4.71    2.39
 -15  11  15    6.82    2.54
  15 -11 -15    7.77    4.08
 -15  11  16    0.62    2.37
  15 -11 -16    2.23    4.11
 -15  11  17    5.36    2.59
  15 -11 -17    8.81    4.21
 -15  11  18    1.43    2.60
  15 -11 -18    5.31    4.15
 -15  12   1   -0.40    1.81
 -15  12   1   -0.38    2.26
  15 -12  -1   -0.39    1.81
  15 -12  -1    1.57    2.97
 -15  12   2    1.98    1.80
 -15  12   2   -0.71    2.31
  15 -12  -2   -0.22    1.76
  15 -12  -2    1.34    3.21
 -15  12   3    3.64    1.86
 -15  12   3    3.96    2.29
  15 -12  -3    5.02    1.90
 -15  12   4    5.68    1.88
 -15  12   4    2.87    2.21
  15 -12  -4    1.84    1.91
  15 -12  -4    3.56    3.16
 -15  12   5    4.47    1.86
 -15  12   5    4.51    2.33
  15 -12  -5    3.04    1.93
  15 -12  -5    1.60    3.21
 -15  12   6   14.25    2.37
 -15  12   6   14.98    2.70
  15 -12  -6   12.45    2.44
  15 -12  -6   12.25    3.59
 -15  12   7   17.66    2.58
 -15  12   7   15.66    2.86
  15 -12  -7   13.89    2.61
  15 -12  -7   16.76    3.81
 -15  12   8   42.28    5.04
 -15  12   8   46.63    5.25
  15 -12  -8   41.70    5.10
  15 -12  -8   49.87    5.92
 -15  12   9    3.08    1.98
 -15  12   9    3.90    2.22
  15 -12  -9    2.87    2.13
  15 -12  -9    1.70    3.62
 -15  12  10    1.78    2.03
  15 -12 -10   -0.95    3.66
 -15  12  11    3.77    2.09
  15 -12 -11   -0.65    3.99
 -15  12  12   -1.90    2.28
  15 -12 -12    3.97    4.13
 -15  12  13    7.03    2.50
  15 -12 -13    8.46    3.98
 -15  12  14   10.51    2.63
 -15  12  15    7.84    2.51
  15 -12 -15    2.94    4.54
 -15  12  16    1.67    2.46
  15 -12 -16    2.40    4.27
 -15  12  17    2.36    2.56
  15 -12 -17    1.91    4.32
 -15  13   1    1.56    1.86
 -15  13   1    0.74    2.28
  15 -13  -1    1.33    1.82
  15 -13  -1    0.42    3.28
 -15  13   2    5.16    1.95
 -15  13   2    3.71    2.34
  15 -13  -2    0.52    1.91
  15 -13  -2    6.25    3.19
 -15  13   3   29.00    3.45
 -15  13   3   27.44    3.76
  15 -13  -3   25.09    3.44
 -15  13   4   72.20    7.85
 -15  13   4   69.50    7.98
  15 -13  -4   70.57    7.86
  15 -13  -4   84.02    8.50
 -15  13   5   20.63    2.89
 -15  13   5   20.41    3.19
  15 -13  -5   18.63    2.92
  15 -13  -5   22.20    4.20
 -15  13   6    5.95    2.03
 -15  13   6    7.88    2.46
  15 -13  -6    5.22    2.11
  15 -13  -6    4.65    3.47
 -15  13   7    5.11    2.10
 -15  13   7    8.49    2.40
  15 -13  -7    9.55    2.22
  15 -13  -7    7.39    3.74
 -15  13   8    1.59    2.01
 -15  13   8    1.98    2.36
  15 -13  -8    2.57    2.11
  15 -13  -8    2.48    3.81
 -15  13   9    0.00    2.01
 -15  13   9   -0.14    2.29
  15 -13  -9    1.04    3.77
 -15  13  10    4.34    2.35
  15 -13 -10    6.51    3.82
  15 -13 -11   15.66    4.46
  15 -13 -12    2.35    3.98
 -15  13  13    4.55    2.39
  15 -13 -13    1.06    4.12
 -15  13  14    0.20    2.35
 -15  13  15    1.06    2.47
  15 -13 -15    4.74    4.37
 -15  13  16    3.36    2.57
  15 -13 -16    0.83    4.47
 -15  13  17    5.10    2.65
  15 -13 -17    4.98    4.61
 -15  14   1    0.82    1.99
 -15  14   1    5.29    2.65
  15 -14  -1    2.67    1.96
  15 -14  -1    5.75    3.42
 -15  14   2   -0.59    1.96
 -15  14   2    2.71    2.30
  15 -14  -2    0.16    1.90
  15 -14  -2    1.05    3.39
 -15  14   3   12.45    2.39
 -15  14   3   10.89    2.66
  15 -14  -3   13.07    2.38
 -15  14   4   50.42    5.69
 -15  14   4   52.73    5.89
  15 -14  -4   51.13    5.72
  15 -14  -4   45.13    6.38
 -15  14   5   10.00    2.18
 -15  14   5    9.25    2.58
  15 -14  -5    7.57    2.27
  15 -14  -5    7.29    3.67
 -15  14   6    2.36    1.99
 -15  14   6    5.94    2.44
  15 -14  -6    1.36    2.11
  15 -14  -6    2.29    3.67
 -15  14   7   -0.87    1.94
 -15  14   7   -1.23    2.51
  15 -14  -7   -0.84    3.71
 -15  14   8    5.74    2.06
 -15  14   8    1.43    2.33
  15 -14  -8    0.13    3.56
 -15  14   9    0.53    2.41
  15 -14  -9    2.40    3.90
 -15  14  10   -0.22    2.35
  15 -14 -10    0.31    3.84
 -15  14  11    2.09    2.36
  15 -14 -11    8.86    4.09
  15 -14 -12   -0.25    4.09
  15 -14 -13    0.69    4.28
 -15  14  14    4.86    2.49
 -15  14  15   16.04    2.98
  15 -14 -15   13.02    5.08
 -15  14  16    0.72    2.53
  15 -14 -16    2.00    4.94
 -15  15   1   12.42    2.37
 -15  15   1   11.62    2.82
  15 -15  -1    9.89    2.37
  15 -15  -1   11.39    3.59
 -15  15   2   -1.12    2.01
 -15  15   2   -0.60    2.39
  15 -15  -2   -0.48    2.01
  15 -15  -2   -0.15    3.46
 -15  15   3   -0.85    2.04
 -15  15   3   -2.51    2.39
  15 -15  -3    2.17    2.04
 -15  15   4    1.93    2.05
 -15  15   4    3.78    2.58
  15 -15  -4    1.01    3.61
 -15  15   5    0.32    1.97
 -15  15   5    0.03    2.35
  15 -15  -5   -0.03    3.49
 -15  15   6    2.33    2.00
 -15  15   6    2.17    2.41
  15 -15  -6    1.05    3.82
 -15  15   7    2.41    2.41
  15 -15  -7    0.70    3.72
 -15  15   8    6.63    2.79
  15 -15  -8    4.24    3.82
 -15  15   9    0.35    2.41
  15 -15  -9    3.02    3.87
 -15  15  10    5.95    2.43
  15 -15 -10    0.78    4.06
 -15  15  11    7.22    2.52
  15 -15 -11    5.97    4.16
 -15  15  12    3.33    2.46
  15 -15 -12    4.68    4.27
 -15  15  13   -0.41    2.32
  15 -15 -13    1.69    4.22
 -15  15  15    6.51    2.61
  15 -15 -15    5.35    5.00
  15 -16  -1    0.89    3.73
 -15  16   2    4.44    2.47
  15 -16  -2    5.63    3.79
 -15  16   3    9.05    2.66
 -15  16   4   10.40    2.74
  15 -16  -4    9.26    3.76
 -15  16   5   -2.41    2.39
  15 -16  -5    3.34    3.96
 -15  16   6    0.27    2.45
  15 -16  -6   -2.98    3.71
 -15  16   7    3.80    2.47
  15 -16  -7    4.08    3.95
 -15  16   8   -2.30    2.52
  15 -16  -8   -2.28    3.87
 -15  16   9    4.54    2.53
  15 -16  -9   -0.35    3.96
 -15  16  10   10.19    2.66
  15 -16 -10    3.72    4.13
 -15  16  11   23.51    3.49
  15 -16 -11   21.25    4.96
 -15  16  12    1.31    2.41
  15 -16 -12    3.09    4.31
 -15  16  13   -0.35    2.43
  15 -16 -13    2.87    4.77
 -15  16  14    2.95    2.46
 -15  17   1    6.47    2.67
  15 -17  -1    5.16    3.77
  15 -17  -2   10.52    3.89
 -15  17   4   -0.16    2.53
  15 -17  -4    0.82    3.71
 -15  17   5   -0.32    2.44
  15 -17  -5   -1.38    3.65
 -15  17   6    4.60    2.49
  15 -17  -6    7.53    3.85
 -15  17   7    3.26    2.61
  15 -17  -7    6.86    3.95
 -15  17   8    8.82    2.68
  15 -17  -8    9.16    4.17
 -15  17   9    0.66    2.49
  15 -17  -9    4.01    4.19
 -15  17  10    5.61    2.56
  15 -17 -10    1.77    4.18
 -15  17  11    6.46    2.57
  15 -17 -11    9.85    4.36
 -15  17  12    1.01    2.42
  15 -17 -12    0.94    4.48
 -15  17  13    0.53    2.50
  15 -17 -13   -3.37    4.93
 -15  18   1    0.14    2.51
  15 -18  -1    2.15    3.97
 -15  18   2    1.59    2.64
  15 -18  -2    3.28    3.90
  15 -18  -4   -0.48    3.89
 -15  18   5    0.09    2.44
  15 -18  -5   -0.60    3.96
 -15  18   6   -0.36    2.50
  15 -18  -6    2.66    4.07
 -15  18   7    3.54    2.68
  15 -18  -7    2.80    3.91
 -15  18   8    2.04    2.50
  15 -18  -8    0.81    4.24
 -15  18   9   -1.86    2.53
  15 -18  -9    2.12    4.44
 -15  18  10    0.75    2.47
  15 -18 -10   -0.35    4.33
 -15  18  11    2.69    2.51
  15 -18 -11   -3.28    4.42
 -15  19   1   -0.11    2.61
  15 -19  -1   -1.94    4.22
 -15  19   2   -0.49    2.57
  15 -19  -2    0.27    3.93
 -15  19   3   20.33    3.39
 -15  19   4    2.42    2.67
  15 -19  -4    3.49    4.27
  15 -19  -5    0.54    4.03
 -15  19   6    3.71    2.62
  15 -19  -6    4.73    4.06
 -15  19   7    2.36    2.56
  15 -19  -7    0.82    3.94
 -15  19   8    0.89    2.53
  15 -19  -8    4.71    4.22
 -15  20   1    2.13    2.69
  15 -20  -1    4.24    4.33
 -15  20   2   -3.49    2.66
  15 -20  -2   -3.12    4.20
 -15  20   3    6.02    2.76
 -15  20   4    0.00    2.61
 -14 -22   1    4.26    3.44
 -14 -22   2   -2.33    3.47
 -14 -21   1    0.35    3.21
 -14 -21   2    2.66    3.28
 -14 -21   3   -0.56    3.45
 -14 -20   1    0.89    3.35
 -14 -20   1   -1.19    3.17
 -14 -20   2   -0.89    3.08
 -14 -20   3    0.45    3.16
 -14 -20   4    6.64    3.36
 -14 -20   5    0.65    3.27
 -14 -19   1    4.10    3.21
 -14 -19   1   -0.73    3.25
 -14 -19   2   -0.07    3.30
 -14 -19   2    0.00    3.10
 -14 -19   3    2.21    3.55
 -14 -19   3    1.63    3.23
 -14 -19   4    9.00    3.50
 -14 -19   5   -2.44    3.33
 -14 -18   1   -1.65    3.07
 -14 -18   1    0.75    2.18
 -14 -18   1   -0.62    3.08
 -14 -18   2    6.22    3.19
 -14 -18   2    4.14    2.26
 -14 -18   2    4.87    2.95
 -14 -18   3   -3.86    3.31
 -14 -18   3    0.63    3.15
 -14 -18   4   -0.98    3.50
 -14 -18   4    9.00    3.23
 -14 -18   5    5.23    3.19
 -14 -18   7   13.52    3.61
 -14 -18   8    0.17    3.59
 -14 -17   1    3.20    2.87
 -14 -17   1    2.19    2.08
 -14 -17   1    1.39    2.96
 -14 -17   2    5.28    3.23
 -14 -17   2   11.32    2.43
 -14 -17   2    9.94    3.08
 -14 -17   3   10.36    3.52
 -14 -17   3   14.86    2.68
 -14 -17   3   14.89    3.33
 -14 -17   4    7.03    3.31
 -14 -17   4    4.64    2.29
 -14 -17   4    5.55    3.05
 -14 -17   5    8.66    3.50
 -14 -17   5    7.10    3.29
 -14 -17   7    0.76    3.21
 -14 -17   8    1.15    3.37
 -14 -17   9    6.69    3.30
 -14 -16   1    0.64    2.75
 -14 -16   1    0.47    2.01
 -14 -16   1    0.85    2.88
 -14 -16   2    3.49    2.88
 -14 -16   2    4.09    2.13
 -14 -16   2    2.26    2.76
 -14 -16   3    9.31    3.22
 -14 -16   3   11.11    2.44
 -14 -16   3   11.66    3.08
 -14 -16   4    4.44    3.10
 -14 -16   4    2.29    2.13
 -14 -16   4    0.94    2.89
 -14 -16   5    0.45    3.20
 -14 -16   5   -0.62    2.19
 -14 -16   5    1.86    2.90
 -14 -16   6    3.42    3.36
 -14 -16   7    7.53    3.63
 -14 -16   7    6.38    3.26
 -14 -16   8    0.91    3.19
 -14 -16   9   -1.63    3.11
 -14 -16  10    2.41    3.26
 -14 -15   1   -3.55    1.93
 -14 -15   1   -0.60    2.57
 -14 -15   2    3.42    2.68
 -14 -15   2   -1.92    2.01
 -14 -15   2   -3.32    2.77
 -14 -15   3   -0.26    2.83
 -14 -15   3    3.17    2.01
 -14 -15   3    6.61    2.83
 -14 -15   4   -0.11    2.93
 -14 -15   4    1.55    2.09
 -14 -15   4   -0.26    2.82
 -14 -15   5    1.27    3.03
 -14 -15   5    1.20    2.07
 -14 -15   5    2.38    2.84
 -14 -15   6    5.66    3.25
 -14 -15   6    2.26    2.17
 -14 -15   7   16.39    3.88
 -14 -15   7   19.11    3.63
 -14 -15   8    8.67    3.72
 -14 -15   8   10.57    3.28
 -14 -15   9    9.26    3.40
 -14 -15  10   -0.84    3.40
 -14 -15  11    2.21    3.28
 -14 -14   1    0.30    2.43
 -14 -14   1    2.60    1.84
 -14 -14   1   -1.20    2.48
 -14 -14   2   -0.81    1.89
 -14 -14   2    4.81    2.60
 -14 -14   3    0.94    2.67
 -14 -14   3    5.80    1.95
 -14 -14   3    2.46    2.74
 -14 -14   4   -0.15    2.78
 -14 -14   4   -0.34    1.95
 -14 -14   4   -0.16    2.69
 -14 -14   5   -3.08    2.92
 -14 -14   5    0.97    2.01
 -14 -14   5    2.69    2.73
 -14 -14   6   -0.90    3.01
 -14 -14   6    0.40    2.06
 -14 -14   7    1.53    3.15
 -14 -14   7   -0.05    2.10
 -14 -14   7    2.35    2.90
 -14 -14   8   -0.16    3.33
 -14 -14   8    2.59    2.92
 -14 -14   9    5.70    3.60
 -14 -14   9    6.16    3.06
 -14 -14  10    2.54    3.10
 -14 -14  11    4.82    3.38
 -14 -14  12   -1.73    3.39
 -14 -13   1    6.30    2.39
 -14 -13   1    5.77    1.91
 -14 -13   1    7.87    2.54
 -14 -13   2   -2.19    2.40
 -14 -13   2    1.74    1.76
 -14 -13   2    4.90    2.64
 -14 -13   3    3.63    1.88
 -14 -13   3    3.99    2.61
 -14 -13   4   -0.36    2.61
 -14 -13   4    1.77    1.89
 -14 -13   4    0.20    2.63
 -14 -13   5   -0.66    2.74
 -14 -13   5   -1.07    1.91
 -14 -13   5   -0.06    2.64
 -14 -13   6   17.20    3.38
 -14 -13   6   15.57    2.66
 -14 -13   7   29.70    4.61
 -14 -13   7   30.57    4.00
 -14 -13   7   38.59    4.61
 -14 -13   8   12.39    3.38
 -14 -13   8    8.34    2.38
 -14 -13   8    9.89    3.03
 -14 -13   9    0.10    3.35
 -14 -13   9    1.31    2.94
 -14 -13  10    8.59    3.66
 -14 -13  10   14.54    3.34
 -14 -13  11   -0.44    3.05
 -14 -13  12   -0.33    3.12
 -14 -13  13    5.92    3.25
 -14 -12   1    2.79    2.17
 -14 -12   1    4.60    1.66
 -14 -12   1    2.49    2.40
 -14 -12   2   58.76    7.17
 -14 -12   2   70.32    7.04
 -14 -12   2   62.14    7.24
 -14 -12   3    7.03    2.44
 -14 -12   3    2.98    1.79
 -14 -12   3    5.77    2.48
 -14 -12   4    1.32    1.78
 -14 -12   4   -0.87    2.50
 -14 -12   5    6.74    2.00
 -14 -12   5    8.24    2.84
 -14 -12   6   10.90    3.09
 -14 -12   6   12.86    2.31
 -14 -12   7   17.24    3.47
 -14 -12   7   15.54    2.72
 -14 -12   7   21.82    3.49
 -14 -12   8   11.70    3.48
 -14 -12   8   15.33    2.66
 -14 -12   8   20.49    3.31
 -14 -12   9    4.80    3.23
 -14 -12   9    6.06    2.17
 -14 -12   9    7.47    3.21
 -14 -12  10   21.53    4.19
 -14 -12  10   24.05    3.93
 -14 -12  11    2.78    3.54
 -14 -12  11    2.47    3.05
 -14 -12  12    5.89    3.17
 -14 -12  13    5.35    3.35
 -14 -12  14   -1.36    3.41
 -14 -11   1    0.65    1.97
 -14 -11   1   -0.46    2.13
 -14 -11   2   64.48    7.55
 -14 -11   2   72.22    7.42
 -14 -11   2   67.55    7.61
 -14 -11   3    0.39    2.26
 -14 -11   3    4.43    1.68
 -14 -11   3   -2.76    2.29
 -14 -11   4    0.82    2.31
 -14 -11   4   -0.15    1.68
 -14 -11   4    0.07    2.33
 -14 -11   5    0.92    1.72
 -14 -11   5    4.35    2.61
 -14 -11   6    0.03    1.82
 -14 -11   7   -1.73    2.71
 -14 -11   7   -0.79    1.87
 -14 -11   7    0.84    2.63
 -14 -11   8    8.77    2.98
 -14 -11   8    8.21    2.13
 -14 -11   8    6.30    3.00
 -14 -11   9    4.86    3.05
 -14 -11   9    3.32    2.11
 -14 -11   9    8.43    3.02
 -14 -11  10    3.39    3.18
 -14 -11  10    0.85    2.14
 -14 -11  10    0.97    3.06
 -14 -11  11    1.69    3.38
 -14 -11  11    3.22    2.97
 -14 -11  12   -1.61    2.94
 -14 -11  13    7.02    3.19
 -14 -11  14    3.77    3.16
 -14 -11  15   -0.26    3.15
 -14 -10   1   40.73    4.71
 -14 -10   1   40.83    4.85
 -14 -10   2   31.66    3.73
 -14 -10   2   26.85    3.78
 -14 -10   3    5.40    2.22
 -14 -10   3    5.69    1.71
 -14 -10   3    7.35    2.30
 -14 -10   4    0.55    2.20
 -14 -10   4    1.53    1.65
 -14 -10   4    3.24    2.28
 -14 -10   5   23.58    3.52
 -14 -10   5   25.77    3.12
 -14 -10   5   23.19    3.56
 -14 -10   6    1.82    1.73
 -14 -10   7    2.91    2.63
 -14 -10   7    3.54    1.86
 -14 -10   7    3.16    2.55
 -14 -10   8   -0.23    2.73
 -14 -10   8   -0.38    1.90
 -14 -10   8   -0.72    2.58
 -14 -10   9    6.73    3.03
 -14 -10   9    7.14    2.15
 -14 -10   9    7.78    2.86
 -14 -10  10    2.36    3.03
 -14 -10  10    3.66    2.09
 -14 -10  10    4.35    2.85
 -14 -10  11   48.38    6.48
 -14 -10  11   55.39    6.27
 -14 -10  12    3.33    3.45
 -14 -10  12    4.56    2.89
 -14 -10  13   16.75    3.67
 -14 -10  14   -0.18    3.28
 -14 -10  15   -4.23    3.30
 -14  -9   1   42.08    4.64
 -14  -9   1   42.97    4.51
 -14  -9   1   34.31    4.72
 -14  -9   2    9.12    2.21
 -14  -9   2   12.62    2.39
 -14  -9   3   72.15    7.29
 -14  -9   3  108.89   12.81
 -14  -9   3   57.79    7.31
 -14  -9   4   56.89    5.84
 -14  -9   4   48.21    5.63
 -14  -9   4   50.86    5.94
 -14  -9   5   12.77    2.66
 -14  -9   5   14.57    2.13
 -14  -9   5    9.20    2.63
 -14  -9   6    0.39    2.33
 -14  -9   6    0.31    1.68
 -14  -9   7    2.02    1.72
 -14  -9   7    0.25    2.41
 -14  -9   8   -0.37    2.59
 -14  -9   8    1.39    1.86
 -14  -9   8    4.69    2.57
 -14  -9   9   62.21    7.82
 -14  -9   9   67.93    7.52
 -14  -9   9   79.01    7.88
 -14  -9  10   -2.19    1.95
 -14  -9  10   -2.01    2.67
 -14  -9  11   55.60    6.20
 -14  -9  11   53.80    6.61
 -14  -9  12   19.39    3.66
  14   9 -12   17.72    3.01
 -14  -9  13    3.33    2.96
 -14  -9  14    3.86    3.01
 -14  -9  15   -0.09    3.23
 -14  -8   1    0.65    1.66
 -14  -8   1    1.19    1.29
 -14  -8   1    4.26    0.95
 -14  -8   1   -0.38    1.97
 -14  -8   2    1.39    1.72
 -14  -8   2   -0.15    1.36
 -14  -8   2    1.56    2.00
 -14  -8   3   21.07    3.01
 -14  -8   3   19.44    6.78
 -14  -8   3   23.43    3.24
 -14  -8   4   41.55    5.00
 -14  -8   4   68.62    8.96
 -14  -8   4   42.61    5.11
 -14  -8   5    2.54    2.13
 -14  -8   5    2.45    1.57
 -14  -8   5    4.19    2.26
 -14  -8   6   30.36    3.63
 -14  -8   6   25.73    3.34
 -14  -8   7    5.46    1.91
 -14  -8   7    8.68    1.11
 -14  -8   7    7.46    2.50
 -14  -8   8    4.41    1.90
 -14  -8   8   10.87    2.62
  14   8  -8    5.85    2.05
 -14  -8   9   57.31    5.88
 -14  -8   9   31.41   10.41
 -14  -8   9   58.59    6.25
  14   8  -9   45.33    5.95
 -14  -8  10   10.71    2.21
 -14  -8  10    8.12    2.97
 -14  -8  11    1.89    2.05
 -14  -8  11   13.99    6.45
 -14  -8  11   -1.70    2.90
 -14  -8  12    9.92    2.28
 -14  -8  12    3.93    2.83
  14   8 -12    6.11    2.35
 -14  -8  13    5.01    2.79
 -14  -8  14    1.16    2.90
 -14  -8  15    5.40    3.06
 -14  -8  17    1.03    3.16
 -14  -7   1    1.03    1.52
 -14  -7   1    0.50    1.22
 -14  -7   1    1.45    1.05
 -14  -7   1    1.56    2.04
 -14  -7   2    1.11    1.66
 -14  -7   2    1.92    1.30
 -14  -7   2    1.80    1.04
 -14  -7   2    1.85    1.95
 -14  -7   3    1.80    1.74
 -14  -7   3    1.39    1.36
 -14  -7   3    2.33    2.13
 -14  -7   4    0.05    0.93
 -14  -7   4    0.99    2.07
 -14  -7   5   -0.79    1.48
 -14  -7   5    2.62    2.16
  14   7  -5    1.42    1.64
 -14  -7   6   77.21    8.67
 -14  -7   6  106.53    9.79
  14   7  -6   81.19    8.78
 -14  -7   7    2.71    1.70
 -14  -7   7    2.73    1.25
 -14  -7   7    1.74    2.35
  14   7  -7    0.96    1.79
 -14  -7   8   14.64    2.34
 -14  -7   8   15.27    2.84
  14   7  -8   13.79    2.42
 -14  -7   9    1.21    1.85
 -14  -7   9   -0.63    1.57
 -14  -7   9   -2.45    2.48
  14   7  -9    2.59    1.93
 -14  -7  10   28.12    3.43
 -14  -7  10   20.18    4.01
 -14  -7  10   27.31    3.85
  14   7 -10   27.60    3.49
 -14  -7  11   12.98    2.53
 -14  -7  11   17.55    3.19
 -14  -7  12    5.54    2.15
 -14  -7  12    4.72    2.75
  14   7 -12    2.10    2.18
 -14  -7  13    0.83    2.06
 -14  -7  13    1.01    2.94
  14   7 -13    0.82    2.20
 -14  -7  14    2.24    2.21
 -14  -7  14   -1.47    2.86
 -14  -7  15    3.03    2.98
 -14  -7  17   -0.89    3.09
 -14  -6   1   45.76    4.79
 -14  -6   1   42.58    4.78
 -14  -6   2   22.13    2.78
 -14  -6   2   24.45    2.66
 -14  -6   2   20.49    2.59
 -14  -6   3    0.21    1.29
  14   6  -3    0.35    1.44
 -14  -6   4   17.52    2.27
  14   6  -4   15.86    2.34
 -14  -6   5   19.59   13.85
  14   6  -5   36.82    4.18
 -14  -6   6    4.43    1.57
 -14  -6   6    3.18    1.15
  14   6  -6    0.96    1.65
 -14  -6   7    3.79    1.65
 -14  -6   7    2.66    1.29
 -14  -6   7    1.75    2.32
  14   6  -7    1.78    1.74
 -14  -6   8    5.31    1.82
 -14  -6   8   28.56   17.03
 -14  -6   8    3.44    2.58
  14   6  -8    5.72    1.91
 -14  -6   9    5.87    1.88
 -14  -6   9    2.77    2.52
  14   6  -9    4.30    1.99
 -14  -6  10    8.23    2.10
 -14  -6  10    9.56    2.71
  14   6 -10    8.76    2.22
 -14  -6  11   38.03    4.24
 -14  -6  11   29.74    4.17
 -14  -6  11   36.03    4.58
  14   6 -11   37.90    4.30
 -14  -6  12   11.71    2.43
 -14  -6  12   11.07    2.42
 -14  -6  12   13.03    2.96
 -14  -6  13    7.11    2.28
 -14  -6  13    8.66    2.81
  14   6 -13    3.04    2.30
 -14  -6  14    1.11    2.32
 -14  -6  14   -1.71    2.76
 -14  -6  15    7.20    2.49
 -14  -6  15    2.18    2.84
 -14  -6  16   11.93    3.18
 -14  -6  17    9.52    3.33
 -14  -6  18    0.67    3.09
 -14  -5   1   26.82    3.05
 -14  -5   2   42.93    4.44
 -14  -5   2   40.31    4.44
  14   5  -2   38.29    4.48
 -14  -5   3    0.81    1.28
 -14  -5   3    0.72    1.21
 -14  -5   4   38.23    4.01
 -14  -5   4   31.79    3.91
  14   5  -4   37.95    4.03
 -14  -5   5   40.74    4.32
  14   5  -5   37.58    4.44
 -14  -5   6   44.09    4.92
 -14  -5   6   44.72    4.80
  14   5  -6   43.36    4.94
 -14  -5   7   27.97    3.17
 -14  -5   7   23.28    2.96
  14   5  -7   27.49    3.23
 -14  -5   8    6.86    1.83
 -14  -5   8    5.71    1.54
  14   5  -8    6.74    1.92
 -14  -5   9    4.50    1.80
 -14  -5   9    3.21    1.58
 -14  -5   9    2.98    2.24
  14   5  -9    3.48    1.92
 -14  -5  10   39.22    4.19
 -14  -5  10   31.42    4.06
 -14  -5  10   31.63    4.55
  14   5 -10   37.58    4.22
 -14  -5  11    3.54    1.97
 -14  -5  11    2.15    2.81
  14   5 -11    3.46    2.06
 -14  -5  12    2.27    2.03
 -14  -5  12    3.37    2.69
 -14  -5  13    6.55    2.21
 -14  -5  13    3.87    2.34
 -14  -5  13    6.96    2.95
  14   5 -13    6.15    2.31
 -14  -5  14    0.93    2.35
 -14  -5  14    0.20    2.88
  14   5 -14    0.83    2.26
 -14  -5  15    0.59    2.49
 -14  -5  15   -0.31    2.76
 -14  -5  17   -2.51    2.38
 -14  -5  17   -0.74    3.16
 -14  -5  18   -0.85    2.98
 -14  -5  18    0.00    3.05
 -14  -4   1   23.66    2.55
 -14  -4   1   21.32    2.65
  14   4  -1   20.20    2.55
 -14  -4   2   10.21    1.63
  14   4  -2   11.62    1.68
 -14  -4   3   25.26    2.94
 -14  -4   4  100.32   10.43
 -14  -4   4   97.52   10.40
  14   4  -4   99.40   10.46
 -14  -4   5    3.95    1.42
 -14  -4   5    1.31    1.29
  14   4  -5    0.16    1.46
 -14  -4   6  133.36   14.20
  14   4  -6  139.07   14.26
 -14  -4   7    5.66    1.70
 -14  -4   7    6.65    1.48
  14   4  -7    6.64    1.79
 -14  -4   8    7.69    1.85
  14   4  -8    8.17    1.94
 -14  -4   9    3.68    1.78
 -14  -4   9    3.49    1.59
  14   4  -9    6.29    1.85
 -14  -4  10   46.46    4.76
 -14  -4  10   40.29    4.70
  14   4 -10   37.31    4.80
 -14  -4  11   59.97    6.12
 -14  -4  11   57.04    6.07
  14   4 -11   46.80    6.13
 -14  -4  12   19.09    3.24
 -14  -4  12   27.34    3.23
 -14  -4  12   25.78    3.88
 -14  -4  13    0.60    2.05
 -14  -4  13    1.82    2.67
 -14  -4  14    3.16    2.47
 -14  -4  14    3.69    2.81
  14   4 -14    1.60    2.26
 -14  -4  15    1.46    2.56
 -14  -4  15   -0.08    2.84
 -14  -4  16    1.39    2.67
 -14  -4  17    0.28    2.84
 -14  -4  17   -3.15    2.88
 -14  -4  18    0.06    3.01
 -14  -4  18   -0.67    3.03
 -14  -4  19    5.67    3.26
 -14  -4  19    3.67    3.18
 -14  -3   1   84.95    8.67
  14   3  -1   82.42    8.67
  14   3  -1   75.01    8.90
 -14  -3   2    4.90    1.22
  14   3  -2    3.89    1.27
  14   3  -2    4.72    1.94
 -14  -3   3  101.57   10.25
  14   3  -3   92.62   10.27
 -14  -3   4  113.19   11.93
  14   3  -4  114.53   12.29
 -14  -3   5    5.02    1.51
  14   3  -5    5.62    1.56
 -14  -3   6   51.58    5.48
  14   3  -6   49.21    5.56
 -14  -3   7   10.45    1.84
 -14  -3   7    8.60    1.68
  14   3  -7    9.07    1.88
 -14  -3   8    4.52    1.76
 -14  -3   8    8.27    1.59
  14   3  -8    6.40    1.85
 -14  -3   9   26.65    3.19
 -14  -3   9   24.58    3.06
  14   3  -9   24.39    3.23
 -14  -3  10    1.56    1.85
 -14  -3  10    2.96    1.68
  14   3 -10    2.09    1.91
 -14  -3  11    2.99    1.91
 -14  -3  11   -0.05    1.83
  14   3 -11    2.91    2.02
 -14  -3  12   23.07    3.16
 -14  -3  12   25.64    3.14
  14   3 -12   19.73    3.21
 -14  -3  13    0.76    2.09
 -14  -3  13    1.72    2.06
 -14  -3  14    0.14    2.20
  14   3 -14   -0.97    2.22
 -14  -3  15    2.82    2.59
 -14  -3  15   -2.10    3.01
  14   3 -15   -0.26    2.24
 -14  -3  16    1.68    2.72
 -14  -3  17    6.20    2.95
 -14  -3  17    5.11    3.00
 -14  -3  18   -0.13    3.07
 -14  -3  18    0.00    3.16
 -14  -3  19   -0.46    3.24
 -14  -3  19   -2.53    3.15
 -14  -2   1   27.14    2.97
 -14  -2   1   26.19    3.11
  14   2  -1   26.88    2.96
  14   2  -1   23.10    3.34
 -14  -2   2   10.72    1.69
 -14  -2   2   12.05    1.84
  14   2  -2   13.89    1.73
  14   2  -2   12.11    2.39
 -14  -2   3   63.16    6.37
 -14  -2   3   57.15    6.38
  14   2  -3   58.23    6.35
 -14  -2   4   33.36    3.80
 -14  -2   4   35.81    3.81
  14   2  -4   29.70    4.24
 -14  -2   5    4.29    1.47
  14   2  -5    3.66    1.49
  14   2  -5    9.46    2.22
  14   2  -6   50.60    5.61
  14   2  -6   52.48    5.93
 -14  -2   7   62.49    6.70
 -14  -2   7   58.58    6.64
  14   2  -7   62.83    6.70
  14   2  -7   67.40    7.09
 -14  -2   8    9.08    1.94
 -14  -2   8   10.29    1.82
  14   2  -8   10.69    1.99
 -14  -2   9   22.82    3.15
 -14  -2   9   25.25    3.04
  14   2  -9   26.70    3.20
 -14  -2  10    4.93    1.81
 -14  -2  10    2.55    1.67
  14   2 -10    4.87    1.86
 -14  -2  11  116.38   12.27
 -14  -2  11  109.32   12.24
  14   2 -11  122.73   12.30
 -14  -2  12    2.12    1.95
 -14  -2  12   -1.20    1.98
  14   2 -12   -0.18    1.97
 -14  -2  13    0.91    2.06
 -14  -2  13   -0.14    2.10
 -14  -2  14   -1.56    2.17
 -14  -2  14   -4.18    2.25
  14   2 -14    1.65    2.16
 -14  -2  15   14.79    2.92
  14   2 -15   13.71    2.71
 -14  -2  17    3.37    2.94
 -14  -2  17    0.22    2.89
 -14  -2  18   -2.80    3.07
 -14  -2  18    0.98    3.10
 -14  -2  19   14.72    3.56
 -14  -2  19   12.90    3.62
 -14  -1   1    6.94    1.27
 -14  -1   1    7.55    1.65
  14   1  -1    7.23    1.27
  14   1  -1    7.74    1.99
 -14  -1   2   39.58    4.38
 -14  -1   2   42.47    4.50
  14   1  -2   40.87    4.39
  14   1  -2   37.42    4.72
 -14  -1   3    4.88    1.29
 -14  -1   3    5.84    1.49
  14   1  -3    3.93    1.27
 -14  -1   4    9.25    1.52
 -14  -1   4    7.38    1.67
  14   1  -4    6.59    2.28
 -14  -1   5   55.42    6.31
 -14  -1   5   58.80    6.34
  14   1  -5   61.54    6.33
  14   1  -5   60.23    6.57
 -14  -1   6   62.20    7.20
  14   1  -6   68.92    7.21
  14   1  -6   74.76    7.49
  14   1  -7   94.58   10.17
  14   1  -7   98.15   10.40
 -14  -1   8    5.99    1.71
 -14  -1   8    6.47    1.64
  14   1  -8    6.29    1.74
  14   1  -8    5.47    2.48
 -14  -1   9    4.59    1.72
 -14  -1   9    3.12    1.60
  14   1  -9    3.78    1.75
  14   1  -9    3.71    2.59
 -14  -1  10    9.34    2.09
 -14  -1  10    9.79    1.95
  14   1 -10    9.66    2.09
  14   1 -10   13.51    2.60
 -14  -1  11   83.43    9.21
 -14  -1  11   95.79    9.19
  14   1 -11   77.15    9.21
 -14  -1  12   11.47    2.19
 -14  -1  12    9.42    2.16
  14   1 -12    6.32    2.22
 -14  -1  13    6.94    2.21
 -14  -1  13    9.20    2.30
 -14  -1  14   -0.38    2.10
 -14  -1  14    2.32    2.19
  14   1 -14    0.08    2.11
 -14  -1  15    2.83    2.41
  14   1 -15    3.20    2.16
 -14  -1  16    3.82    2.59
 -14  -1  18    5.94    3.12
 -14  -1  19    5.51    3.38
 -14  -1  19   11.20    3.37
 -14   0   1   60.20    6.67
 -14   0   1   65.87    6.81
  14   0  -1   62.78    6.67
  14   0  -1   68.95    6.95
 -14   0   2   31.82    3.55
 -14   0   2   33.59    3.70
  14   0  -2   32.01    3.54
  14   0  -2   29.54    3.98
 -14   0   3   20.71    2.49
 -14   0   3   21.10    2.65
  14   0  -3   20.60    2.47
 -14   0   4   22.59    2.47
 -14   0   4   17.26    2.58
  14   0  -4   19.41    3.06
 -14   0   5   15.87    2.17
 -14   0   5   14.04    2.25
  14   0  -5   17.41    2.17
  14   0  -5   16.99    2.81
 -14   0   6    3.68    1.53
  14   0  -6    5.54    1.51
  14   0  -6    3.22    2.27
 -14   0   7   15.11    2.24
  14   0  -7   14.56    2.20
  14   0  -7   17.92    2.85
 -14   0   8   46.68    5.49
  14   0  -8   48.31    5.49
  14   0  -8   59.78    5.87
 -14   0   9   -0.12    1.62
  14   0  -9    1.83    1.66
  14   0  -9   -1.60    2.31
 -14   0  10   10.99    2.27
 -14   0  10   16.25    2.24
  14   0 -10   12.16    2.30
  14   0 -10   15.86    2.86
 -14   0  11    2.31    1.90
 -14   0  11    5.35    1.81
  14   0 -11    2.19    1.83
  14   0 -11    6.27    2.56
 -14   0  12    7.22    2.06
 -14   0  12    6.58    2.04
  14   0 -12    4.58    2.06
  14   0 -12    8.86    2.71
 -14   0  13   -0.82    2.00
 -14   0  13   -0.77    2.03
 -14   0  14    1.04    2.12
 -14   0  14    5.64    2.29
 -14   0  15   -1.55    2.40
  14   0 -15    3.95    2.17
 -14   0  16   11.04    2.79
 -14   0  17   -0.15    2.70
 -14   0  18    8.15    3.10
 -14   0  20   -0.02    3.44
 -14   0  20   -1.75    2.98
 -14   1   1    1.91    1.09
 -14   1   1    3.19    1.56
  14  -1  -1    2.65    1.02
  14  -1  -1    3.00    2.00
 -14   1   2    6.32    1.25
 -14   1   2    5.85    1.65
  14  -1  -2    5.65    1.26
  14  -1  -2    6.28    2.23
 -14   1   3   37.35    4.25
 -14   1   3   39.26    4.37
  14  -1  -3   39.91    4.23
 -14   1   4   38.12    4.19
 -14   1   4   37.57    4.28
  14  -1  -4   38.11    4.58
 -14   1   5   13.30    2.04
 -14   1   5   16.62    2.22
  14  -1  -5   13.80    2.04
  14  -1  -5   15.45    2.65
 -14   1   6   32.78    4.02
  14  -1  -6   34.88    3.98
  14  -1  -6   40.87    4.42
 -14   1   7    1.29    1.61
  14  -1  -7    0.30    1.45
  14  -1  -7    2.82    2.22
 -14   1   8   68.68    7.33
 -14   1   8   71.13    7.34
  14  -1  -8   64.90    7.32
  14  -1  -8   67.72    7.63
 -14   1   9    2.46    1.67
 -14   1   9    1.89    1.65
  14  -1  -9    5.08    1.69
  14  -1  -9    4.06    2.38
 -14   1  10    0.30    1.71
  14  -1 -10    0.57    1.73
  14  -1 -10    2.72    2.48
 -14   1  11   36.71    4.30
 -14   1  11   37.48    4.23
  14  -1 -11   33.68    4.26
  14  -1 -11   39.30    4.72
 -14   1  12   18.74    2.78
 -14   1  12   18.14    2.74
  14  -1 -12   18.83    2.77
  14  -1 -12   18.62    3.36
 -14   1  13    4.71    2.03
 -14   1  13    2.42    2.00
  14  -1 -13    3.01    2.02
  14  -1 -13    3.42    2.74
 -14   1  14    5.18    2.20
 -14   1  14    7.50    2.32
 -14   1  15    9.39    2.38
 -14   1  15    9.62    2.61
  14  -1 -15    8.42    2.33
 -14   1  16   10.81    2.73
  14  -1 -16   11.02    2.50
 -14   1  17    5.25    2.73
 -14   1  18    6.50    2.97
 -14   1  19    0.01    3.08
 -14   2   1    5.20    1.24
 -14   2   1    5.95    1.69
  14  -2  -1    5.28    1.18
  14  -2  -1    3.56    2.05
 -14   2   2   18.76    2.32
 -14   2   2   21.84    2.61
  14  -2  -2   16.70    2.29
  14  -2  -2   23.25    2.98
 -14   2   3  218.56   23.09
 -14   2   3  231.60   23.17
  14  -2  -3  218.98   23.10
 -14   2   4   10.18    1.89
 -14   2   4   15.87    2.13
  14  -2  -4   16.85    2.62
 -14   2   5   69.61    7.62
 -14   2   5   77.64    7.70
  14  -2  -5   68.14    7.62
  14  -2  -5   73.37    7.88
 -14   2   6   71.43    8.25
  14  -2  -6   77.20    8.22
  14  -2  -6   88.68    8.48
 -14   2   7    1.55    1.65
  14  -2  -7    2.13    1.46
  14  -2  -7    1.67    2.41
 -14   2   8    6.52    1.74
 -14   2   8    7.55    1.84
  14  -2  -8    8.22    1.74
  14  -2  -8    8.62    2.44
 -14   2   9   23.40    3.05
 -14   2   9   26.09    3.10
  14  -2  -9   25.39    3.08
  14  -2  -9   19.95    3.65
 -14   2  10   69.56    7.78
 -14   2  10   65.05    7.78
  14  -2 -10   77.91    7.79
  14  -2 -10   81.55    8.11
 -14   2  11   12.59    2.26
  14  -2 -11   10.80    2.23
  14  -2 -11   17.33    3.11
 -14   2  12   18.27    2.82
 -14   2  12   19.17    2.78
  14  -2 -12   19.62    2.81
  14  -2 -12   20.76    3.42
 -14   2  13    0.65    1.99
 -14   2  13    4.18    2.01
  14  -2 -13    0.76    2.00
  14  -2 -13    3.36    2.96
 -14   2  14   17.68    2.95
 -14   2  14   22.29    3.07
 -14   2  15    0.10    2.27
 -14   2  15    5.60    2.35
  14  -2 -15    1.89    2.10
  14  -2 -15   -0.88    2.96
 -14   2  16    0.20    2.49
  14  -2 -16    0.88    2.14
 -14   2  17    7.31    2.77
 -14   2  18   -2.98    2.77
 -14   2  19   -0.73    3.05
 -14   2  20   -0.53    3.21
 -14   3   1   24.42    2.79
 -14   3   1   27.28    3.09
  14  -3  -1   21.90    2.77
  14  -3  -1   25.69    3.40
 -14   3   2   65.47    6.69
 -14   3   2   61.37    6.80
  14  -3  -2   59.89    6.67
  14  -3  -2   65.81    6.96
 -14   3   3  172.47   17.92
 -14   3   3  170.26   17.99
 -14   3   4    0.11    1.30
 -14   3   4    0.72    1.62
  14  -3  -4    2.42    2.35
 -14   3   5   18.91    2.53
 -14   3   5   21.38    2.71
  14  -3  -5   20.76    2.52
  14  -3  -5   17.52    3.19
 -14   3   6   42.23    4.52
  14  -3  -6   37.24    4.42
  14  -3  -6   41.00    4.90
 -14   3   7    8.69    1.77
 -14   3   7   10.09    1.96
  14  -3  -7    5.66    1.73
  14  -3  -7   13.57    2.51
 -14   3   8   23.10    2.91
 -14   3   8   23.94    3.04
  14  -3  -8   23.28    2.92
  14  -3  -8   21.87    3.48
 -14   3   9    2.16    1.64
 -14   3   9    2.52    1.77
  14  -3  -9    3.11    1.66
  14  -3  -9    2.47    2.47
 -14   3  10    8.69    2.09
 -14   3  10    9.31    2.09
  14  -3 -10   11.51    2.04
  14  -3 -10   12.43    2.79
 -14   3  11   17.90    2.73
 -14   3  11   18.12    2.72
  14  -3 -11   20.24    2.69
  14  -3 -11   19.44    3.32
 -14   3  12    7.34    2.05
  14  -3 -12    7.10    2.05
  14  -3 -12    8.49    2.79
 -14   3  13   -0.67    1.94
  14  -3 -13    0.94    1.97
  14  -3 -13    0.88    2.75
 -14   3  14    4.20    2.14
 -14   3  14    6.65    2.21
 -14   3  15   11.12    2.58
 -14   3  15   12.64    2.68
  14  -3 -15   12.27    2.50
  14  -3 -15   20.00    3.47
 -14   3  16   34.74    4.05
  14  -3 -16   25.53    3.81
  14  -3 -16   29.46    4.54
 -14   3  17    1.33    2.56
  14  -3 -17    3.87    3.49
 -14   3  18    5.00    2.79
 -14   3  19    4.83    2.98
 -14   3  20   -2.53    3.15
 -14   4   1   76.45    8.23
  14  -4  -1   76.76    8.23
  14  -4  -1   84.70    8.50
 -14   4   2   41.18    4.55
 -14   4   2   40.77    4.71
  14  -4  -2   43.93    4.94
 -14   4   3    6.01    1.49
 -14   4   3    7.25    1.83
 -14   4   4   14.78    2.19
 -14   4   4   18.63    2.44
  14  -4  -4   15.87    2.20
  14  -4  -4   17.94    2.91
 -14   4   5    1.01    1.40
 -14   4   5    1.21    1.70
  14  -4  -5    0.94    1.40
  14  -4  -5    0.04    2.44
[truncated: 6,222,968 more chars]
