# Supplementary material for: Tetramine Aspect Ratio and Flexibility Determine Framework Symmetry for Zn8L6 Self‐Assembled Structures
Source: Angew Chem Int Ed Engl. 2023 Feb 1;62(10):e202217987. doi: 10.1002/anie.202217987 (PMC10946785; doi:10.1002/anie.202217987)
Supplement: Supplementary file 8 — Supporting Information [file ANIE-62-0-s005.cif]

 
data_jd257_sq

# start Validation Reply Form
_vrf_THETM01_jd257_sq
;
PROBLEM: The value of sine(theta_max)/wavelength is less than 0.550
RESPONSE: Despite the use of a synchrotron radiation and 
rapid sample handling, few reflections at greater than 1.0 A resolution 
were observed and the data was trimmed accordingly.
;
_vrf_PLAT084_jd257_sq
;
PROBLEM: High wR2 Value (i.e. > 0.25) ...................       0.37 Report
RESPONSE: The quality of the integration was lower than ideal due to the 
poor diffraction properties of the crystals. As a consequence the values 
of the  R1, wR and wR2 factors are larger than typical small molecule 
;
_vrf_PLAT260_jd257_sq
;
PROBLEM: Large Average Ueq of Residue Including       Cl2      0.330 Check 
RESPONSE: These alerts result from thermal motion and/or minor
unresolved disorder of some anions.
;
# end Validation Reply Form
 
_audit_creation_method            'SHELXL-2018/3'
_shelx_SHELXL_version_number      '2018/3'
_chemical_name_systematic         ?
_chemical_name_common             ?
_chemical_melting_point           ?
_chemical_formula_moiety          
;
'C396 H276 N48 Zn8, 16(Cl O4), 3(C2 H3 N), 2(H2 O) [+ solvent]'
;

_chemical_formula_sum
 'C268 H192.67 Cl10.67 N34 O44 Zn5.33' 
_chemical_formula_weight          5319.99

loop_
 _atom_type_symbol
 _atom_type_description
 _atom_type_scat_dispersion_real
 _atom_type_scat_dispersion_imag
 _atom_type_scat_source
 'C'  'C'   0.0032   0.0016
 'International Tables Vol C Tables 4.2.6.8 and 6.1.1.4'
 'H'  'H'   0.0000   0.0000
 'International Tables Vol C Tables 4.2.6.8 and 6.1.1.4'
 'N'  'N'   0.0061   0.0032
 'International Tables Vol C Tables 4.2.6.8 and 6.1.1.4'
 'O'  'O'   0.0106   0.0058
 'International Tables Vol C Tables 4.2.6.8 and 6.1.1.4'
 'Cl'  'Cl'   0.1435   0.1514
 'International Tables Vol C Tables 4.2.6.8 and 6.1.1.4'
 'Zn'  'Zn'   0.3032   1.3627
 'International Tables Vol C Tables 4.2.6.8 and 6.1.1.4'
 
_space_group_crystal_system       trigonal
_space_group_IT_number            167
_space_group_name_H-M_alt         'R -3 c :H'
_space_group_name_Hall            '-R 3 2"c'
 
_shelx_space_group_comment
;
The symmetry employed for this shelxl refinement is uniquely defined
by the following loop, which should always be used as a source of
symmetry information in preference to the above space-group names.
They are only intended as comments.
;
 
loop_
 _space_group_symop_operation_xyz
 'x, y, z'
 '-y, x-y, z'
 '-x+y, -x, z'
 'y, x, -z+1/2'
 'x-y, -y, -z+1/2'
 '-x, -x+y, -z+1/2'
 'x+2/3, y+1/3, z+1/3'
 '-y+2/3, x-y+1/3, z+1/3'
 '-x+y+2/3, -x+1/3, z+1/3'
 'y+2/3, x+1/3, -z+5/6'
 'x-y+2/3, -y+1/3, -z+5/6'
 '-x+2/3, -x+y+1/3, -z+5/6'
 'x+1/3, y+2/3, z+2/3'
 '-y+1/3, x-y+2/3, z+2/3'
 '-x+y+1/3, -x+2/3, z+2/3'
 'y+1/3, x+2/3, -z+7/6'
 'x-y+1/3, -y+2/3, -z+7/6'
 '-x+1/3, -x+y+2/3, -z+7/6'
 '-x, -y, -z'
 'y, -x+y, -z'
 'x-y, x, -z'
 '-y, -x, z-1/2'
 '-x+y, y, z-1/2'
 'x, x-y, z-1/2'
 '-x+2/3, -y+1/3, -z+1/3'
 'y+2/3, -x+y+1/3, -z+1/3'
 'x-y+2/3, x+1/3, -z+1/3'
 '-y+2/3, -x+1/3, z-1/6'
 '-x+y+2/3, y+1/3, z-1/6'
 'x+2/3, x-y+1/3, z-1/6'
 '-x+1/3, -y+2/3, -z+2/3'
 'y+1/3, -x+y+2/3, -z+2/3'
 'x-y+1/3, x+2/3, -z+2/3'
 '-y+1/3, -x+2/3, z+1/6'
 '-x+y+1/3, y+2/3, z+1/6'
 'x+1/3, x-y+2/3, z+1/6'
 
_cell_length_a                    27.3930(3)
_cell_length_b                    27.3930(3)
_cell_length_c                    125.954(3)
_cell_angle_alpha                 90
_cell_angle_beta                  90
_cell_angle_gamma                 120
_cell_volume                      81851(3)
_cell_formula_units_Z             9
_cell_measurement_temperature     100(2)
_cell_measurement_reflns_used     11660
_cell_measurement_theta_max       15.4510457063
_cell_measurement_theta_min       0.889563786373
 
_exptl_crystal_description        block
_exptl_crystal_colour             'colourless'
_exptl_crystal_density_meas       ?
_exptl_crystal_density_method     ?
_exptl_crystal_density_diffrn     0.971          
_exptl_crystal_F_000              24588
_exptl_transmission_factor_min    ?
_exptl_transmission_factor_max    ?
_exptl_crystal_size_max           0.050
_exptl_crystal_size_mid           0.040
_exptl_crystal_size_min           0.030
_exptl_absorpt_coefficient_mu     0.441
_shelx_estimated_absorpt_T_min    0.978
_shelx_estimated_absorpt_T_max    0.987
_exptl_absorpt_correction_T_min   0.9840774334282736
_exptl_absorpt_correction_T_max   1.0
_exptl_absorpt_correction_type    empirical
_exptl_absorpt_process_details    
;
CCP4 7.0.078: AIMLESS, version 0.7.4 : 13/12/18
Scaling & analysis of unmerged intensities, absorption correction using spherical harmonics
;

_exptl_absorpt_special_details    ?
_diffrn_ambient_temperature       100(2)
_diffrn_radiation_wavelength      0.6889
_diffrn_detector                  'Photon counting pixel array'
_diffrn_radiation_type            Synchrotron
_diffrn_measurement_device        'Fixed \c 3-circle diffractometer'
_diffrn_measurement_device_type   'Fluid Film Devices'
_diffrn_measurement_method        'shutterless scans'
_diffrn_measurement_specimen_support 'MiTeGen MicroMount'
_diffrn_radiation_source          'Diamond Light Source Beamline I19-1'
_diffrn_radiation_monochromator   'Silicon 111'
_diffrn_reflns_number             84603
_diffrn_reflns_av_unetI/netI      0.0440
_diffrn_reflns_av_R_equivalents   0.0653
_diffrn_reflns_limit_h_min        -27
_diffrn_reflns_limit_h_max        27
_diffrn_reflns_limit_k_min        -27
_diffrn_reflns_limit_k_max        27
_diffrn_reflns_limit_l_min        -125
_diffrn_reflns_limit_l_max        125
_diffrn_reflns_theta_min          0.889
_diffrn_reflns_theta_max          20.148
_diffrn_reflns_theta_full         20.148
_diffrn_measured_fraction_theta_max   0.999
_diffrn_measured_fraction_theta_full  0.999
_diffrn_reflns_Laue_measured_fraction_max    0.999
_diffrn_reflns_Laue_measured_fraction_full   0.999
_diffrn_reflns_point_group_measured_fraction_max   0.999
_diffrn_reflns_point_group_measured_fraction_full  0.999
_reflns_number_total              9546
_reflns_number_gt                 5368
_reflns_threshold_expression      'I > 2\s(I)'
_reflns_Friedel_coverage          0.000
_reflns_Friedel_fraction_max      .
_reflns_Friedel_fraction_full     .
 
_reflns_special_details
;
 Reflections were merged by SHELXL according to the crystal
 class for the calculation of statistics and refinement.
 
 Structure factors included contributions from the .fab file.
 
 _reflns_Friedel_fraction is defined as the number of unique
 Friedel pairs measured divided by the number that would be
 possible theoretically, ignoring centric projections and
 systematic absences.
;
 
_computing_data_collection        'Diamond GDA'
_computing_data_reduction         
;
DIALS 2.0.3-g6887bfdab-release (Winter, G. et al., 2018)
XIA2 0.6.277-g54103976-dials-2.0 (Winter, G., 2010)
;

_computing_cell_refinement        'DIALS 2theta refinement, DIALS 2.0.3-g6887bfdab-release'
_computing_structure_solution     ?
_computing_structure_refinement 'SHELXL-2018/3 (Sheldrick, 2018)'
_computing_molecular_graphics     ?
_computing_publication_material   ?
_refine_special_details           ?
_refine_ls_structure_factor_coef  Fsqd
_refine_ls_matrix_type            full
_refine_ls_weighting_scheme       calc
_refine_ls_weighting_details
'w=1/[\s^2^(Fo^2^)+(0.2000P)^2^+150.0000P] where P=(Fo^2^+2Fc^2^)/3'
_atom_sites_solution_primary      ?
_atom_sites_solution_secondary    ?
_atom_sites_solution_hydrogens    geom
_refine_ls_hydrogen_treatment     constr
_refine_ls_extinction_method      none
_refine_ls_extinction_coef        .
_refine_ls_number_reflns          9546
_refine_ls_number_parameters      1010
_refine_ls_number_restraints      2487
_refine_ls_R_factor_all           0.1560
_refine_ls_R_factor_gt            0.1182
_refine_ls_wR_factor_ref          0.3740
_refine_ls_wR_factor_gt           0.3445
_refine_ls_goodness_of_fit_ref    1.191
_refine_ls_restrained_S_all       1.104
_refine_ls_shift/su_max           0.003
_refine_ls_shift/su_mean          0.000
 
loop_
 _atom_site_label
 _atom_site_type_symbol
 _atom_site_fract_x
 _atom_site_fract_y
 _atom_site_fract_z
 _atom_site_U_iso_or_equiv
 _atom_site_adp_type
 _atom_site_occupancy
 _atom_site_site_symmetry_order  
 _atom_site_calc_flag
 _atom_site_refinement_flags_posn
 _atom_site_refinement_flags_adp
 _atom_site_refinement_flags_occupancy
 _atom_site_disorder_assembly
 _atom_site_disorder_group
Zn1 Zn 0.333333 0.666667 0.77915(2) 0.1111(7) Uani 1 3 d S T P . .
Zn2 Zn 0.82895(5) 1.06557(5) 0.70619(2) 0.1290(6) Uani 1 1 d . . . . .
N1 N 0.3121(3) 0.5915(3) 0.78767(6) 0.126(2) Uani 1 1 d D U . . .
N2 N 0.3753(3) 0.6306(3) 0.76993(6) 0.118(2) Uani 1 1 d D U . . .
C1 C 0.2801(5) 0.5720(4) 0.79639(8) 0.158(4) Uani 1 1 d D U . . .
H1 H 0.267601 0.595014 0.799693 0.190 Uiso 1 1 calc R U . . .
C2 C 0.2645(6) 0.5204(5) 0.80077(10) 0.205(6) Uani 1 1 d D U . . .
H2 H 0.242432 0.508286 0.807058 0.246 Uiso 1 1 calc R U . . .
C3 C 0.2815(6) 0.4871(5) 0.79588(10) 0.221(6) Uani 1 1 d D U . . .
H3 H 0.271320 0.451215 0.798783 0.265 Uiso 1 1 calc R U . . .
C4 C 0.3137(5) 0.5054(4) 0.78666(9) 0.183(5) Uani 1 1 d D U . . .
H4 H 0.325014 0.482093 0.783067 0.220 Uiso 1 1 calc R U . . .
C5 C 0.3288(4) 0.5585(4) 0.78288(6) 0.141(3) Uani 1 1 d D U . . .
C6 C 0.3637(4) 0.5824(4) 0.77340(7) 0.139(3) Uani 1 1 d D U . . .
H6 H 0.377845 0.561591 0.769789 0.166 Uiso 1 1 calc R U . . .
C7 C 0.4081(3) 0.6527(3) 0.76051(6) 0.119(3) Uani 1 1 d D U . . .
C8 C 0.4611(4) 0.7002(4) 0.76139(6) 0.133(3) Uani 1 1 d D U . . .
H8 H 0.474499 0.717349 0.768124 0.160 Uiso 1 1 calc R U . . .
C9 C 0.4945(4) 0.7227(4) 0.75248(6) 0.135(3) Uani 1 1 d D U . . .
H9 H 0.530887 0.754978 0.753219 0.162 Uiso 1 1 calc R U . . .
C10 C 0.4763(3) 0.6993(3) 0.74249(6) 0.125(3) Uani 1 1 d D U . . .
C11 C 0.4221(4) 0.6524(4) 0.74169(7) 0.143(4) Uani 1 1 d D U . . .
H11 H 0.407758 0.636075 0.734932 0.172 Uiso 1 1 calc R U . . .
C12 C 0.3889(4) 0.6295(4) 0.75068(7) 0.133(3) Uani 1 1 d D U . . .
H12 H 0.352467 0.597281 0.750009 0.159 Uiso 1 1 calc R U . . .
N3 N 0.8379(4) 1.1376(3) 0.71478(7) 0.147(3) Uani 1 1 d D U . . .
N4 N 0.7552(3) 1.0305(3) 0.71735(6) 0.122(2) Uani 1 1 d D U . . .
C13 C 0.8750(5) 1.1914(4) 0.71269(10) 0.208(6) Uani 1 1 d D U . . .
H13 H 0.901793 1.199595 0.707202 0.249 Uiso 1 1 calc R U . . .
C14 C 0.8762(6) 1.2358(5) 0.71818(12) 0.234(7) Uani 1 1 d D U . . .
H14 H 0.903589 1.273679 0.716555 0.281 Uiso 1 1 calc R U . . .
C15 C 0.8374(6) 1.2240(5) 0.72597(11) 0.235(7) Uani 1 1 d D U . . .
H15 H 0.837902 1.253817 0.729900 0.282 Uiso 1 1 calc R U . . .
C16 C 0.7975(5) 1.1692(4) 0.72816(9) 0.188(5) Uani 1 1 d D U . . .
H16 H 0.769728 1.160445 0.733470 0.225 Uiso 1 1 calc R U . . .
C17 C 0.7992(4) 1.1270(3) 0.72234(7) 0.160(4) Uani 1 1 d D U . . .
C18 C 0.7574(4) 1.0672(3) 0.72373(8) 0.137(3) Uani 1 1 d D U . . .
H18 H 0.731712 1.055855 0.729499 0.165 Uiso 1 1 calc R U . . .
C19 C 0.7129(3) 0.9734(3) 0.71886(7) 0.121(3) Uani 1 1 d D U . . .
C20 C 0.6835(5) 0.9413(4) 0.71014(8) 0.130(4) Uani 0.662(8) 1 d D U P A 1
H20 H 0.690564 0.957773 0.703269 0.156 Uiso 0.662(8) 1 calc R U P A 1
C21 C 0.6434(5) 0.8849(4) 0.71157(8) 0.128(4) Uani 0.662(8) 1 d D U P A 1
H21 H 0.624201 0.862843 0.705531 0.154 Uiso 0.662(8) 1 calc R U P A 1
C22 C 0.6304(3) 0.8593(3) 0.72156(7) 0.123(3) Uani 1 1 d D U . . .
C23 C 0.6598(5) 0.8935(4) 0.73021(8) 0.131(4) Uani 0.662(8) 1 d D U P A 1
H23 H 0.651081 0.878213 0.737176 0.157 Uiso 0.662(8) 1 calc R U P A 1
C24 C 0.7013(5) 0.9492(4) 0.72882(9) 0.139(5) Uani 0.662(8) 1 d D U P A 1
H24 H 0.721901 0.971025 0.734778 0.167 Uiso 0.662(8) 1 calc R U P A 1
N5 N 0.7121(4) 0.5040(4) 0.61579(7) 0.149(3) Uani 1 1 d D U . . .
N6 N 0.6504(4) 0.5026(3) 0.63259(6) 0.141(3) Uani 1 1 d D U . . .
C25 C 0.7416(5) 0.5054(5) 0.60722(10) 0.198(5) Uani 1 1 d D U . . .
H25 H 0.777486 0.537820 0.606057 0.237 Uiso 1 1 calc R U . . .
C26 C 0.7219(7) 0.4614(6) 0.59996(10) 0.243(8) Uani 1 1 d D U . . .
H26 H 0.743685 0.464277 0.593885 0.291 Uiso 1 1 calc R U . . .
C27 C 0.6708(7) 0.4140(6) 0.60163(11) 0.253(8) Uani 1 1 d D U . . .
H27 H 0.656009 0.384053 0.596626 0.304 Uiso 1 1 calc R U . . .
C28 C 0.6412(6) 0.4106(5) 0.61077(10) 0.237(7) Uani 1 1 d D U . . .
H28 H 0.606899 0.377206 0.612403 0.284 Uiso 1 1 calc R U . . .
C29 C 0.6624(4) 0.4567(4) 0.61749(8) 0.184(5) Uani 1 1 d D U . . .
C30 C 0.6309(5) 0.4592(5) 0.62660(8) 0.194(6) Uani 1 1 d D U . . .
H30 H 0.594987 0.427683 0.628136 0.233 Uiso 1 1 calc R U . . .
C31 C 0.6160(4) 0.5033(5) 0.64139(7) 0.118(3) Uani 0.687(6) 1 d D U P B 1
C32 C 0.6446(4) 0.5274(5) 0.65082(8) 0.118(3) Uani 0.687(6) 1 d D U P B 1
H32 H 0.684559 0.544923 0.651036 0.142 Uiso 0.687(6) 1 calc R U P B 1
C33 C 0.6152(4) 0.5258(5) 0.65990(8) 0.118(3) Uani 0.687(6) 1 d D U P B 1
H33 H 0.635335 0.542283 0.666266 0.141 Uiso 0.687(6) 1 calc R U P B 1
C34 C 0.5567(4) 0.5006(4) 0.65983(7) 0.121(3) Uani 0.687(6) 1 d D U P B 1
C35 C 0.5292(4) 0.4787(5) 0.65026(7) 0.117(3) Uani 0.687(6) 1 d D U P B 1
H35 H 0.489435 0.462401 0.649959 0.141 Uiso 0.687(6) 1 calc R U P B 1
C36 C 0.5580(4) 0.4799(5) 0.64117(8) 0.120(3) Uani 0.687(6) 1 d D U P B 1
H36 H 0.537953 0.464603 0.634747 0.144 Uiso 0.687(6) 1 calc R U P B 1
C43 C 0.3309(6) 0.2599(4) 0.68992(12) 0.123(3) Uani 0.687(6) 1 d D U P B 1
C44 C 0.3351(5) 0.2788(4) 0.67962(11) 0.125(3) Uani 0.687(6) 1 d D U P B 1
H44 H 0.311502 0.253726 0.674259 0.150 Uiso 0.687(6) 1 calc R U P B 1
C45 C 0.3734(5) 0.3340(4) 0.67706(9) 0.131(3) Uani 0.687(6) 1 d D U P B 1
H45 H 0.375822 0.346674 0.669959 0.157 Uiso 0.687(6) 1 calc R U P B 1
C46 C 0.4088(4) 0.3713(4) 0.68487(8) 0.128(3) Uani 0.687(6) 1 d D U P B 1
C47 C 0.4032(6) 0.3526(5) 0.69520(9) 0.131(4) Uani 0.687(6) 1 d D U P B 1
H47 H 0.426335 0.377930 0.700576 0.157 Uiso 0.687(6) 1 calc R U P B 1
C48 C 0.3640(8) 0.2967(6) 0.69790(10) 0.131(4) Uani 0.687(6) 1 d D U P B 1
H48 H 0.360172 0.284282 0.705049 0.158 Uiso 0.687(6) 1 calc R U P B 1
C55 C 0.5410(5) 0.6586(4) 0.70893(7) 0.124(3) Uani 0.668(7) 1 d D U P B 1
C56 C 0.5454(5) 0.6690(4) 0.69810(8) 0.127(3) Uani 0.668(7) 1 d D U P B 1
H56 H 0.552629 0.704712 0.695567 0.153 Uiso 0.668(7) 1 calc R U P B 1
C57 C 0.5393(5) 0.6280(4) 0.69093(8) 0.129(3) Uani 0.668(7) 1 d D U P B 1
H57 H 0.544274 0.636556 0.683562 0.155 Uiso 0.668(7) 1 calc R U P B 1
C58 C 0.5259(5) 0.5745(4) 0.69434(7) 0.128(3) Uani 0.668(7) 1 d D U P B 1
C59 C 0.5217(5) 0.5640(4) 0.70523(7) 0.128(3) Uani 0.668(7) 1 d D U P B 1
H59 H 0.513753 0.528077 0.707771 0.154 Uiso 0.668(7) 1 calc R U P B 1
C60 C 0.5291(5) 0.6055(4) 0.71233(8) 0.129(3) Uani 0.668(7) 1 d D U P B 1
H60 H 0.525970 0.597642 0.719722 0.155 Uiso 0.668(7) 1 calc R U P B 1
C61 C 0.5109(5) 0.5288(4) 0.68653(7) 0.127(3) Uani 0.687(6) 1 d D U P B 1
C62 C 0.5387(5) 0.5374(4) 0.67688(8) 0.124(3) Uani 0.687(6) 1 d D U P B 1
H62 H 0.567599 0.574277 0.675031 0.149 Uiso 0.687(6) 1 calc R U P B 1
C63 C 0.5254(4) 0.4934(4) 0.66992(7) 0.121(3) Uani 0.687(6) 1 d D U P B 1
C64 C 0.4822(5) 0.4404(4) 0.67250(8) 0.125(3) Uani 0.687(6) 1 d D U P B 1
H64 H 0.471469 0.410383 0.667588 0.149 Uiso 0.687(6) 1 calc R U P B 1
C65 C 0.4536(4) 0.4298(3) 0.68222(8) 0.123(3) Uani 0.687(6) 1 d D U P B 1
C66 C 0.4684(5) 0.4745(4) 0.68911(8) 0.124(3) Uani 0.687(6) 1 d D U P B 1
H66 H 0.449252 0.467975 0.695695 0.149 Uiso 0.687(6) 1 calc R U P B 1
N7 N 0.2086(4) 0.0971(3) 0.69636(7) 0.156(3) Uani 1 1 d D U . . .
N8 N 0.2920(3) 0.2033(3) 0.69271(7) 0.127(2) Uani 1 1 d D U . . .
C37 C 0.1638(5) 0.0449(4) 0.69751(11) 0.214(6) Uani 1 1 d D U . . .
H37 H 0.141333 0.036880 0.703716 0.257 Uiso 1 1 calc R U . . .
C38 C 0.1488(6) 0.0026(5) 0.69012(13) 0.251(8) Uani 1 1 d D U . . .
H38 H 0.115221 -0.032656 0.690978 0.302 Uiso 1 1 calc R U . . .
C39 C 0.1834(6) 0.0122(5) 0.68146(12) 0.246(8) Uani 1 1 d D U . . .
H39 H 0.175011 -0.016925 0.676455 0.295 Uiso 1 1 calc R U . . .
C40 C 0.2302(5) 0.0648(4) 0.68024(9) 0.187(5) Uani 1 1 d D U . . .
H40 H 0.255211 0.072397 0.674437 0.225 Uiso 1 1 calc R U . . .
C41 C 0.2404(4) 0.1067(3) 0.68761(8) 0.145(3) Uani 1 1 d D U . . .
C42 C 0.2851(4) 0.1650(3) 0.68601(8) 0.132(3) Uani 1 1 d D U . . .
H42 H 0.309041 0.174580 0.679990 0.158 Uiso 1 1 calc R U . . .
C49 C 0.5144(3) 0.7217(4) 0.73317(6) 0.127(3) Uani 1 1 d D U . . .
C50 C 0.5520(4) 0.7783(4) 0.73164(7) 0.128(3) Uani 1 1 d D U . . .
H50 H 0.553230 0.804489 0.736732 0.154 Uiso 1 1 calc R U . . .
C51 C 0.5882(3) 0.7986(3) 0.72295(7) 0.128(3) Uani 1 1 d D U . . .
C52 C 0.5850(4) 0.7588(3) 0.71560(7) 0.134(3) Uani 1 1 d D U . . .
H52 H 0.610210 0.771311 0.709746 0.160 Uiso 1 1 calc R U . . .
C53 C 0.5464(4) 0.7018(3) 0.71654(6) 0.134(3) Uani 1 1 d D U . . .
C54 C 0.5114(4) 0.6837(4) 0.72551(7) 0.139(3) Uani 1 1 d D U . . .
H54 H 0.485049 0.644670 0.726372 0.167 Uiso 1 1 calc R U . . .
Cl1 Cl 0.8591(4) 1.2656(4) 0.68109(8) 0.175(3) Uani 0.703(11) 1 d D U P C 1
O1 O 0.8469(7) 1.2326(7) 0.69063(10) 0.193(6) Uani 0.703(11) 1 d D U P C 1
O2 O 0.8310(6) 1.2336(6) 0.67182(10) 0.198(5) Uani 0.703(11) 1 d D U P C 1
O3 O 0.9187(5) 1.2955(6) 0.67908(11) 0.234(6) Uani 0.703(11) 1 d D U P C 1
O4 O 0.8439(6) 1.3082(6) 0.68285(12) 0.194(5) Uani 0.703(11) 1 d D U P C 1
Cl1' Cl 0.8359(11) 1.2455(10) 0.6809(2) 0.170(5) Uani 0.297(11) 1 d D U P C 2
O3' O 0.7797(10) 1.1997(11) 0.6828(2) 0.183(11) Uiso 0.297(11) 1 d D U P C 2
O2' O 0.8684(18) 1.257(2) 0.6906(3) 0.213(17) Uiso 0.297(11) 1 d D U P C 2
O1' O 0.8621(15) 1.2308(16) 0.6728(3) 0.212(8) Uiso 0.297(11) 1 d D U P C 2
O4' O 0.8319(17) 1.2931(13) 0.6775(3) 0.206(8) Uiso 0.297(11) 1 d D U P C 2
Cl2 Cl 1.0360(3) 1.2367(4) 0.71818(6) 0.228(3) Uani 0.728(3) 1 d D U P D 1
O5 O 1.0948(5) 1.2614(8) 0.71977(19) 0.351(12) Uani 0.728(3) 1 d D U P D 1
O6 O 1.0084(9) 1.2275(10) 0.72838(12) 0.371(13) Uani 0.728(3) 1 d D U P D 1
O7 O 1.0139(9) 1.1834(6) 0.71317(16) 0.358(13) Uani 0.728(3) 1 d D U P D 1
O8 O 1.0225(8) 1.2732(8) 0.71222(18) 0.345(12) Uani 0.728(3) 1 d D U P D 1
Cl3 Cl 0.666667 0.333333 0.63821(7) 0.170(2) Uani 1 3 d DS TU P . .
O9 O 0.6420(8) 0.3634(8) 0.63352(14) 0.358(9) Uani 1 1 d D U . . .
O10 O 0.666667 0.333333 0.64951(11) 0.383(17) Uani 1 3 d DS TU P . .
Cl4 Cl 0.5810(5) 1.0385(5) 0.72386(8) 0.251(4) Uani 0.605(3) 1 d D U P E 2
O13 O 0.5642(9) 1.0659(11) 0.71644(19) 0.353(14) Uani 0.605(3) 1 d D U P E 2
O14 O 0.5609(12) 0.9809(7) 0.72021(19) 0.374(15) Uani 0.605(3) 1 d D U P E 2
O15 O 0.6419(6) 1.0642(9) 0.72438(18) 0.302(12) Uani 0.605(3) 1 d D U P E 2
O16 O 0.5582(12) 1.0332(12) 0.73429(14) 0.409(17) Uani 0.605(3) 1 d D U P E 2
N2S N 0.8577(12) 1.3587(10) 0.7170(2) 0.208(10) Uani 0.5 1 d D U P F 2
C3S C 0.8651(11) 1.3788(11) 0.7088(2) 0.172(10) Uani 0.5 1 d D U P F 2
C4S C 0.8737(10) 1.4081(10) 0.69864(18) 0.167(8) Uani 0.5 1 d D U P F 2
H4SA H 0.889805 1.393251 0.693484 0.251 Uiso 0.5 1 calc R U P F 2
H4SB H 0.899587 1.448535 0.699643 0.251 Uiso 0.5 1 calc R U P F 2
H4SC H 0.837460 1.402074 0.695996 0.251 Uiso 0.5 1 calc R U P F 2
C31' C 0.6381(13) 0.5004(10) 0.64353(11) 0.118(3) Uiso 0.313(6) 1 d D U P B 2
C32' C 0.6213(12) 0.5397(10) 0.64572(16) 0.118(3) Uiso 0.313(6) 1 d D U P B 2
H32' H 0.630137 0.569549 0.640867 0.142 Uiso 0.313(6) 1 calc R U P B 2
C33' C 0.5919(12) 0.5355(10) 0.65494(16) 0.119(3) Uiso 0.313(6) 1 d D U P B 2
H33' H 0.577010 0.559864 0.656000 0.143 Uiso 0.313(6) 1 calc R U P B 2
C34' C 0.5839(11) 0.4957(9) 0.66270(14) 0.117(3) Uiso 0.313(6) 1 d D U P B 2
C35' C 0.5989(11) 0.4557(9) 0.65998(16) 0.119(4) Uiso 0.313(6) 1 d D U P B 2
H35' H 0.587828 0.424348 0.664567 0.143 Uiso 0.313(6) 1 calc R U P B 2
C36' C 0.6291(11) 0.4595(10) 0.65091(15) 0.118(4) Uiso 0.313(6) 1 d D U P B 2
H36' H 0.643281 0.434563 0.649796 0.142 Uiso 0.313(6) 1 calc R U P B 2
C43' C 0.3401(15) 0.2597(11) 0.6905(3) 0.122(3) Uiso 0.313(6) 1 d D U P B 2
C44' C 0.3569(12) 0.2767(9) 0.6802(2) 0.125(4) Uiso 0.313(6) 1 d D U P B 2
H44' H 0.340949 0.250503 0.674520 0.150 Uiso 0.313(6) 1 calc R U P B 2
C45' C 0.3967(12) 0.3320(9) 0.67813(18) 0.126(3) Uiso 0.313(6) 1 d D U P B 2
H45' H 0.402587 0.345680 0.671041 0.151 Uiso 0.313(6) 1 calc R U P B 2
C46' C 0.4289(10) 0.3684(7) 0.68642(16) 0.123(3) Uiso 0.313(6) 1 d D U P B 2
C47' C 0.4134(14) 0.3503(11) 0.69668(16) 0.126(3) Uiso 0.313(6) 1 d D U P B 2
H47' H 0.432918 0.375269 0.702379 0.151 Uiso 0.313(6) 1 calc R U P B 2
C48' C 0.3691(19) 0.2954(13) 0.6989(2) 0.126(3) Uiso 0.313(6) 1 d D U P B 2
H48' H 0.359176 0.283116 0.706072 0.152 Uiso 0.313(6) 1 calc R U P B 2
C55' C 0.5393(7) 0.6627(7) 0.70758(14) 0.124(3) Uiso 0.332(7) 1 d D U P B 2
C56' C 0.5860(6) 0.6642(7) 0.70285(15) 0.124(3) Uiso 0.332(7) 1 d D U P B 2
H56' H 0.622592 0.694698 0.704346 0.149 Uiso 0.332(7) 1 calc R U P B 2
C57' C 0.5801(6) 0.6221(7) 0.69601(15) 0.127(3) Uiso 0.332(7) 1 d D U P B 2
H57' H 0.612929 0.624577 0.692923 0.152 Uiso 0.332(7) 1 calc R U P B 2
C58' C 0.5277(7) 0.5762(6) 0.69352(16) 0.125(3) Uiso 0.332(7) 1 d D U P B 2
C59' C 0.4806(6) 0.5747(7) 0.69811(15) 0.127(3) Uiso 0.332(7) 1 d D U P B 2
H59' H 0.443959 0.544450 0.696503 0.153 Uiso 0.332(7) 1 calc R U P B 2
C60' C 0.4868(6) 0.6170(7) 0.70501(15) 0.123(3) Uiso 0.332(7) 1 d D U P B 2
H60' H 0.454065 0.614615 0.708088 0.148 Uiso 0.332(7) 1 calc R U P B 2
C61' C 0.5235(10) 0.5280(6) 0.68737(18) 0.122(3) Uiso 0.313(6) 1 d D U P B 2
C62' C 0.5577(11) 0.5346(8) 0.67867(18) 0.118(3) Uiso 0.313(6) 1 d D U P B 2
H62' H 0.588861 0.570851 0.677203 0.142 Uiso 0.313(6) 1 calc R U P B 2
C63' C 0.5479(10) 0.4901(7) 0.67208(15) 0.119(3) Uiso 0.313(6) 1 d D U P B 2
C64' C 0.5069(11) 0.4369(7) 0.67497(18) 0.121(3) Uiso 0.313(6) 1 d D U P B 2
H64' H 0.500045 0.405815 0.670603 0.145 Uiso 0.313(6) 1 calc R U P B 2
C65' C 0.4747(10) 0.4272(6) 0.68425(18) 0.122(3) Uiso 0.313(6) 1 d D U P B 2
C66' C 0.4849(12) 0.4730(7) 0.69049(19) 0.121(3) Uiso 0.313(6) 1 d D U P B 2
H66' H 0.465275 0.466899 0.697017 0.145 Uiso 0.313(6) 1 calc R U P B 2
C23' C 0.6170(6) 0.9017(5) 0.7226(2) 0.139(8) Uiso 0.338(8) 1 d D U P A 2
H23' H 0.579600 0.892023 0.724491 0.167 Uiso 0.338(8) 1 calc R U P A 2
C20' C 0.7265(5) 0.9310(5) 0.71792(15) 0.122(7) Uiso 0.338(8) 1 d D U P A 2
H20' H 0.764257 0.940732 0.716415 0.147 Uiso 0.338(8) 1 calc R U P A 2
C24' C 0.6569(6) 0.9579(5) 0.7211(2) 0.132(8) Uiso 0.338(8) 1 d D U P A 2
H24' H 0.646289 0.985940 0.721495 0.158 Uiso 0.338(8) 1 calc R U P A 2
C21' C 0.6856(5) 0.8747(5) 0.71914(18) 0.127(8) Uiso 0.338(8) 1 d D U P A 2
H21' H 0.695678 0.846327 0.718311 0.153 Uiso 0.338(8) 1 calc R U P A 2
O1W O 0.666667 0.333333 0.583333 0.184(15) Uiso 0.5 6 d S . P . .
O2W O 0.6801(13) 0.6697(13) 0.6982(2) 0.156(10) Uiso 0.25 1 d . . P G 3
 
loop_
 _atom_site_aniso_label
 _atom_site_aniso_U_11
 _atom_site_aniso_U_22
 _atom_site_aniso_U_33
 _atom_site_aniso_U_23
 _atom_site_aniso_U_13
 _atom_site_aniso_U_12
Zn1 0.1162(9) 0.1162(9) 0.1009(13) 0.000 0.000 0.0581(4)
Zn2 0.1127(9) 0.1246(9) 0.1382(11) -0.0235(7) -0.0131(7) 0.0506(7)
N1 0.142(6) 0.119(6) 0.123(6) 0.020(4) 0.017(4) 0.069(5)
N2 0.126(5) 0.128(5) 0.110(5) 0.006(4) 0.008(4) 0.070(5)
C1 0.187(10) 0.151(8) 0.155(9) 0.037(7) 0.057(7) 0.099(8)
C2 0.273(14) 0.171(11) 0.188(12) 0.069(9) 0.096(10) 0.123(10)
C3 0.283(15) 0.167(11) 0.235(14) 0.083(10) 0.118(11) 0.130(11)
C4 0.230(13) 0.149(8) 0.194(11) 0.052(8) 0.061(9) 0.113(9)
C5 0.156(8) 0.135(7) 0.140(8) 0.021(6) 0.025(6) 0.080(7)
C6 0.146(8) 0.142(8) 0.133(8) 0.009(6) 0.013(6) 0.076(7)
C7 0.123(6) 0.129(7) 0.113(6) -0.002(5) 0.016(5) 0.070(5)
C8 0.123(6) 0.152(8) 0.110(6) -0.015(6) 0.005(5) 0.058(5)
C9 0.110(6) 0.158(8) 0.117(6) -0.005(6) -0.002(5) 0.052(6)
C10 0.126(6) 0.139(7) 0.111(6) -0.003(5) 0.010(5) 0.066(5)
C11 0.124(7) 0.164(9) 0.118(7) -0.017(6) 0.010(5) 0.054(6)
C12 0.112(6) 0.147(8) 0.120(6) -0.007(6) 0.005(5) 0.050(6)
N3 0.151(7) 0.113(5) 0.147(7) -0.031(5) -0.002(5) 0.045(5)
N4 0.126(6) 0.121(5) 0.114(6) -0.014(4) -0.003(4) 0.059(4)
C13 0.245(13) 0.115(7) 0.196(12) -0.047(8) 0.025(10) 0.039(8)
C14 0.290(17) 0.136(9) 0.225(15) -0.048(9) 0.043(11) 0.069(10)
C15 0.324(19) 0.154(9) 0.202(14) -0.040(10) 0.040(11) 0.100(11)
C16 0.250(14) 0.143(8) 0.165(10) -0.036(8) 0.020(9) 0.094(9)
C17 0.193(10) 0.143(7) 0.134(9) -0.028(7) -0.001(7) 0.076(7)
C18 0.136(7) 0.142(6) 0.137(8) -0.028(6) -0.003(6) 0.071(6)
C19 0.114(6) 0.128(6) 0.121(6) -0.014(5) 0.009(5) 0.061(5)
C20 0.124(10) 0.128(8) 0.123(8) -0.016(7) 0.008(7) 0.052(7)
C21 0.120(9) 0.133(8) 0.120(8) -0.014(7) 0.004(8) 0.054(7)
C22 0.123(7) 0.131(6) 0.115(6) -0.009(5) 0.008(5) 0.064(5)
C23 0.143(10) 0.132(8) 0.120(8) -0.009(7) -0.002(7) 0.071(7)
C24 0.156(11) 0.135(8) 0.117(8) -0.016(7) -0.001(8) 0.065(7)
N5 0.163(7) 0.155(7) 0.134(7) -0.009(6) 0.020(5) 0.082(6)
N6 0.157(7) 0.125(6) 0.119(6) 0.001(4) 0.029(5) 0.053(5)
C25 0.204(12) 0.202(11) 0.190(12) -0.001(9) 0.066(9) 0.103(9)
C26 0.276(15) 0.210(13) 0.204(13) -0.017(10) 0.099(12) 0.093(11)
C27 0.282(14) 0.206(11) 0.238(12) -0.033(10) 0.078(10) 0.096(9)
C28 0.252(12) 0.191(10) 0.203(11) -0.038(8) 0.066(9) 0.063(9)
C29 0.203(10) 0.159(8) 0.151(9) -0.008(7) 0.054(7) 0.061(7)
C30 0.207(10) 0.163(9) 0.150(9) -0.017(7) 0.062(8) 0.045(8)
C31 0.118(4) 0.118(4) 0.115(4) 0.001(4) 0.005(4) 0.057(4)
C32 0.116(4) 0.119(4) 0.120(4) -0.002(4) 0.005(3) 0.060(4)
C33 0.116(4) 0.120(4) 0.118(4) -0.005(4) 0.002(4) 0.060(4)
C34 0.117(4) 0.119(4) 0.119(4) -0.002(4) 0.008(4) 0.054(4)
C35 0.113(5) 0.121(5) 0.119(5) 0.000(5) 0.008(4) 0.059(4)
C36 0.121(4) 0.118(5) 0.115(5) 0.001(4) 0.007(4) 0.055(4)
C43 0.123(5) 0.120(4) 0.123(4) 0.000(4) -0.002(4) 0.059(4)
C44 0.123(5) 0.125(4) 0.124(4) -0.004(4) -0.006(4) 0.059(4)
C45 0.127(5) 0.130(4) 0.126(4) 0.001(4) -0.002(4) 0.056(4)
C46 0.129(4) 0.124(4) 0.123(4) -0.002(3) 0.003(4) 0.056(4)
C47 0.130(5) 0.127(4) 0.125(4) -0.001(4) 0.001(4) 0.057(4)
C48 0.127(5) 0.129(4) 0.127(5) 0.000(4) 0.001(4) 0.056(4)
C55 0.128(4) 0.121(4) 0.122(4) -0.005(4) 0.013(4) 0.061(4)
C56 0.131(4) 0.122(4) 0.121(4) -0.001(4) 0.002(4) 0.058(4)
C57 0.131(4) 0.126(4) 0.122(4) -0.002(3) 0.006(4) 0.058(4)
C58 0.129(4) 0.126(4) 0.121(4) -0.004(3) 0.007(4) 0.059(4)
C59 0.132(5) 0.123(4) 0.123(4) 0.001(4) 0.004(4) 0.058(4)
C60 0.132(5) 0.124(4) 0.121(5) -0.001(4) 0.008(4) 0.057(4)
C61 0.126(4) 0.122(4) 0.120(4) -0.002(3) 0.005(4) 0.053(4)
C62 0.123(5) 0.120(4) 0.118(4) -0.001(4) 0.006(4) 0.052(4)
C63 0.120(4) 0.121(4) 0.117(4) -0.002(3) 0.004(3) 0.057(3)
C64 0.125(4) 0.123(4) 0.122(4) -0.002(4) 0.007(4) 0.059(4)
C65 0.124(4) 0.122(4) 0.120(4) 0.002(3) 0.004(4) 0.058(3)
C66 0.123(5) 0.123(4) 0.118(4) 0.003(4) 0.005(4) 0.055(4)
N7 0.149(7) 0.115(6) 0.194(9) -0.002(6) 0.007(6) 0.059(5)
N8 0.115(5) 0.113(5) 0.148(7) -0.008(4) -0.012(5) 0.055(4)
C37 0.212(12) 0.120(8) 0.271(15) -0.008(9) 0.068(11) 0.054(8)
C38 0.295(17) 0.111(8) 0.289(18) -0.012(9) 0.076(13) 0.056(10)
C39 0.265(16) 0.115(8) 0.304(17) -0.037(11) 0.070(12) 0.054(9)
C40 0.210(12) 0.120(7) 0.222(12) -0.023(7) 0.022(10) 0.074(7)
C41 0.141(8) 0.119(6) 0.182(10) -0.016(6) -0.010(6) 0.070(6)
C42 0.141(8) 0.111(6) 0.138(8) -0.002(5) -0.003(6) 0.059(6)
C49 0.117(6) 0.139(6) 0.111(6) -0.015(5) 0.008(5) 0.054(5)
C50 0.131(7) 0.135(6) 0.117(7) -0.009(6) 0.009(5) 0.066(6)
C51 0.123(7) 0.135(6) 0.123(7) -0.009(5) 0.008(5) 0.063(5)
C52 0.127(7) 0.125(6) 0.132(8) -0.005(5) 0.033(6) 0.050(5)
C53 0.137(7) 0.123(6) 0.129(7) -0.011(5) 0.029(6) 0.054(5)
C54 0.140(8) 0.127(7) 0.123(7) 0.001(5) 0.027(6) 0.046(6)
Cl1 0.210(7) 0.185(7) 0.151(4) 0.019(5) 0.045(6) 0.115(6)
O1 0.271(17) 0.193(14) 0.141(9) 0.039(9) 0.023(10) 0.135(13)
O2 0.202(10) 0.234(10) 0.151(8) -0.023(8) 0.016(8) 0.103(8)
O3 0.210(10) 0.244(12) 0.212(12) -0.021(9) 0.049(9) 0.086(9)
O4 0.233(11) 0.168(9) 0.185(12) 0.006(8) 0.018(9) 0.105(9)
Cl1' 0.213(10) 0.178(10) 0.154(8) 0.009(9) 0.046(9) 0.124(8)
Cl2 0.169(5) 0.256(8) 0.213(7) -0.054(6) -0.007(5) 0.072(5)
O5 0.216(16) 0.27(2) 0.50(3) 0.01(2) -0.054(17) 0.067(14)
O6 0.32(2) 0.40(3) 0.30(2) -0.076(18) 0.00(2) 0.12(2)
O7 0.38(3) 0.194(14) 0.33(2) -0.042(15) 0.06(2) 0.016(15)
O8 0.207(16) 0.30(2) 0.48(3) 0.09(2) 0.048(19) 0.096(16)
Cl3 0.131(2) 0.131(2) 0.247(7) 0.000 0.000 0.0656(12)
O9 0.312(18) 0.37(2) 0.47(2) -0.050(18) -0.052(17) 0.234(16)
O10 0.40(3) 0.40(3) 0.34(3) 0.000 0.000 0.201(13)
Cl4 0.301(11) 0.311(11) 0.182(7) 0.012(7) 0.010(7) 0.185(10)
O13 0.23(2) 0.49(3) 0.35(3) 0.15(3) 0.00(2) 0.19(2)
O14 0.45(3) 0.36(3) 0.26(3) -0.09(2) -0.01(2) 0.17(2)
O15 0.170(13) 0.34(2) 0.41(3) 0.21(2) 0.061(14) 0.139(14)
O16 0.52(4) 0.53(4) 0.239(19) 0.01(2) 0.14(3) 0.31(3)
N2S 0.24(2) 0.144(18) 0.22(2) 0.034(16) 0.07(2) 0.085(17)
C3S 0.133(17) 0.13(2) 0.20(2) 0.008(16) 0.032(19) 0.034(15)
C4S 0.137(17) 0.147(19) 0.18(2) -0.012(14) 0.029(16) 0.044(15)
 
_geom_special_details
;
 All esds (except the esd in the dihedral angle between two l.s. planes)
 are estimated using the full covariance matrix.  The cell esds are taken
 into account individually in the estimation of esds in distances, angles
 and torsion angles; correlations between esds in cell parameters are only
 used when they are defined by crystal symmetry.  An approximate (isotropic)
 treatment of cell esds is used for estimating esds involving l.s. planes.
;
 
loop_
 _geom_bond_atom_site_label_1
 _geom_bond_atom_site_label_2
 _geom_bond_distance
 _geom_bond_site_symmetry_2
 _geom_bond_publ_flag
Zn1 N1 2.128(7) 3_565 ?
Zn1 N1 2.128(7) 2_665 ?
Zn1 N1 2.128(7) . ?
Zn1 N2 2.188(7) 3_565 ?
Zn1 N2 2.188(7) 2_665 ?
Zn1 N2 2.188(7) . ?
Zn2 N5 2.149(8) 27_556 ?
Zn2 N8 2.151(8) 2_665 ?
Zn2 N3 2.153(8) . ?
Zn2 N7 2.162(9) 2_665 ?
Zn2 N6 2.182(8) 27_556 ?
Zn2 N4 2.245(8) . ?
N1 C1 1.339(8) . ?
N1 C5 1.344(6) . ?
N2 C6 1.271(9) . ?
N2 C7 1.427(7) . ?
C1 C2 1.372(10) . ?
C1 H1 0.9500 . ?
C2 C3 1.362(11) . ?
C2 H2 0.9500 . ?
C3 C4 1.393(9) . ?
C3 H3 0.9500 . ?
C4 C5 1.383(8) . ?
C4 H4 0.9500 . ?
C5 C6 1.464(7) . ?
C6 H6 0.9500 . ?
C7 C12 1.371(8) . ?
C7 C8 1.386(8) . ?
C8 C9 1.383(8) . ?
C8 H8 0.9500 . ?
C9 C10 1.387(8) . ?
C9 H9 0.9500 . ?
C10 C11 1.400(8) . ?
C10 C49 1.485(7) . ?
C11 C12 1.389(8) . ?
C11 H11 0.9500 . ?
C12 H12 0.9500 . ?
N3 C13 1.332(9) . ?
N3 C17 1.344(6) . ?
N4 C18 1.265(9) . ?
N4 C19 1.418(7) . ?
C13 C14 1.386(11) . ?
C13 H13 0.9500 . ?
C14 C15 1.361(11) . ?
C14 H14 0.9500 . ?
C15 C16 1.372(9) . ?
C15 H15 0.9500 . ?
C16 C17 1.388(8) . ?
C16 H16 0.9500 . ?
C17 C18 1.466(7) . ?
C18 H18 0.9500 . ?
C19 C24 1.379(9) . ?
C19 C20 1.385(9) . ?
C19 C20' 1.389(10) . ?
C19 C24' 1.400(10) . ?
C20 C21 1.390(9) . ?
C20 H20 0.9500 . ?
C21 C22 1.396(8) . ?
C21 H21 0.9500 . ?
C22 C21' 1.386(9) . ?
C22 C23' 1.390(9) . ?
C22 C23 1.400(8) . ?
C22 C51 1.485(7) . ?
C23 C24 1.385(9) . ?
C23 H23 0.9500 . ?
C24 H24 0.9500 . ?
N5 C25 1.337(8) . ?
N5 C29 1.346(6) . ?
N6 C30 1.278(10) . ?
N6 C31' 1.413(9) . ?
N6 C31 1.462(8) . ?
C25 C26 1.389(11) . ?
C25 H25 0.9500 . ?
C26 C27 1.368(12) . ?
C26 H26 0.9500 . ?
C27 C28 1.385(9) . ?
C27 H27 0.9500 . ?
C28 C29 1.383(9) . ?
C28 H28 0.9500 . ?
C29 C30 1.457(7) . ?
C30 H30 0.9500 . ?
C31 C36 1.384(8) . ?
C31 C32 1.394(8) . ?
C32 C33 1.387(8) . ?
C32 H32 0.9500 . ?
C33 C34 1.392(8) . ?
C33 H33 0.9500 . ?
C34 C35 1.388(8) . ?
C34 C63 1.491(7) . ?
C35 C36 1.381(8) . ?
C35 H35 0.9500 . ?
C36 H36 0.9500 . ?
C43 C44 1.381(8) . ?
C43 C48 1.391(8) . ?
C43 N8 1.418(8) . ?
C44 C45 1.378(8) . ?
C44 H44 0.9500 . ?
C45 C46 1.401(8) . ?
C45 H45 0.9500 . ?
C46 C47 1.378(8) . ?
C46 C65 1.488(7) . ?
C47 C48 1.402(8) . ?
C47 H47 0.9500 . ?
C48 H48 0.9500 . ?
C55 C56 1.386(7) . ?
C55 C60 1.390(7) . ?
C55 C53 1.470(7) . ?
C56 C57 1.386(7) . ?
C56 H56 0.9500 . ?
C57 C58 1.390(7) . ?
C57 H57 0.9500 . ?
C58 C59 1.394(7) . ?
C58 C61 1.479(6) . ?
C59 C60 1.381(7) . ?
C59 H59 0.9500 . ?
C60 H60 0.9500 . ?
C61 C62 1.390(8) . ?
C61 C66 1.395(8) . ?
C62 C63 1.384(8) . ?
C62 H62 0.9500 . ?
C63 C64 1.376(8) . ?
C64 C65 1.403(8) . ?
C64 H64 0.9500 . ?
C65 C66 1.386(8) . ?
C66 H66 0.9500 . ?
N7 C37 1.347(9) . ?
N7 C41 1.348(6) . ?
N8 C42 1.285(9) . ?
N8 C43' 1.47(2) . ?
C37 C38 1.380(11) . ?
C37 H37 0.9500 . ?
C38 C39 1.380(12) . ?
C38 H38 0.9500 . ?
C39 C40 1.379(9) . ?
C39 H39 0.9500 . ?
C40 C41 1.391(8) . ?
C40 H40 0.9500 . ?
C41 C42 1.460(7) . ?
C42 H42 0.9500 . ?
C49 C50 1.381(8) . ?
C49 C54 1.391(8) . ?
C50 C51 1.393(8) . ?
C50 H50 0.9500 . ?
C51 C52 1.400(8) . ?
C52 C53 1.385(8) . ?
C52 H52 0.9500 . ?
C53 C54 1.403(8) . ?
C53 C55' 1.500(8) . ?
C54 H54 0.9500 . ?
Cl1 O2 1.432(10) . ?
Cl1 O3 1.437(10) . ?
Cl1 O4 1.439(9) . ?
Cl1 O1 1.439(9) . ?
Cl1' O1' 1.418(19) . ?
Cl1' O4' 1.428(19) . ?
Cl1' O3' 1.440(19) . ?
Cl1' O2' 1.46(2) . ?
Cl2 O5 1.416(10) . ?
Cl2 O7 1.419(10) . ?
Cl2 O8 1.439(10) . ?
Cl2 O6 1.446(10) . ?
Cl3 O10 1.424(11) . ?
Cl3 O9 1.427(10) 3_665 ?
Cl3 O9 1.427(10) 2_655 ?
Cl3 O9 1.427(9) . ?
Cl4 O13 1.411(10) . ?
Cl4 O16 1.431(10) . ?
Cl4 O15 1.453(10) . ?
Cl4 O14 1.462(11) . ?
N2S C3S 1.133(16) . ?
C3S C4S 1.468(16) . ?
C4S H4SA 0.9800 . ?
C4S H4SB 0.9800 . ?
C4S H4SC 0.9800 . ?
C31' C36' 1.381(12) . ?
C31' C32' 1.392(12) . ?
C32' C33' 1.386(12) . ?
C32' H32' 0.9500 . ?
C33' C34' 1.397(12) . ?
C33' H33' 0.9500 . ?
C34' C35' 1.391(12) . ?
C34' C63' 1.497(11) . ?
C35' C36' 1.384(12) . ?
C35' H35' 0.9500 . ?
C36' H36' 0.9500 . ?
C43' C44' 1.379(12) . ?
C43' C48' 1.394(12) . ?
C44' C45' 1.377(12) . ?
C44' H44' 0.9500 . ?
C45' C46' 1.408(12) . ?
C45' H45' 0.9500 . ?
C46' C47' 1.373(11) . ?
C46' C65' 1.492(11) . ?
C47' C48' 1.410(12) . ?
C47' H47' 0.9500 . ?
C48' H48' 0.9500 . ?
C55' C56' 1.393(7) . ?
C55' C60' 1.393(8) . ?
C56' C57' 1.382(7) . ?
C56' H56' 0.9500 . ?
C57' C58' 1.392(7) . ?
C57' H57' 0.9500 . ?
C58' C59' 1.394(7) . ?
C58' C61' 1.484(6) . ?
C59' C60' 1.389(8) . ?
C59' H59' 0.9500 . ?
C60' H60' 0.9500 . ?
C61' C62' 1.394(11) . ?
C61' C66' 1.397(12) . ?
C62' C63' 1.385(12) . ?
C62' H62' 0.9500 . ?
C63' C64' 1.372(12) . ?
C64' C65' 1.407(12) . ?
C64' H64' 0.9500 . ?
C65' C66' 1.386(12) . ?
C66' H66' 0.9500 . ?
C23' C24' 1.385(9) . ?
C23' H23' 0.9500 . ?
C20' C21' 1.390(9) . ?
C20' H20' 0.9500 . ?
C24' H24' 0.9500 . ?
C21' H21' 0.9500 . ?
 
loop_
 _geom_angle_atom_site_label_1
 _geom_angle_atom_site_label_2
 _geom_angle_atom_site_label_3
 _geom_angle
 _geom_angle_site_symmetry_1
 _geom_angle_site_symmetry_3
 _geom_angle_publ_flag
N1 Zn1 N1 96.8(3) 3_565 2_665 ?
N1 Zn1 N1 96.8(3) 3_565 . ?
N1 Zn1 N1 96.8(3) 2_665 . ?
N1 Zn1 N2 77.4(3) 3_565 3_565 ?
N1 Zn1 N2 169.9(3) 2_665 3_565 ?
N1 Zn1 N2 92.1(3) . 3_565 ?
N1 Zn1 N2 92.1(3) 3_565 2_665 ?
N1 Zn1 N2 77.4(3) 2_665 2_665 ?
N1 Zn1 N2 169.9(3) . 2_665 ?
N2 Zn1 N2 94.4(3) 3_565 2_665 ?
N1 Zn1 N2 169.9(3) 3_565 . ?
N1 Zn1 N2 92.1(3) 2_665 . ?
N1 Zn1 N2 77.4(3) . . ?
N2 Zn1 N2 94.4(3) 3_565 . ?
N2 Zn1 N2 94.4(3) 2_665 . ?
N5 Zn2 N8 168.5(3) 27_556 2_665 ?
N5 Zn2 N3 95.0(3) 27_556 . ?
N8 Zn2 N3 90.1(3) 2_665 . ?
N5 Zn2 N7 91.9(4) 27_556 2_665 ?
N8 Zn2 N7 77.3(3) 2_665 2_665 ?
N3 Zn2 N7 96.3(3) . 2_665 ?
N5 Zn2 N6 77.0(3) 27_556 27_556 ?
N8 Zn2 N6 99.5(3) 2_665 27_556 ?
N3 Zn2 N6 167.9(3) . 27_556 ?
N7 Zn2 N6 93.1(4) 2_665 27_556 ?
N5 Zn2 N4 89.4(3) 27_556 . ?
N8 Zn2 N4 101.9(3) 2_665 . ?
N3 Zn2 N4 75.2(3) . . ?
N7 Zn2 N4 171.5(3) 2_665 . ?
N6 Zn2 N4 95.4(3) 27_556 . ?
C1 N1 C5 118.3(7) . . ?
C1 N1 Zn1 127.4(6) . . ?
C5 N1 Zn1 113.9(5) . . ?
C6 N2 C7 120.3(7) . . ?
C6 N2 Zn1 111.8(6) . . ?
C7 N2 Zn1 127.7(5) . . ?
N1 C1 C2 123.1(8) . . ?
N1 C1 H1 118.5 . . ?
C2 C1 H1 118.5 . . ?
C3 C2 C1 118.3(9) . . ?
C3 C2 H2 120.8 . . ?
C1 C2 H2 120.8 . . ?
C2 C3 C4 120.3(9) . . ?
C2 C3 H3 119.9 . . ?
C4 C3 H3 119.9 . . ?
C5 C4 C3 117.8(8) . . ?
C5 C4 H4 121.1 . . ?
C3 C4 H4 121.1 . . ?
N1 C5 C4 122.1(7) . . ?
N1 C5 C6 115.5(7) . . ?
C4 C5 C6 122.4(8) . . ?
N2 C6 C5 120.9(8) . . ?
N2 C6 H6 119.5 . . ?
C5 C6 H6 119.5 . . ?
C12 C7 C8 119.1(7) . . ?
C12 C7 N2 122.6(8) . . ?
C8 C7 N2 118.3(7) . . ?
C9 C8 C7 120.2(7) . . ?
C9 C8 H8 119.9 . . ?
C7 C8 H8 119.9 . . ?
C8 C9 C10 121.7(7) . . ?
C8 C9 H9 119.2 . . ?
C10 C9 H9 119.2 . . ?
C9 C10 C11 117.5(6) . . ?
C9 C10 C49 120.7(7) . . ?
C11 C10 C49 121.8(7) . . ?
C12 C11 C10 120.6(7) . . ?
C12 C11 H11 119.7 . . ?
C10 C11 H11 119.7 . . ?
C7 C12 C11 120.9(7) . . ?
C7 C12 H12 119.5 . . ?
C11 C12 H12 119.5 . . ?
C13 N3 C17 117.5(7) . . ?
C13 N3 Zn2 126.0(7) . . ?
C17 N3 Zn2 116.3(6) . . ?
C18 N4 C19 118.7(8) . . ?
C18 N4 Zn2 112.4(6) . . ?
C19 N4 Zn2 128.3(6) . . ?
N3 C13 C14 122.9(9) . . ?
N3 C13 H13 118.6 . . ?
C14 C13 H13 118.6 . . ?
C15 C14 C13 118.5(10) . . ?
C15 C14 H14 120.7 . . ?
C13 C14 H14 120.7 . . ?
C14 C15 C16 120.4(10) . . ?
C14 C15 H15 119.8 . . ?
C16 C15 H15 119.8 . . ?
C15 C16 C17 117.7(9) . . ?
C15 C16 H16 121.2 . . ?
C17 C16 H16 121.2 . . ?
N3 C17 C16 123.1(8) . . ?
N3 C17 C18 114.5(7) . . ?
C16 C17 C18 122.4(8) . . ?
N4 C18 C17 120.9(8) . . ?
N4 C18 H18 119.5 . . ?
C17 C18 H18 119.5 . . ?
C24 C19 C20 119.7(7) . . ?
C20' C19 C24' 118.3(8) . . ?
C24 C19 N4 121.1(8) . . ?
C20 C19 N4 119.2(8) . . ?
C20' C19 N4 119.9(8) . . ?
C24' C19 N4 121.9(8) . . ?
C19 C20 C21 119.2(8) . . ?
C19 C20 H20 120.4 . . ?
C21 C20 H20 120.4 . . ?
C20 C21 C22 122.5(8) . . ?
C20 C21 H21 118.8 . . ?
C22 C21 H21 118.8 . . ?
C21' C22 C23' 118.1(8) . . ?
C21 C22 C23 116.6(7) . . ?
C21' C22 C51 119.1(8) . . ?
C23' C22 C51 122.8(8) . . ?
C21 C22 C51 121.9(7) . . ?
C23 C22 C51 121.5(7) . . ?
C24 C23 C22 121.3(9) . . ?
C24 C23 H23 119.3 . . ?
C22 C23 H23 119.3 . . ?
C19 C24 C23 120.7(9) . . ?
C19 C24 H24 119.7 . . ?
C23 C24 H24 119.7 . . ?
C25 N5 C29 117.6(8) . . ?
C25 N5 Zn2 127.9(8) . 26_456 ?
C29 N5 Zn2 114.5(6) . 26_456 ?
C30 N6 C31' 123.8(14) . . ?
C30 N6 C31 119.2(8) . . ?
C30 N6 Zn2 112.1(6) . 26_456 ?
C31' N6 Zn2 117.7(14) . 26_456 ?
C31 N6 Zn2 128.6(6) . 26_456 ?
N5 C25 C26 122.6(10) . . ?
N5 C25 H25 118.7 . . ?
C26 C25 H25 118.7 . . ?
C27 C26 C25 119.5(10) . . ?
C27 C26 H26 120.2 . . ?
C25 C26 H26 120.2 . . ?
C26 C27 C28 118.6(10) . . ?
C26 C27 H27 120.7 . . ?
C28 C27 H27 120.7 . . ?
C29 C28 C27 118.9(9) . . ?
C29 C28 H28 120.6 . . ?
C27 C28 H28 120.6 . . ?
N5 C29 C28 122.8(7) . . ?
N5 C29 C30 114.7(8) . . ?
C28 C29 C30 122.4(9) . . ?
N6 C30 C29 121.8(9) . . ?
N6 C30 H30 119.1 . . ?
C29 C30 H30 119.1 . . ?
C36 C31 C32 118.6(7) . . ?
C36 C31 N6 125.3(9) . . ?
C32 C31 N6 116.0(8) . . ?
C33 C32 C31 120.5(8) . . ?
C33 C32 H32 119.8 . . ?
C31 C32 H32 119.8 . . ?
C32 C33 C34 121.1(8) . . ?
C32 C33 H33 119.4 . . ?
C34 C33 H33 119.4 . . ?
C35 C34 C33 117.4(7) . . ?
C35 C34 C63 122.1(8) . . ?
C33 C34 C63 120.3(8) . . ?
C36 C35 C34 122.0(8) . . ?
C36 C35 H35 119.0 . . ?
C34 C35 H35 119.0 . . ?
C35 C36 C31 120.3(8) . . ?
C35 C36 H36 119.9 . . ?
C31 C36 H36 119.9 . . ?
C44 C43 C48 120.3(7) . . ?
C44 C43 N8 121.3(10) . . ?
C48 C43 N8 118.4(10) . . ?
C45 C44 C43 120.4(8) . . ?
C45 C44 H44 119.8 . . ?
C43 C44 H44 119.8 . . ?
C44 C45 C46 120.4(8) . . ?
C44 C45 H45 119.8 . . ?
C46 C45 H45 119.8 . . ?
C47 C46 C45 118.9(7) . . ?
C47 C46 C65 119.4(8) . . ?
C45 C46 C65 121.7(8) . . ?
C46 C47 C48 121.2(8) . . ?
C46 C47 H47 119.4 . . ?
C48 C47 H47 119.4 . . ?
C43 C48 C47 118.8(8) . . ?
C43 C48 H48 120.6 . . ?
C47 C48 H48 120.6 . . ?
C56 C55 C60 118.0(6) . . ?
C56 C55 C53 120.9(8) . . ?
C60 C55 C53 121.1(8) . . ?
C57 C56 C55 120.8(7) . . ?
C57 C56 H56 119.6 . . ?
C55 C56 H56 119.6 . . ?
C56 C57 C58 121.0(7) . . ?
C56 C57 H57 119.5 . . ?
C58 C57 H57 119.5 . . ?
C57 C58 C59 118.2(6) . . ?
C57 C58 C61 120.1(7) . . ?
C59 C58 C61 121.4(7) . . ?
C60 C59 C58 120.3(7) . . ?
C60 C59 H59 119.9 . . ?
C58 C59 H59 119.9 . . ?
C59 C60 C55 121.6(8) . . ?
C59 C60 H60 119.2 . . ?
C55 C60 H60 119.2 . . ?
C62 C61 C66 118.5(7) . . ?
C62 C61 C58 122.8(7) . . ?
C66 C61 C58 118.6(7) . . ?
C63 C62 C61 121.5(8) . . ?
C63 C62 H62 119.2 . . ?
C61 C62 H62 119.2 . . ?
C64 C63 C62 118.9(7) . . ?
C64 C63 C34 118.4(8) . . ?
C62 C63 C34 122.7(8) . . ?
C63 C64 C65 121.4(8) . . ?
C63 C64 H64 119.3 . . ?
C65 C64 H64 119.3 . . ?
C66 C65 C64 118.5(7) . . ?
C66 C65 C46 121.9(7) . . ?
C64 C65 C46 119.6(7) . . ?
C65 C66 C61 121.1(8) . . ?
C65 C66 H66 119.4 . . ?
C61 C66 H66 119.4 . . ?
C37 N7 C41 116.9(8) . . ?
C37 N7 Zn2 129.9(7) . 3_565 ?
C41 N7 Zn2 113.2(6) . 3_565 ?
C42 N8 C43 117.0(9) . . ?
C42 N8 C43' 115.0(18) . . ?
C42 N8 Zn2 113.4(6) . 3_565 ?
C43 N8 Zn2 129.4(8) . 3_565 ?
N7 C37 C38 123.3(9) . . ?
N7 C37 H37 118.3 . . ?
C38 C37 H37 118.3 . . ?
C37 C38 C39 119.1(10) . . ?
C37 C38 H38 120.5 . . ?
C39 C38 H38 120.5 . . ?
C40 C39 C38 118.6(10) . . ?
C40 C39 H39 120.7 . . ?
C38 C39 H39 120.7 . . ?
C39 C40 C41 119.1(9) . . ?
C39 C40 H40 120.5 . . ?
C41 C40 H40 120.5 . . ?
N7 C41 C40 122.8(7) . . ?
N7 C41 C42 115.6(8) . . ?
C40 C41 C42 121.5(8) . . ?
N8 C42 C41 120.2(8) . . ?
N8 C42 H42 119.9 . . ?
C41 C42 H42 119.9 . . ?
C50 C49 C54 118.4(7) . . ?
C50 C49 C10 123.3(7) . . ?
C54 C49 C10 118.2(7) . . ?
C49 C50 C51 122.7(7) . . ?
C49 C50 H50 118.6 . . ?
C51 C50 H50 118.6 . . ?
C50 C51 C52 117.0(7) . . ?
C50 C51 C22 122.7(7) . . ?
C52 C51 C22 120.3(7) . . ?
C53 C52 C51 122.5(7) . . ?
C53 C52 H52 118.7 . . ?
C51 C52 H52 118.7 . . ?
C52 C53 C54 117.9(6) . . ?
C52 C53 C55 124.3(7) . . ?
C54 C53 C55 117.7(7) . . ?
C52 C53 C55' 119.6(10) . . ?
C54 C53 C55' 122.2(10) . . ?
C49 C54 C53 121.3(7) . . ?
C49 C54 H54 119.3 . . ?
C53 C54 H54 119.3 . . ?
O2 Cl1 O3 108.4(9) . . ?
O2 Cl1 O4 109.8(9) . . ?
O3 Cl1 O4 105.8(9) . . ?
O2 Cl1 O1 114.3(10) . . ?
O3 Cl1 O1 110.2(10) . . ?
O4 Cl1 O1 108.1(9) . . ?
O1' Cl1' O4' 109(2) . . ?
O1' Cl1' O3' 110(2) . . ?
O4' Cl1' O3' 108(2) . . ?
O1' Cl1' O2' 109(2) . . ?
O4' Cl1' O2' 112(2) . . ?
O3' Cl1' O2' 108(2) . . ?
O5 Cl2 O7 110.7(11) . . ?
O5 Cl2 O8 111.5(11) . . ?
O7 Cl2 O8 110.9(12) . . ?
O5 Cl2 O6 109.2(11) . . ?
O7 Cl2 O6 107.4(11) . . ?
O8 Cl2 O6 107.0(11) . . ?
O10 Cl3 O9 114.4(8) . 3_665 ?
O10 Cl3 O9 114.4(8) . 2_655 ?
O9 Cl3 O9 104.1(9) 3_665 2_655 ?
O10 Cl3 O9 114.4(8) . . ?
O9 Cl3 O9 104.1(9) 3_665 . ?
O9 Cl3 O9 104.1(9) 2_655 . ?
O13 Cl4 O16 114.9(13) . . ?
O13 Cl4 O15 112.0(11) . . ?
O16 Cl4 O15 110.2(12) . . ?
O13 Cl4 O14 108.6(12) . . ?
O16 Cl4 O14 105.6(12) . . ?
O15 Cl4 O14 104.9(11) . . ?
N2S C3S C4S 175(4) . . ?
C3S C4S H4SA 109.5 . . ?
C3S C4S H4SB 109.5 . . ?
H4SA C4S H4SB 109.5 . . ?
C3S C4S H4SC 109.5 . . ?
H4SA C4S H4SC 109.5 . . ?
H4SB C4S H4SC 109.5 . . ?
C36' C31' C32' 120.0(11) . . ?
C36' C31' N6 129.3(15) . . ?
C32' C31' N6 108.9(13) . . ?
C33' C32' C31' 120.3(13) . . ?
C33' C32' H32' 119.9 . . ?
C31' C32' H32' 119.9 . . ?
C32' C33' C34' 120.6(13) . . ?
C32' C33' H33' 119.7 . . ?
C34' C33' H33' 119.7 . . ?
C35' C34' C33' 116.7(12) . . ?
C35' C34' C63' 123.5(13) . . ?
C33' C34' C63' 118.0(13) . . ?
C36' C35' C34' 123.0(13) . . ?
C36' C35' H35' 118.5 . . ?
C34' C35' H35' 118.5 . . ?
C31' C36' C35' 118.3(13) . . ?
C31' C36' H36' 120.9 . . ?
C35' C36' H36' 120.9 . . ?
C44' C43' C48' 120.3(13) . . ?
C44' C43' N8 120(2) . . ?
C48' C43' N8 119(2) . . ?
C45' C44' C43' 119.8(14) . . ?
C45' C44' H44' 120.1 . . ?
C43' C44' H44' 120.1 . . ?
C44' C45' C46' 120.6(13) . . ?
C44' C45' H45' 119.7 . . ?
C46' C45' H45' 119.7 . . ?
C47' C46' C45' 118.2(12) . . ?
C47' C46' C65' 120.2(13) . . ?
C45' C46' C65' 121.3(13) . . ?
C46' C47' C48' 121.3(13) . . ?
C46' C47' H47' 119.3 . . ?
C48' C47' H47' 119.3 . . ?
C43' C48' C47' 118.6(13) . . ?
C43' C48' H48' 120.7 . . ?
C47' C48' H48' 120.7 . . ?
C56' C55' C60' 116.5(8) . . ?
C56' C55' C53 120.8(10) . . ?
C60' C55' C53 121.6(10) . . ?
C57' C56' C55' 121.4(8) . . ?
C57' C56' H56' 119.3 . . ?
C55' C56' H56' 119.3 . . ?
C56' C57' C58' 122.1(8) . . ?
C56' C57' H57' 119.0 . . ?
C58' C57' H57' 119.0 . . ?
C57' C58' C59' 117.0(7) . . ?
C57' C58' C61' 120.4(8) . . ?
C59' C58' C61' 122.1(8) . . ?
C60' C59' C58' 120.6(9) . . ?
C60' C59' H59' 119.7 . . ?
C58' C59' H59' 119.7 . . ?
C59' C60' C55' 122.5(9) . . ?
C59' C60' H60' 118.8 . . ?
C55' C60' H60' 118.8 . . ?
C62' C61' C66' 117.2(11) . . ?
C62' C61' C58' 123.3(11) . . ?
C66' C61' C58' 119.5(11) . . ?
C63' C62' C61' 122.4(12) . . ?
C63' C62' H62' 118.8 . . ?
C61' C62' H62' 118.8 . . ?
C64' C63' C62' 118.1(12) . . ?
C64' C63' C34' 117.7(12) . . ?
C62' C63' C34' 123.7(13) . . ?
C63' C64' C65' 121.6(12) . . ?
C63' C64' H64' 119.2 . . ?
C65' C64' H64' 119.2 . . ?
C66' C65' C64' 118.5(12) . . ?
C66' C65' C46' 123.7(13) . . ?
C64' C65' C46' 117.7(12) . . ?
C65' C66' C61' 121.2(12) . . ?
C65' C66' H66' 119.4 . . ?
C61' C66' H66' 119.4 . . ?
C24' C23' C22 121.5(10) . . ?
C24' C23' H23' 119.2 . . ?
C22 C23' H23' 119.2 . . ?
C19 C20' C21' 121.0(10) . . ?
C19 C20' H20' 119.5 . . ?
C21' C20' H20' 119.5 . . ?
C23' C24' C19 120.2(10) . . ?
C23' C24' H24' 119.9 . . ?
C19 C24' H24' 119.9 . . ?
C22 C21' C20' 120.8(10) . . ?
C22 C21' H21' 119.6 . . ?
C20' C21' H21' 119.6 . . ?
 
loop_
 _geom_torsion_atom_site_label_1
 _geom_torsion_atom_site_label_2
 _geom_torsion_atom_site_label_3
 _geom_torsion_atom_site_label_4
 _geom_torsion
 _geom_torsion_site_symmetry_1
 _geom_torsion_site_symmetry_2
 _geom_torsion_site_symmetry_3
 _geom_torsion_site_symmetry_4
 _geom_torsion_publ_flag
C5 N1 C1 C2 1.3(15) . . . . ?
Zn1 N1 C1 C2 173.8(9) . . . . ?
N1 C1 C2 C3 -1.4(17) . . . . ?
C1 C2 C3 C4 -0.2(17) . . . . ?
C2 C3 C4 C5 1.7(16) . . . . ?
C1 N1 C5 C4 0.3(12) . . . . ?
Zn1 N1 C5 C4 -173.2(8) . . . . ?
C1 N1 C5 C6 -180.0(9) . . . . ?
Zn1 N1 C5 C6 6.5(9) . . . . ?
C3 C4 C5 N1 -1.8(14) . . . . ?
C3 C4 C5 C6 178.5(11) . . . . ?
C7 N2 C6 C5 -178.3(8) . . . . ?
Zn1 N2 C6 C5 -3.5(11) . . . . ?
N1 C5 C6 N2 -2.0(13) . . . . ?
C4 C5 C6 N2 177.7(10) . . . . ?
C6 N2 C7 C12 67.1(12) . . . . ?
Zn1 N2 C7 C12 -106.9(8) . . . . ?
C6 N2 C7 C8 -114.0(10) . . . . ?
Zn1 N2 C7 C8 72.0(9) . . . . ?
C12 C7 C8 C9 -1.7(12) . . . . ?
N2 C7 C8 C9 179.3(8) . . . . ?
C7 C8 C9 C10 0.7(13) . . . . ?
C8 C9 C10 C11 1.2(12) . . . . ?
C8 C9 C10 C49 -175.6(9) . . . . ?
C9 C10 C11 C12 -2.0(12) . . . . ?
C49 C10 C11 C12 174.7(9) . . . . ?
C8 C7 C12 C11 0.9(12) . . . . ?
N2 C7 C12 C11 179.7(9) . . . . ?
C10 C11 C12 C7 1.0(13) . . . . ?
C17 N3 C13 C14 2.1(16) . . . . ?
Zn2 N3 C13 C14 176.2(10) . . . . ?
N3 C13 C14 C15 -0.8(17) . . . . ?
C13 C14 C15 C16 -1.0(18) . . . . ?
C14 C15 C16 C17 1.3(17) . . . . ?
C13 N3 C17 C16 -1.8(13) . . . . ?
Zn2 N3 C17 C16 -176.5(8) . . . . ?
C13 N3 C17 C18 176.1(10) . . . . ?
Zn2 N3 C17 C18 1.5(10) . . . . ?
C15 C16 C17 N3 0.1(14) . . . . ?
C15 C16 C17 C18 -177.6(12) . . . . ?
C19 N4 C18 C17 -178.2(8) . . . . ?
Zn2 N4 C18 C17 9.8(11) . . . . ?
N3 C17 C18 N4 -8.0(13) . . . . ?
C16 C17 C18 N4 170.0(10) . . . . ?
C18 N4 C19 C24 -44.4(13) . . . . ?
Zn2 N4 C19 C24 126.3(9) . . . . ?
C18 N4 C19 C20 136.4(10) . . . . ?
Zn2 N4 C19 C20 -52.9(11) . . . . ?
C18 N4 C19 C20' -136.6(12) . . . . ?
Zn2 N4 C19 C20' 34.1(13) . . . . ?
C18 N4 C19 C24' 44.9(18) . . . . ?
Zn2 N4 C19 C24' -144.5(14) . . . . ?
C24 C19 C20 C21 -1.4(13) . . . . ?
N4 C19 C20 C21 177.8(10) . . . . ?
C19 C20 C21 C22 1.9(15) . . . . ?
C20 C21 C22 C23 0.1(13) . . . . ?
C20 C21 C22 C51 -178.9(10) . . . . ?
C21 C22 C23 C24 -2.6(13) . . . . ?
C51 C22 C23 C24 176.4(10) . . . . ?
C20 C19 C24 C23 -1.1(14) . . . . ?
N4 C19 C24 C23 179.8(10) . . . . ?
C22 C23 C24 C19 3.2(15) . . . . ?
C29 N5 C25 C26 2.5(15) . . . . ?
Zn2 N5 C25 C26 -174.5(10) 26_456 . . . ?
N5 C25 C26 C27 -1.3(17) . . . . ?
C25 C26 C27 C28 -2.3(18) . . . . ?
C26 C27 C28 C29 4.4(17) . . . . ?
C25 N5 C29 C28 -0.2(14) . . . . ?
Zn2 N5 C29 C28 177.3(9) 26_456 . . . ?
C25 N5 C29 C30 -176.6(11) . . . . ?
Zn2 N5 C29 C30 0.9(11) 26_456 . . . ?
C27 C28 C29 N5 -3.3(15) . . . . ?
C27 C28 C29 C30 172.8(13) . . . . ?
C31' N6 C30 C29 -149.4(16) . . . . ?
C31 N6 C30 C29 177.8(10) . . . . ?
Zn2 N6 C30 C29 1.7(15) 26_456 . . . ?
N5 C29 C30 N6 -1.8(16) . . . . ?
C28 C29 C30 N6 -178.2(12) . . . . ?
C30 N6 C31 C36 -36.5(15) . . . . ?
Zn2 N6 C31 C36 138.9(9) 26_456 . . . ?
C30 N6 C31 C32 140.2(12) . . . . ?
Zn2 N6 C31 C32 -44.4(12) 26_456 . . . ?
C36 C31 C32 C33 2.4(14) . . . . ?
N6 C31 C32 C33 -174.5(10) . . . . ?
C31 C32 C33 C34 -0.2(15) . . . . ?
C32 C33 C34 C35 -2.0(13) . . . . ?
C32 C33 C34 C63 172.8(10) . . . . ?
C33 C34 C35 C36 2.1(13) . . . . ?
C63 C34 C35 C36 -172.7(10) . . . . ?
C34 C35 C36 C31 0.1(14) . . . . ?
C32 C31 C36 C35 -2.4(13) . . . . ?
N6 C31 C36 C35 174.3(11) . . . . ?
C48 C43 C44 C45 2.0(15) . . . . ?
N8 C43 C44 C45 -179.7(13) . . . . ?
C43 C44 C45 C46 0.4(15) . . . . ?
C44 C45 C46 C47 -2.3(14) . . . . ?
C44 C45 C46 C65 175.0(11) . . . . ?
C45 C46 C47 C48 1.7(15) . . . . ?
C65 C46 C47 C48 -175.7(14) . . . . ?
C44 C43 C48 C47 -2.6(17) . . . . ?
N8 C43 C48 C47 179.1(16) . . . . ?
C46 C47 C48 C43 0.7(18) . . . . ?
C60 C55 C56 C57 -1.4(14) . . . . ?
C53 C55 C56 C57 -178.9(11) . . . . ?
C55 C56 C57 C58 3.1(15) . . . . ?
C56 C57 C58 C59 -3.3(14) . . . . ?
C56 C57 C58 C61 170.5(11) . . . . ?
C57 C58 C59 C60 1.9(14) . . . . ?
C61 C58 C59 C60 -171.9(11) . . . . ?
C58 C59 C60 C55 -0.2(15) . . . . ?
C56 C55 C60 C59 -0.1(14) . . . . ?
C53 C55 C60 C59 177.4(11) . . . . ?
C57 C58 C61 C62 40.6(14) . . . . ?
C59 C58 C61 C62 -145.8(11) . . . . ?
C57 C58 C61 C66 -141.8(11) . . . . ?
C59 C58 C61 C66 31.8(14) . . . . ?
C66 C61 C62 C63 -0.4(14) . . . . ?
C58 C61 C62 C63 177.2(11) . . . . ?
C61 C62 C63 C64 2.2(13) . . . . ?
C61 C62 C63 C34 -176.3(10) . . . . ?
C35 C34 C63 C64 48.1(13) . . . . ?
C33 C34 C63 C64 -126.5(11) . . . . ?
C35 C34 C63 C62 -133.4(11) . . . . ?
C33 C34 C63 C62 52.0(13) . . . . ?
C62 C63 C64 C65 -3.3(14) . . . . ?
C34 C63 C64 C65 175.3(10) . . . . ?
C63 C64 C65 C66 2.4(13) . . . . ?
C63 C64 C65 C46 -177.5(11) . . . . ?
C47 C46 C65 C66 -36.9(15) . . . . ?
C45 C46 C65 C66 145.8(11) . . . . ?
C47 C46 C65 C64 142.9(12) . . . . ?
C45 C46 C65 C64 -34.4(14) . . . . ?
C64 C65 C66 C61 -0.5(13) . . . . ?
C46 C65 C66 C61 179.4(11) . . . . ?
C62 C61 C66 C65 -0.5(14) . . . . ?
C58 C61 C66 C65 -178.2(11) . . . . ?
C44 C43 N8 C42 38.5(17) . . . . ?
C48 C43 N8 C42 -143.2(12) . . . . ?
C44 C43 N8 Zn2 -136.1(10) . . . 3_565 ?
C48 C43 N8 Zn2 42.2(15) . . . 3_565 ?
C41 N7 C37 C38 -1.8(16) . . . . ?
Zn2 N7 C37 C38 175.3(10) 3_565 . . . ?
N7 C37 C38 C39 5.0(18) . . . . ?
C37 C38 C39 C40 -3.2(17) . . . . ?
C38 C39 C40 C41 -1.3(16) . . . . ?
C37 N7 C41 C40 -3.1(13) . . . . ?
Zn2 N7 C41 C40 179.4(8) 3_565 . . . ?
C37 N7 C41 C42 173.8(10) . . . . ?
Zn2 N7 C41 C42 -3.8(10) 3_565 . . . ?
C39 C40 C41 N7 4.7(14) . . . . ?
C39 C40 C41 C42 -172.0(11) . . . . ?
C43 N8 C42 C41 -171.7(10) . . . . ?
C43' N8 C42 C41 177(2) . . . . ?
Zn2 N8 C42 C41 3.7(11) 3_565 . . . ?
N7 C41 C42 N8 0.0(12) . . . . ?
C40 C41 C42 N8 176.9(9) . . . . ?
C9 C10 C49 C50 -37.9(12) . . . . ?
C11 C10 C49 C50 145.5(9) . . . . ?
C9 C10 C49 C54 143.2(9) . . . . ?
C11 C10 C49 C54 -33.5(11) . . . . ?
C54 C49 C50 C51 -2.2(12) . . . . ?
C10 C49 C50 C51 178.8(8) . . . . ?
C49 C50 C51 C52 0.3(11) . . . . ?
C49 C50 C51 C22 -177.3(8) . . . . ?
C21' C22 C51 C50 131.0(14) . . . . ?
C23' C22 C51 C50 -48.5(18) . . . . ?
C21 C22 C51 C50 -143.6(9) . . . . ?
C23 C22 C51 C50 37.5(12) . . . . ?
C21' C22 C51 C52 -46.5(15) . . . . ?
C23' C22 C51 C52 133.9(17) . . . . ?
C21 C22 C51 C52 38.9(12) . . . . ?
C23 C22 C51 C52 -140.1(9) . . . . ?
C50 C51 C52 C53 2.4(11) . . . . ?
C22 C51 C52 C53 -179.9(9) . . . . ?
C51 C52 C53 C54 -3.1(12) . . . . ?
C51 C52 C53 C55 179.0(9) . . . . ?
C51 C52 C53 C55' 170.8(12) . . . . ?
C56 C55 C53 C52 -39.9(14) . . . . ?
C60 C55 C53 C52 142.6(10) . . . . ?
C56 C55 C53 C54 142.2(10) . . . . ?
C60 C55 C53 C54 -35.3(13) . . . . ?
C50 C49 C54 C53 1.5(12) . . . . ?
C10 C49 C54 C53 -179.5(8) . . . . ?
C52 C53 C54 C49 1.1(12) . . . . ?
C55 C53 C54 C49 179.1(9) . . . . ?
C55' C53 C54 C49 -172.7(12) . . . . ?
C30 N6 C31' C36' 34(4) . . . . ?
Zn2 N6 C31' C36' -115(3) 26_456 . . . ?
C30 N6 C31' C32' -130(2) . . . . ?
Zn2 N6 C31' C32' 80(2) 26_456 . . . ?
C36' C31' C32' C33' -5(5) . . . . ?
N6 C31' C32' C33' 161(3) . . . . ?
C31' C32' C33' C34' 7(5) . . . . ?
C32' C33' C34' C35' -10(5) . . . . ?
C32' C33' C34' C63' -175(3) . . . . ?
C33' C34' C35' C36' 11(5) . . . . ?
C63' C34' C35' C36' 176(3) . . . . ?
C32' C31' C36' C35' 6(5) . . . . ?
N6 C31' C36' C35' -158(3) . . . . ?
C34' C35' C36' C31' -9(5) . . . . ?
C42 N8 C43' C44' 31(5) . . . . ?
Zn2 N8 C43' C44' -157(3) 3_565 . . . ?
C42 N8 C43' C48' -148(3) . . . . ?
Zn2 N8 C43' C48' 24(5) 3_565 . . . ?
C48' C43' C44' C45' -10(6) . . . . ?
N8 C43' C44' C45' 171(3) . . . . ?
C43' C44' C45' C46' 13(5) . . . . ?
C44' C45' C46' C47' -10(5) . . . . ?
C44' C45' C46' C65' 176(3) . . . . ?
C45' C46' C47' C48' 4(6) . . . . ?
C65' C46' C47' C48' 178(4) . . . . ?
C44' C43' C48' C47' 4(6) . . . . ?
N8 C43' C48' C47' -177(4) . . . . ?
C46' C47' C48' C43' -1(6) . . . . ?
C52 C53 C55' C56' 49(2) . . . . ?
C54 C53 C55' C56' -137.7(14) . . . . ?
C52 C53 C55' C60' -143.8(14) . . . . ?
C54 C53 C55' C60' 30(2) . . . . ?
C60' C55' C56' C57' -0.3(19) . . . . ?
C53 C55' C56' C57' 168(2) . . . . ?
C55' C56' C57' C58' 0(2) . . . . ?
C56' C57' C58' C59' 0.9(19) . . . . ?
C56' C57' C58' C61' -172(2) . . . . ?
C57' C58' C59' C60' -1.2(19) . . . . ?
C61' C58' C59' C60' 171(2) . . . . ?
C58' C59' C60' C55' 0.8(19) . . . . ?
C56' C55' C60' C59' 0.0(19) . . . . ?
C53 C55' C60' C59' -168(2) . . . . ?
C57' C58' C61' C62' -41(4) . . . . ?
C59' C58' C61' C62' 146(3) . . . . ?
C57' C58' C61' C66' 136(3) . . . . ?
C59' C58' C61' C66' -36(4) . . . . ?
C66' C61' C62' C63' 12(5) . . . . ?
C58' C61' C62' C63' -170(3) . . . . ?
C61' C62' C63' C64' -7(5) . . . . ?
C61' C62' C63' C34' -180(3) . . . . ?
C35' C34' C63' C64' -33(4) . . . . ?
C33' C34' C63' C64' 132(3) . . . . ?
C35' C34' C63' C62' 140(3) . . . . ?
C33' C34' C63' C62' -56(4) . . . . ?
C62' C63' C64' C65' 1(5) . . . . ?
C34' C63' C64' C65' 174(3) . . . . ?
C63' C64' C65' C66' 0(5) . . . . ?
C63' C64' C65' C46' 177(3) . . . . ?
C47' C46' C65' C66' -33(5) . . . . ?
C45' C46' C65' C66' 140(3) . . . . ?
C47' C46' C65' C64' 151(4) . . . . ?
C45' C46' C65' C64' -36(4) . . . . ?
C64' C65' C66' C61' 4(5) . . . . ?
C46' C65' C66' C61' -172(3) . . . . ?
C62' C61' C66' C65' -10(5) . . . . ?
C58' C61' C66' C65' 172(3) . . . . ?
C21' C22 C23' C24' 2(3) . . . . ?
C51 C22 C23' C24' -179(100) . . . . ?
C24' C19 C20' C21' -0.1(17) . . . . ?
N4 C19 C20' C21' -179(100) . . . . ?
C22 C23' C24' C19 -3(4) . . . . ?
C20' C19 C24' C23' 2(3) . . . . ?
N4 C19 C24' C23' -179(100) . . . . ?
C23' C22 C21' C20' 0(3) . . . . ?
C51 C22 C21' C20' -179(100) . . . . ?
C19 C20' C21' C22 -1.4(18) . . . . ?
 
_refine_diff_density_max    0.680
_refine_diff_density_min   -0.372
_refine_diff_density_rms    0.082

_shelx_res_file
;
TITL cut10_a.res in R-3c
    jd257_sq.res
    created by SHELXL-2018/3 at 16:48:07 on 13-Dec-2019
CELL  0.68890  27.3930  27.3930 125.9544   90.000   90.000  120.000
ZERR     9.00   0.0003   0.0003   0.0029    0.000    0.000    0.000
LATT   3
SYMM  - Y,   X - Y,   Z
SYMM  - X + Y, - X,   Z
SYMM    Y,   X, 1/2 - Z
SYMM    X - Y, - Y, 1/2 - Z
SYMM  - X, - X + Y, 1/2 - Z
SFAC  C    H    N    O    CL   ZN
DISP $C  0.00315  0.00158 10.63663
DISP $H -0.00002  0.00000  0.66583
DISP $N  0.00614  0.00319 18.02576
DISP $O  0.01061  0.00581 29.59539
DISP $Cl  0.14352  0.15139 610.95009
DISP $Zn  0.30323  1.36268 5381.41079
UNIT  2412 1734 306 396 96 48
MERG   2
OMIT    -2   3  34
OMIT    -6   7   5
OMIT    -2  11  32
OMIT    -1   2  21
OMIT    -3   8  13
OMIT    -1   7  10
OMIT    -1   4  13
OMIT    -3   7   2
OMIT    -2   4   9
ABIN
DFIX 21.000 0.01 Cl1 O1 Cl1 O2 Cl1 O3 Cl1 O4
DFIX 21.633 0.02 O1 O2 O1 O3 O1 O4 O2 O3 O2 O4 O3 O4
DFIX 21.000 0.01 Cl2 O5 Cl2 O6 Cl2 O7 Cl2 O8
DFIX 21.633 0.02  O5 O6 O5 O7 O5 O8 O6 O7 O6 O8 O7 O8
DFIX 21.000 0.01 Cl3 O9 Cl3 O10
DFIX 21.633 0.02 O9 O10
DFIX 21.000 0.01 Cl4 O13 Cl4 O14 Cl4 O15 Cl4 O16
DFIX 21.633 0.02 O13 O14 O13 O15 O13 O16 O14 O15 O14 O16 O15 O16
DFIX 1.16  N2s C3s
DFIX 1.45  c3s c4s
DFIX 2.61  N2s C4s
ISOR 0.02 c27 > c30
SIMU $C $O $N $Cl
RIGU  $C $O $N $Cl
SIMU 0.01 0.02 c31 > c66 c31' > c66'
SIMU 0.01 0.02 o1 > o4
SIMU 0.01 0.02 o5 > o8
SIMU 0.01 0.02 Cl1 cl1'
SIMU 0.01 0.02 o1 > o4 o1' > o4'
DFIX   1.340 0.011 C1  N1
DFIX   1.345 0.007 C5  N1
DFIX   1.275 0.017 C6  N2
DFIX   1.419 0.010 C7  N2
DFIX   1.379 0.015 C1  C2
DFIX   1.378 0.015 C2  C3
DFIX   1.384 0.011 C3  C4
DFIX   1.390 0.011 C4  C5
DFIX   1.468 0.009 C5  C6
DFIX   1.390 0.011 C7  C8
DFIX   1.390 0.011 C12  C7
DFIX   1.383 0.010 C8  C9
DFIX   1.392 0.010 C10  C9
DFIX   1.392 0.010 C10  C11
DFIX   1.485 0.010 C10  C49
DFIX   1.383 0.010 C11  C12
DFIX   1.340 0.011 C13  N3
DFIX   1.345 0.007 C17  N3
DFIX   1.275 0.017 C18  N4
DFIX   1.419 0.010 C19  N4
DFIX   1.379 0.015 C13  C14
DFIX   1.378 0.015 C14  C15
DFIX   1.384 0.011 C15  C16
DFIX   1.390 0.011 C16  C17
DFIX   1.468 0.009 C17  C18
DFIX   1.390 0.011 C19  C20
DFIX   1.390 0.011 C19  C24
DFIX   1.383 0.010 C20  C21
DFIX   1.392 0.010 C21  C22
DFIX   1.392 0.010 C22  C23
DFIX   1.485 0.010 C22  C51
DFIX   1.383 0.010 C23  C24
DFIX   1.390 0.011 C19  C20'
DFIX   1.390 0.011 C19  C24'
DFIX   1.383 0.010 C20'  C21'
DFIX   1.392 0.010 C21'  C22
DFIX   1.392 0.010 C22  C23'
DFIX   1.383 0.010 C23'  C24'
DFIX   1.340 0.011 C25  N5
DFIX   1.345 0.007 C29  N5
DFIX   1.275 0.017 C30  N6
DFIX   1.419 0.010 C31  N6
DFIX   1.419 0.010 C31'  N6
DFIX   1.379 0.015 C25  C26
DFIX   1.378 0.015 C26  C27
DFIX   1.384 0.011 C27  C28
DFIX   1.390 0.011 C28  C29
DFIX   1.468 0.009 C29  C30
DFIX   1.390 0.011 C31  C32
DFIX   1.390 0.011 C31  C36
DFIX   1.383 0.010 C32  C33
DFIX   1.392 0.010 C33  C34
DFIX   1.392 0.010 C34  C35
DFIX   1.485 0.010 C34  C63
DFIX   1.383 0.010 C35  C36
DFIX   1.390 0.011 C43  C44
DFIX   1.390 0.011 C43  C48
DFIX   1.419 0.010 C43  N8
DFIX   1.383 0.010 C44  C45
DFIX   1.392 0.010 C45  C46
DFIX   1.392 0.010 C46  C47
DFIX   1.485 0.010 C46  C65
DFIX   1.383 0.010 C47  C48
DFIX   1.392 0.010 C55  C56
DFIX   1.392 0.010 C55  C60
DFIX   1.485 0.010 C53  C55
dfix   1.485 0.010 C53  C55'
DFIX   1.392 0.010 C55'  C56'
DFIX   1.392 0.010 C55'  C60'
DFIX   1.383 0.010 C56'  C57'
DFIX   1.392 0.010 C57'  C58'
DFIX   1.392 0.010 C58'  C59'
DFIX   1.485 0.010 C58'  C61'
DFIX   1.383 0.010 C59'  C60'
DFIX   1.485 0.010 C58'  C61'
DFIX   1.383 0.010 C56  C57
DFIX   1.392 0.010 C57  C58
DFIX   1.392 0.010 C58  C59
DFIX   1.485 0.010 C58  C61
DFIX   1.383 0.010 C59  C60
DFIX   1.394 0.011 C61  C62
DFIX   1.394 0.011 C61  C66
DFIX   1.394 0.011 C62  C63
DFIX   1.394 0.011 C63  C64
DFIX   1.394 0.011 C64  C65
DFIX   1.394 0.011 C65  C66
DFIX   1.340 0.011 C37  N7
DFIX   1.345 0.007 C41  N7
DFIX   1.275 0.017 C42  N8
DFIX   1.379 0.015 C37  C38
DFIX   1.378 0.015 C38  C39
DFIX   1.384 0.011 C39  C40
DFIX   1.390 0.011 C40  C41
DFIX   1.468 0.009 C41  C42
DFIX   1.394 0.011 C49  C50
DFIX   1.394 0.011 C49  C54
DFIX   1.394 0.011 C50  C51
DFIX   1.394 0.011 C51  C52
DFIX   1.394 0.011 C52  C53
DFIX   1.394 0.011 C53  C54
DANG   2.293 0.015 C1  C5
DANG   2.340 0.028 C6  C7
DANG   2.397 0.019 C2  N1
DANG   2.367 0.019 C1  C3
DANG   2.396 0.019 C2  C4
DANG   2.400 0.017 C3  C5
DANG   2.394 0.015 C4  N1
DANG   2.376 0.017 C6  N1
DANG   2.499 0.019 C4  C6
DANG   2.399 0.021 C5  N2
DANG   2.441 0.050 C8  N2
DANG   2.441 0.050 C12  N2
DANG   2.397 0.017 C12  C8
DANG   2.408 0.016 C7  C9
DANG   2.419 0.015 C10  C8
DANG   2.385 0.017 C11  C9
DANG   2.509 0.018 C49  C9
DANG   2.509 0.018 C11  C49
DANG   2.419 0.015 C10  C12
DANG   2.408 0.016 C11  C7
DANG   2.293 0.015 C13  C17
DANG   2.340 0.028 C18  C19
DANG   2.397 0.019 C14  N3
DANG   2.367 0.019 C13  C15
DANG   2.396 0.019 C14  C16
DANG   2.400 0.017 C15  C17
DANG   2.394 0.015 C16  N3
DANG   2.376 0.017 C18  N3
DANG   2.499 0.019 C16  C18
DANG   2.399 0.021 C17  N4
DANG   2.441 0.050 C20  N4
DANG   2.441 0.050 C24  N4
DANG   2.397 0.017 C20  C24
DANG   2.408 0.016 C19  C21
DANG   2.419 0.015 C20  C22
DANG   2.385 0.017 C21  C23
DANG   2.509 0.018 C21  C51
DANG   2.509 0.018 C23  C51
DANG   2.419 0.015 C22  C24
DANG   2.408 0.016 C19  C23
DANG   2.397 0.017 C20'  C24'
DANG   2.408 0.016 C19  C21'
DANG   2.419 0.015 C20'  C22
DANG   2.385 0.017 C21'  C23'
DANG   2.419 0.015 C22  C24'
DANG   2.408 0.016 C19  C23'
DANG   2.293 0.015 C25  C29
DANG   2.340 0.028 C30  C31
DANG   2.397 0.019 C26  N5
DANG   2.367 0.019 C25  C27
DANG   2.396 0.019 C26  C28
DANG   2.400 0.017 C27  C29
DANG   2.394 0.015 C28  N5
DANG   2.376 0.017 C30  N5
DANG   2.499 0.019 C28  C30
DANG   2.399 0.021 C29  N6
DANG   2.441 0.050 C32  N6
DANG   2.441 0.050 C36  N6
DANG   2.441 0.03 C32'  N6
DANG   2.441 0.03 C36'  N6
DANG   2.397 0.017 C32  C36
DANG   2.408 0.016 C31  C33
DANG   2.419 0.015 C32  C34
DANG   2.385 0.017 C33  C35
DANG   2.509 0.018 C33  C63
DANG   2.509 0.018 C35  C63
DANG   2.419 0.015 C34  C36
DANG   2.408 0.016 C31  C35
DANG   2.397 0.017 C44  C48
DANG   2.441 0.050 C44  N8
DANG   2.441 0.050 C48  N8
DANG   2.408 0.016 C43  C45
DANG   2.419 0.015 C44  C46
DANG   2.385 0.017 C45  C47
DANG   2.509 0.018 C45  C65
DANG   2.509 0.018 C47  C65
DANG   2.419 0.015 C46  C48
DANG   2.408 0.016 C43  C47
DANG   2.385 0.017 C56  C60
DANG   2.509 0.018 C53  C56
DANG   2.509 0.018 C53  C60
DANG   2.385 0.017 C56'  C60'
DANG   2.509 0.018 C53  C56'
DANG   2.509 0.018 C53  C60'
DANG   2.419 0.015 C55'  C57'
DANG   2.419 0.015 C56'  C58'
DANG   2.385 0.017 C57'  C59'
DANG   2.509 0.018 C57'  C61'
DANG   2.509 0.018 C59'  C61'
DANG   2.419 0.015 C58'  C60'
DANG   2.509 0.018 C57'  C61'
DANG   2.509 0.018 C59'  C61'
DANG   2.419 0.015 C55  C57
DANG   2.419 0.015 C56  C58
DANG   2.385 0.017 C57  C59
DANG   2.509 0.018 C57  C61
DANG   2.509 0.018 C59  C61
DANG   2.419 0.015 C58  C60
DANG   2.419 0.015 C55  C59
DANG   2.505 0.022 C58  C62
DANG   2.505 0.022 C58  C66
DANG   2.392 0.019 C62  C66
DANG   2.435 0.019 C61  C63
DANG   2.505 0.022 C34  C62
DANG   2.505 0.022 C34  C64
DANG   2.392 0.019 C62  C64
DANG   2.435 0.019 C63  C65
DANG   2.505 0.022 C46  C64
DANG   2.505 0.022 C46  C66
DANG   2.392 0.019 C64  C66
DANG   2.435 0.019 C61  C65
DANG   2.293 0.015 C37  C41
DANG   2.340 0.028 C42  C43
DANG   2.397 0.019 C38  N7
DANG   2.367 0.019 C37  C39
DANG   2.396 0.019 C38  C40
DANG   2.400 0.017 C39  C41
DANG   2.394 0.015 C40  N7
DANG   2.376 0.017 C42  N7
DANG   2.499 0.019 C40  C42
DANG   2.399 0.021 C41  N8
DANG   2.505 0.022 C10  C50
DANG   2.505 0.022 C10  C54
DANG   2.392 0.019 C50  C54
DANG   2.435 0.019 C49  C51
DANG   2.505 0.022 C22  C50
DANG   2.505 0.022 C22  C52
DANG   2.392 0.019 C50  C52
DANG   2.435 0.019 C51  C53
DANG   2.505 0.022 C52  C55
DANG   2.505 0.022 C54  C55
DANG   2.392 0.019 C52  C54
DANG   2.435 0.019 C49  C53
FLAT   C10  C9  C11  C49
FLAT   C17  N3  C16  C18
FLAT   C19  N4  C20  C24
FLAT   C22  C21  C23  C51
FLAT   C29  N5  C28  C30
FLAT   C31  N6  C32  C36
FLAT   C34  C33  C35  C63
FLAT   C41  N7  C40  C42
FLAT   C43  C44  C48  N8
FLAT   C46  C45  C47  C65
FLAT   C49  C10  C50  C54
FLAT   C51  C22  C50  C52
FLAT   C53  C55  C52  C54
FLAT   C55  C56  C60  C53
FLAT   C58  C57  C59  C61
FLAT   C5  N1  C4  C6
FLAT   C61  C58  C62  C66
FLAT   C63  C34  C62  C64
FLAT   C65  C46  C64  C66
FLAT   C7  N2  C8  C12
FLAT   N1  C1  C2  C3
FLAT   C1  C2  C3  C4
FLAT   C2  C3  C4  C5
FLAT   C3  C4  C5  N1
FLAT   C4  C5  N1  C1
FLAT   C5  N1  C1  C2
FLAT   C7  C8  C9  C10
FLAT   C8  C9  C10  C11
FLAT   C9  C10  C11  C12
FLAT   C10  C11  C12  C7
FLAT   C11  C12  C7  C8
FLAT   C12  C7  C8  C9
FLAT   N3  C13  C14  C15
FLAT   C13  C14  C15  C16
FLAT   C14  C15  C16  C17
FLAT   C15  C16  C17  N3
FLAT   C16  C17  N3  C13
FLAT   C17  N3  C13  C14
FLAT   C19  C20  C21  C22
FLAT   C20  C21  C22  C23
FLAT   C21  C22  C23  C24
FLAT   C22  C23  C24  C19
FLAT   C23  C24  C19  C20
FLAT   C24  C19  C20  C21
FLAT   C19  C20'  C21'  C22  C23'  C24'
FLAT   N5  C25  C26  C27
FLAT   C25  C26  C27  C28
FLAT   C26  C27  C28  C29
FLAT   C27  C28  C29  N5
FLAT   C28  C29  N5  C25
FLAT   C29  N5  C25  C26
FLAT   C31  C32  C33  C34
FLAT   C32  C33  C34  C35
FLAT   C33  C34  C35  C36
FLAT   C34  C35  C36  C31
FLAT   C35  C36  C31  C32
FLAT   C36  C31  C32  C33
FLAT   C43  C44  C45  C46
FLAT   C44  C45  C46  C47
FLAT   C45  C46  C47  C48
FLAT   C46  C47  C48  C43
FLAT   C47  C48  C43  C44
FLAT   C48  C43  C44  C45
FLAT   C55  C56  C57  C58
FLAT   C56  C57  C58  C59
FLAT   C57  C58  C59  C60
FLAT   C58  C59  C60  C55
FLAT   C59  C60  C55  C56
FLAT   C60  C55  C56  C57
FLAT   C55'  C56'  C57'  C58'
FLAT   C56'  C57'  C58'  C59'
FLAT   C57'  C58'  C59'  C60'
FLAT   C58'  C59'  C60'  C55'
FLAT   C59'  C60'  C55'  C56'
FLAT   C60'  C55'  C56'  C57'
FLAT   C61  C62  C63  C64
FLAT   C62  C63  C64  C65
FLAT   C63  C64  C65  C66
FLAT   C64  C65  C66  C61
FLAT   C65  C66  C61  C62
FLAT   C66  C61  C62  C63
FLAT   N7  C37  C38  C39
FLAT   C37  C38  C39  C40
FLAT   C38  C39  C40  C41
FLAT   C39  C40  C41  N7
FLAT   C40  C41  N7  C37
FLAT   C41  N7  C37  C38
FLAT   C49  C50  C51  C52
FLAT   C50  C51  C52  C53
FLAT   C51  C52  C53  C54
FLAT   C52  C53  C54  C49
FLAT   C53  C54  C49  C50
FLAT   C54  C49  C50  C51
FLAT   C5  C6  N2  C7
FLAT   C4  C5  C6  N2
FLAT   N2  C6  C5  N1
FLAT   C17  C18  N4  C19
FLAT   C16  C17  C18  N4
FLAT   N4  C18  C17  N3
FLAT   C29  C30  N6  C31
FLAT   C28  C29  C30  N6
FLAT   N6  C30  C29  N5
FLAT   C41  C42  N8  C43
FLAT   C40  C41  C42  N8
FLAT   N8  C42  C41  N7
sump 1.3333333 0.00001 1.0 3 1.0 4
isor n2s c3s c4s
FMAP   2
PLAN   10
SIZE     0.030   0.040   0.050
ACTA
BOND   $H
CONF
L.S.  24
TEMP  -173.00
WGHT    0.200000  150.000000
FVAR       0.03208   1.43498   0.72842   0.60491   0.37424   0.70297   0.68692
FVAR       0.24187   0.69763   0.66752   0.23952   0.66175
ZN1   6    0.333333    0.666667    0.779151    10.33333    0.11617    0.11617 =
         0.10095    0.00000    0.00000    0.05809
ZN2   6    0.828946    1.065568    0.706192    11.00000    0.11271    0.12457 =
         0.13817   -0.02348   -0.01314    0.05057
N1    3    0.312114    0.591541    0.787667    11.00000    0.14178    0.11917 =
         0.12265    0.02029    0.01658    0.06934
N2    3    0.375345    0.630617    0.769928    11.00000    0.12556    0.12775 =
         0.11015    0.00554    0.00758    0.07003
C1    1    0.280107    0.572038    0.796386    11.00000    0.18731    0.15081 =
         0.15541    0.03738    0.05679    0.09860
AFIX  43
H1    2    0.267601    0.595014    0.799693    11.00000   -1.20000
AFIX   0
C2    1    0.264518    0.520448    0.800772    11.00000    0.27279    0.17123 =
         0.18758    0.06925    0.09580    0.12342
AFIX  43
H2    2    0.242432    0.508286    0.807058    11.00000   -1.20000
AFIX   0
C3    1    0.281505    0.487086    0.795885    11.00000    0.28292    0.16668 =
         0.23533    0.08303    0.11821    0.12983
AFIX  43
H3    2    0.271320    0.451215    0.798783    11.00000   -1.20000
AFIX   0
C4    1    0.313744    0.505360    0.786655    11.00000    0.23009    0.14932 =
         0.19423    0.05182    0.06134    0.11296
AFIX  43
H4    2    0.325014    0.482093    0.783067    11.00000   -1.20000
AFIX   0
C5    1    0.328820    0.558493    0.782883    11.00000    0.15603    0.13540 =
         0.14050    0.02149    0.02522    0.08048
C6    1    0.363706    0.582398    0.773399    11.00000    0.14583    0.14231 =
         0.13278    0.00933    0.01305    0.07591
AFIX  43
H6    2    0.377845    0.561591    0.769789    11.00000   -1.20000
AFIX   0
C7    1    0.408139    0.652745    0.760513    11.00000    0.12318    0.12890 =
         0.11269   -0.00213    0.01559    0.06978
C8    1    0.461112    0.700216    0.761388    11.00000    0.12308    0.15216 =
         0.10956   -0.01511    0.00513    0.05825
AFIX  43
H8    2    0.474499    0.717349    0.768124    11.00000   -1.20000
AFIX   0
C9    1    0.494514    0.722690    0.752478    11.00000    0.10994    0.15762 =
         0.11701   -0.00530   -0.00240    0.05217
AFIX  43
H9    2    0.530887    0.754978    0.753219    11.00000   -1.20000
AFIX   0
C10   1    0.476276    0.699306    0.742490    11.00000    0.12563    0.13939 =
         0.11052   -0.00314    0.00965    0.06623
C11   1    0.422054    0.652406    0.741688    11.00000    0.12404    0.16417 =
         0.11800   -0.01745    0.00982    0.05417
AFIX  43
H11   2    0.407758    0.636075    0.734932    11.00000   -1.20000
AFIX   0
C12   1    0.388937    0.629503    0.750681    11.00000    0.11228    0.14663 =
         0.11965   -0.00666    0.00468    0.04976
AFIX  43
H12   2    0.352467    0.597281    0.750009    11.00000   -1.20000
AFIX   0
N3    3    0.837871    1.137574    0.714776    11.00000    0.15070    0.11347 =
         0.14741   -0.03064   -0.00243    0.04506
N4    3    0.755184    1.030460    0.717349    11.00000    0.12636    0.12074 =
         0.11411   -0.01385   -0.00310    0.05898
C13   1    0.874995    1.191355    0.712693    11.00000    0.24468    0.11516 =
         0.19622   -0.04695    0.02523    0.03922
AFIX  43
H13   2    0.901793    1.199595    0.707202    11.00000   -1.20000
AFIX   0
C14   1    0.876241    1.235805    0.718184    11.00000    0.29038    0.13612 =
         0.22466   -0.04783    0.04287    0.06879
AFIX  43
H14   2    0.903589    1.273679    0.716555    11.00000   -1.20000
AFIX   0
C15   1    0.837395    1.223977    0.725966    11.00000    0.32370    0.15391 =
         0.20239   -0.04027    0.03953    0.10024
AFIX  43
H15   2    0.837902    1.253817    0.729900    11.00000   -1.20000
AFIX   0
C16   1    0.797527    1.169206    0.728157    11.00000    0.25012    0.14291 =
         0.16459   -0.03556    0.01968    0.09384
AFIX  43
H16   2    0.769728    1.160445    0.733470    11.00000   -1.20000
AFIX   0
C17   1    0.799205    1.127020    0.722343    11.00000    0.19289    0.14309 =
         0.13357   -0.02819   -0.00129    0.07587
C18   1    0.757437    1.067187    0.723728    11.00000    0.13561    0.14167 =
         0.13717   -0.02759   -0.00304    0.07108
AFIX  43
H18   2    0.731712    1.055855    0.729499    11.00000   -1.20000
AFIX   0
C19   1    0.712930    0.973390    0.718860    11.00000    0.11409    0.12836 =
         0.12126   -0.01426    0.00887    0.06077
PART    1
C20   1    0.683477    0.941345    0.710144   121.00000    0.12420    0.12773 =
         0.12350   -0.01577    0.00817    0.05214
AFIX  43
H20   2    0.690564    0.957773    0.703269   121.00000   -1.20000
AFIX   0
C21   1    0.643423    0.884857    0.711573   121.00000    0.12049    0.13253 =
         0.11967   -0.01418    0.00357    0.05439
AFIX  43
H21   2    0.624201    0.862843    0.705531   121.00000   -1.20000
AFIX   0
PART    0
C22   1    0.630388    0.859267    0.721555    11.00000    0.12327    0.13080 =
         0.11462   -0.00890    0.00787    0.06388
PART    1
C23   1    0.659781    0.893514    0.730209   121.00000    0.14304    0.13182 =
         0.11976   -0.00916   -0.00227    0.07101
AFIX  43
H23   2    0.651081    0.878213    0.737176   121.00000   -1.20000
AFIX   0
C24   1    0.701267    0.949230    0.728816   121.00000    0.15563    0.13495 =
         0.11739   -0.01628   -0.00129    0.06549
AFIX  43
H24   2    0.721901    0.971025    0.734778   121.00000   -1.20000
AFIX   0
PART    0
N5    3    0.712082    0.503959    0.615793    11.00000    0.16284    0.15469 =
         0.13352   -0.00934    0.02024    0.08242
N6    3    0.650431    0.502594    0.632588    11.00000    0.15684    0.12512 =
         0.11898    0.00093    0.02903    0.05324
C25   1    0.741616    0.505429    0.607224    11.00000    0.20445    0.20151 =
         0.19026   -0.00106    0.06558    0.10338
AFIX  43
H25   2    0.777486    0.537820    0.606057    11.00000   -1.20000
AFIX   0
C26   1    0.721885    0.461446    0.599964    11.00000    0.27552    0.21032 =
         0.20449   -0.01747    0.09854    0.09332
AFIX  43
H26   2    0.743685    0.464277    0.593885    11.00000   -1.20000
AFIX   0
C27   1    0.670821    0.414012    0.601631    11.00000    0.28178    0.20553 =
         0.23777   -0.03346    0.07798    0.09585
AFIX  43
H27   2    0.656009    0.384053    0.596626    11.00000   -1.20000
AFIX   0
C28   1    0.641191    0.410617    0.610772    11.00000    0.25208    0.19138 =
         0.20331   -0.03844    0.06568    0.06306
AFIX  43
H28   2    0.606899    0.377206    0.612403    11.00000   -1.20000
AFIX   0
C29   1    0.662377    0.456708    0.617490    11.00000    0.20308    0.15933 =
         0.15143   -0.00846    0.05418    0.06115
C30   1    0.630949    0.459193    0.626602    11.00000    0.20655    0.16298 =
         0.15043   -0.01708    0.06155    0.04475
AFIX  43
H30   2    0.594987    0.427683    0.628136    11.00000   -1.20000
AFIX   0
PART    1
SAME 0.01 c31' > c66'
C31   1    0.616007    0.503322    0.641387    71.00000    0.11804    0.11845 =
         0.11459    0.00135    0.00530    0.05679
C32   1    0.644626    0.527363    0.650822    71.00000    0.11554    0.11947 =
         0.12037   -0.00222    0.00470    0.05957
AFIX  43
H32   2    0.684559    0.544923    0.651036    71.00000   -1.20000
AFIX   0
C33   1    0.615217    0.525824    0.659895    71.00000    0.11599    0.12019 =
         0.11839   -0.00468    0.00230    0.05985
AFIX  43
H33   2    0.635335    0.542283    0.666266    71.00000   -1.20000
AFIX   0
C34   1    0.556709    0.500570    0.659828    71.00000    0.11667    0.11914 =
         0.11915   -0.00249    0.00819    0.05357
C35   1    0.529231    0.478694    0.650264    71.00000    0.11276    0.12116 =
         0.11914    0.00017    0.00766    0.05933
AFIX  43
H35   2    0.489435    0.462401    0.649959    71.00000   -1.20000
AFIX   0
C36   1    0.558026    0.479904    0.641173    71.00000    0.12073    0.11796 =
         0.11465    0.00093    0.00650    0.05460
AFIX  43
H36   2    0.537953    0.464603    0.634747    71.00000   -1.20000
AFIX   0
C43   1    0.330915    0.259901    0.689922    71.00000    0.12342    0.11972 =
         0.12298   -0.00015   -0.00206    0.05886
C44   1    0.335131    0.278842    0.679618    71.00000    0.12277    0.12519 =
         0.12384   -0.00436   -0.00569    0.05904
AFIX  43
H44   2    0.311502    0.253726    0.674259    71.00000   -1.20000
AFIX   0
C45   1    0.373407    0.333958    0.677059    71.00000    0.12726    0.12996 =
         0.12560    0.00069   -0.00188    0.05635
AFIX  43
H45   2    0.375822    0.346674    0.669959    71.00000   -1.20000
AFIX   0
C46   1    0.408782    0.371350    0.684872    71.00000    0.12904    0.12366 =
         0.12319   -0.00241    0.00310    0.05606
C47   1    0.403216    0.352582    0.695197    71.00000    0.12967    0.12694 =
         0.12538   -0.00137    0.00129    0.05659
AFIX  43
H47   2    0.426335    0.377930    0.700576    71.00000   -1.20000
AFIX   0
C48   1    0.364034    0.296738    0.697899    71.00000    0.12690    0.12860 =
         0.12732   -0.00008    0.00071    0.05555
AFIX  43
H48   2    0.360172    0.284282    0.705049    71.00000   -1.20000
AFIX   0
C55   1    0.540964    0.658627    0.708925   101.00000    0.12751    0.12110 =
         0.12204   -0.00493    0.01296    0.06055
C56   1    0.545353    0.669023    0.698101   101.00000    0.13114    0.12248 =
         0.12110   -0.00137    0.00248    0.05803
AFIX  43
H56   2    0.552629    0.704712    0.695567   101.00000   -1.20000
AFIX   0
C57   1    0.539255    0.627982    0.690928   101.00000    0.13058    0.12612 =
         0.12225   -0.00206    0.00556    0.05780
AFIX  43
H57   2    0.544274    0.636556    0.683562   101.00000   -1.20000
AFIX   0
C58   1    0.525908    0.574467    0.694344   101.00000    0.12889    0.12624 =
         0.12125   -0.00372    0.00729    0.05854
C59   1    0.521716    0.563969    0.705227   101.00000    0.13165    0.12336 =
         0.12261    0.00091    0.00426    0.05786
AFIX  43
H59   2    0.513753    0.528077    0.707771   101.00000   -1.20000
AFIX   0
C60   1    0.529090    0.605534    0.712330   101.00000    0.13194    0.12389 =
         0.12134   -0.00087    0.00826    0.05684
AFIX  43
H60   2    0.525970    0.597642    0.719722   101.00000   -1.20000
AFIX   0
C61   1    0.510919    0.528831    0.686528    71.00000    0.12589    0.12224 =
         0.12029   -0.00154    0.00476    0.05314
C62   1    0.538733    0.537368    0.676885    71.00000    0.12260    0.12030 =
         0.11763   -0.00105    0.00614    0.05242
AFIX  43
H62   2    0.567599    0.574277    0.675031    71.00000   -1.20000
AFIX   0
C63   1    0.525357    0.493362    0.669923    71.00000    0.11966    0.12137 =
         0.11702   -0.00172    0.00436    0.05721
C64   1    0.482169    0.440380    0.672497    71.00000    0.12473    0.12322 =
         0.12173   -0.00176    0.00728    0.05904
AFIX  43
H64   2    0.471469    0.410383    0.667588    71.00000   -1.20000
AFIX   0
C65   1    0.453626    0.429754    0.682217    71.00000    0.12350    0.12158 =
         0.12020    0.00150    0.00408    0.05813
C66   1    0.468407    0.474469    0.689105    71.00000    0.12276    0.12254 =
         0.11802    0.00329    0.00501    0.05474
AFIX  43
H66   2    0.449252    0.467975    0.695695    71.00000   -1.20000
AFIX   0
PART    0
N7    3    0.208571    0.097080    0.696361    11.00000    0.14936    0.11495 =
         0.19386   -0.00239    0.00702    0.05890
N8    3    0.292021    0.203307    0.692713    11.00000    0.11514    0.11348 =
         0.14810   -0.00772   -0.01166    0.05468
C37   1    0.163769    0.044920    0.697507    11.00000    0.21198    0.12030 =
         0.27056   -0.00842    0.06755    0.05383
AFIX  43
H37   2    0.141333    0.036880    0.703716    11.00000   -1.20000
AFIX   0
C38   1    0.148824    0.002591    0.690119    11.00000    0.29481    0.11070 =
         0.28853   -0.01209    0.07599    0.05633
AFIX  43
H38   2    0.115221   -0.032656    0.690978    11.00000   -1.20000
AFIX   0
C39   1    0.183359    0.012155    0.681463    11.00000    0.26504    0.11470 =
         0.30350   -0.03706    0.06974    0.05351
AFIX  43
H39   2    0.175011   -0.016925    0.676455    11.00000   -1.20000
AFIX   0
C40   1    0.230239    0.064811    0.680236    11.00000    0.20969    0.12021 =
         0.22171   -0.02316    0.02240    0.07448
AFIX  43
H40   2    0.255211    0.072397    0.674437    11.00000   -1.20000
AFIX   0
C41   1    0.240446    0.106670    0.687611    11.00000    0.14113    0.11941 =
         0.18167   -0.01566   -0.00972    0.07018
C42   1    0.285065    0.164962    0.686009    11.00000    0.14065    0.11057 =
         0.13787   -0.00156   -0.00306    0.05874
AFIX  43
H42   2    0.309041    0.174580    0.679990    11.00000   -1.20000
AFIX   0
C49   1    0.514397    0.721674    0.733167    11.00000    0.11689    0.13948 =
         0.11139   -0.01521    0.00830    0.05422
C50   1    0.552008    0.778301    0.731643    11.00000    0.13150    0.13492 =
         0.11703   -0.00891    0.00914    0.06585
AFIX  43
H50   2    0.553230    0.804489    0.736732    11.00000   -1.20000
AFIX   0
C51   1    0.588235    0.798616    0.722954    11.00000    0.12311    0.13533 =
         0.12261   -0.00912    0.00850    0.06343
C52   1    0.584982    0.758773    0.715603    11.00000    0.12708    0.12518 =
         0.13198   -0.00500    0.03254    0.05045
AFIX  43
H52   2    0.610210    0.771311    0.709746    11.00000   -1.20000
AFIX   0
C53   1    0.546405    0.701774    0.716538    11.00000    0.13677    0.12286 =
         0.12921   -0.01088    0.02889    0.05409
C54   1    0.511367    0.683665    0.725509    11.00000    0.13977    0.12665 =
         0.12311    0.00066    0.02722    0.04595
AFIX  43
H54   2    0.485049    0.644670    0.726372    11.00000   -1.20000
AFIX   0
PART    1
CL1   5    0.859096    1.265610    0.681089    61.00000    0.20978    0.18536 =
         0.15098    0.01920    0.04530    0.11484
O1    4    0.846897    1.232604    0.690630    61.00000    0.27119    0.19332 =
         0.14070    0.03911    0.02271    0.13510
O2    4    0.830995    1.233569    0.671817    61.00000    0.20157    0.23413 =
         0.15139   -0.02318    0.01610    0.10341
O3    4    0.918728    1.295508    0.679081    61.00000    0.20958    0.24426 =
         0.21189   -0.02127    0.04914    0.08593
O4    4    0.843912    1.308237    0.682850    61.00000    0.23337    0.16830 =
         0.18540    0.00639    0.01841    0.10461
PART    2
SAME Cl1 > o4
CL1'  5    0.835853    1.245546    0.680900   -61.00000    0.21280    0.17755 =
         0.15407    0.00893    0.04580    0.12372
O3'   4    0.779681    1.199691    0.682843   -61.00000    0.18329
O2'   4    0.868400    1.256866    0.690643   -61.00000    0.21277
O1'   4    0.862066    1.230762    0.672804   -61.00000    0.21155
O4'   4    0.831945    1.293136    0.677461   -61.00000    0.20584
PART    1
CL2   5    1.035967    1.236669    0.718184    31.00000    0.16925    0.25626 =
         0.21266   -0.05390   -0.00728    0.07200
O5    4    1.094791    1.261368    0.719770    31.00000    0.21593    0.26697 =
         0.50035    0.00925   -0.05350    0.06748
O6    4    1.008414    1.227461    0.728379    31.00000    0.32303    0.40015 =
         0.30351   -0.07642   -0.00105    0.11556
O7    4    1.013858    1.183362    0.713167    31.00000    0.37922    0.19370 =
         0.33083   -0.04172    0.05664    0.01646
O8    4    1.022542    1.273236    0.712217    31.00000    0.20747    0.30420 =
         0.48006    0.08536    0.04783    0.09573
PART    0
CL3   5    0.666667    0.333333    0.638206    10.33333    0.13120    0.13120 =
         0.24719    0.00000    0.00000    0.06560
O9    4    0.642012    0.363363    0.633524    11.00000    0.31183    0.37290 =
         0.47221   -0.05002   -0.05196    0.23436
O10   4    0.666667    0.333333    0.649513    10.33333    0.40236    0.40236 =
         0.34378    0.00000    0.00000    0.20118
PART    2
CL4   5    0.580966    1.038543    0.723855    41.00000    0.30137    0.31116 =
         0.18239    0.01219    0.01024    0.18470
O13   4    0.564182    1.065905    0.716437    41.00000    0.23251    0.49171 =
         0.35183    0.14598   -0.00339    0.19388
O14   4    0.560859    0.980927    0.720207    41.00000    0.45209    0.36382 =
         0.25699   -0.09170   -0.01112    0.16624
O15   4    0.641891    1.064173    0.724383    41.00000    0.17009    0.34339 =
         0.40702    0.21365    0.06132    0.13945
O16   4    0.558166    1.033199    0.734292    41.00000    0.52261    0.52590 =
         0.23937    0.01241    0.14416    0.30680
N2S   3    0.857740    1.358724    0.716962    10.50000    0.24065    0.14378 =
         0.22320    0.03431    0.06815    0.08454
C3S   1    0.865147    1.378761    0.708817    10.50000    0.13318    0.13450 =
         0.20429    0.00793    0.03243    0.03426
C4S   1    0.873712    1.408094    0.698639    10.50000    0.13673    0.14745 =
         0.18021   -0.01244    0.02867    0.04357
AFIX 137
H4SA  2    0.889805    1.393251    0.693484    10.50000   -1.50000
H4SB  2    0.899587    1.448535    0.699643    10.50000   -1.50000
H4SC  2    0.837460    1.402074    0.695996    10.50000   -1.50000
AFIX   0
C31'  1    0.638066    0.500405    0.643530   -71.00000    0.11827
C32'  1    0.621332    0.539709    0.645718   -71.00000    0.11793
AFIX  43
H32'  2    0.630137    0.569549    0.640867   -71.00000   -1.20000
AFIX   0
C33'  1    0.591888    0.535474    0.654942   -71.00000    0.11897
AFIX  43
H33'  2    0.577010    0.559864    0.656000   -71.00000   -1.20000
AFIX   0
C34'  1    0.583870    0.495691    0.662700   -71.00000    0.11690
C35'  1    0.598851    0.455698    0.659985   -71.00000    0.11899
AFIX  43
H35'  2    0.587828    0.424348    0.664567   -71.00000   -1.20000
AFIX   0
C36'  1    0.629083    0.459482    0.650913   -71.00000    0.11838
AFIX  43
H36'  2    0.643281    0.434563    0.649796   -71.00000   -1.20000
AFIX   0
C43'  1    0.340138    0.259681    0.690498   -71.00000    0.12157
C44'  1    0.356862    0.276750    0.680184   -71.00000    0.12504
AFIX  43
H44'  2    0.340949    0.250503    0.674520   -71.00000   -1.20000
AFIX   0
C45'  1    0.396719    0.331992    0.678126   -71.00000    0.12576
AFIX  43
H45'  2    0.402587    0.345680    0.671041   -71.00000   -1.20000
AFIX   0
C46'  1    0.428852    0.368372    0.686422   -71.00000    0.12253
C47'  1    0.413379    0.350301    0.696685   -71.00000    0.12609
AFIX  43
H47'  2    0.432918    0.375269    0.702379   -71.00000   -1.20000
AFIX   0
C48'  1    0.369088    0.295449    0.698942   -71.00000    0.12630
AFIX  43
H48'  2    0.359176    0.283116    0.706072   -71.00000   -1.20000
AFIX   0
C55'  1    0.539320    0.662700    0.707578  -101.00000    0.12364
C56'  1    0.585981    0.664152    0.702846  -101.00000    0.12418
AFIX  43
H56'  2    0.622592    0.694698    0.704346  -101.00000   -1.20000
AFIX   0
C57'  1    0.580128    0.622094    0.696015  -101.00000    0.12692
AFIX  43
H57'  2    0.612929    0.624577    0.692923  -101.00000   -1.20000
AFIX   0
C58'  1    0.527654    0.576176    0.693519  -101.00000    0.12486
C59'  1    0.480594    0.574667    0.698109  -101.00000    0.12719
AFIX  43
H59'  2    0.443959    0.544450    0.696503  -101.00000   -1.20000
AFIX   0
C60'  1    0.486827    0.616961    0.705006  -101.00000    0.12334
AFIX  43
H60'  2    0.454065    0.614615    0.708088  -101.00000   -1.20000
AFIX   0
C61'  1    0.523483    0.528048    0.687366   -71.00000    0.12187
C62'  1    0.557676    0.534567    0.678665   -71.00000    0.11814
AFIX  43
H62'  2    0.588861    0.570851    0.677203   -71.00000   -1.20000
AFIX   0
C63'  1    0.547863    0.490109    0.672076   -71.00000    0.11871
C64'  1    0.506867    0.436881    0.674969   -71.00000    0.12084
AFIX  43
H64'  2    0.500045    0.405815    0.670603   -71.00000   -1.20000
AFIX   0
C65'  1    0.474683    0.427210    0.684250   -71.00000    0.12160
C66'  1    0.484892    0.473027    0.690491   -71.00000    0.12100
AFIX  43
H66'  2    0.465275    0.466899    0.697017   -71.00000   -1.20000
AFIX   0
C23'  1    0.617002    0.901738    0.722636  -121.00000    0.13907
AFIX  43
H23'  2    0.579600    0.892023    0.724491  -121.00000   -1.20000
AFIX   0
C20'  1    0.726477    0.931030    0.717918  -121.00000    0.12233
AFIX  43
H20'  2    0.764257    0.940732    0.716415  -121.00000   -1.20000
AFIX   0
C24'  1    0.656933    0.957886    0.721069  -121.00000    0.13173
AFIX  43
H24'  2    0.646289    0.985940    0.721495  -121.00000   -1.20000
AFIX   0
C21'  1    0.685622    0.874650    0.719140  -121.00000    0.12722
AFIX  43
H21'  2    0.695678    0.846327    0.718311  -121.00000   -1.20000
AFIX   0
PART    0
O1W   4    0.666667    0.333333    0.583333    10.08333    0.18365
PART    3
O2W   4    0.680094    0.669678    0.698200    10.25000    0.15609
HKLF    4


REM  cut10_a.res in R-3c
REM wR2 = 0.3740, GooF = S = 1.191, Restrained GooF = 1.104 for all data
REM R1 = 0.1182 for 5368 Fo > 4sig(Fo) and 0.1560 for all 9546 data
REM 1010 parameters refined using 2487 restraints

END

WGHT      0.2000      0.0000

REM Highest difference peak  0.680,  deepest hole -0.372,  1-sigma level  0.082
Q1    1   0.7047  0.7181  0.6891  11.00000  0.05    0.68
Q2    1   0.8319  1.0654  0.7151  11.00000  0.05    0.64
Q3    1   0.6667  0.3333  0.6278  10.33333  0.05    0.61
Q4    1   0.6120  0.3159  0.6385  11.00000  0.05    0.61
Q5    1   0.8109  1.0875  0.7038  11.00000  0.05    0.53
Q6    1   0.5472  0.9329  0.7216  11.00000  0.05    0.51
Q7    1   0.6667  0.3063  0.5833  10.50000  0.05    0.44
Q8    1   0.8432  1.3447  0.7148  11.00000  0.05    0.44
Q9    1   1.0623  1.1959  0.7186  11.00000  0.05    0.43
Q10   1   0.6604  1.0947  0.7316  11.00000  0.05    0.42
;
_shelx_res_checksum   63869

_shelx_hkl_file
;
   0   0   9    0.28    0.31
   0   0  -9    0.61    0.30
   0   0  12 8134.62  498.12
   0   0 -12 7467.56  497.92
   0   0  15    0.55    0.57
   0   0 -15    0.32    0.59
   0   0  18  563.60   36.77
   0   0 -18  579.92   36.77
   0   0  21    1.65    0.93
   0   0 -21    1.85    0.90
   0   0  24  609.14   39.50
   0   0 -24  618.37   39.50
   0   0  27    0.34    1.43
   0   0 -27    0.48    1.39
   0   0  30 9999.00  634.65
   0   0 -30 9791.02  634.57
   0   0  36  969.49   61.14
   0   0 -36  931.87   61.12
   0   0  39   36.78    2.99
   0   0  42  613.50   39.60
   0   0  45    2.38    1.53
   0   0 -45    1.11    1.46
   0   0  48   99.97    7.16
   0   0 -48  109.84    7.14
   0   0 -51    0.11    1.47
   0   0  54   14.31    1.98
   0   0 -54   12.56    1.89
   0   0  57   -0.24    1.60
   0   0 -57   -0.89    1.54
   0   0  60   12.41    2.02
   0   0 -60   15.16    1.98
   0   0  63    0.15    1.98
   0   0 -63    0.45    1.84
   0   0  66  108.00    7.83
   0   0 -66  117.13    7.81
   0   0  69    4.52    2.14
   0   0 -69    7.88    2.02
   0   0  72   64.14    5.02
   0   0 -72   66.10    4.96
   0   0  75   25.15    3.15
   0   0 -75   26.25    3.03
   0   0  78  164.14   11.03
   0   0 -78  156.44   10.92
   0   0  81   -1.87    2.29
   0   0  84   19.13    2.99
   0   0  87    7.20    2.77
   0   0 -87    4.69    2.60
   0   0  96    4.88    3.13
   0   0 -96    5.48    2.78
   0   0  99   -1.14    2.94
   0   0 -99   -0.17    2.65
   0   0 102    2.77    3.07
   0   0-102    0.07    2.75
   0   0 105    2.68    3.44
   0   0-105    7.72    3.07
   0   0 108    0.00    3.48
   0   0-108   -2.64    3.09
   0   0 111    3.05    3.68
   0   0-111    1.85    3.24
   0   0 114   22.55    4.40
   0   0 117    0.13    3.71
   0   0-117    0.57    3.06
   0   0-120    1.68    3.08
   0   0-123    0.59    3.23
   1   0-125    1.58    3.24
  -1   0 125    1.38    3.75
   1  -1 125   -3.12    3.98
  -1   1-125    3.02    3.16
   0   1 125   -0.44    3.57
   0  -1-125    0.74    3.38
   1   0-122   -0.13    3.19
  -1   1-122   -1.21    3.17
   0   1 122    0.09    3.59
   0  -1-122   -2.19    3.22
   1   0-119    1.83    3.29
  -1   0 119   -0.48    3.56
   1  -1 119   -3.97    3.72
  -1   1-119   -0.71    2.98
   0  -1-119    1.37    3.24
  -1   0 116    8.04    3.94
   1  -1 116    6.44    3.82
   0   1 116    5.02    3.71
   0  -1-116    6.39    3.35
   1   0-113   -1.51    3.11
  -1   0 113    3.37    3.60
   1  -1 113    1.04    3.66
   0   1 113    1.14    3.73
   1   0-110    0.47    3.21
  -1   0 110   -1.54    3.48
   1  -1 110    1.23    3.51
  -1   1-110    1.90    2.95
   0   1 110    3.18    3.46
   0  -1-110    0.90    3.08
   1   0-107   -1.61    3.02
  -1   0 107   -0.38    3.68
   1  -1 107    0.16    3.38
  -1   1-107    2.99    2.89
   0   1 107   -1.45    3.40
   0  -1-107    1.87    3.04
   1   0-104   -2.10    2.88
  -1   0 104   -0.18    3.14
   1  -1 104   -0.90    3.36
  -1   1-104    0.19    2.69
   0   1 104    2.19    3.30
   0  -1-104   -0.36    3.04
   1   0-101    2.16    2.97
  -1   0 101    1.73    3.10
   1  -1 101    7.25    3.30
  -1   1-101    4.81    2.73
   0  -1-101    6.58    2.88
   1   0 -98    3.51    2.73
  -1   0  98    4.25    3.01
   1  -1  98    7.72    3.19
  -1   1 -98    6.10    2.61
   1   0 -95    1.14    2.57
  -1   0  95    1.33    2.95
  -1   1 -95    0.57    2.45
   0   1  95    0.00    2.87
   0  -1 -95    3.39    2.68
   1   0 -92   37.24    3.85
   0   1  92   39.49    4.10
   0  -1 -92   33.77    3.74
   1   0 -89   -0.05    2.41
  -1   0  89   -0.22    2.63
   0  -1 -89    0.00    2.41
   1  -1  86    5.20    2.41
  -1   1 -86    3.39    2.24
   0   1  86    2.95    2.46
   0  -1 -86    2.69    2.26
   1  -1  83    0.18    2.37
   0   1  83    1.94    2.31
   0  -1 -83    0.83    2.21
   1   0 -80   35.40    3.36
  -1   0  80   36.67    3.60
   1  -1  80   35.84    3.56
   0   1  80   32.52    3.48
   1   0 -77    0.13    1.96
  -1   0  77   -0.17    2.29
   1  -1  77    0.77    2.16
  -1   1 -77   -0.67    1.99
   0   1  77   -0.09    2.34
   0  -1 -77    0.57    1.91
   1   0 -74    2.28    1.91
  -1   0  74    2.33    2.24
   1  -1  74    3.12    2.10
  -1   1 -74    3.44    1.92
   0   1  74    2.31    2.14
   0  -1 -74    3.54    2.03
   1   0 -71    0.46    1.93
  -1   0  71   -0.04    1.98
   1  -1  71   -0.43    1.99
  -1   1 -71    0.45    1.82
   0   1  71    0.36    1.97
   0  -1 -71   -1.86    1.91
   1   0 -68   30.47    2.90
  -1   0  68   31.89    3.02
   1  -1  68   28.23    3.07
  -1   1 -68   32.24    2.91
   0   1  68   29.26    3.04
   0  -1 -68   32.80    2.94
   1   0 -65    1.66    1.78
  -1   0  65    0.05    1.92
   1  -1  65    0.46    1.80
  -1   1 -65    0.22    1.68
   0   1  65    1.88    1.89
   0  -1 -65    0.99    1.74
   1   0 -62   21.81    2.29
  -1   0  62   16.06    2.39
   1  -1  62   18.87    2.39
  -1   1 -62   21.04    2.34
   0   1  62   17.00    2.40
   0  -1 -62   20.63    2.31
   1   0 -59   -0.06    1.62
  -1   0  59    0.25    1.66
   1  -1  59    0.06    1.68
  -1   1 -59    0.52    1.67
   0   1  59    0.14    1.74
   0  -1 -59    0.20    1.74
   1   0 -56   25.20    2.41
   1  -1  56   19.09    2.40
  -1   1 -56   31.48    2.48
   0   1  56   20.89    2.44
   0  -1 -56   26.89    2.43
   1   0 -53    1.65    1.52
  -1   1 -53    2.34    1.57
   0   1  53    1.32    1.54
   0  -1 -53    2.93    1.58
   1   0 -50   65.28    4.48
  -1   0  50   56.03    4.51
  -1   1 -50   64.31    4.45
   0  -1 -50   61.02    4.46
   1   0 -47    0.35    1.54
  -1   0  47   -0.17    1.56
   1  -1  47   -0.19    1.47
  -1   1 -47   -0.38    1.46
   0  -1 -47   -0.79    1.54
  -1   0  44  165.54   11.12
   1  -1  44  159.43   11.10
  -1   1 -44  171.91   11.10
   0   1  44  162.88   11.12
   0  -1 -44  182.76   11.13
  -1   0  41    0.63    1.46
   1  -1  41    1.21    1.38
   0   1  41   -0.76    1.43
   0  -1 -41    1.39    1.36
   1   0 -38   27.34    2.30
  -1   0  38   25.90    2.33
   1  -1  38   29.62    2.32
   0   1  38   23.07    2.32
   1   0 -35    2.87    1.32
  -1   0  35    4.09    1.37
   1  -1  35    2.97    1.31
  -1   1 -35    5.74    1.26
   0   1  35    3.17    1.35
   0  -1 -35    2.29    1.40
   1   0 -32  253.00   16.65
  -1   0  32  261.21   16.66
   1  -1  32  254.46   16.64
  -1   1 -32  263.94   16.65
   0   1  32  252.68   16.65
   0  -1 -32  253.23   16.65
   1   0 -29    1.79    1.20
  -1   0  29    0.93    1.29
   1  -1  29   -0.07    1.13
  -1   1 -29    0.70    1.11
   0   1  29    1.44    1.22
   0  -1 -29    1.13    1.19
   1   0 -26  515.12   33.24
  -1   0  26  519.72   33.23
   1  -1  26  523.02   33.23
  -1   1 -26  512.41   33.23
   0   1  26  510.11   33.22
   0  -1 -26  514.40   33.23
   1   0 -23    0.82    1.05
  -1   0  23    0.85    1.05
   1  -1  23    0.35    0.93
  -1   1 -23    0.86    1.00
   0   1  23    0.85    1.01
   0  -1 -23    0.63    0.99
   1   0 -20  408.55   26.38
  -1   0  20  414.11   26.38
   1  -1  20  406.95   26.38
  -1   1 -20  408.57   26.37
   0   1  20  401.76   26.37
   0  -1 -20  416.83   26.37
   1   0 -17   -0.06    0.73
  -1   0  17    0.08    0.77
   1  -1  17    0.02    0.69
  -1   1 -17    0.54    0.63
   0   1  17    1.56    0.64
   0  -1 -17   -0.07    0.71
   1   0 -14  235.08   15.47
  -1   0  14  239.92   15.47
   1  -1  14  245.04   15.46
  -1   1 -14  250.92   15.46
   0  -1 -14  229.33   15.45
   1   0 -11    5.56    0.59
  -1   0  11    5.45    0.62
   1  -1  11    6.55    0.57
  -1   1 -11    5.39    0.56
   1   0  -8   99.52    6.55
   1  -1   8  101.36    6.54
  -1   1  -8  102.54    6.53
   1   0  -5    0.77    0.25
  -1   0   5    0.93    0.27
  -1   1  -5    0.22    0.14
   0   1   2 3408.36  210.27
   0  -1  -2 3173.70  210.20
   0   1  -4  360.12   23.78
   0  -1   4  383.15   23.79
   1  -1  -7    0.61    0.29
   0   1  -7    0.35    0.27
   1  -1 -10 2598.16  168.68
  -1   1  10 2667.90  168.83
   1  -1 -13    4.09    0.62
  -1   1  13    4.76    0.62
   0   1 -13    4.31    0.60
   0  -1  13    3.85    0.58
  -1   0 -16  134.59    8.38
   1  -1 -16  116.89    8.39
  -1   1  16  126.00    8.40
   0   1 -16  135.75    8.40
   0  -1  16  132.79    8.39
   1   0  19    9.94    0.98
  -1   0 -19    8.93    0.98
   1  -1 -19    7.51    1.04
  -1   1  19    8.63    1.06
   0   1 -19    9.05    1.00
   0  -1  19    7.48    1.02
   1   0  22  208.28   13.45
  -1   0 -22  200.52   13.45
   1  -1 -22  205.18   13.46
  -1   1  22  214.70   13.47
   0   1 -22  209.81   13.46
   0  -1  22  207.94   13.45
   1   0  25    4.29    1.07
  -1   0 -25    5.46    1.10
   1  -1 -25    5.35    1.19
  -1   1  25    5.21    1.20
   0   1 -25    4.53    1.09
   0  -1  25    5.14    1.17
   1   0  28  101.40    7.31
  -1   0 -28  105.55    7.30
   1  -1 -28  121.18    7.35
  -1   1  28  121.95    7.36
   0   1 -28  109.33    7.31
   0  -1  28  108.44    7.32
   1   0  31    2.00    1.24
  -1   0 -31    2.70    1.15
   1  -1 -31    3.00    1.31
  -1   1  31    2.61    1.34
   0   1 -31    3.77    1.22
   0  -1  31    2.88    1.25
   1   0  34    7.65    1.44
  -1   0 -34    8.10    1.43
   1  -1 -34    6.73    1.42
  -1   1  34    7.35    1.47
   0   1 -34    8.38    1.37
   0  -1  34    7.88    1.44
   1   0  37    1.64    1.34
   1  -1 -37    0.49    1.33
  -1   1  37    0.55    1.38
   0   1 -37    1.24    1.32
   0  -1  37    1.07    1.29
   1   0  40   34.95    2.67
  -1   1  40   32.66    2.68
   0  -1  40   30.59    2.64
   1   0  43    3.92    1.45
  -1   0 -43    2.82    1.35
  -1   1  43    3.90    1.54
   0  -1  43    1.75    1.48
   1   0  46   44.99    3.60
  -1   0 -46   48.16    3.53
   1  -1 -46   45.90    3.59
  -1   1  46   47.57    3.63
   0   1 -46   50.23    3.56
   0  -1  46   47.93    3.61
  -1   0 -49    2.01    1.39
   1  -1 -49    0.44    1.54
   0   1 -49    1.92    1.50
   0  -1  49    1.78    1.49
   1   0  52    0.77    1.48
  -1   0 -52    2.26    1.45
   1  -1 -52    0.81    1.51
   0   1 -52    1.63    1.47
   1   0  55    0.25    1.59
  -1   0 -55    1.67    1.50
   1  -1 -55    0.06    1.57
  -1   1  55   -0.56    1.63
   0   1 -55    1.82    1.58
   1   0  58    7.72    1.90
  -1   0 -58    8.19    1.73
   1  -1 -58    9.67    1.89
  -1   1  58    8.03    1.85
   0   1 -58    7.90    1.75
   0  -1  58    5.22    1.80
   1   0  61    2.24    1.74
  -1   0 -61    1.46    1.63
   1  -1 -61    0.92    1.75
  -1   1  61    0.29    1.78
   0   1 -61    1.77    1.65
   0  -1  61   -0.31    1.78
   1   0  64   18.12    2.29
  -1   0 -64   19.36    2.22
   1  -1 -64   17.50    2.27
  -1   1  64   12.14    2.24
   0   1 -64   19.86    2.26
   0  -1  64   17.40    2.32
   1   0  67    0.58    1.98
  -1   0 -67    0.24    1.77
   1  -1 -67    1.01    1.82
  -1   1  67    1.04    1.88
   0   1 -67    1.61    1.79
   0  -1  67    1.93    1.88
   1   0  70   29.32    2.92
  -1   0 -70   29.03    2.80
   1  -1 -70   27.81    2.86
  -1   1  70   26.69    2.95
   0   1 -70   26.44    2.80
   0  -1  70   28.10    2.88
   1   0  73    2.63    2.13
  -1   0 -73    1.71    2.00
   1  -1 -73    0.30    1.99
  -1   1  73   -1.61    2.15
   0   1 -73    1.38    1.98
   0  -1  73    1.96    2.16
   1   0  76   36.19    3.63
  -1   0 -76   37.60    3.52
   1  -1 -76   34.97    3.51
  -1   1  76   42.29    3.65
   0   1 -76   39.77    3.52
   0  -1  76   41.59    3.67
   1   0  79    1.70    2.32
   1  -1 -79   -2.18    2.21
  -1   1  79    0.32    2.18
   0   1 -79    0.51    2.04
   0  -1  79   -0.57    2.20
   1   0  82   12.74    2.71
  -1   0 -82   16.89    2.54
  -1   1  82   10.49    2.55
   0  -1  82   12.51    2.89
   1   0  85    2.00    2.46
  -1   0 -85    0.53    2.16
   1  -1 -85   -0.08    2.36
  -1   1  85    0.55    2.49
  -1   0 -88    5.04    2.35
  -1   1  88    7.26    2.55
   0   1 -88    3.99    2.33
   0  -1  88    3.18    2.61
   1   0  91   -1.50    2.72
  -1   0 -91    0.51    2.37
   0   1 -91    1.16    2.33
   1   0  94    2.17    2.85
  -1   0 -94   -0.29    2.65
   1  -1 -94    4.04    2.68
   0   1 -94    2.02    2.54
   1   0  97    0.10    2.93
   1  -1 -97    1.26    2.73
  -1   1  97   -0.12    2.85
   0   1 -97    0.75    2.47
   0  -1  97   -1.01    2.81
   1  -1-100   11.10    2.97
  -1   1 100   11.81    3.23
   0   1-100    9.22    2.87
   0  -1 100    8.24    3.22
   1   0 103   -1.57    3.25
  -1   0-103   -1.12    2.93
   1  -1-103   -1.61    3.03
  -1   1 103    0.09    3.13
   0   1-103    3.42    2.85
   0  -1 103    0.20    3.14
   1   0 106   28.13    4.30
  -1   0-106   28.97    3.80
   1  -1-106   25.46    3.84
  -1   1 106   31.97    4.25
   0   1-106   29.68    3.78
   0  -1 106   25.54    4.31
   1   0 109    2.28    3.45
  -1   0-109   -0.01    3.06
   1  -1-109    0.65    3.22
  -1   1 109   -0.82    3.55
   0   1-109   -0.05    3.14
   0  -1 109    1.02    3.56
   1   0 112    4.83    3.68
   1  -1-112    6.13    3.41
  -1   1 112    5.57    3.60
   0   1-112    5.74    3.18
   0  -1 112    5.56    3.66
   1   0 115   -2.09    3.69
  -1   0-115   -1.81    3.31
  -1   1 115   -0.59    3.75
   0  -1 115    2.57    3.85
  -1   0-118    1.56    3.17
   1  -1-118   -2.81    3.17
  -1   1 118    1.27    3.72
   0  -1 118    1.81    3.61
  -1   0-121   -0.57    3.08
   1  -1-121    1.16    3.32
   0   1-121    1.80    3.05
   0  -1 121   -3.70    3.79
   1   0 124    0.61    3.62
  -1   0-124   -2.25    3.22
   1  -1-124   -0.63    3.48
  -1   1 124   -1.81    3.53
   0   1-124   -1.71    3.14
  -1  -1   0   52.00    3.42
  -1   2   0   59.05    3.46
  -1  -1  -3  515.48   32.52
  -1   2   3  504.93   32.55
   1   1  -3  517.94   32.56
  -1  -1   3  491.04   32.53
  -1   2  -3  506.00   32.55
   1   1   6  591.06   37.71
  -1  -1  -6  585.71   37.72
  -1   2   6  595.94   37.74
   1   1  -6  588.77   37.73
  -1  -1   6  585.58   37.72
  -1   2  -6  580.78   37.71
   1   1   9  139.57    8.69
  -1  -1  -9  141.95    8.70
  -1   2   9  145.10    8.79
   1   1  -9  136.64    8.71
   1  -2   9  133.72    8.70
  -1   2  -9  128.71    8.70
   2  -1  -9  145.97    8.79
   2  -1  -9  107.80    8.75
   1   1  12   68.15    5.26
  -1  -1 -12   66.82    5.25
   1  -2 -12   91.32    5.32
  -1   2  12   59.68    5.29
   1   1 -12  100.36    5.30
  -2   1 -12   72.21    5.25
   1  -2  12   99.82    5.30
  -1   2 -12   98.53    5.29
  -2   1  12   94.26    5.34
   2  -1 -12   95.94    5.33
   1  -2 -15  121.63    7.80
  -1   2  15  128.17    7.82
   1   1 -15  125.25    7.79
  -1  -1  15  125.32    7.79
  -2   1 -15  119.10    7.77
   2  -1  15  107.62    7.75
   1  -2  15  112.70    7.77
  -1   2 -15  119.77    7.77
  -2   1  15  126.55    7.82
   2  -1 -15  121.05    7.80
   1   1  18    2.75    0.59
   1  -2 -18    4.73    0.91
  -1   2  18    4.89    1.00
   1   1 -18    5.28    0.90
  -1  -1  18    5.11    0.93
  -2   1 -18    6.07    0.82
   2  -1  18    5.91    0.81
   1  -2  18    6.54    0.90
  -1   2 -18    6.38    0.84
  -2   1  18    7.87    1.02
   2  -1 -18    5.55    0.97
  -1  -1 -21   57.94    3.78
   1  -2 -21   50.68    3.82
  -1   2  21   53.58    3.86
   1   1 -21   56.91    3.82
  -1  -1  21   55.23    3.81
  -2   1 -21   57.62    3.79
   2  -1  21   59.31    3.79
   1  -2  21   56.47    3.79
  -1   2 -21   56.91    3.79
  -2   1  21   56.32    3.85
   2  -1 -21   52.02    3.84
   1   1  24  480.95   29.89
  -1  -1 -24  467.18   29.88
   1  -2 -24  451.22   29.89
  -1   2  24  480.81   29.91
   1   1 -24  476.12   29.89
  -1  -1  24  468.10   29.89
  -2   1 -24  453.77   29.87
   2  -1  24  451.42   29.89
   1  -2  24  453.27   29.89
  -1   2 -24  450.35   29.87
  -2   1  24  488.37   29.92
   2  -1 -24  452.23   29.89
   1   1  27    3.55    1.15
  -1  -1 -27    2.38    1.12
   1  -2 -27    1.88    1.20
  -1   2  27    2.48    1.24
   1   1 -27    2.74    1.17
  -1  -1  27    2.71    1.29
  -2   1 -27    2.67    1.05
   2  -1  27    1.93    1.09
   1  -2  27    2.05    1.13
  -1   2 -27    1.90    1.09
  -2   1  27    2.67    1.29
   2  -1 -27    2.96    1.21
   1   1  30  814.75   51.62
  -1  -1 -30  797.87   51.61
   1  -2 -30  749.23   51.60
  -1   2  30  837.79   51.66
   1   1 -30  823.38   51.63
  -1  -1  30  822.59   51.64
  -2   1 -30  795.04   51.60
   2  -1  30  779.79   51.62
   1  -2  30  791.00   51.63
  -1   2 -30  794.88   51.61
  -2   1  30  838.02   51.66
   2  -1 -30  798.58   51.62
   1   1  33  172.24   10.99
  -1  -1 -33  168.09   10.98
   1  -2 -33  155.55   10.98
  -1   2  33  171.38   11.02
   1   1 -33  173.54   10.99
  -1  -1  33  176.79   11.00
  -2   1 -33  164.42   10.95
   2  -1  33  169.55   10.97
   1  -2  33  163.93   10.97
  -1   2 -33  168.77   10.96
  -2   1  33  165.54   11.01
   2  -1 -33  161.32   10.99
   1   1  36    9.09    1.50
  -1   2  36    7.51    1.61
   1   1 -36    7.29    1.46
  -1  -1  36    9.66    1.62
   2  -1  36    8.41    1.43
   1  -2  36    7.21    1.45
  -1   2 -36    6.54    1.41
  -2   1  36    8.44    1.58
   2  -1 -36    9.08    1.61
   1   1  39  272.36   18.10
  -1  -1 -39  282.74   18.09
  -1   2  39  277.07   18.12
   1   1 -39  264.52   18.09
  -1  -1  39  288.68   18.12
   2  -1  39  277.55   18.10
   1  -2  39  270.88   18.09
  -1   2 -39  285.34   18.09
  -2   1  39  287.28   18.13
   1   1  42   24.62    2.23
  -1  -1 -42   25.56    2.18
   1  -2 -42   22.14    2.27
  -1   2  42   24.71    2.26
   1   1 -42   25.98    2.22
  -1  -1  42   23.20    2.26
  -2   1 -42   25.17    2.13
   2  -1  42   20.10    2.20
   1  -2  42   21.99    2.18
  -2   1  42   19.89    2.30
  -1  -1 -45   31.73    2.52
   1  -2 -45   26.55    2.56
  -1   2  45   28.26    2.59
  -1  -1  45   33.14    2.60
  -2   1 -45   32.03    2.49
   2  -1  45   26.89    2.52
   1  -2  45   30.54    2.56
  -1   2 -45   30.66    2.49
  -2   1  45   29.22    2.68
  -1  -1 -48   39.04    3.04
   1  -2 -48   39.68    3.10
  -1  -1  48   33.45    3.03
  -2   1 -48   40.50    2.99
   1  -2  48   35.85    3.06
  -1   2 -48   39.55    3.00
  -2   1  48   39.42    3.09
   2  -1 -48   36.72    3.07
   1   1  51    2.36    1.57
  -1  -1 -51    1.12    1.44
   1  -2 -51    0.74    1.51
   1   1 -51    0.08    1.44
  -1  -1  51    1.38    1.60
  -2   1 -51    2.15    1.51
   2  -1  51    0.62    1.46
  -1   2 -51    0.55    1.44
   2  -1 -51    0.27    1.55
   1   1  54    6.07    1.88
  -1  -1 -54    9.74    1.72
   1  -2 -54   10.37    1.82
  -1   2  54    6.02    1.80
   1   1 -54    8.82    1.76
  -2   1 -54    9.92    1.78
   2  -1  54    9.04    1.88
  -1   2 -54   10.80    1.74
   2  -1 -54    8.14    1.80
   1   1  57  106.35    8.04
  -1  -1 -57  119.46    8.04
   1  -2 -57  132.22    8.12
  -1   2  57  112.29    8.09
   1   1 -57  116.30    8.03
  -2   1 -57  124.87    8.03
   2  -1  57  109.07    8.05
   1  -2  57  107.72    8.04
  -1   2 -57  129.49    8.04
  -2   1  57  114.61    8.09
   2  -1 -57  130.26    8.11
   1   1  60   25.63    2.77
  -1  -1 -60   29.21    2.79
   1  -2 -60   31.05    2.89
  -1   2  60   23.67    2.78
   1   1 -60   36.07    2.75
  -1  -1  60   25.91    2.76
  -2   1 -60   32.64    2.68
   2  -1  60   24.46    2.72
   1  -2  60   25.66    2.80
  -1   2 -60   34.00    2.80
  -2   1  60   27.06    2.82
   2  -1 -60   33.50    2.81
   1   1  63   16.78    2.35
  -1  -1 -63   13.22    2.13
   1  -2 -63   13.54    2.18
  -1   2  63   16.07    2.32
   1   1 -63   16.52    2.16
  -1  -1  63   14.68    2.20
  -2   1 -63   17.56    2.09
   2  -1  63   18.34    2.32
   1  -2  63   14.01    2.19
  -1   2 -63   18.69    2.10
  -2   1  63   14.05    2.24
   2  -1 -63   15.05    2.21
   1   1  66    3.36    1.92
  -1  -1 -66    2.66    1.90
   1  -2 -66    0.93    1.85
  -1   2  66    1.92    1.92
   1   1 -66    1.00    1.80
  -1  -1  66    1.66    1.88
  -2   1 -66    2.77    1.70
   2  -1  66    2.87    1.95
   1  -2  66    3.85    1.86
  -1   2 -66    2.08    1.79
  -2   1  66    2.19    1.87
   2  -1 -66    1.81    1.91
   1   1  69   37.94    3.60
  -1  -1 -69   41.89    3.50
   1  -2 -69   42.13    3.58
  -1   2  69   43.86    3.66
   1   1 -69   38.24    3.53
  -1  -1  69   38.17    3.60
  -2   1 -69   38.98    3.48
   2  -1  69   46.56    3.63
   1  -2  69   40.98    3.63
  -1   2 -69   45.25    3.47
  -2   1  69   42.41    3.64
   2  -1 -69   42.80    3.60
   1   1  72    5.13    2.17
  -1  -1 -72    6.75    2.11
   1  -2 -72    5.40    2.12
  -1   2  72    5.03    2.13
   1   1 -72    7.37    2.04
  -1  -1  72    2.61    2.22
  -2   1 -72    6.66    2.01
   2  -1  72    6.70    2.16
   1  -2  72    9.91    2.28
  -1   2 -72    6.90    1.88
  -2   1  72    8.19    2.22
   2  -1 -72    7.61    2.09
   1   1  75    2.70    2.09
  -1  -1 -75    4.25    2.04
   1  -2 -75    1.55    2.00
  -1   2  75    1.72    2.13
  -1  -1  75    1.57    2.17
  -2   1 -75    2.73    1.94
   2  -1  75    1.32    2.06
   1  -2  75    3.83    2.18
  -1   2 -75    1.59    1.84
  -2   1  75    1.94    2.27
   2  -1 -75    3.49    2.05
   1   1  78    0.38    2.31
  -1   2  78    1.62    2.23
   2  -1  78    0.88    2.23
   1  -2  78    1.61    2.18
  -1   2 -78    0.75    1.93
  -2   1  78    3.00    2.25
   2  -1 -78    0.18    2.02
   1   1  81    2.49    2.28
  -1  -1 -81    0.78    2.15
  -1   2  81    2.94    2.46
   1   1 -81    2.70    2.08
  -1  -1  81    1.71    2.30
   2  -1  81    1.71    2.30
   1  -2  81    1.92    2.30
  -1   2 -81    1.41    1.99
  -2   1  81    0.84    2.32
   1   1  84   -2.80    2.51
  -1  -1 -84    0.62    2.21
   1  -2 -84    0.60    2.24
  -1   2  84   -0.79    2.31
  -1  -1  84   -0.61    2.46
  -2   1 -84   -2.06    2.13
   2  -1  84    1.28    2.35
  -1  -1 -87    3.32    2.44
   1  -2 -87    0.24    2.25
  -1  -1  87    0.53    2.44
  -2   1 -87    2.34    2.28
  -1   2 -87    5.06    2.22
  -2   1  87    1.83    2.51
   2  -1 -87    1.78    2.28
   1   1  90    0.22    2.66
  -1  -1 -90    0.00    2.35
   1  -2 -90    0.34    2.45
   1   1 -90    0.53    2.27
  -1  -1  90    1.13    2.77
  -2   1 -90   -0.43    2.27
  -1   2 -90    0.26    2.20
  -2   1  90    0.63    2.57
   2  -1 -90    0.70    2.34
   1   1  93   -0.10    2.71
  -1  -1 -93    1.60    2.67
   1  -2 -93   -2.24    2.55
  -1   2  93    0.87    2.92
   1   1 -93   -0.83    2.40
  -2   1 -93    3.48    2.54
   2  -1  93    2.85    2.84
  -1   2 -93    2.10    2.34
   2  -1 -93    1.80    2.60
   1   1  96    0.97    2.87
  -1  -1 -96    0.59    2.62
   1   1 -96    2.50    2.59
  -2   1 -96    2.71    2.64
   2  -1  96   -0.39    2.89
   1  -2  96   -0.33    2.92
  -1   2 -96    3.72    2.46
  -2   1  96   -0.20    2.92
   2  -1 -96    2.81    2.61
   1   1  99    1.59    3.02
  -1  -1 -99   -0.54    2.84
   1   1 -99   -1.97    2.60
  -1  -1  99    2.76    2.93
   1  -2  99    2.08    3.01
  -1   2 -99   -2.16    2.58
  -2   1  99   -0.12    2.97
   2  -1 -99    1.89    2.67
   1   1 102    3.66    3.42
  -1  -1-102    6.12    2.94
   1  -2-102    6.08    2.94
  -1   2 102    8.92    3.14
   1   1-102    4.45    2.80
  -1  -1 102    5.05    3.30
  -2   1-102    9.49    2.72
   1  -2 102    3.97    3.18
  -1   2-102    7.37    2.85
  -2   1 102    8.36    3.25
   2  -1-102    6.65    3.05
   1  -2-105    2.08    3.09
  -1   2 105    3.47    3.33
   1   1-105    0.66    2.88
  -1  -1 105   -1.98    3.32
  -2   1-105   -0.07    2.84
   2  -1 105    0.34    3.63
   1  -2 105   -0.53    3.28
  -1   2-105   -1.30    2.80
  -2   1 105   -2.21    3.47
   2  -1-105   -0.65    3.09
  -1  -1-108    4.51    3.31
   1  -2-108    9.05    3.38
  -1   2 108   12.79    3.62
   1   1-108   11.61    3.38
  -1  -1 108   12.02    3.97
  -2   1-108    5.25    3.21
   2  -1 108    9.01    3.73
   1  -2 108    7.02    3.79
  -1   2-108    8.96    3.05
  -2   1 108    9.04    3.74
   2  -1-108   10.44    3.38
   1   1 111    4.17    3.72
  -1   2 111    4.55    3.54
   1   1-111    5.98    3.19
  -1  -1 111    3.15    3.70
   2  -1 111    5.40    3.63
   1  -2 111    2.41    3.77
  -1   2-111    8.21    3.08
  -2   1 111    5.47    3.72
   2  -1-111    3.88    3.31
   1   1 114    0.79    3.82
  -1  -1-114    0.83    3.15
  -1   2 114    2.36    3.56
   1   1-114   -0.58    3.22
  -1  -1 114   -0.38    3.80
   2  -1 114    1.76    3.61
   1  -2 114    2.21    3.82
  -1   2-114    0.00    2.99
  -2   1 114    1.89    3.71
   2  -1-114   -0.38    3.24
  -1  -1-117    0.00    3.18
   1  -2-117    3.71    3.36
  -1   2 117    1.26    3.61
  -1  -1 117    1.50    3.62
  -2   1-117    1.59    3.03
   2  -1 117    0.19    3.76
   1  -2 117   -2.30    3.78
  -2   1 117    0.28    3.63
   1   1 120    0.65    3.59
  -1  -1-120    0.11    3.15
   1  -2-120   -1.51    3.35
  -1  -1 120    0.15    3.80
  -2   1-120    4.13    2.99
   1  -2 120   -2.44    3.90
  -1   2-120   -1.51    2.96
  -2   1 120    1.10    3.68
   2  -1-120    0.75    3.22
  -1  -1-123    0.63    3.29
   1  -2-123   -0.72    3.31
  -1   2 123    0.01    3.37
   1   1-123    0.42    3.09
  -1  -1 123   -2.94    3.77
  -2   1-123   -1.78    3.24
   2  -1 123    0.89    3.58
  -1   2-123   -2.00    3.06
   2  -1-123   -0.72    3.29
   2   0-124   -0.53    3.42
   2  -2 124   -1.46    3.78
  -2   2-124    0.46    3.20
   0   2 124    3.87    3.65
   0  -2-124    1.34    3.66
   2   0-121    0.31    3.12
  -2   0 121    0.83    3.56
  -2   2-121    0.00    2.95
   0   2 121    0.28    3.44
   0  -2-121    1.35    3.32
  -2   0 118    0.97    3.59
   2  -2 118    1.16    3.64
  -2   2-118    0.25    2.97
   0  -2-118   -2.61    3.45
   2   0-115    0.45    3.15
  -2   0 115   -0.80    3.76
   2  -2 115    3.61    3.74
   0   2 115   -1.01    3.41
   0  -2-115   -0.14    3.22
   2   0-112    6.82    3.46
  -2   0 112    8.62    3.90
   2  -2 112    8.78    3.84
  -2   2-112    9.81    3.23
   0   2 112    3.63    3.59
   2   0-109   -0.13    3.08
  -2   0 109   -1.89    3.58
   2  -2 109   -3.11    3.58
  -2   2-109   -3.87    3.15
   0   2 109    1.53    3.45
   2   0-106   19.26    3.55
  -2   0 106   19.24    3.80
   2  -2 106   21.83    4.13
  -2   2-106   16.42    3.31
   2   0-103   -0.42    2.88
  -2   0 103   -3.44    3.20
   2  -2 103   -1.32    3.24
  -2   2-103   -1.20    2.68
   0   2 103    4.01    3.36
   2   0-100    4.77    2.72
  -2   0 100    1.63    2.98
   2  -2 100    2.05    3.16
  -2   2-100    2.34    2.75
   0   2 100    3.19    3.03
   0  -2-100    4.35    2.88
   2   0 -97    3.76    2.71
  -2   0  97    4.23    3.03
   2  -2  97    2.73    3.19
  -2   2 -97    0.25    2.56
   0   2  97    2.35    2.97
   0  -2 -97    2.13    2.79
   2   0 -94   16.49    3.22
  -2   2 -94   19.26    2.98
   0   2  94   16.59    3.46
   0  -2 -94   16.43    3.10
   2   0 -91    0.27    2.46
  -2   0  91    0.26    2.70
   0   2  91   -0.86    2.76
   0  -2 -91    1.38    2.54
  -2   0  88   -0.48    2.46
  -2   2 -88    0.48    2.17
   0  -2 -88   -0.61    2.32
  -2   0  85    0.34    2.35
   2  -2  85    1.74    2.33
  -2   2 -85    0.09    2.03
   0  -2 -85    0.67    2.21
   2   0 -82   13.53    2.51
  -2   0  82   16.22    2.66
   2  -2  82   15.27    2.60
   0   2  82   12.84    2.75
   0  -2 -82   12.27    2.56
   2   0 -79   -0.97    2.06
   2  -2  79    0.44    2.18
   0   2  79   -0.06    2.17
   2  -2  76   22.63    2.98
  -2   2 -76   30.79    2.85
   0   2  76   27.26    3.02
  -2   0  73   -0.69    2.13
   2  -2  73   -0.87    2.05
  -2   2 -73   -0.48    1.89
   0   2  73    2.09    2.11
   0  -2 -73    0.51    1.98
   2   0 -70   17.11    2.55
  -2   0  70   17.73    2.50
   2  -2  70   14.64    2.47
  -2   2 -70   20.19    2.22
   0   2  70   16.78    2.42
   0  -2 -70   17.53    2.40
   2   0 -67   -0.44    1.78
  -2   0  67    0.38    1.88
   2  -2  67    0.74    1.82
  -2   2 -67    0.10    1.65
   0   2  67    1.08    1.84
   0  -2 -67    0.71    1.79
   2   0 -64    6.88    1.83
  -2   0  64    4.93    1.97
   2  -2  64    4.68    1.81
  -2   2 -64    4.41    1.74
   0   2  64    6.08    2.01
   0  -2 -64    5.94    1.85
   2   0 -61    0.23    1.67
  -2   0  61    0.61    1.74
   2  -2  61    2.38    1.75
  -2   2 -61    0.93    1.67
   0   2  61   -0.69    1.90
   0  -2 -61    1.09    1.73
   2   0 -58   14.56    1.99
   2  -2  58   12.62    1.99
  -2   2 -58   17.83    1.90
   0   2  58   10.50    2.01
   0  -2 -58   12.80    2.05
   2   0 -55    0.13    1.60
   2  -2  55   -0.14    1.58
  -2   2 -55   -0.97    1.46
   0   2  55   -0.90    1.71
   0  -2 -55   -0.30    1.62
   2   0 -52  238.77   15.45
  -2   0  52  222.88   15.46
  -2   2 -52  240.56   15.42
   0   2  52  222.58   15.46
   0  -2 -52  251.58   15.48
   2   0 -49    0.92    1.55
  -2   0  49   -0.40    1.61
  -2   2 -49   -0.86    1.40
   0  -2 -49    0.78    1.50
  -2   0  46   13.84    1.92
   2  -2  46   12.00    1.76
  -2   2 -46   16.01    1.71
   0  -2 -46   15.30    1.80
  -2   0  43   10.96    1.75
   2  -2  43   12.62    1.65
  -2   2 -43   11.59    1.63
   0   2  43   10.93    1.76
   0  -2 -43   11.65    1.69
   2   0 -40  180.84   11.81
  -2   0  40  178.03   11.81
   2  -2  40  176.95   11.79
   0   2  40  175.66   11.82
   0  -2 -40  186.04   11.80
   2   0 -37    0.86    1.35
  -2   0  37   -0.49    1.44
   2  -2  37    1.01    1.31
   0   2  37    0.19    1.38
   2   0 -34  126.94    8.46
  -2   0  34  126.42    8.46
   2  -2  34  127.06    8.44
  -2   2 -34  129.18    8.42
   0   2  34  127.49    8.46
   2   0 -31    1.99    1.30
  -2   0  31    1.11    1.37
   2  -2  31    1.08    1.22
  -2   2 -31    1.00    1.16
   0   2  31    0.76    1.23
   0  -2 -31    1.32    1.23
   2   0 -28  846.05   53.99
  -2   0  28  843.64   53.99
   2  -2  28  821.00   53.99
  -2   2 -28  816.67   53.97
   0   2  28  861.82   54.00
   0  -2 -28  849.46   53.98
   2   0 -25    0.00    1.14
  -2   0  25    0.54    1.15
   2  -2  25    1.46    0.99
  -2   2 -25    0.59    0.95
   0   2  25   -0.23    1.13
   0  -2 -25    1.03    1.04
   2   0 -22  628.79   41.30
  -2   0  22  641.52   41.31
   2  -2  22  632.06   41.29
  -2   2 -22  657.01   41.30
   0   2  22  668.75   41.32
   0  -2 -22  627.27   41.29
   2   0 -19    7.32    1.12
  -2   0  19    8.11    1.20
   2  -2  19    7.49    1.01
  -2   2 -19    8.09    1.01
   0  -2 -19   10.32    1.03
   2   0 -16  104.31    6.68
  -2   0  16  107.25    6.69
   2  -2  16   99.25    6.65
  -2   2 -16   99.36    6.65
   2   0 -13    1.81    0.64
  -2   0  13    2.00    0.64
   2  -2  13    1.59    0.51
  -2   2 -13    2.06    0.51
   0   2  13    0.04    0.39
   2   0 -10  604.55   38.11
   2  -2  10  588.33   38.08
  -2   2 -10  589.18   38.07
   2   0  -7    1.83    0.42
   2  -2   7    1.97    0.34
  -2   2  -7    1.83    0.36
   0   2   7    1.19    0.41
   0  -2  -7    1.71    0.40
   2   0  -4    9.67    0.81
   2  -2   4   12.27    0.81
  -2   2  -4   11.64    0.81
   0   2   4   12.25    0.83
   0  -2  -4   12.00    0.81
   2   0  -1    2.25    0.25
  -2   0   1    2.00    0.27
   2  -2   1    2.14    0.30
  -2   2  -1    1.54    0.29
   0   2   1    1.64    0.25
   0  -2  -1    1.64    0.24
   2   0   2 1637.39  104.08
  -2   0  -2 1678.82  104.10
   2  -2  -2 1637.64  104.08
  -2   2   2 1628.86  104.09
   0   2  -2 1592.15  104.03
   0  -2   2 1585.53  104.03
   2   0   5    1.25    0.22
  -2   0  -5    0.85    0.21
   2  -2  -5    0.68    0.40
  -2   2   5    0.58    0.39
   0   2  -5    0.68    0.27
   0  -2   5    0.56    0.29
   2   0   8   26.10    1.61
  -2   0  -8   25.65    1.60
   2  -2  -8   23.26    1.67
  -2   2   8   20.74    1.67
   0   2  -8   22.13    1.62
   2   0  11    2.65    0.43
  -2   0 -11    3.46    0.44
   2  -2 -11    3.32    0.65
  -2   2  11    2.97    0.68
   0   2 -11    3.67    0.55
   2  -2 -14 4515.76  290.63
   0   2 -14 4500.55  289.78
   0  -2  14 4529.99  289.75
   2   0  17    1.46    0.45
   2  -2 -17    2.67    0.97
  -2   2  17    2.04    0.94
   0   2 -17    3.26    0.79
   0  -2  17    3.05    0.80
  -2   0 -20   17.24    1.22
   2  -2 -20   12.45    1.44
  -2   2  20   12.93    1.44
   0   2 -20   11.03    1.28
   0  -2  20   13.96    1.31
   2   0  23    3.68    0.94
  -2   0 -23    1.14    0.95
   2  -2 -23    0.52    1.16
  -2   2  23    1.71    1.23
   0   2 -23    1.57    1.08
   0  -2  23    1.14    1.04
   2   0  26 1293.09   84.36
  -2   0 -26 1315.28   84.39
   2  -2 -26 1280.08   84.39
  -2   2  26 1361.12   84.47
   0   2 -26 1337.58   84.40
   0  -2  26 1305.25   84.38
   2   0  29    0.54    1.10
  -2   0 -29    0.31    1.07
   2  -2 -29   -0.08    1.21
  -2   2  29    0.24    1.34
   2   0  32  951.53   61.80
  -2   0 -32 1000.11   61.84
   2  -2 -32  902.46   61.80
  -2   2  32  961.83   61.84
   0   2 -32  979.07   61.84
   0  -2  32  977.31   61.81
   2   0  35    0.42    1.26
   2  -2 -35   -0.46    1.39
  -2   2  35    0.54    1.44
   0   2 -35   -0.74    1.29
   0  -2  35   -0.24    1.37
   2   0  38  298.54   19.75
  -2   2  38  319.56   19.80
   0   2 -38  307.77   19.76
   0  -2  38  293.54   19.75
   2   0  41    6.65    1.51
  -2   0 -41    6.47    1.43
  -2   2  41    5.37    1.61
   0   2 -41    5.06    1.45
   0  -2  41    5.05    1.50
  -2   0 -44   21.13    1.93
   2  -2 -44   18.04    2.06
  -2   2  44   17.51    2.07
   0  -2  44   17.84    1.95
  -2   0 -47    0.72    1.31
   2  -2 -47   -0.19    1.50
  -2   2  47    1.96    1.61
   0  -2  47   -0.07    1.42
   2   0  50   53.88    4.29
  -2   0 -50   63.94    4.28
   2  -2 -50   57.27    4.33
   0   2 -50   63.35    4.29
   0  -2  50   57.28    4.31
   2   0  53    1.25    1.58
  -2   0 -53    1.55    1.50
   2  -2 -53    1.06    1.70
   0   2 -53    2.19    1.66
   0  -2  53    2.16    1.64
   2   0  56   57.90    4.48
  -2   0 -56   63.19    4.41
   2  -2 -56   62.75    4.48
  -2   2  56   54.02    4.48
   0   2 -56   60.59    4.39
   2   0  59    1.20    1.71
  -2   0 -59   -0.41    1.63
   2  -2 -59    0.31    1.76
  -2   2  59    0.02    1.75
   0   2 -59    0.54    1.62
   0  -2  59    1.11    1.66
   2   0  62    8.67    1.93
  -2   0 -62    9.34    1.84
   2  -2 -62    8.20    1.96
  -2   2  62    9.31    1.95
   0   2 -62    8.64    1.81
   0  -2  62    7.13    1.90
   2   0  65    0.30    1.82
  -2   0 -65   -0.29    1.67
   2  -2 -65   -0.52    1.84
  -2   2  65    1.17    1.88
   0   2 -65    0.94    1.70
   0  -2  65    0.15    1.85
   2   0  68    0.58    1.89
  -2   0 -68    1.60    1.72
   2  -2 -68   -0.76    1.90
  -2   2  68    0.78    1.94
   0   2 -68    2.01    1.90
   0  -2  68    0.20    1.78
   2   0  71    0.83    2.02
  -2   0 -71    1.53    1.79
   2  -2 -71   -0.02    1.92
  -2   2  71    3.10    2.09
   0   2 -71    2.18    1.84
   0  -2  71    1.04    1.95
   2   0  74    1.23    2.02
  -2   0 -74    0.22    1.90
   2  -2 -74    1.88    2.02
  -2   2  74    1.03    2.04
   0  -2  74    0.37    2.06
   2   0  77    0.21    2.18
   2  -2 -77   -0.42    2.12
  -2   2  77    1.94    2.21
   2   0  80   57.38    4.92
  -2   0 -80   58.23    4.80
  -2   2  80   62.60    4.96
   0   2 -80   65.58    4.79
   2   0  83   -0.22    2.33
  -2   0 -83   -0.60    2.12
  -2   2  83   -0.48    2.31
   0   2 -83    0.31    2.11
   0  -2  83   -2.62    2.34
  -2   0 -86   -0.04    2.23
   2  -2 -86    1.00    2.47
  -2   2  86    0.57    2.40
   0  -2  86   -0.69    2.40
   2   0  89    0.68    2.70
  -2   0 -89   -1.23    2.39
   0   2 -89    1.84    2.49
   0  -2  89    0.92    2.57
   2   0  92   25.28    3.48
  -2   0 -92   24.98    3.17
   2  -2 -92   26.07    3.37
   0   2 -92   22.03    3.07
   0  -2  92   26.77    3.49
   2   0  95   -0.87    2.93
  -2   0 -95   -0.44    2.52
   2  -2 -95    1.68    2.67
  -2   2  95    1.08    2.88
   0   2 -95   -0.58    2.43
   2   0  98   31.25    3.78
  -2   0 -98   20.42    3.28
   2  -2 -98   21.35    3.50
  -2   2  98   23.34    3.65
   0   2 -98   21.38    3.24
   0  -2  98   26.30    3.73
   2   0 101   -3.48    3.41
  -2   0-101   -2.06    2.73
   2  -2-101   -0.13    2.85
  -2   2 101    0.75    3.02
   0   2-101    0.73    2.63
   0  -2 101    1.67    3.08
   2   0 104    1.65    3.40
   2  -2-104    1.05    2.95
  -2   2 104   -0.59    3.24
   0   2-104   -0.41    2.77
   0  -2 104    2.79    3.21
   2  -2-107   -1.26    3.31
  -2   2 107    5.35    3.38
   0   2-107    3.39    2.98
   0  -2 107    2.65    3.45
   2   0 110   31.68    4.65
   2  -2-110   35.62    4.31
  -2   2 110   32.04    4.43
   0   2-110   25.73    4.00
   0  -2 110   36.45    4.74
   2   0 113    0.59    3.64
  -2   0-113    0.16    3.04
  -2   2 113    4.33    3.57
   0   2-113    1.63    3.07
   0  -2 113    4.47    3.89
  -2   0-116    0.37    3.24
  -2   2 116    0.28    3.37
   0   2-116   -1.17    3.03
   0  -2 116    2.46    3.65
  -2   0-119    0.77    3.07
   2  -2-119   -2.66    3.36
  -2   2 119   -0.27    3.49
   0  -2 119    0.84    3.67
   2   0 122    1.92    3.62
  -2   0-122    1.83    3.15
   2  -2-122    0.08    3.30
   0   2-122   -2.23    3.20
   0  -2 122   -0.61    3.77
   2   0 125   -2.56    3.77
  -2   0-125   -3.54    3.32
   2  -2-125    0.69    3.64
  -2   2 125    1.78    3.47
   0   2-125    1.10    3.06
   2   1-125    3.21    3.32
   2  -3 125    1.54    3.77
  -2   3-125   -0.63    2.95
   1   2 125    0.91    3.58
  -1  -2-125   -0.16    3.33
   3  -1-125    4.57    3.42
   1  -3-125   -1.88    3.54
  -1   3 125   -1.62    3.55
  -3   2-125    5.22    3.07
   3  -2 125   -0.95    3.72
  -2  -1 122    0.77    3.70
  -2   3-122    0.19    2.95
   1   2 122   -1.25    3.58
  -1  -2-122    1.43    3.40
  -3   1 122    2.10    3.49
   3  -1-122   -0.90    3.24
   1  -3-122   -1.94    3.47
  -1   3 122   -1.66    3.44
  -3   2-122    1.45    2.99
   3  -2 122   -1.73    3.91
  -2  -1 119   -0.84    3.65
   2  -3 119    0.38    3.73
  -2   3-119    1.70    2.90
   1   2 119    6.50    3.64
  -1  -2-119   -1.59    3.21
  -3   1 119    3.71    3.75
   1  -3-119    3.94    3.49
  -3   2-119    1.60    2.98
   2   1-116    6.97    3.22
  -2  -1 116    4.83    3.74
   2  -3 116    8.71    3.91
  -1  -2-116    0.33    3.50
  -3   1 116    7.17    3.76
   3  -1-116    9.76    3.91
   1  -3-116    2.57    3.41
  -3   2-116    6.39    3.23
   3  -2 116    6.22    3.99
   2   1-113    0.37    3.13
  -2  -1 113    2.58    3.66
   2  -3 113   -0.15    3.87
  -2   3-113   -1.02    2.91
  -3   1 113   -0.51    3.51
   3  -1-113   -3.36    3.29
   1  -3-113    2.82    3.30
  -1   3 113    0.00    3.39
   3  -2 113   -2.03    3.70
   2   1-110   -0.22    3.34
  -2  -1 110   -1.07    3.52
   2  -3 110    0.00    3.50
  -2   3-110    0.95    2.92
   1   2 110    0.22    3.64
  -3   1 110    2.66    3.47
   3  -1-110    0.83    3.16
  -1   3 110    2.18    3.38
   3  -2 110   -0.90    3.76
   2   1-107   23.41    3.62
  -2  -1 107   23.16    4.02
   2  -3 107   18.23    4.00
  -2   3-107   18.98    3.37
   1   2 107   19.65    4.08
  -3   1 107   26.18    3.95
   3  -1-107   15.99    3.63
   1  -3-107   17.41    3.74
  -3   2-107   22.42    3.57
   3  -2 107   20.17    4.10
   2   1-104   -1.03    2.85
  -2  -1 104   -1.43    3.26
   2  -3 104   -0.25    3.26
  -2   3-104    0.71    2.84
   1   2 104   -1.81    3.34
  -1  -2-104   -0.60    2.98
  -3   1 104    0.41    3.33
   3  -1-104   -1.12    3.07
  -3   2-104   -0.69    2.74
   3  -2 104    2.95    3.30
   2   1-101    0.00    2.65
  -2  -1 101    0.66    3.04
   2  -3 101    6.41    3.13
  -2   3-101    1.19    2.55
   1   2 101    2.11    3.31
  -1  -2-101    2.43    2.88
  -3   1 101   -1.42    3.01
   3  -1-101    0.22    2.80
  -1   3 101   -0.81    3.04
  -3   2-101   -0.65    2.60
   2   1 -98    2.18    2.62
   2  -3  98    0.67    3.03
  -2   3 -98   -0.60    2.51
   1   2  98    1.33    2.94
  -1  -2 -98    1.77    2.75
  -3   1  98    0.55    2.94
   3  -1 -98   -0.38    2.65
   1  -3 -98    4.42    2.86
  -1   3  98   -0.03    2.95
   2   1 -95    6.63    2.63
   2  -3  95    4.92    3.13
  -2   3 -95    4.03    2.42
   1   2  95    7.31    2.97
  -1  -2 -95    1.15    2.70
   3  -1 -95    6.07    2.74
   1  -3 -95    4.11    2.76
  -1   3  95    4.64    3.07
  -3   2 -95    2.31    2.52
   3  -2  95    3.12    2.98
   2   1 -92   30.37    3.37
  -2  -1  92   25.65    3.57
  -2   3 -92   26.17    3.21
   1   2  92   28.34    3.59
  -1  -2 -92   23.93    3.38
  -3   1  92   31.58    3.62
   3  -1 -92   28.65    3.38
   1  -3 -92   18.08    3.37
  -1   3  92   22.65    3.65
  -3   2 -92   26.79    3.20
   3  -2  92   28.89    3.64
  -2  -1  89    6.68    2.69
   2  -3  89    7.02    2.70
  -2   3 -89    5.41    2.44
   1   2  89    3.64    2.71
  -1  -2 -89    4.90    2.51
  -3   1  89   10.11    2.75
   3  -1 -89    9.20    2.67
   1  -3 -89    5.86    2.56
  -1   3  89    3.68    2.79
  -3   2 -89    8.50    2.36
   2   1 -86    0.46    2.24
  -2  -1  86    0.22    2.65
  -1  -2 -86    1.29    2.44
  -3   1  86   -0.30    2.50
   1  -3 -86    0.96    2.31
  -3   2 -86    0.68    2.11
   2   1 -83    0.12    2.07
  -2  -1  83    2.74    2.31
  -1  -2 -83    0.01    2.14
  -3   1  83   -0.54    2.30
   3  -1 -83    1.09    2.26
   1  -3 -83    0.73    2.30
  -1   3  83   -2.60    2.41
  -3   2 -83    1.20    2.04
   3  -2  83   -0.26    2.29
   2   1 -80    4.87    2.17
  -2  -1  80    2.91    2.37
   2  -3  80    5.44    2.36
  -2   3 -80    1.40    2.03
   1   2  80    4.63    2.32
  -1  -2 -80    5.06    2.24
  -3   1  80    7.17    2.42
   3  -1 -80    6.15    2.38
   1  -3 -80    3.47    2.33
  -1   3  80    4.94    2.31
   3  -2  80    5.19    2.43
   2   1 -77   80.92    5.98
  -2  -1  77   84.06    6.10
   2  -3  77   81.16    6.06
  -2   3 -77   76.43    5.92
   1   2  77   75.69    6.13
   3  -1 -77   87.04    6.09
  -1   3  77   79.64    6.08
   3  -2  77   83.76    6.09
   2   1 -74   58.38    4.77
  -2  -1  74   64.40    4.91
   2  -3  74   59.67    4.82
  -2   3 -74   64.45    4.68
   1   2  74   58.78    4.87
   1  -3 -74   58.84    4.79
  -1   3  74   63.57    4.88
  -3   2 -74   60.62    4.66
   3  -2  74   58.95    4.81
   2  -3  71   25.82    3.03
  -2   3 -71   26.87    2.84
   1   2  71   25.57    3.16
  -1  -2 -71   32.12    2.97
  -3   1  71   29.60    3.22
   3  -1 -71   31.80    3.08
   1  -3 -71   27.22    3.06
  -1   3  71   31.73    3.11
  -3   2 -71   31.79    2.86
   3  -2  71   28.56    3.09
   2  -3  68   72.09    5.58
  -2   3 -68   85.02    5.53
   1   2  68   76.31    5.66
  -1  -2 -68   72.30    5.57
  -3   1  68   72.41    5.63
   3  -1 -68   77.09    5.63
   1  -3 -68   77.67    5.66
  -1   3  68   74.70    5.70
  -3   2 -68   76.90    5.50
   3  -2  68   75.88    5.61
   2   1 -65   29.12    2.78
  -2  -1  65   24.48    2.84
   2  -3  65   23.37    2.78
  -2   3 -65   29.80    2.69
   1   2  65   28.44    2.89
  -1  -2 -65   30.77    2.79
  -3   1  65   22.25    2.80
   3  -1 -65   29.41    2.90
   1  -3 -65   29.08    2.92
  -1   3  65   25.98    2.84
  -3   2 -65   30.78    2.64
   3  -2  65   30.12    2.83
   2   1 -62   55.60    3.98
  -2  -1  62   41.59    3.99
   2  -3  62   46.82    3.97
  -2   3 -62   54.89    3.91
   1   2  62   51.91    4.05
  -1  -2 -62   51.39    3.96
  -3   1  62   46.39    4.03
   3  -1 -62   51.01    4.04
   1  -3 -62   49.79    4.05
  -1   3  62   51.92    4.06
  -3   2 -62   53.85    3.90
   3  -2  62   51.89    3.99
   2   1 -59   44.25    3.72
   2  -3  59   44.88    3.70
  -2   3 -59   52.58    3.67
   1   2  59   47.79    3.79
  -1  -2 -59   47.99    3.71
  -3   1  59   42.16    3.79
   3  -1 -59   48.89    3.77
   1  -3 -59   49.31    3.82
  -1   3  59   44.21    3.80
  -3   2 -59   50.23    3.66
   3  -2  59   39.24    3.65
   2   1 -56  146.51    9.40
   2  -3  56  131.16    9.38
  -2   3 -56  155.01    9.39
   1   2  56  119.14    9.39
  -1  -2 -56  138.75    9.40
   3  -1 -56  141.12    9.43
   1  -3 -56  145.11    9.45
  -1   3  56  135.54    9.43
  -3   2 -56  147.61    9.37
   3  -2  56  136.19    9.39
   2   1 -53   20.94    2.31
  -2  -1  53   21.29    2.45
  -2   3 -53   23.09    2.21
   1   2  53   19.37    2.39
  -1  -2 -53   22.37    2.32
  -3   1  53   23.10    2.46
   3  -1 -53   22.21    2.39
   1  -3 -53   25.38    2.41
  -1   3  53   19.19    2.37
  -3   2 -53   23.36    2.21
   3  -2  53   23.30    2.33
  -2  -1  50   23.91    2.39
  -2   3 -50   22.77    2.23
   1   2  50   20.79    2.36
  -1  -2 -50   28.15    2.34
  -3   1  50   21.22    2.40
   3  -1 -50   22.20    2.35
   1  -3 -50   29.63    2.41
  -1   3  50   23.14    2.47
  -3   2 -50   24.32    2.22
   3  -2  50   22.73    2.25
  -2  -1  47   28.25    2.62
   2  -3  47   30.75    2.56
  -2   3 -47   29.63    2.49
   1   2  47   26.36    2.62
  -1  -2 -47   28.48    2.55
  -3   1  47   30.24    2.67
   1  -3 -47   29.79    2.63
  -3   2 -47   32.27    2.47
   2   1 -44   10.36    1.60
  -2  -1  44    9.39    1.77
   2  -3  44    9.32    1.56
  -2   3 -44    9.56    1.49
  -1  -2 -44   11.26    1.61
  -3   1  44   11.24    1.73
   1  -3 -44    9.50    1.73
  -3   2 -44   10.08    1.54
   3  -2  44    8.81    1.65
   2   1 -41   34.05    2.57
  -2  -1  41   32.99    2.60
   2  -3  41   31.09    2.53
   1   2  41   27.51    2.57
  -1  -2 -41   30.83    2.53
  -3   1  41   30.57    2.63
   3  -1 -41   31.53    2.59
   1  -3 -41   31.39    2.63
  -1   3  41   30.29    2.62
  -3   2 -41   29.42    2.46
   3  -2  41   28.66    2.49
   2   1 -38    8.05    1.44
  -2  -1  38    5.75    1.52
   2  -3  38    6.53    1.43
   1   2  38    5.86    1.48
  -1  -2 -38    6.87    1.43
  -3   1  38    6.45    1.60
   3  -1 -38    5.08    1.51
   1  -3 -38    5.94    1.51
  -1   3  38    6.37    1.55
   3  -2  38    7.27    1.47
   2   1 -35  326.24   21.14
  -2  -1  35  332.64   21.15
   2  -3  35  331.62   21.14
  -2   3 -35  311.64   21.11
   1   2  35  308.48   21.13
  -3   1  35  356.30   21.20
   3  -1 -35  316.69   21.15
  -1   3  35  338.95   21.18
   3  -2  35  322.72   21.13
   2   1 -32  280.73   18.70
  -2  -1  32  291.10   18.72
   2  -3  32  295.20   18.70
  -2   3 -32  293.52   18.69
   1   2  32  283.23   18.70
  -3   1  32  292.22   18.74
   3  -1 -32  270.15   18.71
  -1   3  32  283.15   18.73
  -3   2 -32  297.43   18.68
   3  -2  32  294.90   18.70
   2   1 -29   16.06    1.78
  -2  -1  29   15.29    1.81
   2  -3  29   15.85    1.65
  -2   3 -29   17.48    1.62
   1   2  29   21.52    1.63
  -1  -2 -29   17.57    1.68
  -3   1  29   16.48    1.86
   3  -1 -29   16.63    1.75
   1  -3 -29   16.09    1.74
  -1   3  29   19.79    1.80
  -3   2 -29   17.19    1.60
   3  -2  29   16.70    1.61
   2   1 -26  193.52   12.51
  -2  -1  26  197.41   12.52
   2  -3  26  191.50   12.50
  -2   3 -26  205.18   12.50
  -1  -2 -26  183.25   12.48
  -3   1  26  190.05   12.54
   3  -1 -26  179.88   12.52
   1  -3 -26  188.21   12.52
  -1   3  26  197.08   12.55
  -3   2 -26  195.84   12.48
   3  -2  26  191.51   12.49
   2   1 -23 1559.16   96.83
  -2  -1  23 1566.61   96.81
   2  -3  23 1459.04   96.82
  -2   3 -23 1478.31   96.77
  -1  -2 -23 1569.07   96.82
  -3   1  23 1557.68   96.92
   3  -1 -23 1461.18   96.82
   1  -3 -23 1491.67   96.82
  -1   3  23 1517.41   97.01
  -3   2 -23 1482.07   96.77
   3  -2  23 1467.26   96.82
   2   1 -20  421.63   27.59
  -2  -1  20  425.70   27.58
   2  -3  20  434.26   27.59
  -2   3 -20  426.20   27.56
   1   2  20  427.93   27.57
  -1  -2 -20  420.61   27.56
  -3   1  20  445.54   27.65
   3  -1 -20  438.44   27.61
   1  -3 -20  427.80   27.61
  -1   3  20  428.13   27.70
  -3   2 -20  418.67   27.55
   3  -2  20  432.56   27.58
   2   1 -17  152.81    9.70
  -2  -1  17  157.04    9.70
   2  -3  17  148.79    9.68
  -2   3 -17  141.48    9.66
   1   2  17  153.63    9.68
  -1  -2 -17  148.44    9.67
  -3   1  17  152.75    9.74
   3  -1 -17  148.97    9.72
   1  -3 -17  147.83    9.72
  -3   2 -17  146.42    9.66
   3  -2  17  146.46    9.67
   2   1 -14  100.17    6.32
   2  -3  14   94.13    6.30
  -2   3 -14   90.57    6.29
   1   2  14  104.80    6.31
  -1  -2 -14   99.63    6.30
  -3   1  14   99.09    6.39
   3  -1 -14   98.38    6.36
   1  -3 -14   97.42    6.36
   1  -3 -14   94.96    6.35
  -3   2 -14   91.11    6.28
   3  -2  14   96.67    6.29
   2   1 -11  134.22    8.29
   2  -3  11  124.88    8.28
  -2   3 -11  114.00    8.26
   1   2  11  135.44    8.28
  -1  -2 -11  131.84    8.27
   3  -1 -11  128.97    8.36
  -1   3  11  127.51    8.32
  -3   2 -11  128.15    8.27
   3  -2  11  129.57    8.27
   2   1  -8 1933.79  123.97
  -2  -1   8 1873.23  123.96
   2  -3   8 1990.13  123.95
  -2   3  -8 1958.12  123.94
   1   2   8 1885.83  124.35
  -1  -2  -8 1889.86  123.97
  -1   3   8 1921.01  123.98
  -3   2  -8 1964.83  123.93
   2   1  -5  167.38   10.54
  -2  -1   5  169.36   10.54
   2  -3   5  164.93   10.55
  -2   3  -5  157.45   10.55
  -1  -2  -5  172.21   10.53
  -1   3   5  167.41   10.55
  -3   2  -5  145.66   10.54
  -2  -1   2   58.93    3.71
   2  -3   2   58.75    3.72
  -2   3  -2   58.88    3.73
  -1  -2  -2   57.91    3.68
  -1   3   2   58.24    3.72
  -3   2  -2   49.45    3.71
   2   1   1  780.97   45.64
   2  -3  -1  814.75   45.71
  -2   3   1  801.55   45.68
  -1  -2   1  812.99   45.62
  -3   1  -1  563.20   45.61
   3  -1   1  522.49   45.61
  -1   3  -1  786.58   45.67
  -3   2   1  802.01   45.67
  -2  -1  -4 1684.12   92.38
   2  -3  -4 1705.20   92.49
  -2   3   4 1652.15   92.46
   1   2  -4 1587.17   92.40
  -1  -2   4 1597.54   92.48
  -3   1  -4 1184.77   92.35
   3  -1   4 1093.74   92.34
  -1   3  -4 1549.20   92.43
  -3   2   4 1650.42   92.44
   3  -2  -4 1211.54   92.37
   2   1   7 1283.88   74.16
  -2  -1  -7 1272.50   74.13
   2  -3  -7 1333.27   74.14
  -2   3   7 1311.71   74.15
   1   2  -7 1244.12   74.15
  -1  -2   7 1239.05   74.13
  -3   1  -7  938.67   74.03
   3  -1   7  873.82   74.02
  -1   3  -7 1258.95   74.10
  -3   2   7 1278.99   74.15
   3  -2  -7 1325.61   74.16
   2   1  10  108.61    7.21
  -2  -1 -10  113.31    7.21
   2  -3 -10  115.49    7.26
  -2   3  10  107.45    7.26
   1   2 -10  108.59    7.22
   1  -3  10  113.80    7.23
  -1   3 -10  114.70    7.22
  -3   2  10  111.17    7.28
   3  -2 -10  110.80    7.27
   2   1  13  617.79   39.55
  -2  -1 -13  637.07   39.58
   2  -3 -13  619.69   39.62
  -2   3  13  589.02   39.69
   1   2 -13  596.79   39.57
   1  -3  13  624.39   39.56
  -1   3 -13  611.69   39.55
  -3   2  13  614.63   39.97
   3  -2 -13  622.19   39.67
   2   1  16  911.48   58.45
  -2  -1 -16  914.39   58.48
   2  -3 -16  900.86   58.96
   2  -3 -16  923.97   58.64
   1   2 -16  917.79   58.49
  -1  -2  16  901.83   58.47
   1  -3  16  937.56   58.48
  -1   3 -16  896.31   58.43
   3  -2 -16  872.13   58.66
   3  -2 -16  914.69   58.92
   2   1  19  416.13   26.56
  -2  -1 -19  411.87   26.56
   2  -3 -19  407.75   26.65
   2  -3 -19  406.77   26.87
   1   2 -19  433.11   26.59
  -1  -2  19  424.38   26.58
  -3   1 -19  404.28   26.54
   1  -3  19  389.61   26.56
  -1   3 -19  401.13   26.55
  -3   2  19  429.75   26.82
   3  -2 -19  429.92   26.65
   2   1  22  173.20   11.49
  -2  -1 -22  160.32   11.49
   2  -3 -22  175.87   11.57
  -2   3  22  179.79   11.63
   1   2 -22  179.89   11.53
  -1  -2  22  185.87   11.53
  -3   1 -22  185.24   11.51
   3  -1  22  176.90   11.50
   1  -3  22  179.13   11.52
  -1   3 -22  176.29   11.51
  -3   2  22  184.91   11.61
   3  -2 -22  177.99   11.57
  -2  -1 -25    5.84    1.04
   2  -3 -25    5.53    1.28
  -2   3  25    4.90    1.30
   1   2 -25    5.78    1.16
  -1  -2  25    6.12    1.18
  -3   1 -25    7.16    1.03
   3  -1  25    6.64    1.07
   1  -3  25    6.06    1.14
  -1   3 -25    7.52    1.06
  -3   2  25    6.57    1.31
   3  -2 -25    5.08    1.31
  -2  -1 -28  191.33   12.73
   2  -3 -28  192.09   12.79
  -2   3  28  192.64   12.81
   1   2 -28  205.33   12.76
  -1  -2  28  200.83   12.77
  -3   1 -28  195.74   12.72
   3  -1  28  196.39   12.74
   1  -3  28  192.47   12.75
  -1   3 -28  193.83   12.73
  -3   2  28  197.18   12.82
   3  -2 -28  196.26   12.78
   2   1  31  186.04   12.36
   2  -3 -31  182.20   12.40
  -2   3  31  199.04   12.45
   1   2 -31  184.95   12.38
  -1  -2  31  192.42   12.40
  -3   1 -31  193.02   12.36
   3  -1  31  186.51   12.37
   1  -3  31  193.04   12.39
  -1   3 -31  189.51   12.37
  -3   2  31  196.20   12.44
   3  -2 -31  185.02   12.41
   2   1  34   41.67    3.11
  -2   3  34   39.48    3.18
   1   2 -34   43.46    3.12
  -1  -2  34   42.58    3.15
   3  -1  34   43.01    3.09
   1  -3  34   43.80    3.13
  -1   3 -34   41.39    3.07
  -3   2  34   40.82    3.24
   3  -2 -34   36.63    3.17
   2   1  37  161.45   10.46
  -2  -1 -37  162.38   10.44
  -2   3  37  160.92   10.51
   1   2 -37  163.76   10.46
  -1  -2  37  167.28   10.48
  -3   1 -37  166.83   10.44
   3  -1  37  145.32   10.43
   1  -3  37  148.69   10.44
  -1   3 -37  158.23   10.43
  -3   2  37  159.41   10.51
   3  -2 -37  155.09   10.48
   2   1  40   72.94    5.12
  -2  -1 -40   69.07    5.06
   2  -3 -40   73.19    5.15
  -2   3  40   77.82    5.16
   1   2 -40   71.15    5.08
  -1  -2  40   71.44    5.11
  -3   1 -40   77.80    5.06
   3  -1  40   71.77    5.08
   1  -3  40   77.27    5.10
  -1   3 -40   76.10    5.06
  -3   2  40   71.82    5.15
  -2  -1 -43    3.16    1.30
   2  -3 -43    2.71    1.48
  -2   3  43    2.85    1.47
   1   2 -43    2.33    1.41
  -1  -2  43    2.74    1.42
  -3   1 -43    4.94    1.29
   1  -3  43    2.35    1.45
  -3   2  43    3.02    1.49
  -2  -1 -46    2.11    1.35
   2  -3 -46    1.66    1.50
  -1  -2  46    1.78    1.45
  -3   1 -46    3.13    1.29
   1  -3  46    2.97    1.44
  -3   2  46    2.54    1.61
   3  -2 -46    2.58    1.57
   2   1  49   21.00    2.39
  -2  -1 -49   29.31    2.36
   2  -3 -49   26.91    2.49
  -1  -2  49   27.71    2.47
  -3   1 -49   28.33    2.33
   3  -1  49   22.82    2.35
   1  -3  49   27.75    2.41
  -1   3 -49   26.56    2.33
  -3   2  49   23.18    2.48
   3  -2 -49   29.06    2.49
   2   1  52    8.91    1.79
  -2  -1 -52   12.03    1.77
   2  -3 -52   10.44    1.89
  -2   3  52    8.20    1.95
   1   2 -52    9.35    1.80
  -1  -2  52    7.72    1.93
  -3   1 -52   12.53    1.71
   3  -1  52   13.54    1.81
   1  -3  52    8.60    1.76
  -1   3 -52   10.12    1.70
   3  -2 -52    8.96    1.93
   2   1  55   91.39    6.85
  -2  -1 -55  102.71    6.84
   2  -3 -55  106.28    6.92
  -2   3  55   89.07    6.87
   1   2 -55  107.67    6.85
  -1  -2  55  102.19    6.89
  -3   1 -55  102.29    6.80
   3  -1  55   91.10    6.82
  -1   3 -55   97.73    6.79
   3  -2 -55   99.46    6.91
   2   1  58  182.28   12.04
  -2  -1 -58  183.94   12.00
   2  -3 -58  190.26   12.08
  -2   3  58  166.29   12.04
   1   2 -58  189.26   12.02
  -3   1 -58  185.74   11.97
   3  -1  58  159.46   11.98
   1  -3  58  180.36   12.04
  -1   3 -58  184.96   11.99
  -3   2  58  173.61   12.06
   3  -2 -58  191.51   12.07
   2   1  61   15.20    2.15
  -2  -1 -61   19.26    2.13
   2  -3 -61   16.11    2.33
  -2   3  61   12.77    2.18
   1   2 -61   15.25    2.08
  -1  -2  61   13.77    2.16
  -3   1 -61   16.16    2.03
   3  -1  61   15.01    2.15
   1  -3  61   14.85    2.22
  -1   3 -61   16.11    2.00
  -3   2  61   14.42    2.24
   3  -2 -61   14.40    2.18
   2   1  64    4.14    1.93
  -2  -1 -64    7.59    1.81
   2  -3 -64    4.65    2.06
  -2   3  64    6.55    1.95
   1   2 -64    4.89    1.86
  -1  -2  64    3.99    1.96
  -3   1 -64    4.55    1.69
   3  -1  64    3.45    2.03
   1  -3  64    5.93    1.90
  -1   3 -64    4.04    1.70
  -3   2  64    5.44    1.96
   3  -2 -64    6.54    1.94
   2   1  67   48.36    3.76
  -2  -1 -67   39.43    3.52
   2  -3 -67   42.89    3.68
  -2   3  67   44.23    3.69
  -1  -2  67   43.05    3.68
  -3   1 -67   40.81    3.50
   3  -1  67   39.00    3.63
   1  -3  67   38.88    3.63
  -1   3 -67   45.69    3.55
  -3   2  67   43.37    3.68
   3  -2 -67   45.03    3.68
   2   1  70   15.17    2.38
  -2  -1 -70   14.83    2.26
   2  -3 -70   13.41    2.47
  -2   3  70   13.64    2.37
  -3   1 -70   13.38    2.17
   3  -1  70   15.48    2.46
   1  -3  70   13.20    2.37
  -1   3 -70   17.02    2.17
  -3   2  70   17.14    2.39
   3  -2 -70   18.47    2.40
   2   1  73    2.47    2.08
   2  -3 -73   -0.34    2.06
  -2   3  73    0.27    2.08
   1   2 -73    2.05    1.96
  -3   1 -73    0.30    1.79
   3  -1  73    0.51    1.99
   1  -3  73    1.85    2.14
  -1   3 -73    0.96    1.90
  -3   2  73    1.73    2.19
   3  -2 -73    2.17    2.05
   2   1  76    1.05    2.29
   2  -3 -76    0.81    2.09
  -2   3  76    1.94    2.26
   1   2 -76    0.97    1.97
  -1  -2  76    2.21    2.21
   3  -1  76   -0.19    2.22
  -3   2  76    1.66    2.24
   3  -2 -76    1.65    2.21
   2   1  79   26.25    3.03
  -2  -1 -79   27.26    2.95
  -2   3  79   23.33    3.05
   1   2 -79   27.53    2.90
  -1  -2  79   27.54    3.16
  -3   1 -79   22.31    2.93
   3  -1  79   26.81    3.03
  -1   3 -79   29.36    2.82
  -3   2  79   24.60    3.15
  -2  -1 -82    5.92    2.15
   2  -3 -82    1.59    2.32
  -2   3  82    1.49    2.26
   1   2 -82    3.05    2.13
  -1  -2  82    1.13    2.35
  -3   1 -82    3.03    2.09
   3  -1  82    4.73    2.37
   1  -3  82    3.03    2.40
  -1   3 -82    2.47    2.08
  -2  -1 -85    3.03    2.40
   2  -3 -85    1.68    2.37
  -2   3  85    2.01    2.39
   1   2 -85    1.37    2.16
  -1  -2  85    5.18    2.48
  -3   1 -85    3.08    2.18
   1  -3  85    2.41    2.51
   2   1  88   -0.16    2.57
  -2  -1 -88    1.24    2.35
   2  -3 -88   -0.01    2.44
  -1  -2  88   -1.05    2.51
  -3   1 -88    0.27    2.20
   3  -1  88    3.69    2.63
   1  -3  88   -0.91    2.48
  -1   3 -88    0.94    2.13
  -3   2  88   -2.93    2.54
   3  -2 -88    1.89    2.56
   2   1  91   14.93    3.19
  -2  -1 -91    7.60    2.73
   2  -3 -91    8.26    2.90
  -2   3  91   13.53    3.00
   1   2 -91   13.36    2.75
  -1  -2  91   13.58    2.98
  -3   1 -91   11.90    2.57
   3  -1  91   11.17    3.01
   1  -3  91   14.38    2.97
  -1   3 -91   15.78    2.78
   3  -2 -91   15.53    2.85
   2   1  94   13.47    3.13
  -2  -1 -94   10.32    2.98
  -2   3  94    9.78    3.13
   1   2 -94   11.08    2.71
  -1  -2  94   11.00    3.16
  -3   1 -94   13.03    2.74
   3  -1  94   11.78    3.13
  -1   3 -94   10.97    2.63
   3  -2 -94    5.64    2.85
   2   1  97    6.07    3.21
  -2  -1 -97    4.55    2.77
   1   2 -97    7.49    2.66
  -3   1 -97    5.73    2.70
   3  -1  97    5.68    3.12
   1  -3  97   13.24    3.19
  -1   3 -97    9.78    2.60
  -3   2  97   13.57    3.08
   3  -2 -97   11.02    2.95
   2   1 100    0.52    3.11
  -2  -1-100    1.03    2.75
   2  -3-100    2.10    2.93
  -2   3 100   -1.30    2.99
   1   2-100    1.74    2.64
  -1  -2 100    2.85    3.06
  -3   1-100    2.28    2.61
   3  -1 100   -0.99    3.15
   1  -3 100    0.68    3.09
  -1   3-100    1.27    2.56
  -3   2 100   -2.49    3.05
   3  -2-100    1.78    2.88
   2   1 103    1.45    3.37
  -2  -1-103    3.68    3.01
   2  -3-103    2.43    3.09
  -2   3 103    6.34    3.35
   1   2-103    2.64    2.82
  -1  -2 103    1.03    3.16
  -3   1-103    5.29    2.79
   3  -1 103    4.77    3.45
   1  -3 103    5.59    3.47
  -1   3-103    3.10    2.83
  -3   2 103    6.12    3.20
   3  -2-103    4.86    3.10
   2   1 106    3.10    3.66
  -2  -1-106    4.14    3.08
   2  -3-106    2.19    3.11
  -2   3 106    3.31    3.41
   1   2-106    3.00    2.91
  -1  -2 106    2.61    3.36
   1  -3 106    4.70    3.47
  -1   3-106    0.84    2.80
  -3   2 106    1.58    3.26
   3  -2-106    1.87    3.08
   2   1 109   -0.75    3.78
   2  -3-109   -1.45    3.20
  -2   3 109   -0.20    3.33
   1   2-109    0.81    3.11
  -1  -2 109   -3.00    3.60
   1  -3 109   -0.62    3.60
  -1   3-109   -1.04    3.03
  -3   2 109    2.01    3.34
   3  -2-109   -0.73    3.33
  -2   3 112    3.60    3.61
   1   2-112    6.21    3.07
  -1  -2 112    6.28    3.73
   3  -1 112    4.37    3.72
   1  -3 112    4.79    3.73
  -1   3-112    8.75    3.09
  -3   2 112    4.38    3.48
   3  -2-112    5.46    3.44
   2  -3-115    0.00    3.33
  -2   3 115    6.44    3.62
   1   2-115    4.44    3.06
  -1  -2 115    2.87    3.86
  -3   1-115    1.52    3.07
   3  -1 115    3.65    3.81
   1  -3 115    1.94    3.84
  -1   3-115    2.46    3.06
  -3   2 115    3.22    3.65
   2   1 118    1.68    3.54
  -2  -1-118    0.27    3.35
   2  -3-118   -0.17    3.33
   1   2-118   -0.49    3.07
  -1  -2 118   -1.63    3.67
  -3   1-118    4.52    3.09
   1  -3 118    0.97    3.69
  -3   2 118    1.59    3.47
   2   1 121   -1.41    3.77
  -2  -1-121    5.50    3.33
   2  -3-121   -3.32    3.44
  -1  -2 121    3.67    3.73
  -3   1-121   -0.54    3.17
   3  -1 121    5.34    3.73
   1  -3 121    0.57    3.78
  -1   3-121   -0.42    2.99
   3  -2-121   -1.29    3.37
   2   1 124   -1.28    3.77
  -2  -1-124    2.29    3.25
   2  -3-124   -0.07    3.45
  -2   3 124    0.36    3.44
   1   2-124    1.51    3.05
  -1  -2 124   -0.94    4.20
  -3   1-124    0.48    3.18
   3  -1 124    3.03    3.74
  -1   3-124   -0.12    2.95
   3  -2-124    0.93    3.39
  -2  -2   0  996.30   70.22
   2  -4   0 1210.43   70.32
  -2   4   0 1201.68   70.35
   2  -4  -3   33.28    2.29
  -2   4   3   33.25    2.31
  -2  -2   3   32.92    2.23
   2  -4   3   35.90    2.29
  -2   4  -3   35.04    2.28
   2   2   6  252.30   15.54
  -2  -2  -6  208.15   15.49
   2  -4  -6  258.64   15.57
  -2   4   6  254.00   15.57
  -2  -2   6  240.07   15.53
   2  -4   6  269.04   15.55
  -2   4  -6  262.41   15.55
  -4   2   6  248.58   15.57
   2   2   9  183.82   11.01
  -2  -2  -9  170.47   11.00
   2  -4  -9  175.19   11.06
  -2   4   9  175.02   11.07
   2   2  -9  178.93   11.04
  -2  -2   9  175.02   11.03
   2  -4   9  177.18   11.04
  -2   4  -9  172.10   11.03
  -4   2   9  170.50   11.08
   4  -2  -9  127.66   11.03
   2   2  12    7.36    0.84
  -2  -2 -12    8.98    0.84
   2  -4 -12    7.01    1.07
  -2   4  12    5.81    1.06
   2   2 -12    7.68    0.90
  -2  -2  12    7.71    0.93
  -4   2 -12    9.39    0.77
   2  -4  12    9.50    0.94
  -2   4 -12    8.38    0.85
  -4   2  12    5.80    1.14
   4  -2 -12    7.30    1.08
   2   2  15  189.13   12.41
  -2  -2 -15  189.92   12.41
   2  -4 -15  205.62   12.48
  -2   4  15  200.01   12.51
   2   2 -15  191.12   12.44
  -4   2 -15  210.56   12.41
   4  -2  15  149.81   12.39
   2  -4  15  204.55   12.43
  -2   4 -15  204.21   12.42
   4  -2 -15  210.53   12.51
   2   2  18  687.13   42.94
  -2  -2 -18  680.96   42.94
   2  -4 -18  653.56   43.02
   2   2 -18  667.56   42.97
  -4   2 -18  671.41   42.92
   4  -2  18  674.05   42.93
   2  -4  18  663.26   42.94
  -2   4 -18  650.00   42.93
   4  -2 -18  640.95   43.11
   4  -2 -18  681.11   43.20
   2   2  21  430.83   28.53
  -2  -2 -21  451.26   28.54
   2  -4 -21  431.73   28.68
   2  -4 -21  446.36   28.67
   2   2 -21  453.54   28.57
  -2  -2  21  461.18   28.57
  -4   2 -21  439.39   28.52
   4  -2  21  447.71   28.54
   2  -4  21  437.15   28.55
  -2   4 -21  435.20   28.53
   4  -2 -21  442.03   28.63
   2   2  24  685.91   44.97
  -2  -2 -24  714.06   44.98
   2  -4 -24  686.51   45.09
   2  -4 -24  697.97   45.41
   2   2 -24  701.95   45.01
  -2  -2  24  686.00   45.00
  -4   2 -24  711.08   44.96
   4  -2  24  696.15   45.00
   2  -4  24  708.24   45.01
  -2   4 -24  694.00   44.96
  -4   2  24  714.10   45.30
   4  -2 -24  699.27   45.06
   2   2  27    2.68    1.12
  -2  -2 -27    3.52    1.09
   2  -4 -27    2.66    1.24
  -2   4  27    1.85    1.25
   2   2 -27    1.59    1.17
  -2  -2  27    2.11    1.23
  -4   2 -27    4.61    1.00
   4  -2  27    4.11    1.08
   2  -4  27    3.65    1.11
  -2   4 -27    4.15    1.05
  -4   2  27    2.55    1.33
   4  -2 -27    1.72    1.37
   2   2  30  338.37   22.85
  -2   4  30  353.69   23.02
   2   2 -30  355.34   22.89
  -2  -2  30  366.98   22.90
   4  -2  30  346.82   22.86
   2  -4  30  349.30   22.87
  -2   4 -30  357.21   22.86
  -4   2  30  367.79   22.98
   4  -2 -30  356.85   22.92
  -2   4  33  423.13   27.41
   2   2 -33  433.33   27.30
  -2  -2  33  452.23   27.32
   4  -2  33  412.90   27.27
   2  -4  33  409.06   27.28
  -2   4 -33  418.62   27.27
  -4   2  33  438.34   27.39
   4  -2 -33  399.69   27.31
  -2  -2 -36  240.57   15.38
   2  -4 -36  227.41   15.42
  -2   4  36  235.35   15.47
   2   2 -36  232.25   15.40
  -2  -2  36  245.18   15.42
  -4   2 -36  251.74   15.38
   4  -2  36  236.24   15.39
   2  -4  36  234.95   15.40
  -2   4 -36  236.63   15.38
  -4   2  36  237.66   15.47
   4  -2 -36  219.24   15.42
   2   2  39    8.65    1.42
  -2  -2 -39    8.39    1.38
   2  -4 -39    3.86    1.54
  -2   4  39    3.89    1.67
   2   2 -39    7.29    1.40
  -2  -2  39    7.44    1.51
  -4   2 -39    7.46    1.28
   4  -2  39    5.66    1.38
   2  -4  39    5.94    1.38
  -2   4 -39    5.32    1.30
  -4   2  39    3.16    1.62
   4  -2 -39    3.84    1.53
  -2  -2 -42   58.58    4.05
   2  -4 -42   51.83    4.10
   2   2 -42   55.23    4.06
  -2  -2  42   58.29    4.10
  -4   2 -42   57.03    4.00
   2  -4  42   54.40    4.06
  -4   2  42   62.36    4.18
   2   2  45   56.34    4.38
  -2  -2 -45   64.38    4.37
   2  -4 -45   53.10    4.41
   2   2 -45   60.84    4.37
  -2  -2  45   64.92    4.43
  -4   2 -45   64.97    4.32
   2  -4  45   61.52    4.37
  -2   4 -45   62.50    4.32
  -4   2  45   60.68    4.47
   2   2  48    6.96    1.68
  -2  -2 -48   13.42    1.64
   2  -4 -48    9.00    1.71
  -2   4  48    4.70    1.70
  -2  -2  48    9.75    1.72
  -4   2 -48    8.84    1.49
   4  -2  48    6.29    1.56
   2  -4  48    8.38    1.65
  -2   4 -48    8.38    1.55
  -4   2  48    7.70    1.78
   4  -2 -48    7.74    1.74
   2   2  51   13.35    1.96
  -2  -2 -51   16.79    1.85
   2  -4 -51   13.86    1.98
  -2   4  51   10.58    1.92
  -2  -2  51   18.24    1.95
  -4   2 -51   14.15    1.73
   4  -2  51   12.70    1.79
  -2   4 -51   10.76    1.70
  -4   2  51   11.54    2.05
   4  -2 -51   12.62    1.98
   2   2  54   12.08    2.03
  -2  -2 -54   14.97    1.90
   2  -4 -54   12.93    2.05
  -2   4  54   12.05    2.03
   2   2 -54   12.79    1.93
  -2  -2  54    9.98    1.96
  -4   2 -54   14.32    1.78
   4  -2  54   12.27    1.96
  -2   4 -54   13.96    1.85
   4  -2 -54   13.27    2.03
   2   2  57   72.47    5.09
  -2  -2 -57   73.55    5.02
   2  -4 -57   75.99    5.14
  -2   4  57   64.54    5.12
   2   2 -57   70.44    5.01
  -2  -2  57   69.71    5.08
  -4   2 -57   71.64    4.99
   4  -2  57   60.25    4.97
   2  -4  57   61.96    4.99
  -2   4 -57   70.47    4.98
   4  -2 -57   73.35    5.12
   2   2  60   26.66    2.77
  -2  -2 -60   28.24    2.64
   2  -4 -60   29.13    2.80
  -2   4  60   26.79    2.80
  -4   2 -60   27.50    2.62
   4  -2  60   27.69    2.76
   2  -4  60   23.71    2.64
  -2   4 -60   27.77    2.54
  -4   2  60   23.08    2.72
   4  -2 -60   26.96    2.83
   2   2  63   60.26    4.49
  -2  -2 -63   58.14    4.36
   2  -4 -63   59.04    4.50
  -2   4  63   56.93    4.55
  -4   2 -63   64.55    4.33
   4  -2  63   58.76    4.43
   2  -4  63   51.30    4.36
  -2   4 -63   57.87    4.29
  -4   2  63   52.74    4.45
   4  -2 -63   53.82    4.43
   2   2  66   35.33    3.39
  -2  -2 -66   40.21    3.33
   2  -4 -66   38.57    3.47
  -2   4  66   39.87    3.51
   2   2 -66   40.96    3.34
  -2  -2  66   37.19    3.37
  -4   2 -66   36.87    3.26
   4  -2  66   40.39    3.38
   2  -4  66   32.17    3.29
  -2   4 -66   40.32    3.26
  -4   2  66   38.12    3.40
   4  -2 -66   42.70    3.47
   2   2  69    3.01    2.01
  -2  -2 -69    2.53    1.89
   2  -4 -69    2.85    2.07
  -2   4  69    2.42    2.02
   2   2 -69    6.32    2.04
  -2  -2  69    5.54    2.00
  -4   2 -69    3.01    1.72
   4  -2  69    7.98    2.04
   2  -4  69    5.70    2.01
  -2   4 -69    3.97    1.82
  -4   2  69    4.22    2.07
   4  -2 -69    4.32    2.10
   2   2  72    8.37    2.17
   2  -4 -72    7.70    2.22
  -2   4  72    7.83    2.13
   2   2 -72    8.10    2.07
  -2  -2  72    5.29    2.19
  -4   2 -72    8.43    1.92
   4  -2  72    8.15    2.13
   2  -4  72    8.98    2.20
  -2   4 -72    8.62    1.98
   2   2  75   11.33    2.37
  -2   4  75    9.28    2.35
   2   2 -75    7.15    2.26
  -2  -2  75   10.02    2.36
   4  -2  75   11.98    2.44
   2   2  78    4.18    2.32
  -2  -2 -78    4.22    2.20
  -2   4  78    9.29    2.29
   2   2 -78    6.64    2.13
  -2  -2  78    6.28    2.31
  -4   2 -78    5.89    2.02
   4  -2  78    4.25    2.40
  -4   2  78    5.62    2.33
   4  -2 -78    7.80    2.37
  -2  -2 -81    4.81    2.26
   2  -4 -81    5.91    2.46
  -2   4  81    1.34    2.32
   2   2 -81    4.04    2.11
  -2  -2  81    4.71    2.48
  -4   2 -81    2.82    2.06
   4  -2  81    3.87    2.38
   2  -4  81    2.38    2.36
  -2   4 -81    5.29    2.08
  -4   2  81    2.67    2.28
   4  -2 -81    6.76    2.30
  -2  -2 -84    5.13    2.37
   2  -4 -84    6.87    2.61
   2   2 -84   11.42    2.36
  -2  -2  84    8.29    2.54
  -4   2 -84    9.53    2.25
   2  -4  84   13.33    2.70
  -4   2  84    9.60    2.58
   2   2  87    0.21    2.50
  -2  -2 -87    0.00    2.31
   2  -4 -87   -0.95    2.53
   2   2 -87    1.17    2.26
  -2  -2  87   -0.03    2.58
  -4   2 -87    1.52    2.16
   4  -2  87    1.37    2.63
   2  -4  87    1.16    2.46
  -2   4 -87    0.16    2.18
  -4   2  87   -0.53    2.53
   2   2  90    2.55    2.74
  -2  -2 -90    0.50    2.46
   2  -4 -90    1.94    2.78
  -2   4  90    2.98    2.72
  -2  -2  90    6.85    2.75
  -4   2 -90    1.37    2.22
   4  -2  90    0.71    2.72
   2  -4  90    4.43    2.68
  -2   4 -90    2.40    2.21
  -4   2  90    0.72    2.58
   4  -2 -90    0.51    2.58
   2   2  93    1.78    2.84
  -2  -2 -93    1.94    2.57
   2  -4 -93    2.96    2.97
  -2   4  93    1.62    2.77
   2   2 -93    1.51    2.50
  -2  -2  93    1.82    2.92
  -4   2 -93   -0.06    2.53
   4  -2  93    1.80    2.84
  -2   4 -93    1.26    2.38
   4  -2 -93    5.67    3.03
   2   2  96    1.18    3.14
  -2  -2 -96    3.20    2.71
   2  -4 -96    2.43    3.10
  -2   4  96    4.88    3.14
   2   2 -96    2.23    2.61
  -2  -2  96    3.51    2.92
  -4   2 -96    1.14    2.52
   4  -2  96    5.15    3.09
   2  -4  96    7.17    3.08
  -2   4 -96    3.98    2.43
   4  -2 -96    0.00    2.76
   2   2  99    2.65    3.13
  -2  -2 -99    2.32    2.81
   2  -4 -99    1.88    2.99
  -2   4  99    2.29    3.05
   2   2 -99    5.53    2.69
  -4   2 -99    2.20    2.60
   4  -2  99    3.59    3.19
   2  -4  99    7.43    3.10
  -2   4 -99    7.45    2.57
  -4   2  99    6.49    2.96
   4  -2 -99    3.91    2.92
   2   2 102    6.21    3.28
  -2  -2-102    7.00    3.06
   2   2-102   11.33    3.05
  -2  -2 102   13.65    3.32
  -4   2-102   10.19    2.99
   4  -2 102   10.03    3.65
   2  -4 102   11.03    3.43
  -2   4-102   13.42    2.76
  -4   2 102    7.86    3.32
   4  -2-102   11.22    3.13
   2   2 105   -2.35    3.33
   2  -4-105   -0.05    3.18
   2   2-105    1.50    2.89
  -2  -2 105    1.82    3.44
   2  -4 105    2.54    3.30
  -2   4-105    1.33    2.62
  -4   2 105    0.00    3.13
   4  -2-105    0.29    2.99
   2   2 108    8.08    3.63
   2  -4-108   10.18    3.39
  -2   4 108    3.74    3.57
   2   2-108    8.52    3.10
  -2  -2 108    5.62    3.51
   2  -4 108    7.03    3.62
  -2   4-108    8.85    2.86
  -4   2 108    9.86    3.53
   4  -2-108    6.39    3.29
   2   2 111   -0.36    3.61
  -2  -2-111   -0.54    3.15
  -2   4 111    0.88    3.35
   2   2-111   -1.01    3.31
  -2  -2 111   -2.25    3.59
   4  -2 111   -1.96    3.52
   2  -4 111    1.78    3.57
  -2   4-111   -1.57    3.08
  -4   2 111   -0.35    3.66
   4  -2-111    1.34    3.46
  -2  -2-114   -1.78    3.11
   2  -4-114   -2.45    3.39
  -2   4 114   -1.03    3.45
   2   2-114    1.68    3.00
  -2  -2 114    0.00    3.50
  -4   2-114   -0.79    2.82
   4  -2 114    1.07    3.72
   2  -4 114   -1.05    3.69
  -2   4-114   -2.53    2.93
  -4   2 114    1.40    3.49
   4  -2-114    0.77    3.26
   2   2 117   -1.42    3.78
  -2  -2-117   -0.52    3.27
   2  -4-117   -2.17    3.62
   2   2-117   -0.78    3.03
  -2  -2 117   -4.19    3.81
  -4   2-117   -1.86    2.95
   2  -4 117    2.02    3.89
  -4   2 117    0.98    3.57
   2  -4-120    6.36    3.65
  -2   4 120    4.34    3.60
  -2  -2 120    5.75    3.80
  -4   2-120    3.99    3.11
   4  -2 120    7.29    3.88
   2  -4 120    3.24    3.85
  -2   4-120    6.51    3.03
  -4   2 120    7.69    3.69
   4  -2-120    9.11    3.49
  -2  -2-123    0.80    3.38
   2  -4-123   -1.36    3.62
  -2   4 123    0.73    3.65
  -2  -2 123    1.27    3.86
  -4   2-123    4.27    3.12
   4  -2 123   -0.25    4.07
  -2   4-123   -2.19    2.94
   4  -2-123    0.81    3.46
   3   0-123   -0.25    3.20
  -3   0 123   -2.48    3.62
   3  -3 123   -3.30    3.76
  -3   3-123    0.12    2.98
   0   3 123    1.37    3.47
   0  -3-123   -0.39    3.70
  -3   0 120    1.67    3.60
  -3   3-120    0.35    2.94
   0   3 120   -3.60    3.45
   0  -3-120    1.53    3.37
   3   0-117    3.33    3.29
  -3   0 117    2.12    3.64
   3  -3 117    0.00    3.87
  -3   3-117    1.27    3.01
   0  -3-117    5.37    3.43
   3   0-114    1.06    3.22
  -3   0 114   -0.30    3.54
   3  -3 114    2.48    3.72
   0  -3-114   -2.17    3.27
   3   0-111    3.66    3.32
  -3   0 111   10.72    3.70
   3  -3 111   11.34    3.79
  -3   3-111    5.19    3.02
   3   0-108    2.44    3.16
  -3   0 108    2.74    3.48
   3  -3 108    1.93    3.54
  -3   3-108    4.02    2.97
   0   3 108    6.02    3.50
   3   0-105   -0.27    2.99
  -3   0 105    1.83    3.34
   3  -3 105    0.20    3.47
  -3   3-105    0.07    2.61
   0   3 105    2.14    3.36
   0  -3-105    1.56    3.09
   3   0-102    5.92    2.92
  -3   0 102    3.46    3.05
   3  -3 102    1.23    3.15
  -3   3-102    5.25    2.59
   0   3 102    1.11    3.16
   0  -3-102    0.28    2.94
   3   0 -99    2.29    2.77
  -3   0  99    1.17    3.11
   3  -3  99    3.64    3.13
  -3   3 -99    1.71    2.55
   0   3  99    2.49    3.17
   0  -3 -99    2.07    2.86
   3   0 -96   36.47    4.05
   3  -3  96   51.38    4.50
  -3   3 -96   40.32    3.92
   0   3  96   37.05    4.30
   0  -3 -96   35.75    4.13
   3   0 -93    0.00    2.54
  -3   0  93   -1.58    2.88
   0   3  93    2.06    2.87
   0  -3 -93    0.68    2.68
  -3   0  90   76.37    5.47
   0   3  90   57.95    5.44
   0  -3 -90   58.18    5.29
  -3   0  87   -2.53    2.61
  -3   3 -87   -0.99    2.23
   0   3  87   -4.57    2.80
   0  -3 -87   -3.76    2.53
   3   0 -84    6.33    2.29
  -3   0  84    6.08    2.42
   3  -3  84    5.59    2.42
  -3   3 -84    6.52    2.07
   0  -3 -84    3.66    2.35
   3   0 -81    0.34    2.19
  -3   0  81   -0.77    2.42
   3  -3  81   -0.34    2.33
   0   3  81    0.10    2.26
   0  -3 -81    0.39    2.23
   3   0 -78    8.49    2.24
  -3   0  78    8.73    2.39
   3  -3  78    6.42    2.30
   0   3  78    9.30    2.39
   0  -3 -78    8.13    2.31
   3   0 -75   -1.05    2.02
  -3   0  75   -2.12    2.20
   3  -3  75   -1.18    2.18
  -3   3 -75    0.02    1.82
   0   3  75   -1.34    2.19
   3   0 -72   77.83    5.82
  -3   0  72   88.38    5.93
   3  -3  72   75.63    5.83
  -3   3 -72   76.16    5.66
   0   3  72   79.45    5.88
   0  -3 -72   74.02    5.81
   3  -3  69    0.34    2.09
  -3   3 -69    0.68    1.72
   0   3  69   -1.13    2.23
   0  -3 -69    1.24    1.98
  -3   0  66    2.62    1.86
   3  -3  66    4.04    1.91
  -3   3 -66    2.43    1.65
   0   3  66    5.24    2.03
   0  -3 -66    5.43    1.90
   3   0 -63    0.68    1.74
  -3   0  63    1.45    1.99
   3  -3  63    1.76    1.69
  -3   3 -63   -0.15    1.56
   0   3  63    1.00    1.98
   0  -3 -63    1.20    1.78
   3   0 -60    1.64    1.74
   3  -3  60    1.15    1.66
  -3   3 -60    1.37    1.61
   0   3  60    0.88    1.77
   0  -3 -60    1.08    1.73
   3   0 -57   -0.81    1.66
   3  -3  57    0.34    1.59
  -3   3 -57    0.53    1.48
   0   3  57   -0.04    1.73
   0  -3 -57   -1.27    1.72
   3   0 -54   10.71    1.90
  -3   0  54   11.35    1.98
   3  -3  54   13.71    1.88
  -3   3 -54   17.81    1.81
   0   3  54   10.05    1.99
   0  -3 -54   15.24    1.97
   3   0 -51    1.29    1.58
  -3   0  51   -0.05    1.62
  -3   3 -51    0.94    1.39
   0   3  51   -0.24    1.61
   0  -3 -51    1.05    1.59
  -3   0  48  182.84   12.45
  -3   3 -48  192.40   12.39
   0   3  48  185.53   12.45
   0  -3 -48  192.00   12.44
   3   0 -45    2.56    1.56
  -3   0  45    0.46    1.55
   3  -3  45    0.15    1.47
  -3   3 -45    2.75    1.34
   0  -3 -45    0.18    1.44
   3   0 -42   25.56    2.37
  -3   0  42   26.05    2.42
   3  -3  42   28.01    2.33
  -3   3 -42   28.47    2.29
   0  -3 -42   26.50    2.38
   3   0 -39    0.90    1.38
  -3   0  39    0.66    1.44
   3  -3  39   -0.07    1.28
   0   3  39    0.30    1.40
   0  -3 -39    0.77    1.34
   3   0 -36   87.23    5.95
  -3   0  36   87.73    5.97
   3  -3  36   86.99    5.91
   0   3  36   85.28    5.95
   0  -3 -36   89.94    5.94
   3   0 -33    2.45    1.43
  -3   0  33    4.02    1.37
   3  -3  33    3.49    1.21
  -3   3 -33    3.66    1.18
   0   3  33    2.96    1.35
   3   0 -30    3.80    1.27
  -3   0  30    4.22    1.41
   3  -3  30    6.30    1.17
  -3   3 -30    5.53    1.07
   0   3  30    3.46    1.28
   3   0 -27    1.75    1.17
  -3   0  27    1.80    1.20
   3  -3  27    0.76    1.02
  -3   3 -27    1.77    0.97
   0   3  27    3.34    1.04
   0  -3 -27    2.12    1.10
   3   0 -24  116.02    7.97
  -3   0  24  127.24    7.99
   3  -3  24  121.23    7.95
  -3   3 -24  126.77    7.93
   0  -3 -24  114.13    7.95
   3   0 -21    0.24    1.00
  -3   0  21   -0.30    1.06
   3  -3  21    0.03    0.86
  -3   3 -21   -0.50    0.86
   0  -3 -21    0.19    0.92
   3   0 -18  161.39   10.06
  -3   0  18  165.21   10.06
   3  -3  18  165.82   10.03
  -3   3 -18  165.30   10.02
   0   3  18  161.26   10.06
   0  -3 -18  118.46   10.00
   3   0 -15    0.55    0.86
  -3   0  15    0.83    0.88
   3  -3  15    0.79    0.69
  -3   3 -15    0.48    0.68
   0   3  15    2.54    0.79
   0  -3 -15    2.29    0.81
   3   0 -12  506.84   32.64
   3  -3  12  502.43   32.60
  -3   3 -12  511.70   32.60
   0  -3 -12  509.75   32.77
   3   0  -9    0.68    0.63
   3  -3   9    0.94    0.53
  -3   3  -9    1.46    0.51
   0   3   9    0.31    0.59
   0  -3  -9    0.72    0.56
   3   0  -6 1874.98  120.88
   3  -3   6 1872.79  120.67
  -3   3  -6 1884.19  120.72
   0   3   6 1884.20  120.67
   0  -3  -6 1885.43  120.64
   3   0  -3    1.33    0.43
  -3   0   3    1.77    0.47
   3  -3   3    1.60    0.47
  -3   3  -3    0.89    0.46
   0   3   3    1.32    0.40
   0  -3  -3    1.85    0.37
   3   0   0  105.27    6.97
  -3   0   0  107.10    6.97
   3  -3   0  113.63    7.01
  -3   3   0  114.66    7.01
   0   3   0  105.41    6.97
   0  -3   0  108.73    6.97
   3   0   3    1.19    0.27
  -3   0  -3    1.04    0.29
   3  -3  -3    0.84    0.49
  -3   3   3    0.52    0.49
   0   3  -3    0.83    0.32
   0  -3   3    1.11    0.34
   3   0   6  308.07   19.79
  -3   0  -6  312.57   19.79
   3  -3  -6  314.98   19.84
  -3   3   6  309.73   19.84
   0   3  -6  299.92   19.80
   0  -3   6  306.23   19.81
   3   0   9    7.86    0.69
  -3   0  -9    8.51    0.67
   3  -3  -9    6.00    0.94
  -3   3   9    6.22    0.93
   0   3  -9    7.92    0.73
   3   0  12  344.13   22.04
  -3   0 -12  351.20   22.02
   3  -3 -12  336.66   22.08
  -3   3  12  334.29   22.10
   0   3 -12  339.44   22.03
   3   0  15    0.43    0.66
  -3   0 -15   -0.22    0.62
   3  -3 -15    1.02    1.02
  -3   3  15    0.50    1.07
   0   3 -15    0.17    0.71
   0  -3  15   -0.07    0.75
   3   0  18  291.06   19.14
  -3   0 -18  302.94   19.14
   3  -3 -18  297.33   19.35
   3  -3 -18  302.69   19.24
   0   3 -18  296.48   19.16
   0  -3  18  293.29   19.15
   3   0  21    3.27    0.78
  -3   0 -21    0.04    0.79
   3  -3 -21    0.72    1.16
   3  -3 -21    0.37    1.21
   0   3 -21    0.37    0.91
   0  -3  21   -0.07    0.95
  -3   0 -24  473.03   30.21
   3  -3 -24  460.18   30.29
  -3   3  24  471.23   30.54
   0   3 -24  469.83   30.22
   0  -3  24  469.50   30.24
  -3   0 -27   13.37    1.31
   3  -3 -27   10.38    1.56
  -3   3  27   10.08    1.52
   0   3 -27   13.26    1.39
   0  -3  27   13.96    1.42
   3   0  30   72.57    4.80
   3  -3 -30   73.38    4.96
  -3   3  30   78.70    4.96
   0   3 -30   70.09    4.83
   0  -3  30   64.01    4.83
   3   0  33    3.27    1.27
   3  -3 -33    3.65    1.52
  -3   3  33    2.58    1.48
   0   3 -33    4.36    1.26
   0  -3  33    2.55    1.31
   3   0  36  428.27   27.22
  -3   0 -36  433.55   27.21
  -3   3  36  429.47   27.32
   0   3 -36  398.29   27.20
   0  -3  36  419.49   27.23
   3   0  39    2.76    1.34
  -3   0 -39    4.68    1.28
  -3   3  39    3.16    1.61
   0   3 -39    3.91    1.33
   0  -3  39    3.92    1.39
  -3   0 -42  311.08   19.63
   3  -3 -42  295.87   19.67
  -3   3  42  310.57   19.72
   0   3 -42  294.63   19.62
   0  -3  42  299.67   19.64
  -3   0 -45    1.84    1.32
   3  -3 -45    1.13    1.51
  -3   3  45    1.57    1.65
   0  -3  45    1.44    1.42
   3   0  48  140.56   10.01
  -3   0 -48  158.70   10.00
   3  -3 -48  146.47   10.05
   0  -3  48  157.11   10.04
   3   0  51   -0.11    1.51
  -3   0 -51    0.21    1.40
   3  -3 -51    0.58    1.59
   0   3 -51   -0.43    1.41
   0  -3  51    0.45    1.54
   3   0  54    6.16    1.69
  -3   0 -54    6.33    1.60
   3  -3 -54    6.02    1.76
  -3   3  54    3.71    1.82
   0   3 -54    5.03    1.52
   0  -3  54    4.38    1.69
   3   0  57   -0.06    1.77
  -3   0 -57   -0.17    1.55
   3  -3 -57    0.39    1.75
  -3   3  57   -0.90    1.88
   0   3 -57   -0.68    1.56
   3   0  60   55.59    4.35
  -3   0 -60   60.58    4.28
   3  -3 -60   61.22    4.44
  -3   3  60   51.92    4.38
   0   3 -60   56.96    4.27
   3   0  63    2.97    1.89
  -3   0 -63    2.67    1.69
   3  -3 -63    4.64    2.00
  -3   3  63    3.28    1.94
   0   3 -63    4.01    1.75
   0  -3  63    3.20    1.88
   3   0  66    3.46    1.95
  -3   0 -66    3.70    1.71
   3  -3 -66    3.22    1.92
  -3   3  66    1.81    2.04
   0   3 -66    3.78    1.73
   0  -3  66    1.87    1.87
   3   0  69    3.15    1.99
  -3   0 -69    2.94    1.81
   3  -3 -69    2.66    2.06
  -3   3  69    2.30    2.08
   3   0  72    4.85    2.14
  -3   0 -72    3.73    1.91
   3  -3 -72    3.90    2.09
  -3   3  72    4.05    2.10
   0   3 -72    4.16    1.94
   3   0  75    1.65    2.10
   3  -3 -75    1.98    2.22
  -3   3  75   -0.18    2.14
   0   3 -75   -0.27    1.96
   0  -3  75    2.31    2.13
   3   0  78    1.21    2.23
  -3   0 -78    1.31    1.98
   3  -3 -78   -0.59    2.20
  -3   3  78   -0.40    2.13
   0   3 -78   -0.12    1.99
   0  -3  78    0.75    2.25
   3   0  81    1.23    2.38
  -3   0 -81    0.14    2.01
  -3   3  81    0.38    2.22
   0   3 -81   -0.42    1.96
   0  -3  81    1.63    2.25
  -3   0 -84    1.66    2.19
   3  -3 -84    2.85    2.41
  -3   3  84    3.96    2.29
   0   3 -84    3.63    2.05
   0  -3  84    0.68    2.29
   3   0  87   -1.50    2.62
  -3   0 -87   -0.20    2.33
   0  -3  87    1.74    2.44
   3   0  90    2.87    2.68
  -3   0 -90   -1.03    2.34
   3  -3 -90   -1.52    2.52
   0   3 -90    0.12    2.26
   0  -3  90    0.52    2.78
   3   0  93   -0.84    2.82
  -3   0 -93    3.59    2.40
   3  -3 -93    0.63    2.68
  -3   3  93   -0.99    2.72
   0   3 -93    1.56    2.31
   0  -3  93   -0.82    2.75
   3   0  96    3.28    3.23
  -3   0 -96    2.21    2.51
   3  -3 -96   -1.79    2.78
  -3   3  96    1.52    2.93
   0   3 -96    0.03    2.40
   3   0  99   -1.55    3.41
  -3   0 -99    0.02    2.67
   3  -3 -99   -0.89    3.01
  -3   3  99   -1.08    3.11
   0   3 -99   -0.25    2.64
   0  -3  99   -1.24    3.07
   3   0 102   23.21    3.85
  -3   0-102   20.65    3.49
   3  -3-102   24.17    3.64
  -3   3 102   21.82    3.68
   0   3-102   24.18    3.29
   0  -3 102   24.12    3.82
   3   0 105   -3.34    3.47
  -3   0-105   -3.37    2.95
   3  -3-105    0.11    3.38
  -3   3 105   -0.97    3.37
   0   3-105   -0.73    2.89
   0  -3 105   -1.87    3.43
   3   0 108   43.01    5.48
   3  -3-108   57.27    5.38
   0   3-108   51.52    5.03
   0  -3 108   65.33    5.82
   3   0 111    3.06    3.83
   3  -3-111   -2.27    3.36
  -3   3 111    0.37    3.60
   0   3-111    4.63    3.12
   0  -3 111    2.72    4.11
  -3   3 114    8.76    3.71
   0   3-114   10.28    3.29
   0  -3 114   14.28    4.03
  -3   0-117   -0.26    3.30
   3  -3-117   -3.02    3.36
  -3   3 117    4.15    3.74
   0   3-117    2.06    2.99
   0  -3 117   -3.53    3.81
   3   0 120    3.90    3.73
  -3   0-120    8.37    3.36
   3  -3-120    5.24    3.59
   0  -3 120    7.20    4.07
   3   0 123    3.73    3.82
  -3   0-123    0.20    3.13
   3  -3-123    0.00    3.66
  -3   3 123    0.01    3.58
   0   3-123    1.58    3.05
   0  -3 123    0.53    3.98
   3   1-124   -0.35    3.15
  -3  -1 124    1.58    3.62
   3  -4 124    0.24    3.78
  -3   4-124    0.34    2.96
   1   3 124    0.72    3.59
  -1  -3-124    1.72    3.37
  -4   1 124    2.22    3.79
   4  -1-124    2.98    3.38
   1  -4-124   -0.89    3.61
  -1   4 124    1.00    3.62
  -4   3-124    1.40    3.10
   4  -3 124    0.45    3.78
  -3  -1 121    3.83    3.59
  -3   4-121   -0.24    2.90
  -4   1 121    3.59    3.54
   1  -4-121    6.72    3.88
  -1   4 121    2.80    3.54
  -4   3-121    1.04    2.95
   4  -3 121    3.96    3.78
   3   1-118    3.08    3.28
  -3  -1 118   -0.75    3.55
   3  -4 118    1.16    3.72
  -3   4-118   -0.29    2.87
  -4   1 118   -0.23    3.56
   1  -4-118    0.06    3.48
  -1   4 118    1.69    3.38
  -4   3-118    0.25    2.96
   3   1-115    9.92    3.25
  -3  -1 115    6.41    3.73
   3  -4 115   11.61    4.08
  -1  -3-115    5.23    3.51
  -4   1 115    4.86    3.55
   4  -1-115    5.92    3.39
   1  -4-115    5.68    3.49
  -4   3-115    3.45    2.97
   4  -3 115    4.64    3.87
   3   1-112    0.05    3.13
  -3  -1 112    0.00    3.58
   3  -4 112   -0.67    3.66
  -3   4-112   -0.43    2.88
  -1  -3-112   -1.51    3.41
  -4   1 112    3.36    3.66
   4  -1-112   -0.41    3.23
   4  -3 112    1.31    3.66
   3   1-109   11.33    3.25
  -3  -1 109    8.71    3.50
   3  -4 109    9.74    3.68
  -3   4-109   10.33    2.93
   1   3 109    7.52    3.57
  -4   1 109    9.62    3.54
   4  -1-109    9.19    3.41
  -1   4 109   11.17    3.57
   4  -3 109    9.48    3.72
   3   1-106    2.23    2.95
  -3  -1 106    1.93    3.37
   3  -4 106   -2.07    3.41
  -3   4-106    2.73    2.67
   1   3 106    2.70    3.33
  -4   1 106    3.21    3.24
   4  -1-106    0.83    3.14
   1  -4-106    0.64    3.18
  -1   4 106    1.13    3.37
  -4   3-106    3.53    2.70
   4  -3 106   -0.89    3.40
   3   1-103   -0.27    2.77
  -3  -1 103    0.83    3.22
   3  -4 103    0.78    3.08
  -3   4-103   -0.19    2.53
   1   3 103   -3.26    3.46
  -1  -3-103    0.06    3.22
  -4   1 103    0.52    3.09
   4  -1-103    0.10    2.85
   1  -4-103    0.16    3.12
  -1   4 103   -0.50    3.07
  -4   3-103   -0.53    2.54
   4  -3 103    2.42    3.43
   3   1-100    7.44    2.88
   3  -4 100   10.18    3.39
  -3   4-100    5.64    2.63
   1   3 100    3.37    3.21
  -1  -3-100    7.25    3.19
  -4   1 100    8.90    3.23
   4  -1-100    7.04    2.90
   1  -4-100    6.85    3.05
  -1   4 100    7.12    3.21
   3   1 -97    3.95    2.82
   3  -4  97   -1.03    3.23
  -3   4 -97   -0.43    2.59
   1   3  97    0.24    3.03
  -1  -3 -97    0.75    2.93
   4  -1 -97    0.15    2.70
   1  -4 -97    0.00    2.85
  -1   4  97    0.53    2.98
   4  -3  97    0.37    2.98
   3   1 -94   17.34    2.99
  -3  -1  94   22.73    3.26
   3  -4  94   22.33    3.44
  -3   4 -94   22.61    2.83
   1   3  94   15.99    3.40
  -1  -3 -94   14.52    3.24
  -4   1  94   15.84    3.26
   4  -1 -94   16.31    3.10
   1  -4 -94   15.10    3.22
  -1   4  94   14.32    3.30
  -4   3 -94   11.51    2.77
   4  -3  94   20.40    3.55
  -3  -1  91    3.53    2.86
  -3   4 -91    4.72    2.28
   1   3  91    2.16    2.95
  -1  -3 -91    2.77    2.83
  -4   1  91    0.63    2.63
   4  -1 -91    2.25    2.59
   1  -4 -91    2.30    2.76
  -1   4  91    3.87    2.79
  -4   3 -91    1.56    2.34
   4  -3  91    1.62    2.84
   3   1 -88    5.83    2.41
  -3  -1  88    2.22    2.68
  -3   4 -88    3.98    2.15
   1   3  88    2.10    2.61
  -1  -3 -88    3.04    2.43
  -4   1  88    3.86    2.72
   1  -4 -88    3.50    2.56
  -1   4  88    1.30    2.62
  -4   3 -88    3.49    2.33
   3   1 -85    4.67    2.35
  -3  -1  85    2.73    2.55
   1   3  85    2.16    2.53
  -1  -3 -85    1.40    2.30
  -4   1  85    4.74    2.58
   4  -1 -85    1.37    2.36
   1  -4 -85    2.52    2.43
  -4   3 -85    3.19    2.13
   3   1 -82    2.11    2.17
  -3  -1  82    4.21    2.37
   3  -4  82    5.95    2.37
  -1  -3 -82    3.29    2.41
  -4   1  82    3.32    2.31
   4  -1 -82    4.02    2.29
   1  -4 -82    1.84    2.60
  -4   3 -82    3.23    2.00
   4  -3  82    1.85    2.29
   3   1 -79    6.71    2.14
  -3  -1  79    4.68    2.33
   3  -4  79    2.87    2.26
  -3   4 -79    3.34    1.93
   1   3  79    4.42    2.39
  -1  -3 -79    5.02    2.24
  -4   1  79    1.35    2.30
   4  -1 -79    4.50    2.20
   1  -4 -79    3.99    2.33
  -1   4  79    6.63    2.27
   4  -3  79    3.63    2.24
   3   1 -76    3.81    2.05
  -3  -1  76    5.34    2.22
   3  -4  76    2.63    2.16
  -3   4 -76    3.41    1.80
   1   3  76    5.64    2.30
  -1  -3 -76    2.07    2.10
  -4   1  76    3.59    2.27
   4  -1 -76    6.05    2.16
  -1   4  76    1.34    2.17
   4  -3  76    1.71    2.13
   3   1 -73   47.52    3.78
  -3  -1  73   47.11    3.82
   3  -4  73   45.88    3.81
  -3   4 -73   43.21    3.59
   1   3  73   44.59    3.87
  -4   1  73   47.23    3.88
   4  -1 -73   36.79    3.75
  -1   4  73   39.63    3.83
  -4   3 -73   39.74    3.55
   4  -3  73   45.11    3.80
   3   1 -70    4.65    2.05
  -3  -1  70    2.56    2.07
   3  -4  70    3.43    1.97
  -3   4 -70    2.35    1.75
   1   3  70    2.25    2.05
  -1  -3 -70    4.30    1.97
   4  -1 -70    3.36    2.11
   1  -4 -70    6.26    2.15
  -1   4  70    4.48    2.10
  -4   3 -70    4.79    1.77
   4  -3  70    4.34    2.01
   3   1 -67    6.58    1.88
  -3  -1  67    5.70    2.03
   3  -4  67    2.85    1.91
  -3   4 -67    4.20    1.71
   1   3  67    1.02    1.93
  -1  -3 -67    5.60    1.99
   1  -4 -67    5.04    2.04
  -1   4  67    6.91    2.02
  -4   3 -67    4.07    1.68
   4  -3  67    4.61    1.96
   3   1 -64    1.89    1.78
   3  -4  64    1.06    1.77
  -3   4 -64    1.99    1.59
   1   3  64   -0.42    1.86
  -1  -3 -64   -0.11    1.79
  -4   1  64    1.44    1.93
   1  -4 -64    1.61    1.90
  -1   4  64    1.38    1.92
  -4   3 -64    1.42    1.60
   4  -3  64    3.27    1.75
   3  -4  61    1.24    1.70
  -3   4 -61    3.27    1.57
   1   3  61    3.56    1.94
  -1  -3 -61    2.31    1.75
  -4   1  61    1.25    1.95
   4  -1 -61    2.18    1.85
   1  -4 -61    2.69    1.84
  -1   4  61    2.76    1.79
  -4   3 -61    1.96    1.49
   4  -3  61    3.52    1.71
  -3  -1  58    0.81    1.83
   3  -4  58    1.28    1.64
  -3   4 -58    4.10    1.62
   1   3  58    3.80    1.82
  -1  -3 -58    2.55    1.77
   4  -1 -58    2.00    1.84
   1  -4 -58    4.64    1.91
  -1   4  58    3.44    1.80
  -4   3 -58    3.32    1.50
   4  -3  58    2.48    1.66
   3   1 -55  101.75    6.99
  -3  -1  55   97.20    7.01
   3  -4  55   95.94    6.94
  -3   4 -55  112.27    6.93
   1   3  55   96.75    7.01
  -1  -3 -55  107.08    6.99
  -4   1  55   97.24    7.03
   4  -1 -55   97.79    7.00
   1  -4 -55  117.55    7.10
  -1   4  55   91.20    7.00
  -4   3 -55  109.17    6.92
   4  -3  55   91.48    6.93
  -3  -1  52   66.59    5.22
  -3   4 -52   74.79    5.13
   1   3  52   66.86    5.19
  -1  -3 -52   78.21    5.21
  -4   1  52   75.98    5.27
   4  -1 -52   74.91    5.27
   1  -4 -52   80.03    5.26
  -1   4  52   66.40    5.21
  -4   3 -52   77.07    5.10
   4  -3  52   67.38    5.15
  -3  -1  49   20.07    2.26
  -3   4 -49   22.93    2.05
   1   3  49   17.10    2.23
  -1  -3 -49   23.77    2.21
  -4   1  49   20.48    2.34
   1  -4 -49   24.05    2.25
  -1   4  49   20.49    2.34
  -4   3 -49   21.79    2.05
   4  -3  49   17.75    2.11
   3   1 -46   17.04    1.96
  -3  -1  46   15.58    2.05
   3  -4  46   16.29    1.92
  -3   4 -46   20.05    1.85
   1   3  46   13.94    2.05
  -1  -3 -46   16.90    1.97
  -4   1  46   16.66    2.02
   1  -4 -46   19.33    2.04
  -1   4  46   16.22    2.01
  -4   3 -46   18.23    1.81
   3   1 -43    8.60    1.61
  -3  -1  43    8.06    1.67
   3  -4  43   10.01    1.55
  -3   4 -43   11.98    1.52
  -1  -3 -43    7.33    1.56
  -4   1  43    7.41    1.70
   4  -1 -43    6.92    1.65
   1  -4 -43    9.13    1.65
  -4   3 -43   12.00    1.52
   3   1 -40  178.66   12.01
  -3  -1  40  184.67   12.03
   3  -4  40  183.01   12.00
  -1  -3 -40  172.54   11.99
  -4   1  40  198.51   12.09
   4  -1 -40  173.40   12.03
   1  -4 -40  181.52   12.02
  -4   3 -40  194.78   11.97
   4  -3  40  179.17   11.99
   3   1 -37   41.54    3.12
  -3  -1  37   40.23    3.15
   3  -4  37   39.53    3.05
   1   3  37   45.83    3.08
  -1  -3 -37   42.87    3.09
  -4   1  37   41.71    3.21
   4  -1 -37   35.77    3.15
   1  -4 -37   36.91    3.10
  -1   4  37   38.20    3.14
  -4   3 -37   43.46    3.01
   4  -3  37   39.91    3.08
   3   1 -34   41.35    3.22
  -3  -1  34   46.17    3.21
   3  -4  34   40.27    3.13
  -3   4 -34   40.00    3.08
  -1  -3 -34   46.05    3.17
  -4   1  34   47.44    3.26
   4  -1 -34   40.31    3.21
   1  -4 -34   40.17    3.18
  -1   4  34   44.41    3.24
   4  -3  34   42.36    3.13
   3   1 -31    6.27    1.37
  -3  -1  31    6.15    1.39
   3  -4  31    3.76    1.21
  -3   4 -31    6.07    1.20
  -4   1  31    4.77    1.43
   4  -1 -31    4.55    1.36
  -1   4  31    6.42    1.41
   4  -3  31    4.72    1.29
   3   1 -28  332.86   21.24
  -3  -1  28  343.55   21.25
   3  -4  28  315.01   21.22
  -3   4 -28  320.80   21.19
   1   3  28  354.36   21.24
  -4   1  28  343.52   21.29
   4  -1 -28  323.39   21.25
  -1   4  28  320.33   21.31
  -4   3 -28  315.88   21.18
   4  -3  28  321.51   21.21
   3   1 -25  277.65   18.58
  -3  -1  25  283.70   18.58
   3  -4  25  294.60   18.57
  -3   4 -25  291.20   18.55
   1   3  25  287.28   18.57
  -1  -3 -25  281.37   18.55
  -4   1  25  305.16   18.65
   4  -1 -25  293.96   18.61
   1  -4 -25  273.57   18.59
  -1   4  25  293.67   18.72
  -4   3 -25  280.24   18.54
   4  -3  25  289.85   18.56
   3   1 -22  425.87   25.46
  -3  -1  22  423.01   25.46
   3  -4  22  373.26   25.41
  -3   4 -22  373.27   25.40
   1   3  22  405.78   25.44
  -1  -3 -22  400.66   25.42
  -4   1  22  410.12   25.53
   4  -1 -22  385.01   25.46
   1  -4 -22  392.36   25.48
   1  -4 -22  381.75   25.69
  -4   3 -22  383.15   25.39
   4  -3  22  392.45   25.41
   3   1 -19  524.41   33.49
  -3  -1  19  534.89   33.50
   3  -4  19  522.72   33.47
  -3   4 -19  513.96   33.45
   1   3  19  531.85   33.51
  -1  -3 -19  516.58   33.47
  -4   1  19  531.38   33.68
   4  -1 -19  520.95   33.53
   1  -4 -19  484.83   33.57
   1  -4 -19  511.18   33.59
  -4   3 -19  518.79   33.45
   4  -3  19  527.26   33.47
   3   1 -16 1029.44   67.07
   3  -4  16 1038.46   67.06
  -3   4 -16 1040.36   67.04
   1   3  16 1056.40   67.20
  -1  -3 -16 1018.63   67.07
   4  -1 -16 1062.97   67.22
   1  -4 -16 1048.01   67.16
  -4   3 -16 1047.54   67.04
   4  -3  16 1070.17   67.06
   3   1 -13   12.99    1.28
   3  -4  13   12.88    1.20
  -3   4 -13   13.81    1.19
   1   3  13   14.54    1.22
  -1  -3 -13   15.23    1.23
   4  -1 -13   15.52    1.37
  -1   4  13   15.11    1.35
  -4   3 -13   12.58    1.15
   4  -3  13   13.50    1.21
   3   1 -10   65.87    4.43
  -3  -1  10   71.96    4.44
   3  -4  10   67.26    4.43
  -3   4 -10   65.14    4.42
  -1  -3 -10   70.90    4.42
  -1  -3 -10   69.82    4.42
  -1   4  10   68.29    4.46
  -4   3 -10   62.33    4.40
   4  -3  10   64.33    4.42
   3   1  -7    5.07    0.86
  -3  -1   7    6.20    0.87
   3  -4   7   11.01    0.86
  -3   4  -7   10.34    0.86
  -1  -3  -7    6.86    0.80
  -4   1   7   10.67    0.95
   4  -1  -7   11.43    0.94
  -1   4   7    8.31    0.95
  -4   3  -7   11.24    0.87
   4  -3   7   10.52    0.84
   3   1  -4  229.66   14.03
   3  -4   4  213.20   13.94
  -3   4  -4  207.85   13.94
  -1  -3  -4  224.41   13.90
  -4   1   4  219.62   13.94
   4  -1  -4  211.45   13.93
  -1   4   4  200.42   13.93
  -4   3  -4  221.02   13.94
   4  -3   4  219.48   13.94
   3   1  -1  458.85   29.09
   3  -4   1  454.05   29.14
  -3   4  -1  442.99   29.15
  -1  -3  -1  437.95   29.09
  -4   1   1  455.95   29.12
   4  -1  -1  472.78   29.12
  -1   4   1  469.21   29.14
  -4   3  -1  447.24   29.14
   4  -3   1  442.16   29.14
   3   1   2   58.12    3.77
  -3  -1  -2   56.67    3.78
   3  -4  -2   59.32    3.86
  -3   4   2   60.46    3.87
  -1  -3   2   56.45    3.79
  -4   1  -2   61.99    3.82
   4  -1   2   60.38    3.82
  -1   4  -2   60.28    3.82
  -4   3   2   58.68    3.87
   4  -3  -2   58.02    3.86
   3   1   5   34.31    2.22
  -3  -1  -5   34.48    2.21
   3  -4  -5   34.07    2.35
  -3   4   5   32.28    2.36
   1   3  -5   33.45    2.25
  -1  -3   5   33.21    2.26
  -4   1  -5   36.92    2.27
   4  -1   5   34.34    2.26
  -1   4  -5   32.63    2.28
  -4   3   5   33.14    2.37
   4  -3  -5   32.69    2.35
   3   1   8   63.93    4.18
  -3  -1  -8   65.23    4.17
   3  -4  -8   62.90    4.28
  -3   4   8   67.90    4.31
   1   3  -8   65.01    4.21
  -1  -3   8   67.82    4.22
  -4   1  -8   61.54    4.20
   4  -1   8   65.71    4.21
  -1   4  -8   60.06    4.21
  -4   3   8   65.47    4.31
   4  -3  -8   66.05    4.29
   3   1  11   25.84    1.76
  -3  -1 -11   26.47    1.74
   3  -4 -11   23.19    1.92
  -3   4  11   23.96    1.95
   1   3 -11   25.00    1.80
  -1  -3  11   24.98    1.81
  -4   1 -11   26.61    1.76
   4  -1  11   25.23    1.78
   1  -4  11   27.01    1.82
  -1   4 -11   24.70    1.79
  -4   3  11   22.26    1.95
   4  -3 -11   25.28    1.97
   3   1  14  391.00   24.83
  -3  -1 -14  381.35   24.82
   3  -4 -14  393.77   24.88
  -3   4  14  384.75   24.90
   1   3 -14  399.43   24.85
  -4   1 -14  363.30   24.80
   4  -1  14  391.24   24.82
   1  -4  14  384.53   24.83
  -1   4 -14  377.51   24.82
  -4   3  14  400.90   24.94
   4  -3 -14  401.99   24.89
   3   1  17  100.44    6.77
  -3  -1 -17  107.42    6.76
   3  -4 -17  103.86    6.86
  -3   4  17  104.18    6.89
   1   3 -17   97.22    6.78
  -4   1 -17   99.63    6.75
   4  -1  17  111.18    6.77
   1  -4  17  107.87    6.79
  -1   4 -17  102.23    6.78
  -4   3  17  102.68    6.93
   4  -3 -17  104.64    6.87
   3   1  20  736.04   47.42
  -3  -1 -20  738.59   47.41
   3  -4 -20  745.43   47.53
   1   3 -20  730.86   47.43
  -1  -3  20  751.34   47.46
  -4   1 -20  739.93   47.40
   1  -4  20  733.48   47.45
  -1   4 -20  729.28   47.41
   4  -3 -20  736.77   47.82
   4  -3 -20  741.37   47.57
   3   1  23  145.00    9.56
  -3  -1 -23  141.05    9.54
   3  -4 -23  151.95    9.69
   3  -4 -23  151.67    9.66
   1   3 -23  144.99    9.57
  -1  -3  23  142.39    9.58
  -4   1 -23  145.64    9.54
   1  -4  23  147.21    9.58
  -1   4 -23  144.80    9.56
   4  -3 -23  151.71    9.67
   4  -3 -23  159.98    9.72
   3   1  26  484.25   31.25
  -3  -1 -26  492.87   31.26
   3  -4 -26  476.22   31.36
   3  -4 -26  488.78   31.52
   1   3 -26  481.22   31.27
  -1  -3  26  485.93   31.27
  -4   1 -26  479.61   31.24
   1  -4  26  490.04   31.27
  -1   4 -26  490.11   31.26
   4  -3 -26  480.67   31.35
   3   1  29   97.41    6.33
   3  -4 -29   93.17    6.43
   1   3 -29   94.65    6.35
  -1  -3  29   95.48    6.36
   4  -1  29   96.49    6.32
   1  -4  29   90.71    6.34
  -1   4 -29   94.93    6.35
  -4   3  29   95.10    6.47
   4  -3 -29   99.27    6.44
  -3   4  32   23.23    2.08
   1   3 -32   17.10    1.92
  -1  -3  32   19.94    1.96
   4  -1  32   21.68    1.91
   1  -4  32   25.67    1.97
  -1   4 -32   24.33    1.89
  -4   3  32   19.60    2.12
   4  -3 -32   19.16    2.05
  -3  -1 -35  113.96    6.95
  -3   4  35  103.96    7.05
   1   3 -35  104.61    6.96
  -1  -3  35  107.27    6.97
  -4   1 -35  103.21    6.90
   4  -1  35  103.56    6.94
   1  -4  35  103.25    6.96
  -1   4 -35  101.45    6.92
  -4   3  35   99.15    7.03
   4  -3 -35   97.18    7.00
   3   1  38   87.49    5.57
  -3  -1 -38   82.28    5.57
   3  -4 -38   84.42    5.67
  -3   4  38   77.91    5.67
   1   3 -38   84.79    5.59
  -1  -3  38   81.32    5.61
  -4   1 -38   85.14    5.55
   4  -1  38   77.03    5.57
   1  -4  38   81.12    5.61
  -1   4 -38   79.60    5.55
  -4   3  38   80.23    5.70
  -3  -1 -41   22.57    2.01
   3  -4 -41   19.58    2.19
  -3   4  41   21.27    2.19
   1   3 -41   24.47    2.07
  -1  -3  41   24.12    2.12
  -4   1 -41   22.14    1.96
   1  -4  41   22.35    2.06
  -1   4 -41   19.33    1.98
  -4   3  41   21.95    2.21
   3   1  44   16.48    1.92
  -3  -1 -44   17.19    1.86
   3  -4 -44   17.28    2.02
   1   3 -44   20.32    1.93
  -1  -3  44   19.30    1.96
  -4   1 -44   19.85    1.83
   1  -4  44   17.42    1.91
  -4   3  44   18.91    2.11
   4  -3 -44   17.86    2.03
   3   1  47    2.39    1.50
  -3  -1 -47    3.07    1.38
   3  -4 -47    2.78    1.53
   1   3 -47    3.07    1.38
  -1  -3  47    2.25    1.51
  -4   1 -47    2.06    1.30
   4  -1  47    2.21    1.44
   1  -4  47    1.96    1.44
  -4   3  47    1.91    1.61
   4  -3 -47    2.15    1.57
   3   1  50    4.65    1.66
  -3  -1 -50    7.22    1.61
   3  -4 -50    6.80    1.77
  -3   4  50    2.43    1.77
  -1  -3  50    5.05    1.68
  -4   1 -50    4.69    1.50
   4  -1  50    3.92    1.59
   1  -4  50    4.00    1.64
  -1   4 -50    4.61    1.50
   4  -3 -50    4.68    1.74
   3   1  53  155.60   10.87
  -3  -1 -53  166.66   10.84
   3  -4 -53  175.04   10.94
  -3   4  53  157.00   10.94
   1   3 -53  164.35   10.84
  -1  -3  53  169.52   10.89
  -4   1 -53  171.04   10.82
   4  -1  53  146.45   10.83
   1  -4  53  157.90   10.85
  -1   4 -53  174.80   10.83
   4  -3 -53  153.99   10.91
   3   1  56   10.93    1.98
  -3  -1 -56   12.48    1.95
   3  -4 -56    9.36    2.09
  -3   4  56    5.01    2.03
   1   3 -56    9.73    1.89
  -1  -3  56    8.83    2.03
  -4   1 -56   13.07    1.86
   4  -1  56    8.50    1.91
  -1   4 -56    9.54    1.84
  -4   3  56    8.81    2.10
   4  -3 -56   12.25    2.15
   3   1  59   59.08    4.56
  -3  -1 -59   60.51    4.58
   3  -4 -59   61.64    4.66
  -3   4  59   56.03    4.61
  -4   1 -59   60.39    4.43
   4  -1  59   61.51    4.54
   1  -4  59   60.80    4.54
  -1   4 -59   58.44    4.44
  -4   3  59   60.22    4.62
   4  -3 -59   66.47    4.65
   3   1  62   35.24    3.21
  -3  -1 -62   35.70    3.04
   3  -4 -62   36.97    3.22
  -3   4  62   36.71    3.25
  -4   1 -62   35.71    3.02
   4  -1  62   34.89    3.12
   1  -4  62   30.22    3.10
  -1   4 -62   38.32    3.01
  -4   3  62   30.80    3.16
   4  -3 -62   37.72    3.23
   3   1  65   35.22    3.09
  -3  -1 -65   32.59    2.94
   3  -4 -65   34.35    3.15
  -3   4  65   30.65    3.04
   1   3 -65   34.55    2.96
  -4   1 -65   31.35    2.87
   4  -1  65   32.73    3.03
   1  -4  65   25.62    2.96
  -1   4 -65   34.51    2.95
  -4   3  65   27.59    3.05
   4  -3 -65   34.54    3.13
   3   1  68    8.50    2.18
  -3  -1 -68    6.29    1.96
   3  -4 -68    7.34    2.21
  -3   4  68    9.87    2.29
   1   3 -68    7.29    1.91
  -1  -3  68    7.42    2.11
  -4   1 -68    5.78    1.88
   4  -1  68    9.68    2.17
  -4   3  68    8.25    2.19
   4  -3 -68    7.11    2.19
   3   1  71   13.31    2.45
   3  -4 -71   16.19    2.60
  -3   4  71   16.17    2.62
   1   3 -71   17.71    2.32
  -1  -3  71   13.97    2.44
  -4   1 -71   16.11    2.22
   4  -1  71   16.63    2.48
  -4   3  71   15.53    2.57
   4  -3 -71   14.39    2.45
   3   1  74    0.08    2.12
   3  -4 -74    0.27    2.29
  -3   4  74    1.86    2.18
   1   3 -74    0.33    1.93
  -1  -3  74    2.81    2.15
   4  -1  74    3.12    2.26
   1  -4  74    2.94    2.11
  -1   4 -74    2.63    1.88
  -4   3  74    1.56    2.22
   4  -3 -74    1.65    2.18
   3   1  77    3.12    2.23
  -3  -1 -77    3.43    2.08
  -3   4  77    3.51    2.39
   1   3 -77    4.36    1.95
  -1  -3  77    5.43    2.28
  -4   1 -77    6.60    2.06
   4  -1  77    3.32    2.19
   1  -4  77    4.99    2.27
  -1   4 -77    5.33    1.95
  -4   3  77    5.14    2.38
  -3  -1 -80    7.84    2.16
  -3   4  80    1.75    2.40
   1   3 -80    3.60    2.04
  -1  -3  80    6.38    2.39
  -4   1 -80    3.59    2.05
   4  -1  80    4.28    2.29
   1  -4  80    2.69    2.26
  -1   4 -80    2.83    1.95
  -3  -1 -83    0.13    2.12
   3  -4 -83   -0.93    2.42
  -3   4  83   -0.39    2.23
   1   3 -83   -0.84    2.06
  -1  -3  83    0.99    2.44
  -4   1 -83    1.88    2.05
   1  -4  83    0.68    2.27
  -1   4 -83   -1.06    2.00
   3   1  86    4.93    2.66
  -3  -1 -86    3.87    2.23
   3  -4 -86    5.31    2.57
   1   3 -86    4.48    2.25
  -1  -3  86   10.70    2.70
  -4   1 -86    3.56    2.25
   4  -1  86    5.11    2.61
   1  -4  86    4.65    2.51
  -4   3  86    7.69    2.54
   4  -3 -86    4.93    2.53
   3   1  89    9.35    2.96
  -3  -1 -89    7.80    2.54
   3  -4 -89   11.19    2.81
  -1  -3  89   12.33    2.86
  -4   1 -89    9.67    2.47
   4  -1  89   10.40    2.90
   1  -4  89   11.75    2.81
  -4   3  89   12.60    2.80
   4  -3 -89   11.70    2.81
   3   1  92    2.02    2.83
  -3  -1 -92    0.56    2.45
  -3   4  92    0.27    2.69
  -1  -3  92    0.00    2.81
  -4   1 -92    1.97    2.40
   4  -1  92    0.69    2.87
   1  -4  92    0.05    2.73
  -1   4 -92   -1.15    2.29
   4  -3 -92    0.10    2.67
   3   1  95   14.12    3.52
  -3  -1 -95   12.60    3.05
   1   3 -95   18.67    2.92
  -1  -3  95   17.67    3.37
  -4   1 -95   12.65    2.84
   4  -1  95   12.76    3.32
  -1   4 -95   17.29    2.88
  -4   3  95   17.98    3.32
   4  -3 -95   18.52    3.40
   3   1  98   25.74    3.75
  -3  -1 -98   15.48    3.28
   3  -4 -98   17.38    3.54
  -3   4  98   25.04    3.58
   1   3 -98   20.59    3.15
  -4   1 -98   19.29    3.12
   4  -1  98   19.53    3.74
   1  -4  98   27.34    3.61
  -1   4 -98   17.87    3.16
  -4   3  98   25.68    3.57
   4  -3 -98   24.83    3.65
   3   1 101    4.28    3.24
  -3  -1-101    5.50    2.93
   3  -4-101    3.92    3.09
  -3   4 101    3.83    3.09
   1   3-101    1.03    2.57
  -1  -3 101    5.10    3.29
  -4   1-101    3.86    2.63
   4  -1 101    3.45    3.20
   1  -4 101    1.86    3.17
  -1   4-101    6.72    2.64
  -4   3 101    4.64    3.13
   4  -3-101    6.44    3.23
   3   1 104   -0.11    3.34
  -3  -1-104    0.65    3.08
   3  -4-104   -0.98    3.12
  -3   4 104    0.52    3.31
   1   3-104   -1.16    2.96
  -1  -3 104    0.21    3.14
  -4   1-104    1.81    2.78
   4  -1 104    1.14    3.35
   1  -4 104    2.37    3.44
  -1   4-104   -1.20    2.65
  -4   3 104   -0.80    3.05
   4  -3-104   -0.05    3.05
   3   1 107   -2.16    3.36
   3  -4-107    2.17    3.25
  -3   4 107    2.35    3.47
   1   3-107    0.30    2.90
  -1  -3 107    3.25    3.36
   4  -1 107    2.06    3.42
   1  -4 107    6.56    3.54
  -1   4-107    1.10    2.79
  -4   3 107   -3.62    3.31
   4  -3-107    2.28    3.21
   3   1 110   -2.09    3.49
  -3  -1-110   -0.95    2.96
  -3   4 110    2.17    3.35
   1   3-110   -0.13    2.78
  -1  -3 110   -1.64    3.40
  -4   1-110   -1.02    2.87
   4  -1 110    1.01    3.59
   1  -4 110   -1.05    3.51
  -1   4-110   -0.68    2.75
  -4   3 110    2.89    3.36
   4  -3-110   -0.53    3.24
  -3  -1-113   -4.21    3.05
  -3   4 113   -2.46    3.51
   1   3-113    0.94    2.83
  -1  -3 113    1.71    3.65
   1  -4 113    0.09    3.68
  -1   4-113    1.82    2.89
  -4   3 113    0.87    3.41
   4  -3-113   -3.03    3.68
   3   1 116    0.48    3.73
  -3  -1-116    0.04    3.24
   3  -4-116    0.51    3.43
  -3   4 116    0.84    3.54
   1   3-116   -2.24    3.11
  -1  -3 116   -1.75    3.64
  -4   1-116   -0.62    2.92
   1  -4 116   -2.26    3.72
  -1   4-116    1.42    2.82
  -4   3 116    5.16    3.67
   3   1 119   -1.58    4.10
   3  -4-119    2.58    3.40
   1   3-119    2.74    3.14
  -1  -3 119    0.52    3.63
  -4   1-119   -0.60    3.04
   4  -1 119    1.05    3.87
   1  -4 119    1.80    3.99
  -4   3 119   -1.86    3.53
   4  -3-119    1.44    3.38
   3  -4-122    0.96    3.50
  -3   4 122    3.28    3.47
  -1  -3 122    1.10    3.94
  -4   1-122    1.48    3.11
   4  -1 122   -0.22    3.83
   1  -4 122    2.39    3.86
  -1   4-122    0.34    2.89
   4  -3-122    3.14    3.45
  -3  -2 122    0.00    3.64
  -3   5-122    0.57    3.03
   2   3 122   -0.34    3.80
  -2  -3-122    1.94    3.56
  -5   2 122   -2.37    3.57
   5  -2-122   -0.55    3.30
   2  -5-122   -1.88    3.65
  -2   5 122   -1.91    3.64
  -5   3-122    3.75    3.31
   5  -3 122   -1.52    3.75
   3   2-119    0.28    2.99
  -3  -2 119    0.55    3.56
   3  -5 119    0.32    3.73
  -3   5-119   -0.67    2.80
   2   3 119    0.00    3.68
  -2  -3-119    1.24    3.60
  -5   2 119    3.64    3.85
   2  -5-119    2.93    3.52
  -2   5 119    0.02    3.61
  -5   3-119   -1.49    2.92
   5  -3 119   -2.09    3.76
   3   2-116    2.23    2.93
  -3  -2 116    3.38    3.56
   3  -5 116    1.74    3.77
   2   3 116    1.76    3.65
  -2  -3-116    1.04    3.29
  -5   2 116    0.84    3.49
   5  -2-116   -0.03    3.26
   2  -5-116    0.71    3.46
  -5   3-116   -2.86    2.91
   3   2-113   -0.08    2.96
  -3  -2 113    1.71    3.43
   3  -5 113    3.39    3.85
  -3   5-113    2.40    2.81
  -2  -3-113    0.63    3.22
  -5   2 113   -0.48    3.36
   5  -2-113    1.31    3.23
   2  -5-113   -0.74    3.31
  -5   3-113    2.08    2.85
   5  -3 113    0.80    3.68
   3   2-110    6.59    3.09
  -3  -2 110    6.32    3.46
   3  -5 110    7.04    3.87
  -3   5-110    7.17    2.86
  -2  -3-110    6.19    3.39
  -5   2 110    8.22    3.86
   5  -2-110    8.26    3.31
   5  -3 110    7.12    3.62
   3   2-107    1.72    2.91
  -3  -2 107    4.05    3.29
   3  -5 107    2.19    3.56
  -3   5-107    1.18    2.66
   2   3 107    1.65    3.37
  -2  -3-107    3.32    3.12
  -5   2 107    0.12    3.29
   5  -2-107    2.70    3.31
  -2   5 107   -2.08    3.35
   3   2-104   -0.87    2.72
  -3  -2 104    0.22    3.13
   3  -5 104    1.84    3.34
  -3   5-104    0.51    2.69
   2   3 104   -1.17    3.24
  -5   2 104    2.79    3.14
   5  -2-104   -1.47    3.07
   2  -5-104    1.02    3.22
  -2   5 104    0.13    3.17
   5  -3 104    0.37    3.24
   3   2-101    2.52    2.69
   3  -5 101    0.83    3.17
  -3   5-101    0.36    2.45
   2   3 101    0.75    3.10
  -2  -3-101    0.96    2.89
  -5   2 101    0.52    2.97
   5  -2-101    0.16    2.91
   2  -5-101   -1.85    3.11
  -2   5 101   -1.83    3.16
  -5   3-101    0.41    2.48
   5  -3 101   -1.20    3.15
   3   2 -98   38.24    4.10
  -3  -2  98   42.65    4.52
   3  -5  98   52.22    4.52
  -3   5 -98   38.88    3.92
   2   3  98   41.35    4.55
  -2  -3 -98   35.38    4.21
  -5   2  98   44.24    4.39
   5  -2 -98   41.59    4.32
   2  -5 -98   40.08    4.42
  -2   5  98   42.20    4.62
  -5   3 -98   33.90    3.94
   5  -3  98   42.92    4.58
   3   2 -95    4.71    2.84
  -3  -2  95    5.55    2.92
   3  -5  95    7.07    3.10
  -3   5 -95    2.83    2.57
   2   3  95    5.21    3.17
  -2  -3 -95    2.98    2.74
   5  -2 -95    4.46    3.02
   2  -5 -95    0.88    3.16
  -2   5  95    1.56    3.20
  -5   3 -95    5.81    2.44
   5  -3  95    2.26    3.06
  -3  -2  92    2.38    2.71
  -3   5 -92    0.78    2.30
   2   3  92    3.26    2.91
  -2  -3 -92    2.09    2.62
  -5   2  92    5.68    2.72
   5  -2 -92    0.31    2.84
   2  -5 -92    2.25    2.85
  -2   5  92   -2.30    2.84
  -5   3 -92    3.36    2.38
   5  -3  92    5.85    2.84
   3   2 -89    8.94    2.68
  -3  -2  89   10.10    2.75
   3  -5  89    9.88    2.84
  -3   5 -89   10.38    2.38
   2   3  89    7.09    2.85
  -2  -3 -89    8.14    2.76
  -5   2  89   10.48    2.80
   2  -5 -89    7.91    2.90
  -2   5  89    8.05    2.89
  -5   3 -89    7.83    2.39
   5  -3  89    8.30    2.89
   3   2 -86    3.26    2.31
  -3  -2  86    1.58    2.46
   3  -5  86    0.52    2.54
  -3   5 -86   -0.42    2.04
   2   3  86    0.20    2.55
  -2  -3 -86   -0.79    2.37
  -5   2  86    0.03    2.56
   2  -5 -86    1.05    2.57
  -2   5  86   -0.31    2.72
  -5   3 -86    2.47    2.27
   5  -3  86    1.29    2.53
   3   2 -83   14.25    2.48
  -3  -2  83   16.22    2.80
   3  -5  83   15.23    2.66
   2   3  83   12.04    2.78
  -2  -3 -83   14.92    2.57
  -5   2  83   13.53    2.66
   5  -2 -83   12.75    2.74
   2  -5 -83   12.31    2.75
  -5   3 -83   13.95    2.40
   3   2 -80    7.81    2.28
  -3  -2  80    9.16    2.36
   3  -5  80    6.60    2.38
  -3   5 -80    8.45    2.06
  -2  -3 -80    7.75    2.30
  -5   2  80    5.26    2.38
   5  -2 -80    5.75    2.46
   2  -5 -80    6.80    2.49
  -2   5  80    6.94    2.36
  -5   3 -80    7.58    2.06
   5  -3  80    7.17    2.36
   3   2 -77    7.70    2.17
  -3  -2  77    9.27    2.44
   2   3  77    4.53    2.34
  -2  -3 -77    8.47    2.21
  -5   2  77    6.59    2.36
   5  -2 -77    5.72    2.29
   2  -5 -77    6.20    2.44
  -2   5  77    6.14    2.32
  -5   3 -77    6.95    2.00
   5  -3  77    8.09    2.33
   3   2 -74    1.95    2.06
  -3  -2  74    0.73    2.23
   2   3  74    1.83    2.16
  -2  -3 -74    0.31    1.99
  -5   2  74   -1.06    2.17
   5  -2 -74    1.08    2.12
  -2   5  74   -0.31    2.25
   5  -3  74    0.29    1.96
   3   2 -71   17.48    2.35
  -3  -2  71   13.25    2.50
   3  -5  71   18.05    2.50
  -3   5 -71   17.21    2.21
   2   3  71   17.39    2.53
  -5   2  71   19.80    2.66
   5  -2 -71   18.98    2.59
  -2   5  71   12.52    2.53
  -5   3 -71   15.54    2.23
   5  -3  71   20.54    2.47
   3   2 -68    1.24    1.83
  -3  -2  68    1.55    2.04
   3  -5  68    1.11    1.87
  -3   5 -68    1.35    1.65
   2   3  68    0.49    1.99
  -2  -3 -68    0.97    1.84
   5  -2 -68    1.38    2.06
   2  -5 -68    3.21    2.07
  -2   5  68    1.88    2.01
  -5   3 -68    0.27    1.63
   5  -3  68    1.72    1.91
   3   2 -65    1.62    1.70
   3  -5  65    0.96    1.79
  -3   5 -65    0.09    1.57
   2   3  65    0.37    1.89
  -2  -3 -65    0.78    1.73
   2  -5 -65    0.38    1.95
  -2   5  65    1.08    2.00
  -5   3 -65    0.47    1.60
   5  -3  65    1.44    1.80
   3   2 -62   30.76    2.86
   3  -5  62   27.04    2.78
  -3   5 -62   33.73    2.76
   2   3  62   27.46    2.94
  -2  -3 -62   35.11    2.86
  -5   2  62   29.00    3.00
   2  -5 -62   30.70    3.01
  -2   5  62   29.48    3.07
  -5   3 -62   33.24    2.73
   5  -3  62   31.43    2.88
   3   2 -59   32.06    2.93
  -3  -2  59   31.17    3.10
   3  -5  59   30.46    2.87
  -3   5 -59   33.46    2.80
   2   3  59   35.25    3.02
  -2  -3 -59   33.65    2.93
   5  -2 -59   27.82    2.95
   2  -5 -59   32.17    3.12
  -2   5  59   36.93    3.10
  -5   3 -59   33.63    2.82
   5  -3  59   30.74    2.90
   3   2 -56   10.33    1.91
   3  -5  56    8.92    1.87
  -3   5 -56   12.86    1.95
   2   3  56   14.27    2.09
  -2  -3 -56   13.73    1.92
   5  -2 -56    9.86    2.17
   2  -5 -56   11.30    2.08
  -2   5  56   11.74    2.13
  -5   3 -56   13.95    1.83
   5  -3  56   13.44    1.97
  -3   5 -53    0.53    1.38
   2   3  53    1.27    1.64
  -2  -3 -53    1.83    1.60
  -5   2  53   -0.95    1.71
   5  -2 -53    1.24    1.73
   2  -5 -53    0.60    1.73
  -2   5  53   -0.14    1.71
  -5   3 -53    1.34    1.41
   5  -3  53   -0.39    1.48
   3   2 -50   35.81    2.99
  -3  -2  50   35.81    3.02
  -3   5 -50   38.42    2.87
   2   3  50   33.11    2.97
  -2  -3 -50   39.37    2.98
  -5   2  50   34.92    3.05
   5  -2 -50   31.95    3.03
   2  -5 -50   38.42    3.07
  -2   5  50   30.39    3.02
  -5   3 -50   38.98    2.85
   5  -3  50   34.90    2.93
   3   2 -47   11.72    1.74
  -3  -2  47   11.34    1.87
   3  -5  47   11.10    1.74
  -3   5 -47   13.72    1.68
   2   3  47   11.46    1.71
  -2  -3 -47   14.93    1.76
  -5   2  47   10.75    1.99
   2  -5 -47   12.79    1.86
  -2   5  47   11.60    1.91
  -5   3 -47   13.51    1.61
   5  -3  47   10.29    1.68
   3   2 -44   48.65    3.40
  -3  -2  44   44.46    3.45
   3  -5  44   47.77    3.37
  -3   5 -44   52.34    3.33
   2   3  44   28.87    3.22
  -2  -3 -44   53.38    3.40
  -5   2  44   47.96    3.52
   2  -5 -44   37.76    3.44
  -2   5  44   40.43    3.45
  -5   3 -44   50.59    3.30
   3   2 -41   57.13    3.91
  -3  -2  41   53.67    3.94
   3  -5  41   50.88    3.86
  -2  -3 -41   57.33    3.89
  -5   2  41   58.25    4.01
   5  -2 -41   48.26    3.97
   2  -5 -41   50.48    3.94
  -5   3 -41   54.44    3.82
   3   2 -38   10.76    1.56
  -3  -2  38   11.98    1.66
   3  -5  38   11.82    1.55
  -2  -3 -38   12.87    1.58
  -5   2  38   10.02    1.73
   5  -2 -38   10.78    1.69
   2  -5 -38   12.04    1.70
  -5   3 -38   10.62    1.39
   5  -3  38   10.21    1.53
   3   2 -35    5.52    1.35
  -3  -2  35    4.55    1.45
   3  -5  35    6.60    1.30
  -3   5 -35    5.12    1.25
   2   3  35    3.84    1.35
  -2  -3 -35    5.57    1.31
  -5   2  35    5.74    1.62
   5  -2 -35    5.16    1.58
   2  -5 -35    5.08    1.44
  -2   5  35    3.41    1.46
  -5   3 -35    5.78    1.18
   5  -3  35    5.91    1.29
   3   2 -32   96.40    6.28
  -3  -2  32   99.79    6.29
   3  -5  32   86.85    6.24
  -3   5 -32   89.69    6.21
   2   3  32   92.45    6.26
  -2  -3 -32   93.14    6.23
  -5   2  32  100.26    6.39
   5  -2 -32   97.96    6.34
   2  -5 -32   89.12    6.31
  -5   3 -32   95.84    6.20
   5  -3  32   86.82    6.25
   3   2 -29  110.12    7.39
  -3  -2  29  110.43    7.40
   3  -5  29  119.02    7.39
  -3   5 -29  114.33    7.34
   2   3  29  110.64    7.37
  -5   2  29  107.03    7.47
   5  -2 -29  104.42    7.43
   2  -5 -29  106.01    7.46
   5  -3  29  114.79    7.37
   3   2 -26  153.54    9.89
  -3  -2  26  154.83    9.90
   3  -5  26  149.72    9.88
  -3   5 -26  140.25    9.84
   2   3  26  148.65    9.87
  -5   2  26  167.01   10.09
   5  -2 -26  159.73    9.96
   2  -5 -26  158.54    9.96
   5  -3  26  141.50    9.86
   3   2 -23   11.70    1.32
  -3  -2  23   12.75    1.39
   3  -5  23    7.38    1.25
  -3   5 -23    7.06    1.16
   2   3  23   12.11    1.28
  -2  -3 -23   10.19    1.22
   5  -2 -23    7.22    1.44
   5  -2 -23    8.68    1.51
   2  -5 -23    5.68    1.40
   2  -5 -23    6.17    1.41
  -5   3 -23    9.88    1.15
   5  -3  23    9.84    1.22
   3   2 -20 1072.06   68.48
   3  -5  20 1075.19   68.47
  -3   5 -20 1029.32   68.43
   2   3  20 1116.49   68.49
  -2  -3 -20 1071.68   68.46
   5  -2 -20 1048.53   68.71
   5  -2 -20 1072.09   68.72
   2  -5 -20 1051.22   68.52
  -2   5  20 1037.22   69.03
  -5   3 -20 1058.99   68.43
   5  -3  20 1073.65   68.46
   3   2 -17  340.52   21.33
   3  -5  17  329.56   21.32
  -3   5 -17  323.15   21.31
   2   3  17  338.61   21.32
  -2  -3 -17  339.83   21.31
   5  -2 -17  323.90   21.58
   5  -2 -17  332.64   21.40
   2  -5 -17  319.74   21.35
  -2   5  17  315.75   21.39
  -5   3 -17  328.82   21.31
   5  -3  17  335.19   21.32
   3   2 -14  932.52   60.17
  -3  -2  14  938.19   60.17
   3  -5  14  934.35   60.16
  -3   5 -14  903.25   60.15
   2   3  14  956.18   60.25
  -2  -3 -14  916.71   60.14
  -5   2  14  964.67   60.47
   5  -2 -14  984.92   60.24
   2  -5 -14  963.72   60.20
  -2   5  14  934.95   60.23
  -5   3 -14  917.91   60.14
   5  -3  14  945.63   60.15
   3   2 -11  969.92   60.87
  -3  -2  11  956.06   60.86
   3  -5  11 1006.69   60.87
  -3   5 -11  972.32   60.86
   2   3  11 1020.35   61.42
  -2  -3 -11  981.44   60.85
  -5   2  11  944.09   60.96
   5  -2 -11  740.63   60.83
   2  -5 -11  970.75   60.87
  -2   5  11  939.91   60.89
  -5   3 -11  955.41   60.87
   5  -3  11 1002.12   60.86
  -3  -2   8  104.20    6.86
   3  -5   8  113.03    6.88
  -3   5  -8  107.65    6.88
  -2  -3  -8  101.52    6.82
  -2  -3  -8  108.43    6.82
  -5   2   8   73.59    6.88
   2  -5  -8  111.73    6.90
  -2   5   8  112.72    6.92
  -5   3  -8  111.58    6.87
   5  -3   8  113.76    6.87
  -3  -2   5  123.71    8.60
   3  -5   5  133.01    8.64
  -3   5  -5  135.25    8.65
  -2  -3  -5  137.41    8.57
   2  -5  -5  135.98    8.65
  -2   5   5  127.08    8.66
  -5   3  -5  132.21    8.64
   5  -3   5  138.42    8.64
   3   2  -2  323.58   22.08
  -3  -2   2  376.63   22.15
   3  -5   2  370.69   22.15
  -3   5  -2  367.53   22.16
   2   3   2  378.35   22.08
  -2  -3  -2  333.58   22.06
  -5   2   2  238.56   22.10
   5  -2  -2  328.58   22.12
   2  -5  -2  372.27   22.16
  -2   5   2  364.53   22.14
  -5   3  -2  376.90   22.16
   5  -3   2  373.82   22.15
   3  -5  -1   42.75    2.90
  -3   5   1   42.69    2.91
  -2  -3   1   40.18    2.79
  -5   2  -1   42.07    2.87
   5  -2   1   46.76    2.86
   2  -5   1   43.32    2.87
  -2   5  -1   42.45    2.88
  -5   3   1   43.30    2.93
   5  -3  -1   45.89    2.89
   3  -5  -4   24.26    1.85
  -3   5   4   23.91    1.88
  -2  -3   4   27.41    1.73
  -5   2  -4   27.76    1.78
   5  -2   4   27.37    1.75
   2  -5   4   22.63    1.78
  -2   5  -4   22.65    1.79
  -5   3   4   22.14    1.90
   5  -3  -4   24.75    1.86
   3   2   7   81.49    4.95
  -3  -2  -7   67.28    4.92
   3  -5  -7   79.95    5.07
  -3   5   7   75.90    5.09
  -2  -3   7   85.30    5.00
  -5   2  -7   83.58    5.00
   5  -2   7   83.78    5.00
   2  -5   7   84.51    5.03
  -2   5  -7   82.52    5.02
  -5   3   7   74.07    5.10
   5  -3  -7   75.15    5.07
   3   2  10  247.03   16.07
  -3  -2 -10  249.40   16.06
   3  -5 -10  264.28   16.15
  -3   5  10  250.62   16.16
   2   3 -10  242.84   16.10
  -2  -3  10  236.04   16.10
  -5   2 -10  231.02   16.09
   5  -2  10  260.06   16.10
   2  -5  10  261.95   16.12
  -2   5 -10  260.39   16.11
  -5   3  10  256.80   16.17
   5  -3 -10  254.96   16.16
   3   2  13  747.56   46.25
  -3  -2 -13  746.74   46.25
   3  -5 -13  760.27   46.30
  -3   5  13  728.16   46.31
   2   3 -13  748.36   46.27
  -2  -3  13  730.20   46.28
  -5   2 -13  694.15   46.23
   5  -2  13  586.61   46.21
   2  -5  13  751.04   46.26
  -2   5 -13  735.08   46.26
  -5   3  13  743.80   46.36
   5  -3 -13  778.13   46.33
   3   2  16  128.49    8.75
  -3  -2 -16  134.15    8.75
   3  -5 -16  139.18    8.85
  -3   5  16  144.09    8.87
   2   3 -16  130.19    8.77
  -5   2 -16  137.63    8.76
   2  -5  16  135.61    8.79
  -2   5 -16  134.33    8.77
  -5   3  16  132.91    8.88
   5  -3 -16  140.44    8.86
   3   2  19 1058.30   67.13
  -3  -2 -19 1028.83   67.15
   3  -5 -19 1055.50   67.18
  -3   5  19 1026.15   67.32
   2   3 -19 1007.04   67.15
  -5   2 -19 1048.57   67.09
   2  -5  19 1076.93   67.14
  -2   5 -19 1040.59   67.11
  -5   3  19 1038.37   67.80
   5  -3 -19 1064.09   67.25
   3   2  22 2715.82  167.89
  -3  -2 -22 2630.70  167.95
   3  -5 -22 2641.61  168.01
  -3   5  22 2516.91  169.28
   2   3 -22 2673.66  167.96
  -2  -3  22 2663.58  167.88
  -5   2 -22 2607.13  167.78
   2  -5  22 2573.88  167.84
  -2   5 -22 2513.13  167.79
   5  -3 -22 2546.64  168.88
   5  -3 -22 2613.36  168.20
   3   2  25   18.56    1.75
  -3  -2 -25   17.43    1.68
   3  -5 -25   17.56    1.97
   3  -5 -25   18.25    1.92
   2   3 -25   20.22    1.78
  -2  -3  25   17.87    1.80
   2  -5  25   25.68    1.83
  -2   5 -25   23.68    1.71
   5  -3 -25   16.38    1.98
   5  -3 -25   17.50    1.95
   3   2  28   16.30    1.62
   3  -5 -28   12.13    1.80
   2   3 -28   14.80    1.62
  -2  -3  28   17.01    1.68
   5  -2  28   16.39    1.56
   2  -5  28   14.68    1.64
  -2   5 -28   18.17    1.53
   5  -3 -28   14.94    1.80
   5  -3 -28   12.50    1.83
   3   2  31  298.35   18.76
  -3  -2 -31  302.16   18.75
   3  -5 -31  273.27   18.89
   2   3 -31  305.80   18.79
  -2  -3  31  295.99   18.78
  -5   2 -31  294.95   18.73
   5  -2  31  288.40   18.76
   2  -5  31  286.04   18.77
  -2   5 -31  278.18   18.73
   5  -3 -31  263.57   18.81
   3   2  34    7.08    1.36
  -3  -2 -34    7.80    1.29
   3  -5 -34    7.65    1.62
   3  -5 -34    8.23    1.60
   2   3 -34    6.53    1.40
  -2  -3  34    6.29    1.47
  -5   2 -34    7.39    1.21
   5  -2  34    7.21    1.33
   2  -5  34    8.09    1.37
  -2   5 -34    7.01    1.25
  -5   3  34    5.99    1.55
   5  -3 -34    7.28    1.56
  -3  -2 -37    8.73    1.29
   3  -5 -37    6.52    1.54
  -3   5  37    5.34    1.52
   2   3 -37    6.55    1.36
  -2  -3  37    6.84    1.47
  -5   2 -37    8.11    1.23
   5  -2  37    4.90    1.33
   2  -5  37    7.61    1.34
  -2   5 -37    7.28    1.28
  -5   3  37    5.58    1.64
   5  -3 -37    6.75    1.56
  -3  -2 -40   37.75    2.90
   3  -5 -40   39.23    3.03
   2   3 -40   35.27    2.91
  -2  -3  40   40.36    2.99
  -5   2 -40   40.49    2.88
   2  -5  40   36.94    2.93
  -2   5 -40   38.92    2.87
  -5   3  40   37.28    3.05
  -3  -2 -43   23.47    2.06
   3  -5 -43   22.24    2.24
   2   3 -43   24.75    2.10
  -2  -3  43   22.56    2.16
  -5   2 -43   21.91    1.98
   5  -2  43   20.48    2.05
   2  -5  43   20.51    2.08
  -5   3  43   20.57    2.23
   3   2  46    7.54    1.34
  -3  -2 -46    4.68    1.41
   3  -5 -46    2.46    1.64
  -3   5  46    1.60    1.66
   2   3 -46    2.06    1.43
  -2  -3  46    2.73    1.56
  -5   2 -46    4.31    1.32
   5  -2  46    1.69    1.45
   2  -5  46    3.25    1.53
  -5   3  46    2.35    1.65
   5  -3 -46    2.32    1.61
   3   2  49   69.46    5.46
  -3  -2 -49   79.47    5.44
   3  -5 -49   84.81    5.56
  -3   5  49   72.38    5.53
   2   3 -49   76.98    5.45
  -2  -3  49   78.06    5.49
  -5   2 -49   83.97    5.40
   5  -2  49   72.39    5.43
   2  -5  49   78.29    5.46
  -2   5 -49   83.82    5.41
  -5   3  49   79.95    5.57
   5  -3 -49   75.32    5.53
   3   2  52    6.32    1.74
  -3  -2 -52    7.91    1.63
   3  -5 -52    4.96    1.90
  -3   5  52    6.81    1.84
  -2  -3  52    9.01    1.82
  -5   2 -52   10.13    1.56
   5  -2  52    5.72    1.63
  -2   5 -52    7.94    1.55
   5  -3 -52    6.75    1.83
   3   2  55   54.97    4.06
  -3  -2 -55   53.16    3.95
   3  -5 -55   55.90    4.18
  -3   5  55   45.71    4.09
  -5   2 -55   52.80    3.90
   5  -2  55   57.53    4.01
  -2   5 -55   52.59    3.90
   5  -3 -55   46.72    4.10
   3   2  58    1.82    1.81
  -3  -2 -58    2.06    1.68
   3  -5 -58    1.70    1.91
  -3   5  58    2.66    1.95
   2   3 -58    4.24    1.72
  -5   2 -58    1.81    1.56
   5  -2  58    1.97    1.67
   2  -5  58    2.91    1.72
  -2   5 -58    2.33    1.55
  -5   3  58    1.57    1.91
   5  -3 -58    2.85    1.97
   3   2  61    3.47    1.88
  -3  -2 -61    3.88    1.72
   3  -5 -61    3.66    1.96
  -3   5  61    4.37    1.95
   2   3 -61    4.30    1.80
  -5   2 -61    3.90    1.62
   5  -2  61    3.34    1.90
   2  -5  61    2.96    1.76
  -2   5 -61    3.10    1.65
  -5   3  61    2.74    1.94
   5  -3 -61    2.83    1.95
   3   2  64    6.58    2.04
  -3  -2 -64    7.30    1.83
   3  -5 -64    8.52    2.09
  -3   5  64    7.88    2.02
   2   3 -64    8.59    1.83
  -5   2 -64    6.79    1.72
   5  -2  64    7.17    1.95
   2  -5  64    4.97    1.87
  -2   5 -64    4.81    1.78
  -5   3  64    5.80    2.08
   5  -3 -64    6.34    2.05
   3   2  67    7.82    2.15
  -3  -2 -67    3.00    1.86
   3  -5 -67    3.42    2.08
  -3   5  67    5.68    2.23
   2   3 -67    6.52    1.93
  -2  -3  67    5.03    1.96
  -5   2 -67    3.31    1.72
   5  -2  67    4.24    1.93
  -5   3  67    5.20    2.08
   5  -3 -67    2.50    2.04
   3   2  70   -0.02    2.11
   3  -5 -70    1.44    2.15
  -3   5  70    0.64    2.07
   2   3 -70   -1.44    2.00
  -2  -3  70   -1.59    2.11
  -5   2 -70   -0.36    1.75
   5  -2  70    0.85    2.03
   3   2  73   23.73    2.94
  -3  -2 -73   26.09    2.80
  -3   5  73   25.84    3.00
   2   3 -73   24.25    2.77
  -2  -3  73   24.68    2.82
   5  -2  73   27.14    3.00
   2  -5  73   25.52    2.89
  -2   5 -73   28.72    2.67
   3   2  76    0.29    2.17
  -3  -2 -76    2.29    2.06
  -3   5  76    2.34    2.24
   2   3 -76   -0.85    1.92
  -2  -3  76    0.56    2.17
  -5   2 -76   -1.64    1.92
   5  -2  76   -0.16    2.26
   2  -5  76    2.14    2.18
  -2   5 -76    0.00    1.82
  -5   3  76   -1.76    2.42
   5  -3 -76    0.10    2.41
  -3  -2 -79   19.49    2.60
   3  -5 -79   15.08    2.86
  -3   5  79   17.69    2.75
   2   3 -79   18.46    2.53
  -2  -3  79   20.46    2.80
  -5   2 -79   17.61    2.47
   5  -2  79   14.80    2.72
   2  -5  79   21.40    2.91
  -2   5 -79   17.18    2.40
  -5   3  79   14.50    2.77
   5  -3 -79   19.20    2.94
   3   2  82    4.79    2.48
  -3  -2 -82    4.83    2.21
   3  -5 -82    5.81    2.53
  -3   5  82    6.88    2.53
   2   3 -82    5.58    2.18
  -2  -3  82    4.94    2.43
  -5   2 -82    1.95    2.08
   2  -5  82    7.47    2.39
  -2   5 -82    5.34    2.02
  -5   3  82    4.85    2.47
   5  -3 -82    6.95    2.53
   3   2  85    2.47    2.49
  -3  -2 -85    0.92    2.31
   3  -5 -85    3.05    2.58
   2   3 -85    0.55    2.17
  -2  -3  85    3.47    2.65
  -5   2 -85    0.40    2.06
   5  -2  85    2.93    2.54
   2  -5  85    1.61    2.41
  -5   3  85    0.47    2.45
   3   2  88   17.94    3.13
  -3  -2 -88   16.07    3.08
   3  -5 -88   19.52    3.34
  -3   5  88   17.71    3.21
   2   3 -88   22.08    2.94
  -2  -3  88   20.52    3.07
  -5   2 -88   22.67    2.91
   5  -2  88   19.31    3.18
   2  -5  88   27.08    3.19
  -2   5 -88   24.66    2.74
  -5   3  88   19.70    3.13
   5  -3 -88   20.35    3.27
   3   2  91    0.40    2.82
  -3  -2 -91    0.24    2.46
   3  -5 -91   -0.55    2.79
  -3   5  91   -0.44    2.77
  -2  -3  91   -2.78    2.68
  -5   2 -91   -1.27    2.44
   5  -2  91    1.62    2.86
   2  -5  91   -0.36    2.80
  -2   5 -91   -1.83    2.23
   5  -3 -91    0.55    2.67
   3   2  94    9.21    3.40
  -3  -2 -94   13.90    2.85
   3  -5 -94   11.35    3.19
  -3   5  94    9.25    3.10
  -2  -3  94   18.37    3.12
  -5   2 -94    8.32    2.66
   5  -2  94   17.57    3.28
  -2   5 -94   12.66    2.59
   5  -3 -94   13.09    3.08
   3   2  97    3.01    3.01
  -3  -2 -97   -0.11    2.63
   3  -5 -97   -1.62    2.94
  -3   5  97    0.92    3.07
   2   3 -97   -2.47    2.49
  -2  -3  97   -0.83    3.04
  -5   2 -97    1.89    2.46
   5  -2  97    2.35    3.12
   2  -5  97    3.86    2.94
  -2   5 -97   -0.73    2.35
  -5   3  97    1.69    3.00
   5  -3 -97   -0.39    2.82
   3   2 100    3.51    3.05
  -3  -2-100   -0.48    2.88
   2   3-100    3.44    2.55
  -5   2-100    3.75    2.71
   5  -2 100    2.98    3.20
   2  -5 100    3.07    3.05
  -2   5-100    2.48    2.47
  -5   3 100    3.15    3.03
   5  -3-100    5.82    3.16
   3   2 103    1.90    3.22
   3  -5-103    1.77    3.42
   2   3-103    1.16    2.59
  -2  -3 103    3.09    3.14
  -5   2-103    2.90    2.72
   5  -2 103    0.61    3.35
   2  -5 103    2.83    3.18
  -2   5-103    3.01    2.67
  -5   3 103   -0.27    3.07
   5  -3-103    0.75    3.41
   3   2 106    0.00    3.41
   3  -5-106   -0.52    3.30
  -3   5 106    2.74    3.25
   2   3-106   -1.64    2.94
  -2  -3 106   -0.32    3.41
   5  -2 106   -0.24    3.71
   2  -5 106    1.66    3.60
  -2   5-106    0.76    2.95
  -5   3 106   -1.32    3.28
   5  -3-106    3.31    3.40
   3   2 109   15.86    3.93
  -3  -2-109   14.66    3.44
  -3   5 109   17.97    3.92
   2   3-109   13.00    3.34
  -2  -3 109   17.45    3.77
  -5   2-109   12.05    3.28
   5  -2 109   13.81    3.92
   2  -5 109   15.88    3.92
  -2   5-109   16.70    3.25
  -5   3 109   19.47    3.79
   5  -3-109   18.30    3.68
  -3  -2-112   -0.30    3.10
   3  -5-112    0.32    3.35
  -3   5 112   -2.34    3.59
   2   3-112    1.65    2.99
  -2  -3 112   -1.84    3.51
   2  -5 112    1.86    3.62
  -2   5-112    2.51    2.73
  -5   3 112    0.60    3.34
   5  -3-112    0.54    3.31
   3   2 115   -0.14    3.64
  -3  -2-115   -1.93    3.14
   3  -5-115    1.30    3.64
   2   3-115    1.82    2.85
  -2  -3 115    1.86    3.72
   2  -5 115    0.26    3.65
  -2   5-115    1.09    2.74
  -5   3 115   -1.94    3.51
   5  -3-115    0.66    3.29
   3   2 118   -2.64    3.82
  -3  -2-118    0.18    3.28
   3  -5-118   -0.45    3.40
   2   3-118   -0.87    2.88
  -2  -3 118   -0.05    3.64
  -5   2-118   -0.27    2.98
   5  -2 118   -2.59    3.90
   2  -5 118    1.48    3.79
  -5   3 118    1.32    3.54
   3   2 121    1.79    3.84
  -3  -2-121   -2.96    3.45
   3  -5-121    0.31    3.59
  -3   5 121   -3.07    3.67
   2   3-121   -0.24    3.00
  -2  -3 121   -2.09    3.69
  -5   2-121   -0.13    3.04
   5  -2 121   -0.56    3.83
   2  -5 121    5.51    3.95
  -2   5-121    2.89    2.98
  -5   3 121   -1.76    3.79
   5  -3-121   -0.03    3.40
   3   3   0  151.72   10.22
   3  -6   0  180.31   10.33
  -3   6   0  176.22   10.34
  -6   3   0  177.87   10.34
   3  -6  -3  400.01   25.02
  -3   6   3  401.62   25.01
   3   3  -3  390.71   24.93
  -6   3  -3  416.39   25.02
   3  -6   3  414.52   25.01
  -3   6  -3  389.84   25.01
  -6   3   3  394.02   25.01
   6  -3  -3  321.31   24.97
  -3  -3  -6  359.37   24.55
  -3  -3  -6  391.26   24.55
   3  -6  -6  395.46   24.65
  -3   6   6  376.75   24.65
   3   3  -6  391.52   24.59
  -3  -3   6  384.18   24.60
  -6   3  -6  387.42   24.64
   3  -6   6  386.82   24.63
  -3   6  -6  376.11   24.63
  -6   3   6  391.22   24.66
   6  -3  -6  396.37   24.65
  -3  -3  -9 1009.82   67.60
   3  -6  -9 1106.17   67.70
  -3   6   9 1053.49   67.68
  -3  -3   9  996.85   67.64
  -6   3  -9 1086.71   67.68
   3  -6   9 1081.95   67.66
  -3   6  -9 1078.67   67.69
  -6   3   9 1045.25   67.70
   6  -3  -9 1076.81   67.68
   3   3  12   42.61    3.25
  -3  -3 -12   43.30    3.24
   3  -6 -12   50.61    3.40
  -3   6  12   49.95    3.44
  -3  -3  12   44.53    3.32
  -6   3 -12   59.20    3.32
   3  -6  12   56.01    3.37
  -3   6 -12   54.38    3.34
  -6   3  12   49.95    3.47
   6  -3 -12   50.09    3.44
   3   3  15 3839.88  223.71
  -3  -3 -15 3661.62  223.62
   3  -6 -15 3609.89  223.61
  -3   6  15 3475.03  223.65
   3   3 -15 3755.70  223.83
  -3  -3  15 3643.77  223.68
  -6   3 -15 3586.00  223.57
   6  -3  15 2689.75  223.41
   3  -6  15 3660.50  223.56
  -3   6 -15 3541.18  223.55
  -6   3  15 3572.14  224.00
   6  -3 -15 3594.74  223.66
   3   3  18  114.25    8.29
  -3  -3 -18  117.43    8.27
   3  -6 -18  131.52    8.40
  -3   6  18  125.83    8.42
   3   3 -18  119.42    8.32
  -3  -3  18  115.27    8.32
  -6   3 -18  137.29    8.31
   6  -3  18  147.26    8.32
   3  -6  18  138.13    8.35
  -3   6 -18  137.17    8.33
  -6   3  18  121.80    8.44
   6  -3 -18  126.19    8.41
   3   3  21 1207.99   75.26
  -3  -3 -21 1185.09   75.23
   3  -6 -21 1179.86   75.29
  -3   6  21 1130.23   75.44
   3   3 -21 1194.22   75.31
   6  -3  21 1154.24   75.23
   3  -6  21 1178.22   75.25
  -3   6 -21 1117.53   75.21
   6  -3 -21 1204.98   75.38
   3   3  24   28.26    2.28
   3  -6 -24   27.40    2.44
  -3   6  24   28.35    2.51
   3   3 -24   32.06    2.33
  -3  -3  24   36.19    2.38
   6  -3  24   28.41    2.28
   3  -6  24   28.57    2.30
  -3   6 -24   25.68    2.24
   6  -3 -24   29.80    2.48
   6  -3 -24   29.58    2.50
   3   3  27    5.56    1.27
   3  -6 -27    5.64    1.43
   3   3 -27    5.66    1.30
  -3  -3  27    8.13    1.39
  -6   3 -27    7.43    1.12
   6  -3  27    6.69    1.20
   3  -6  27    8.05    1.27
  -3   6 -27    7.21    1.17
   6  -3 -27    5.17    1.46
   6  -3 -27    4.41    1.54
   3   3  30  282.39   19.33
  -3  -3 -30  305.63   19.32
   3  -6 -30  281.92   19.45
   3  -6 -30  300.25   19.43
   3   3 -30  294.01   19.35
  -3  -3  30  313.16   19.37
  -6   3 -30  310.28   19.31
   6  -3  30  301.13   19.34
   3  -6  30  304.91   19.35
  -3   6 -30  288.59   19.31
   6  -3 -30  296.27   19.44
   6  -3 -30  302.64   19.53
   3   3  33  345.30   23.46
  -3  -3 -33  369.36   23.46
   3  -6 -33  352.61   23.57
   3  -6 -33  361.73   23.58
   3   3 -33  363.24   23.49
  -3  -3  33  379.04   23.50
  -6   3 -33  374.61   23.44
   6  -3  33  359.97   23.48
   3  -6  33  366.20   23.49
  -3   6 -33  350.69   23.44
   6  -3 -33  361.51   23.56
   6  -3 -33  374.88   23.83
  -3  -3 -36   68.82    4.59
   3  -6 -36   68.82    4.78
   3  -6 -36   67.50    4.74
   3   3 -36   68.92    4.63
  -3  -3  36   76.69    4.69
  -6   3 -36   61.61    4.54
   3  -6  36   61.14    4.60
  -3   6 -36   60.97    4.57
   6  -3 -36   71.61    4.75
  -3  -3 -39    1.50    1.25
   3  -6 -39    0.81    1.55
   3  -6 -39    0.49    1.57
   3   3 -39    2.32    1.32
  -3  -3  39    1.82    1.41
  -6   3 -39    2.64    1.14
   3  -6  39    1.88    1.36
  -6   3  39    1.89    1.51
   6  -3 -39    0.84    1.46
   3   3  42   82.33    6.17
  -3  -3 -42   96.15    6.17
   3  -6 -42   99.39    6.28
   3   3 -42   89.36    6.18
  -3  -3  42   92.63    6.23
  -6   3 -42   92.25    6.11
   6  -3  42   80.33    6.13
   3  -6  42   95.34    6.18
  -6   3  42   91.06    6.31
   3   3  45    1.25    1.37
  -3  -3 -45    0.18    1.32
   3  -6 -45    1.76    1.58
  -3   6  45    0.30    1.53
  -3  -3  45   -0.06    1.53
  -6   3 -45    2.02    1.22
   6  -3  45    0.16    1.34
   3  -6  45    1.58    1.45
  -3   6 -45    2.87    1.23
  -6   3  45    1.22    1.60
   3   3  48    7.92    1.42
  -3  -3 -48   12.67    1.66
   3  -6 -48    8.31    1.87
  -3   6  48    9.74    1.85
  -6   3 -48   10.70    1.49
   6  -3  48    8.30    1.69
   3  -6  48    8.00    1.65
  -3   6 -48   10.24    1.51
  -6   3  48    9.70    1.84
   6  -3 -48    9.75    1.80
  -3  -3 -51    6.57    1.58
   3  -6 -51    6.31    1.77
  -3   6  51    4.40    1.76
   3   3 -51    7.13    1.67
  -3  -3  51    7.15    1.69
  -6   3 -51    6.78    1.51
   6  -3  51    4.50    1.61
  -3   6 -51    6.24    1.45
  -6   3  51    5.20    1.86
   6  -3 -51    4.38    1.76
   3   3  54    2.96    1.43
  -3  -3 -54    1.17    1.53
   3  -6 -54   -0.12    1.77
  -3   6  54    0.30    1.80
  -3  -3  54    2.11    1.74
  -6   3 -54    1.79    1.43
   6  -3  54    0.57    1.59
  -3   6 -54    1.64    1.46
   6  -3 -54    0.26    1.75
   3   3  57   56.21    4.59
  -3  -3 -57   65.10    4.55
   3  -6 -57   61.39    4.65
  -3   6  57   60.50    4.66
  -3  -3  57   63.75    4.62
  -6   3 -57   66.54    4.47
   6  -3  57   59.80    4.54
   3  -6  57   55.53    4.52
  -3   6 -57   67.71    4.48
   6  -3 -57   56.16    4.65
   3   3  60    1.06    1.82
  -3  -3 -60   -0.09    1.63
   3  -6 -60    0.09    1.91
  -3   6  60   -1.46    1.92
   3   3 -60    0.48    1.69
  -3  -3  60   -1.84    1.93
  -6   3 -60    0.49    1.47
   6  -3  60    0.13    1.65
   3  -6  60    1.18    1.76
  -3   6 -60   -0.96    1.52
  -6   3  60   -0.73    2.02
   3   3  63   10.08    2.07
  -3  -3 -63    7.79    1.85
   3  -6 -63    8.45    2.18
  -3   6  63    7.28    2.12
   3   3 -63   10.34    1.95
  -6   3 -63   10.49    1.74
   6  -3  63    7.94    1.94
   3  -6  63    8.57    2.00
  -3   6 -63   10.94    1.89
   3   3  66   33.70    3.35
   3  -6 -66   34.82    3.43
  -3   6  66   38.93    3.55
   3   3 -66   41.56    3.27
  -6   3 -66   35.23    3.15
   6  -3  66   39.91    3.31
   6  -3 -66   37.97    3.50
   3   3  69    0.03    1.99
   3  -6 -69    1.04    2.09
  -3   6  69    2.93    2.12
   3   3 -69   -0.36    1.84
  -3  -3  69    1.08    2.10
   6  -3  69    0.30    1.96
  -3   6 -69    0.06    1.82
  -6   3  69   -2.06    2.11
   6  -3 -69   -1.73    2.13
   3   3  72   19.88    2.80
  -3  -3 -72   20.41    2.70
  -3   6  72   21.39    2.84
   3   3 -72   22.90    2.61
  -3  -3  72   22.95    2.87
   6  -3  72   23.36    2.79
   3  -6  72   26.61    2.77
  -3   6 -72   24.97    2.55
  -6   3  72   27.75    2.89
   6  -3 -72   28.49    2.97
   3   3  75    0.84    2.27
  -3  -3 -75    1.93    2.07
   3  -6 -75    3.03    2.53
  -3   6  75    1.95    2.15
   3   3 -75    2.37    2.00
  -3  -3  75    2.40    2.15
  -6   3 -75    1.79    1.98
   6  -3  75    1.54    2.12
   3  -6  75    2.90    2.14
  -3   6 -75    1.15    1.81
  -6   3  75    1.38    2.23
   6  -3 -75    0.34    2.30
  -3  -3 -78    0.66    2.06
   3  -6 -78    3.43    2.39
  -3   6  78    0.93    2.28
   3   3 -78    3.30    2.06
  -3  -3  78    1.24    2.16
  -6   3 -78    2.61    1.99
   3  -6  78    3.20    2.19
  -3   6 -78    1.57    1.86
  -6   3  78    2.17    2.30
   6  -3 -78    2.54    2.25
   3   3  81    1.19    2.41
  -3  -3 -81    2.04    2.22
   3  -6 -81   -0.45    2.47
   3   3 -81    1.16    2.13
  -3  -3  81    3.33    2.34
  -6   3 -81    3.31    1.97
   3  -6  81    1.25    2.37
  -3   6 -81    1.44    1.96
  -6   3  81    4.37    2.48
   6  -3 -81    2.33    2.37
   3   3  84   22.15    3.08
  -3  -3 -84   21.31    2.86
   3  -6 -84   16.37    3.12
  -3   6  84   18.53    3.08
   3   3 -84   20.88    2.75
  -3  -3  84   19.04    2.93
  -6   3 -84   18.64    2.64
   6  -3  84   16.61    3.06
   3  -6  84   24.84    3.14
  -6   3  84   18.63    2.97
   3   3  87    0.32    2.62
  -3  -3 -87    0.44    2.53
   3  -6 -87   -0.30    2.83
  -3   6  87   -0.35    2.80
   3   3 -87   -0.22    2.29
  -3  -3  87    2.74    2.71
  -6   3 -87    0.78    2.08
   6  -3  87    0.75    2.60
   3  -6  87    1.00    2.64
  -3   6 -87    2.93    2.18
  -6   3  87    1.01    2.54
   3   3  90    0.86    2.68
  -3  -3 -90    0.44    2.50
   3  -6 -90   -0.26    2.81
  -3   6  90   -0.82    2.73
   3   3 -90   -0.86    2.41
  -3  -3  90   -1.45    2.69
  -6   3 -90    2.57    2.23
   6  -3  90    0.67    2.76
   3  -6  90   -0.08    2.64
  -3   6 -90   -0.17    2.14
  -6   3  90    1.77    2.69
   6  -3 -90   -0.94    2.79
   3   3  93    6.48    3.02
  -3  -3 -93    6.70    2.82
   3  -6 -93    7.01    3.11
  -3   6  93    5.40    3.01
  -3  -3  93   12.86    2.88
  -6   3 -93   10.15    2.48
   6  -3  93    4.79    2.99
  -3   6 -93    7.52    2.36
   6  -3 -93   10.92    2.93
   3   3  96   -1.67    3.12
  -3  -3 -96    1.09    2.73
   3  -6 -96    2.32    3.23
  -3   6  96    0.29    2.98
  -3  -3  96    1.00    2.87
  -6   3 -96    1.40    2.57
   6  -3  96    0.00    3.02
   3  -6  96   -0.75    2.85
  -3   6 -96    0.03    2.45
   6  -3 -96    0.66    2.90
   3   3  99    2.04    3.11
  -3  -3 -99    1.24    2.80
   3  -6 -99   -0.56    3.19
  -3   6  99    3.10    3.18
   3   3 -99   -0.46    2.67
  -3  -3  99    2.39    3.05
  -6   3 -99    0.00    2.48
   6  -3  99    1.26    3.15
   3  -6  99    0.41    2.94
  -3   6 -99   -0.24    2.39
  -6   3  99    0.39    2.94
   6  -3 -99    0.36    3.06
   3   3 102    1.06    3.27
   3  -6-102   -0.96    3.24
  -3   6 102    1.79    3.11
   3   3-102    0.80    2.71
  -6   3-102    0.44    2.56
   6  -3 102    2.62    3.31
   3  -6 102    3.96    3.25
  -3   6-102   -0.59    2.49
  -6   3 102    0.24    3.14
   6  -3-102   -0.45    3.14
   3   3 105    1.36    3.28
  -3  -3-105   -1.08    3.03
  -3   6 105    2.34    3.22
   3   3-105   -0.83    2.72
  -3  -3 105    1.12    3.16
   6  -3 105    3.29    3.40
   3  -6 105    4.32    3.29
  -3   6-105   -0.57    2.59
  -6   3 105   -1.59    3.23
   6  -3-105    2.43    3.24
  -3  -3-108    1.02    3.27
   3   3-108    2.51    2.82
  -3  -3 108    1.87    3.30
  -6   3-108    1.35    2.71
   6  -3 108    3.02    3.52
   3  -6 108    4.28    3.74
  -3   6-108    1.79    2.82
  -6   3 108   -2.10    3.34
   6  -3-108    3.60    3.32
  -3  -3-111    0.78    3.16
   3  -6-111    2.49    3.62
  -3   6 111    2.37    3.44
   3   3-111    3.17    2.86
  -3  -3 111    2.59    3.37
   3  -6 111    1.37    3.72
  -3   6-111   -0.28    2.69
  -6   3 111    5.96    3.50
   6  -3-111   -1.03    3.37
   3   3 114   -1.76    3.68
  -3  -3-114   -0.24    3.24
   3  -6-114    4.10    3.47
   3   3-114   -0.75    2.99
  -3  -3 114   -1.35    3.40
   3  -6 114   -3.26    3.81
  -3   6-114    2.32    2.75
  -6   3 114   -2.04    3.45
   6  -3-114   -0.38    3.34
   3   3 117    2.77    3.68
  -3  -3-117    2.30    3.31
   3  -6-117    3.35    3.50
  -3   6 117   -2.84    3.45
   3   3-117   -1.16    2.89
  -3  -3 117    2.15    3.58
  -6   3-117    0.66    2.90
   6  -3 117    0.82    3.76
   3  -6 117    0.00    3.84
  -6   3 117    1.04    3.51
   3   3 120    0.66    3.86
  -3  -3-120    1.32    3.39
   3  -6-120    5.06    3.97
  -3   6 120    1.14    3.51
   3   3-120    2.34    2.95
  -3  -3 120    2.96    3.58
  -6   3-120   -2.77    3.28
   6  -3 120   -1.62    3.97
   3  -6 120    5.68    3.83
  -3   6-120    2.39    2.87
  -6   3 120    0.41    3.57
  -4   0 122   -0.66    3.44
   4  -4 122   -2.21    3.85
  -4   4-122    4.22    2.99
   0   4 122    1.94    3.49
   0  -4-122   -1.47    3.66
   4   0-119   -1.08    3.19
  -4   0 119    1.90    3.54
  -4   4-119    4.74    2.89
   4   0-116    0.00    3.13
  -4   0 116    1.01    3.54
   4  -4 116   11.35    4.15
  -4   4-116    5.41    3.00
   0   4 116    6.32    3.72
   4   0-113    0.26    3.11
  -4   0 113   -1.23    3.43
   4  -4 113    0.15    3.58
   0  -4-113    0.19    3.30
   4   0-110    2.44    3.11
  -4   0 110   -2.72    3.31
   4  -4 110    2.41    3.52
  -4   4-110    0.20    2.68
   0   4 110   -0.20    3.33
   0  -4-110   -1.44    3.40
   4   0-107    1.73    3.05
  -4   0 107   -0.57    3.53
   4  -4 107   -1.80    3.40
  -4   4-107    0.23    2.73
   0   4 107   -1.13    3.20
   4   0-104    6.45    3.02
  -4   0 104    9.83    3.25
   4  -4 104   11.67    3.59
  -4   4-104    6.00    2.74
   0   4 104    2.83    3.29
   0  -4-104    7.04    3.23
   4   0-101    1.12    2.85
  -4   0 101    0.66    3.10
   4  -4 101    1.30    3.15
  -4   4-101    0.63    2.52
   0   4 101   -1.74    3.09
   0  -4-101    2.22    3.03
   4   0 -98    4.70    2.71
   4  -4  98    3.81    3.11
  -4   4 -98    0.26    2.38
   0   4  98   -1.57    3.05
   0  -4 -98   -0.11    3.03
   4   0 -95    2.21    2.76
  -4   0  95    1.93    2.85
   4  -4  95    4.73    2.93
  -4   4 -95    2.19    2.37
   0   4  95    0.99    2.85
   0  -4 -95    1.05    2.89
  -4   0  92    0.92    2.86
   0   4  92    4.79    2.95
   0  -4 -92   -0.37    2.62
  -4   0  89    5.13    2.68
   0   4  89    3.09    2.65
   0  -4 -89    5.57    2.69
   4   0 -86    0.76    2.47
  -4   0  86    0.95    2.46
  -4   4 -86    0.82    2.12
   0   4  86    0.74    2.53
   0  -4 -86   -0.92    2.41
   4   0 -83    1.51    2.22
  -4   0  83   -0.79    2.45
   4  -4  83    0.97    2.29
  -4   4 -83    1.77    1.98
   0  -4 -83   -0.67    2.25
   4   0 -80    7.91    2.24
  -4   0  80    4.08    2.45
   4  -4  80    5.21    2.28
   0  -4 -80    1.93    2.28
   4   0 -77   -0.37    2.07
  -4   0  77    0.65    2.13
   4  -4  77   -0.97    2.01
   0   4  77   -0.64    2.16
   0  -4 -77    1.09    2.18
   4   0 -74    1.15    2.04
  -4   0  74    1.45    2.23
   4  -4  74    0.99    2.12
  -4   4 -74    0.02    1.80
   0   4  74    0.16    2.14
   4   0 -71    8.52    2.15
  -4   0  71    7.88    2.27
   4  -4  71    4.60    2.04
  -4   4 -71    5.40    1.83
   0   4  71    4.85    2.27
  -4   0  68    0.69    1.97
   4  -4  68    0.97    1.87
  -4   4 -68    2.15    1.73
   0   4  68    0.28    1.93
   0  -4 -68   -0.06    1.96
   4   0 -65    0.11    1.80
  -4   0  65    0.88    1.96
   4  -4  65    0.48    1.78
  -4   4 -65    0.23    1.59
   0   4  65    0.16    1.87
   0  -4 -65   -0.17    1.81
   4   0 -62   51.50    4.07
   4  -4  62   50.91    4.09
  -4   4 -62   55.35    3.98
   0   4  62   54.19    4.17
   0  -4 -62   48.93    4.09
   4  -4  59    0.44    1.69
  -4   4 -59    0.55    1.59
   0   4  59   -0.51    1.97
   0  -4 -59    1.19    1.86
   4   0 -56  121.83    8.63
  -4   0  56  127.53    8.65
   4  -4  56  118.24    8.56
  -4   4 -56  133.62    8.54
   0   4  56  126.58    8.65
   0  -4 -56  133.58    8.65
   4   0 -53   -0.75    1.69
  -4   0  53   -0.41    1.89
   4  -4  53   -0.83    1.53
  -4   4 -53   -0.16    1.45
   0   4  53   -1.21    1.73
   0  -4 -53   -0.55    1.71
  -4   0  50   95.23    6.36
   4  -4  50   87.69    6.27
  -4   4 -50   99.06    6.24
   0   4  50   79.76    6.32
   0  -4 -50   92.79    6.34
   4   0 -47    0.22    1.62
  -4   0  47   -0.07    1.63
  -4   4 -47   -1.44    1.35
   0   4  47    0.55    1.56
   0  -4 -47   -1.12    1.58
   4   0 -44  133.34    8.87
  -4   0  44  139.03    8.89
  -4   4 -44  129.45    8.78
   0   4  44  116.80    8.84
   0  -4 -44  146.26    8.89
   4   0 -41    1.11    1.46
  -4   0  41    0.46    1.57
   4  -4  41   -0.34    1.41
  -4   4 -41    0.42    1.22
   0  -4 -41    0.80    1.45
   4   0 -38  130.87    8.64
  -4   0  38  140.89    8.68
   4  -4  38  125.20    8.59
  -4   4 -38  129.62    8.56
   0  -4 -38  123.87    8.61
   4   0 -35    1.52    1.38
  -4   0  35    0.06    1.44
   4  -4  35    0.01    1.20
   0   4  35    2.13    1.29
   0  -4 -35    0.42    1.32
   4   0 -32   69.34    4.67
  -4   0  32   72.97    4.69
   4  -4  32   61.99    4.60
   0  -4 -32   65.84    4.64
   4   0 -29    0.94    1.30
  -4   0  29    0.94    1.27
   4  -4  29    0.08    1.10
  -4   4 -29    1.13    0.99
   4   0 -26   27.92    2.39
  -4   0  26   30.62    2.41
   4  -4  26   31.80    2.34
  -4   4 -26   29.49    2.27
   0   4  26   31.00    2.28
   0  -4 -26   29.10    2.37
   4   0 -23    1.10    1.17
  -4   0  23    2.43    1.22
   4  -4  23    1.38    1.00
  -4   4 -23    2.65    0.94
   0   4  23    2.97    1.09
   0  -4 -23    1.37    1.11
   4   0 -20  602.30   37.67
  -4   0  20  625.77   37.73
   4  -4  20  574.61   37.63
  -4   4 -20  560.79   37.60
   0  -4 -20  582.69   37.68
   4   0 -17    0.90    0.99
  -4   0  17    0.47    1.04
   4  -4  17    0.77    0.86
  -4   4 -17    0.67    0.79
   0  -4 -17    0.61    0.95
   4   0 -14  123.70    7.45
   4  -4  14  113.20    7.40
  -4   4 -14  105.73    7.39
   0  -4 -14  114.52    7.42
   4   0 -11    5.07    1.00
   4   0 -11    5.15    1.00
   4  -4  11    5.80    0.82
  -4   4 -11    5.55    0.84
   0   4  11    4.94    0.91
   0  -4 -11    4.34    0.91
   4   0  -8  153.05    9.63
   4   0  -8  146.08    9.56
   4  -4   8  141.38    9.54
  -4   4  -8  147.88    9.55
   0   4   8  148.69    9.54
   0  -4  -8  148.97    9.53
   4   0  -5    0.71    0.72
  -4   0   5    0.82    0.72
   4  -4   5    0.69    0.66
  -4   4  -5    1.33    0.70
   0   4   5    0.49    0.65
   0  -4  -5    1.28    0.58
   4   0  -2  803.23   51.20
  -4   0   2  814.81   51.21
   4  -4   2  802.60   51.23
  -4   4  -2  772.77   51.26
   0   4   2  780.47   51.20
   0  -4  -2  806.79   51.21
   4   0   1    0.32    0.44
  -4   0  -1    1.01    0.52
   4  -4  -1    0.31    0.67
  -4   4   1    0.39    0.78
   0   4  -1    0.38    0.47
   0  -4   1    0.75    0.44
   4   0   4    2.73    0.45
  -4   0  -4    3.02    0.49
   4  -4  -4    2.82    0.81
  -4   4   4    3.59    0.87
   0   4  -4    2.66    0.52
   0  -4   4    2.90    0.55
   4   0   7    1.55    0.48
  -4   0  -7    1.53    0.45
   4  -4  -7    1.64    0.94
  -4   4   7    1.89    0.93
   0   4  -7    1.69    0.56
   0  -4   7    2.07    0.60
   4   0  10  179.93   11.68
  -4   0 -10  182.75   11.68
   4  -4 -10  180.45   11.76
  -4   4  10  187.37   11.78
   0   4 -10  178.56   11.70
   4   0  13    0.46    0.63
  -4   0 -13    0.60    0.59
   4  -4 -13    0.62    1.02
  -4   4  13    0.32    1.06
   0   4 -13    0.99    0.70
   4   0  16  148.86    9.32
  -4   0 -16  150.13    9.30
   4  -4 -16  133.06    9.39
  -4   4  16  130.28    9.41
   0   4 -16  142.10    9.32
   0  -4  16  146.56    9.34
   4   0  19   16.92    1.30
  -4   0 -19   15.00    1.25
   4  -4 -19   11.59    1.55
  -4   4  19   10.69    1.62
   0   4 -19   15.20    1.33
   0  -4  19   14.76    1.36
   4   0  22   14.50    1.38
  -4   0 -22   15.19    1.32
   4  -4 -22   15.45    1.64
   0   4 -22   15.52    1.40
   0  -4  22   15.36    1.44
   4   0  25   10.00    1.26
  -4   0 -25   10.32    1.19
   4  -4 -25    8.79    1.49
   4  -4 -25    8.49    1.53
   0   4 -25   11.58    1.27
   0  -4  25    9.48    1.30
   4   0  28   15.73    1.37
   4  -4 -28   11.64    1.70
   4  -4 -28   12.31    1.71
   0   4 -28   11.25    1.39
   0  -4  28   11.36    1.46
   4  -4 -31    6.04    1.50
   4  -4 -31    4.97    1.53
   0   4 -31    6.22    1.28
   0  -4  31    6.38    1.31
  -4   0 -34   67.82    4.23
  -4   4  34   52.16    4.36
   0   4 -34   58.86    4.24
   0  -4  34   63.23    4.28
   4   0  37    2.27    1.02
  -4   0 -37   -0.56    1.09
  -4   4  37    0.30    1.50
   0   4 -37   -0.27    1.24
   0  -4  37    0.28    1.25
  -4   0 -40   40.33    2.71
   4  -4 -40   33.05    2.90
  -4   4  40   34.12    2.90
   0   4 -40   34.22    2.71
   0  -4  40   33.87    2.77
   4   0  43   -1.23    1.41
  -4   0 -43    0.29    1.24
   4  -4 -43   -0.81    1.57
  -4   4  43   -0.10    1.61
   0   4 -43   -2.28    1.41
   0  -4  43   -1.02    1.44
   4   0  46  440.12   29.92
  -4   0 -46  477.41   29.92
   4  -4 -46  460.29   29.99
   0   4 -46  469.11   29.93
   0  -4  46  464.83   29.95
   4   0  49    0.10    1.47
  -4   0 -49    0.40    1.33
   4  -4 -49   -0.26    1.69
   0  -4  49    0.72    1.62
   4   0  52   36.58    3.42
  -4   0 -52   47.34    3.39
   4  -4 -52   48.71    3.57
  -4   4  52   39.23    3.54
   0   4 -52   48.01    3.39
   0  -4  52   45.36    3.49
   4   0  55   -0.04    1.64
  -4   0 -55   -0.17    1.43
   4  -4 -55   -0.08    1.86
  -4   4  55   -0.04    1.75
   0   4 -55   -0.15    1.48
   0  -4  55    1.42    1.68
   4   0  58   20.15    2.46
  -4   0 -58   19.72    2.12
   4  -4 -58   19.13    2.42
  -4   4  58   17.22    2.43
   0   4 -58   19.12    2.14
   4   0  61    0.26    1.90
  -4   0 -61   -0.19    1.62
   4  -4 -61   -0.10    1.94
  -4   4  61   -0.61    1.99
   4   0  64   62.31    4.95
  -4   0 -64   62.99    4.81
   4  -4 -64   68.70    5.02
  -4   4  64   62.74    5.03
   0   4 -64   71.85    4.86
   4   0  67    0.01    2.01
  -4   0 -67   -0.58    1.65
   4  -4 -67   -1.14    1.99
  -4   4  67    0.60    1.95
   0   4 -67    0.99    1.69
   0  -4  67   -0.19    1.82
   4   0  70    5.21    2.17
   4  -4 -70    1.13    2.12
  -4   4  70    1.51    2.05
   0   4 -70    2.81    1.93
   0  -4  70    2.89    1.97
   4   0  73   -2.22    2.20
   4  -4 -73   -0.05    2.29
  -4   4  73   -2.10    2.33
   0   4 -73   -2.15    2.05
   0  -4  73   -0.84    2.21
   4   0  76  161.96   11.33
  -4   0 -76  159.66   11.19
   4  -4 -76  166.06   11.36
  -4   4  76  154.79   11.36
   0   4 -76  172.38   11.21
   0  -4  76  177.02   11.35
  -4   0 -79   -0.40    1.99
  -4   4  79   -0.58    2.27
   0   4 -79   -0.66    1.98
   0  -4  79    0.72    2.32
  -4   0 -82    6.38    2.19
  -4   4  82    6.93    2.46
   0   4 -82   10.74    2.19
   0  -4  82    9.61    2.51
   4   0  85    2.79    2.49
  -4   0 -85   -0.44    2.10
   0   4 -85   -0.41    2.09
   0  -4  85   -0.64    2.51
   4   0  88   17.36    2.98
  -4   0 -88   11.22    2.55
   0  -4  88   13.38    2.82
   4   0  91   -1.39    2.77
  -4   0 -91   -0.84    2.50
   4  -4 -91   -1.46    2.67
   0  -4  91    1.00    2.66
   4   0  94    7.04    3.26
  -4   0 -94    9.64    2.66
   4  -4 -94    9.17    3.07
  -4   4  94    6.87    2.97
   0   4 -94   13.26    2.70
   0  -4  94   14.13    3.04
   4   0  97   -0.55    3.04
  -4   0 -97    0.03    2.49
   4  -4 -97    0.00    2.96
  -4   4  97   -0.65    2.92
   0   4 -97    0.64    2.38
   4   0 100   -2.32    3.19
  -4   0-100    1.24    2.61
   4  -4-100    0.07    2.97
  -4   4 100   -1.11    3.08
   0   4-100    1.65    2.51
   0  -4 100    0.11    3.04
   4   0 103    1.47    3.26
  -4   0-103    1.00    2.80
   4  -4-103   -0.49    3.23
  -4   4 103    1.23    3.13
   0   4-103   -0.74    2.71
   0  -4 103   -1.42    3.22
   4   0 106    1.61    3.39
   4  -4-106    0.52    3.30
  -4   4 106    1.87    3.19
   0   4-106    1.37    2.75
   0  -4 106   -1.04    3.52
   4   0 109    1.23    3.44
  -4   0-109   -0.85    2.83
  -4   4 109    0.58    3.20
   0   4-109    1.71    2.71
   0  -4 109   -0.13    3.39
  -4   0-112    0.87    2.94
  -4   4 112   -0.62    3.37
   0   4-112    0.86    2.82
   0  -4 112    2.57    3.66
  -4   0-115   -1.58    3.05
  -4   4 115    2.59    3.49
   0   4-115    3.10    2.85
   0  -4 115    1.14    3.69
   4   0 118    0.52    3.82
  -4   0-118    2.76    3.13
   4  -4-118   -1.83    3.48
  -4   4 118   -2.54    3.60
   0   4-118   -0.28    2.82
   0  -4 118    0.25    3.68
   4  -4-121   -1.45    3.59
   0  -4 121   -1.13    3.91
  -4   0-124    0.52    3.20
   4  -4-124    2.24    3.64
  -4   4 124    1.80    3.53
   0   4-124    3.03    2.93
   0  -4 124    3.23    3.86
  -4  -1 123    4.00    3.68
   4  -5 123    1.13    3.75
  -4   5-123    3.14    2.95
   1   4 123    1.94    3.86
  -1  -4-123    3.88    3.76
  -5   1 123    1.20    3.62
   1  -5-123    1.82    3.66
  -1   5 123   -2.34    3.70
  -5   4-123    1.86    3.05
   5  -4 123    2.24    3.84
   4   1-120   -0.86    3.12
  -4  -1 120    1.30    3.53
  -4   5-120   -0.30    2.88
   1   4 120   -1.22    3.67
  -1  -4-120   -0.45    3.60
  -5   1 120    3.68    3.52
   1  -5-120   -1.54    3.68
  -5   4-120    4.31    2.96
   5  -4 120    1.64    3.66
   4   1-117    1.99    3.12
  -4  -1 117   -0.12    3.44
   4  -5 117   -3.16    3.81
  -4   5-117    0.35    2.81
   1   4 117    1.06    3.57
  -1  -4-117    1.09    3.45
  -5   1 117   -0.44    3.45
   5  -1-117    0.56    3.18
  -5   4-117    0.99    2.89
   4   1-114   -0.42    2.99
  -4  -1 114    2.82    3.45
   4  -5 114    5.46    3.73
   1   4 114    5.51    3.52
  -1  -4-114    1.15    3.56
  -5   1 114    3.86    3.47
   5  -1-114    0.60    3.11
   1  -5-114    2.21    3.41
  -5   4-114    4.91    2.91
   5  -4 114    0.29    3.82
   4   1-111    3.45    3.05
  -4  -1 111    4.45    3.43
   4  -5 111    6.60    3.73
  -4   5-111    3.79    2.79
  -1  -4-111    0.33    3.23
  -5   1 111    2.39    3.30
   5  -1-111    4.89    3.17
   1  -5-111    2.60    3.39
  -1   5 111    0.00    3.45
   5  -4 111    5.96    3.68
   4   1-108   -0.27    3.10
  -4  -1 108    0.04    3.22
   4  -5 108    0.36    3.38
  -4   5-108    1.19    2.62
   1   4 108    2.43    3.35
  -1  -4-108    3.73    3.22
  -5   1 108   -1.41    3.14
   5  -1-108    0.65    3.04
  -1   5 108    1.14    3.29
   5  -4 108    0.45    3.42
   4   1-105    3.58    2.95
  -4  -1 105    3.74    3.18
   4  -5 105    5.94    3.48
  -4   5-105    0.42    2.73
   1   4 105    3.12    3.28
  -5   1 105    4.64    3.17
   5  -1-105    2.75    3.11
  -1   5 105    3.53    3.23
  -5   4-105    1.43    2.74
   5  -4 105    2.34    3.37
   4   1-102    6.78    2.86
   4  -5 102    5.37    3.24
  -4   5-102    5.30    2.64
   1   4 102    0.45    3.12
  -1  -4-102    3.44    3.05
  -5   1 102    3.77    3.08
   5  -1-102    0.99    2.90
   1  -5-102    4.04    3.11
  -1   5 102    3.89    3.18
  -5   4-102    3.23    2.58
   5  -4 102    2.84    3.44
   4   1 -99    3.64    2.74
   4  -5  99    2.55    3.09
  -4   5 -99    2.94    2.63
   1   4  99    0.06    2.97
  -1  -4 -99    4.25    2.98
   5  -1 -99    4.49    3.03
   1  -5 -99    4.86    3.12
  -1   5  99    4.36    3.08
   4   1 -96    2.29    2.68
  -4  -1  96    0.60    2.89
   4  -5  96    3.89    3.01
  -4   5 -96    3.63    2.44
   1   4  96    5.02    3.06
  -1  -4 -96    3.31    2.89
   5  -1 -96    3.84    2.81
   1  -5 -96    1.11    3.02
  -1   5  96    1.31    3.01
   5  -4  96    5.64    3.17
  -4  -1  93    8.17    2.97
   4  -5  93   13.09    3.08
  -4   5 -93   14.00    2.59
   1   4  93   11.09    3.14
  -1  -4 -93   10.43    2.94
  -5   1  93   11.66    3.08
   5  -1 -93    9.40    2.92
   1  -5 -93    8.50    3.05
  -1   5  93   10.43    3.07
  -5   4 -93    7.13    2.57
   5  -4  93   12.15    3.13
   4   1 -90   -0.41    2.41
  -4  -1  90   -1.97    2.80
  -4   5 -90   -1.66    2.20
   1   4  90    0.64    2.73
  -1  -4 -90   -1.29    2.63
  -5   1  90    0.67    2.65
   1  -5 -90    0.81    2.66
  -1   5  90    0.41    2.68
  -5   4 -90   -1.01    2.25
   5  -4  90   -0.83    2.65
   4   1 -87   -0.42    2.45
  -4  -1  87   -0.07    2.48
  -4   5 -87    1.11    2.15
   1   4  87    1.43    2.64
  -1  -4 -87    2.12    2.51
  -5   1  87    1.72    2.45
   5  -1 -87    2.55    2.67
   1  -5 -87    2.82    2.61
  -1   5  87    2.14    2.63
  -5   4 -87    1.94    2.14
   5  -4  87    1.83    2.56
   4   1 -84   53.37    4.36
  -4  -1  84   56.25    4.47
   1   4  84   45.80    4.46
  -1  -4 -84   47.98    4.38
  -5   1  84   53.35    4.43
   5  -1 -84   49.79    4.37
   1  -5 -84   46.09    4.39
  -1   5  84   45.21    4.46
  -5   4 -84   50.30    4.14
   4   1 -81   -0.22    2.25
  -4  -1  81    0.64    2.28
   4  -5  81    2.27    2.31
  -1  -4 -81    0.65    2.28
  -5   1  81   -0.09    2.43
   5  -1 -81    1.28    2.30
   1  -5 -81    0.26    2.43
  -5   4 -81    0.99    1.96
   5  -4  81    0.42    2.23
   4   1 -78   20.68    2.64
  -4  -1  78   18.31    2.76
   4  -5  78   18.46    2.70
  -1  -4 -78   20.81    2.73
  -5   1  78   18.25    2.82
   5  -1 -78   21.39    2.87
   1  -5 -78   18.83    2.90
  -1   5  78   19.91    2.83
  -5   4 -78   20.47    2.44
   5  -4  78   21.32    2.76
   4   1 -75   40.64    3.79
  -4  -1  75   40.93    3.87
   4  -5  75   45.31    3.80
  -4   5 -75   44.04    3.62
   1   4  75   46.21    3.92
  -1  -4 -75   39.43    3.81
  -5   1  75   48.47    3.91
   5  -1 -75   45.30    3.96
   1  -5 -75   42.81    3.95
  -1   5  75   42.76    3.96
   5  -4  75   40.40    3.89
   4   1 -72   51.73    4.22
  -4  -1  72   50.68    4.25
   4  -5  72   50.06    4.18
  -4   5 -72   53.14    4.06
   1   4  72   51.23    4.27
  -5   1  72   46.51    4.26
   5  -1 -72   52.79    4.29
  -1   5  72   49.47    4.29
  -5   4 -72   53.50    4.04
   5  -4  72   48.90    4.18
   4   1 -69   17.94    2.36
  -4  -1  69   16.41    2.40
   4  -5  69   16.00    2.31
  -4   5 -69   16.21    2.16
   1   4  69   13.90    2.47
  -5   1  69   17.82    2.49
   5  -1 -69   14.26    2.41
   1  -5 -69   16.05    2.50
  -1   5  69   14.75    2.45
  -5   4 -69   17.09    2.17
   5  -4  69   14.79    2.32
   4   1 -66   22.29    2.59
  -4  -1  66   21.85    2.59
   4  -5  66   19.84    2.50
  -4   5 -66   27.27    2.50
   1   4  66   24.36    2.72
  -1  -4 -66   23.20    2.63
  -5   1  66   25.43    2.67
   5  -1 -66   21.10    2.61
   1  -5 -66   20.27    2.72
  -1   5  66   21.33    2.76
  -5   4 -66   26.88    2.43
   5  -4  66   24.13    2.52
   4   1 -63   58.25    4.26
   4  -5  63   53.05    4.19
  -4   5 -63   58.01    4.12
   1   4  63   55.87    4.35
  -1  -4 -63   54.31    4.26
  -5   1  63   53.93    4.32
   5  -1 -63   51.95    4.27
   1  -5 -63   55.19    4.30
  -1   5  63   55.39    4.34
  -5   4 -63   51.45    4.08
   5  -4  63   51.88    4.20
   4   1 -60   81.30    5.85
  -4  -1  60   79.77    5.87
   4  -5  60   73.51    5.77
  -4   5 -60   84.56    5.75
   1   4  60   90.70    5.94
  -1  -4 -60   81.07    5.84
   1  -5 -60   78.71    5.87
  -1   5  60   77.10    5.91
  -5   4 -60   84.70    5.73
   5  -4  60   84.54    5.83
   4   1 -57   95.49    6.55
  -4  -1  57   96.94    6.57
   4  -5  57   85.30    6.48
  -4   5 -57   97.06    6.44
   1   4  57  100.66    6.61
  -1  -4 -57   84.80    6.51
   1  -5 -57   96.51    6.57
  -1   5  57   94.80    6.62
  -5   4 -57   96.48    6.43
   5  -4  57   86.35    6.51
   4  -5  54   45.73    3.61
  -4   5 -54   46.85    3.59
   1   4  54   49.60    3.75
  -1  -4 -54   46.39    3.66
  -5   1  54   43.05    3.73
   5  -1 -54   47.58    3.74
   1  -5 -54   45.90    3.69
  -1   5  54   43.05    3.70
  -5   4 -54   48.96    3.55
   5  -4  54   41.45    3.57
  -4  -1  51  146.41    9.72
   4  -5  51  140.56    9.66
  -4   5 -51  146.12    9.61
   1   4  51  136.94    9.70
  -1  -4 -51  153.96    9.70
  -5   1  51  145.15    9.74
   1  -5 -51  148.05    9.72
  -1   5  51  138.77    9.76
  -5   4 -51  150.36    9.61
   5  -4  51  136.30    9.64
   4   1 -48   70.44    5.06
  -4  -1  48   70.92    5.09
  -4   5 -48   70.50    4.94
   1   4  48   68.69    5.06
  -1  -4 -48   74.36    5.06
  -5   1  48   73.49    5.12
   1  -5 -48   81.48    5.12
  -1   5  48   64.86    5.10
  -5   4 -48   72.50    4.95
   5  -4  48   63.84    4.98
   4   1 -45   42.30    3.15
  -4  -1  45   40.17    3.16
  -4   5 -45   37.71    3.00
   1   4  45   43.37    3.12
  -1  -4 -45   38.90    3.12
  -5   1  45   39.91    3.20
   5  -1 -45   39.52    3.16
   1  -5 -45   37.65    3.17
  -1   5  45   35.27    3.16
  -5   4 -45   38.78    3.01
   4   1 -42   18.67    2.00
  -4  -1  42   19.06    2.07
   4  -5  42   17.66    1.90
  -4   5 -42   17.29    1.80
  -1  -4 -42   21.94    2.01
  -5   1  42   17.72    2.08
   5  -1 -42   17.27    2.06
   1  -5 -42   17.77    2.02
  -1   5  42   17.77    2.06
  -5   4 -42   19.76    1.83
   4   1 -39   90.99    6.20
  -4  -1  39   98.48    6.26
   4  -5  39   89.01    6.18
  -4   5 -39   96.30    6.13
  -1  -4 -39   90.29    6.18
  -5   1  39   92.25    6.26
   5  -1 -39   83.53    6.20
   1  -5 -39   83.39    6.20
  -5   4 -39   92.99    6.12
   5  -4  39   91.56    6.17
   4   1 -36    3.45    1.39
  -4  -1  36    4.10    1.49
   4  -5  36    4.42    1.31
  -1  -4 -36    3.23    1.31
  -5   1  36    4.86    1.57
   5  -1 -36    2.69    1.46
   1  -5 -36    3.10    1.42
  -5   4 -36    4.30    1.18
   5  -4  36    2.25    1.24
   4   1 -33  104.92    7.10
  -4  -1  33  112.23    7.12
   4  -5  33  107.71    7.09
   1   4  33  113.15    7.12
  -1  -4 -33  107.85    7.08
  -5   1  33  106.30    7.15
   5  -1 -33   97.21    7.11
   1  -5 -33   99.19    7.11
  -1   5  33  101.73    7.15
  -5   4 -33  107.57    7.03
   5  -4  33  106.99    7.07
   4   1 -30    6.64    1.40
  -4  -1  30    6.91    1.44
   4  -5  30    6.21    1.27
  -4   5 -30    5.06    1.17
   1   4  30    5.26    1.35
  -1  -4 -30    7.65    1.28
  -5   1  30    7.09    1.55
   5  -1 -30    5.91    1.45
   1  -5 -30    7.60    1.39
   5  -4  30    6.61    1.28
   4   1 -27   90.02    5.97
  -4  -1  27   94.20    5.99
   4  -5  27   85.03    5.92
  -4   5 -27   89.83    5.90
   1   4  27   90.94    5.96
  -5   1  27   87.54    6.01
   5  -1 -27   87.70    5.99
   1  -5 -27   86.91    6.01
   5  -4  27   86.45    5.92
   4   1 -24  113.14    7.44
  -4  -1  24  121.40    7.46
   4  -5  24  118.76    7.42
  -4   5 -24  107.19    7.37
   1   4  24  112.96    7.43
  -1  -4 -24  105.33    7.40
  -5   1  24  113.32    7.50
   5  -1 -24  108.09    7.45
   1  -5 -24  111.64    7.46
  -5   4 -24  112.76    7.37
   5  -4  24  113.62    7.40
   4   1 -21  113.57    7.58
  -4  -1  21  120.76    7.60
   4  -5  21  112.06    7.57
  -4   5 -21  110.92    7.53
   1   4  21  109.25    7.58
  -1  -4 -21  113.50    7.55
  -5   1  21  123.68    7.71
   5  -1 -21  118.19    7.62
   1  -5 -21  109.18    7.62
   1  -5 -21  120.51    7.61
  -5   4 -21  115.97    7.53
   5  -4  21  117.18    7.57
   4   1 -18  793.04   52.35
   4  -5  18  846.15   52.35
  -4   5 -18  822.01   52.34
  -1  -4 -18  781.50   52.35
   5  -1 -18  806.39   52.47
   1  -5 -18  822.48   52.38
  -1   5  18  799.84   52.79
  -5   4 -18  810.60   52.33
   5  -4  18  837.99   52.34
   4   1 -15  769.87   48.66
   4  -5  15  743.71   48.63
  -4   5 -15  731.35   48.63
  -1  -4 -15  793.05   48.72
  -1  -4 -15  766.68   48.74
   5  -1 -15  723.51   48.84
  -1   5  15  719.36   48.73
  -5   4 -15  770.26   48.63
   5  -4  15  782.97   48.64
   4   1 -12  696.74   43.53
  -4  -1  12  697.68   43.61
   4  -5  12  670.80   43.51
  -4   5 -12  652.15   43.51
  -1  -4 -12  691.29   43.78
  -1  -4 -12  690.97   43.51
  -5   1  12  681.34   44.02
   5  -1 -12  706.31   43.58
  -1   5  12  676.76   43.54
  -5   4 -12  647.86   43.51
   5  -4  12  666.67   43.51
   4   1  -9   21.20    1.41
  -4  -1   9   22.30    1.41
   4  -5   9   14.11    1.38
  -4   5  -9   14.01    1.36
  -1  -4  -9   18.09    1.32
  -5   1   9   13.71    1.49
   5  -1  -9   12.52    1.47
  -1   5   9   13.86    1.44
  -5   4  -9   19.11    1.37
   5  -4   9   16.67    1.39
   4   1  -6   97.14    5.87
   4  -5   6   84.70    5.86
  -4   5  -6   87.14    5.87
  -1  -4  -6   95.30    5.81
  -5   1   6   85.93    5.89
   5  -1  -6   85.61    5.87
  -1   5   6   85.56    5.87
  -5   4  -6   90.52    5.87
   5  -4   6   88.92    5.87
   4   1  -3  515.71   33.25
   4  -5   3  520.43   33.29
  -4   5  -3  510.17   33.31
  -1  -4  -3  521.32   33.24
  -5   1   3  519.06   33.28
   5  -1  -3  518.31   33.27
  -1   5   3  513.48   33.27
  -5   4  -3  517.02   33.32
   5  -4   3  522.42   33.29
   4   1   0 1205.85   74.54
  -4  -1   0 1149.58   74.56
   4  -5   0 1141.80   74.62
  -4   5   0 1168.27   74.62
  -1  -4   0 1142.46   74.51
  -5   1   0 1156.34   74.57
   5  -1   0 1204.51   74.60
  -1   5   0 1134.79   74.61
  -5   4   0 1155.47   74.60
   5  -4   0 1151.73   74.63
   4   1   3 1580.52   99.77
  -4  -1  -3 1584.78   99.75
   4  -5  -3 1580.30   99.85
  -4   5   3 1573.56   99.81
  -1  -4   3 1500.68   99.70
  -5   1  -3 1588.47   99.80
   5  -1   3 1558.63   99.77
  -1   5  -3 1515.42   99.77
  -5   4   3 1550.41   99.82
   5  -4  -3 1548.85   99.81
   4   1   6    5.16    0.52
  -4  -1  -6    5.31    0.51
   4  -5  -6    4.56    0.98
  -4   5   6    4.82    1.04
   1   4  -6    5.10    0.64
  -1  -4   6    5.11    0.68
  -5   1  -6    4.82    0.68
   5  -1   6    4.21    0.64
  -1   5  -6    4.57    0.70
  -5   4   6    3.84    1.05
   5  -4  -6    3.63    1.00
   4   1   9  970.77   62.14
  -4  -1  -9  980.35   62.12
   4  -5  -9  958.62   62.21
  -4   5   9  938.09   62.20
   1   4  -9  966.93   62.14
  -1  -4   9  949.18   62.17
  -5   1  -9  994.23   62.18
   5  -1   9  976.60   62.15
  -1   5  -9  966.51   62.15
  -5   4   9  956.36   62.22
   5  -4  -9  976.98   62.21
   4   1  12  413.67   27.65
  -4  -1 -12  422.47   27.63
   4  -5 -12  441.66   27.72
  -4   5  12  430.76   27.73
   1   4 -12  434.16   27.66
  -1  -4  12  414.34   27.68
  -5   1 -12  438.69   27.65
   5  -1  12  433.68   27.65
   1  -5  12  443.68   27.68
  -1   5 -12  433.67   27.66
  -5   4  12  427.75   27.73
   5  -4 -12  440.56   27.72
   4   1  15  104.03    6.42
  -4  -1 -15  103.25    6.40
   4  -5 -15   91.44    6.52
  -4   5  15   90.85    6.55
   1   4 -15   94.55    6.43
  -5   1 -15   98.34    6.41
   5  -1  15  105.17    6.43
   1  -5  15  103.73    6.46
  -1   5 -15   92.48    6.43
  -5   4  15   91.36    6.54
   5  -4 -15   94.07    6.53
   4   1  18  285.89   17.97
  -4  -1 -18  283.84   17.95
   4  -5 -18  272.64   18.03
  -4   5  18  260.69   18.05
   1   4 -18  278.52   17.98
  -5   1 -18  279.69   17.94
   5  -1  18  280.11   17.96
   1  -5  18  280.53   17.99
  -1   5 -18  283.16   17.97
  -5   4  18  271.62   18.08
   5  -4 -18  271.13   18.04
   4   1  21   16.80    1.41
  -4  -1 -21   16.61    1.34
   4  -5 -21   14.37    1.70
  -4   5  21   14.66    1.68
   1   4 -21   14.32    1.43
  -1  -4  21   17.65    1.50
  -5   1 -21   15.65    1.33
   5  -1  21   16.07    1.41
   1  -5  21   15.05    1.45
  -1   5 -21   15.26    1.40
  -5   4  21   14.88    1.76
   5  -4 -21   15.60    1.74
   4   1  24   84.87    5.80
  -4  -1 -24   90.68    5.78
   4  -5 -24   89.54    5.93
  -4   5  24   84.96    6.01
   1   4 -24   88.65    5.82
  -1  -4  24   93.67    5.85
   5  -1  24   83.93    5.79
   1  -5  24   84.17    5.83
  -1   5 -24   84.96    5.80
   5  -4 -24   87.11    5.99
   5  -4 -24   90.85    5.95
   4   1  27  656.41   41.81
   4  -5 -27  629.88   42.11
   4  -5 -27  646.46   41.92
   1   4 -27  640.47   41.82
  -1  -4  27  654.47   41.85
   5  -1  27  653.47   41.81
   1  -5  27  669.29   41.84
  -1   5 -27  642.90   41.79
   5  -4 -27  629.66   42.02
   5  -4 -27  657.72   41.97
   4   1  30  891.49   56.44
   4  -5 -30  911.43   56.66
   1   4 -30  903.47   56.46
  -1  -4  30  849.04   56.46
  -5   1 -30  880.06   56.40
   1  -5  30  875.87   56.46
  -1   5 -30  845.49   56.42
   5  -4 -30  861.71   56.61
   5  -4 -30  902.85   56.74
   4   1  33   48.75    3.53
  -4  -1 -33   53.34    3.49
   4  -5 -33   48.76    3.68
   1   4 -33   46.64    3.53
  -1  -4  33   51.32    3.57
  -5   1 -33   51.25    3.48
   1  -5  33   48.53    3.55
  -1   5 -33   47.53    3.54
   5  -4 -33   48.66    3.68
   5  -4 -33   49.14    3.72
  -4  -1 -36   80.71    5.48
   4  -5 -36   85.46    5.64
   4  -5 -36   84.43    5.69
   1   4 -36   79.11    5.51
  -1  -4  36   79.26    5.54
  -5   1 -36   81.37    5.47
   1  -5  36   80.01    5.55
  -1   5 -36   82.69    5.50
  -4  -1 -39   35.03    2.77
   4  -5 -39   39.90    2.96
   1   4 -39   34.41    2.84
  -1  -4  39   35.99    2.88
  -5   1 -39   36.41    2.76
   1  -5  39   37.79    2.86
  -1   5 -39   36.85    2.80
  -5   4  39   41.04    3.03
  -4  -1 -42   61.11    3.89
   4  -5 -42   49.13    4.00
   1   4 -42   54.47    3.88
  -1  -4  42   59.18    3.97
  -5   1 -42   55.11    3.86
   5  -1  42   51.63    3.90
   1  -5  42   51.69    3.91
  -1   5 -42   49.30    3.84
  -5   4  42   56.13    4.06
   5  -4 -42   55.93    4.03
  -4  -1 -45   36.91    2.76
   4  -5 -45   29.97    2.96
   1   4 -45   35.58    2.78
  -1  -4  45   35.23    2.88
  -5   1 -45   37.46    2.76
   5  -1  45   35.59    2.79
   1  -5  45   33.66    2.81
  -5   4  45   33.99    2.97
   5  -4 -45   34.10    2.97
   4   1  48   12.43    1.74
  -4  -1 -48   11.35    1.70
   4  -5 -48   14.37    1.96
  -4   5  48   13.00    1.97
   1   4 -48   10.11    1.79
  -1  -4  48    9.85    1.82
  -5   1 -48   12.88    1.66
   5  -1  48   10.16    1.73
   1  -5  48   11.55    1.75
   5  -4 -48   13.05    1.95
   4   1  51  131.82    9.34
  -4  -1 -51  143.18    9.31
   4  -5 -51  147.16    9.45
  -4   5  51  126.66    9.42
  -1  -4  51  144.84    9.37
  -5   1 -51  141.42    9.28
   5  -1  51  132.97    9.34
   1  -5  51  143.15    9.34
  -1   5 -51  148.13    9.32
   5  -4 -51  132.33    9.40
   4   1  54    6.92    1.96
  -4  -1 -54    8.91    1.76
   4  -5 -54    8.66    2.04
  -4   5  54    4.46    2.11
  -5   1 -54    7.75    1.69
   5  -1  54    7.87    1.84
   1  -5  54    9.62    1.84
  -1   5 -54    7.39    1.72
  -5   4  54    7.75    2.06
   5  -4 -54    9.93    2.04
   4   1  57  168.71   11.14
  -4  -1 -57  167.00   11.05
   4  -5 -57  172.70   11.20
  -4   5  57  148.47   11.18
   1   4 -57  165.81   11.07
  -5   1 -57  168.37   11.04
   5  -1  57  174.58   11.11
  -1   5 -57  162.24   11.03
  -5   4  57  153.63   11.19
   5  -4 -57  176.16   11.19
   4   1  60   80.02    5.31
  -4  -1 -60   73.35    5.19
   4  -5 -60   73.54    5.35
  -4   5  60   71.38    5.39
   1   4 -60   68.99    5.17
  -5   1 -60   68.73    5.14
   5  -1  60   70.44    5.26
  -5   4  60   62.47    5.34
   5  -4 -60   76.90    5.38
   4   1  63   55.01    4.11
  -4  -1 -63   47.00    3.94
   4  -5 -63   55.04    4.22
  -4   5  63   51.74    4.19
   1   4 -63   53.76    4.01
  -5   1 -63   47.36    3.89
   5  -1  63   48.63    4.05
  -1   5 -63   53.64    3.95
  -5   4  63   42.82    4.10
   5  -4 -63   56.77    4.20
   4   1  66   11.77    2.16
  -4  -1 -66   11.93    1.98
   4  -5 -66   11.93    2.29
  -4   5  66    7.39    2.20
   1   4 -66    7.25    1.88
  -1  -4  66   10.50    2.11
  -5   1 -66    8.65    1.88
   5  -1  66    7.98    2.08
   1  -5  66    8.71    2.00
  -1   5 -66   11.70    2.00
  -5   4  66    8.76    2.22
   5  -4 -66    8.82    2.27
   4   1  69    5.39    2.22
   4  -5 -69    3.88    2.25
  -4   5  69    3.47    2.28
   1   4 -69    4.34    1.91
  -1  -4  69    3.13    2.09
   5  -1  69    3.53    2.10
   1  -5  69    4.14    2.01
  -1   5 -69    8.49    1.94
  -5   4  69    3.52    2.21
   5  -4 -69    4.90    2.20
   4   1  72   52.74    4.36
   4  -5 -72   46.92    4.34
  -4   5  72   48.10    4.34
   1   4 -72   51.35    4.10
  -1  -4  72   54.06    4.24
   5  -1  72   47.18    4.27
   1  -5  72   61.31    4.29
  -1   5 -72   46.20    4.02
  -5   4  72   50.64    4.38
   5  -4 -72   48.04    4.35
   4   1  75  100.47    7.13
  -4  -1 -75   93.43    6.95
  -4   5  75   94.74    7.14
   1   4 -75   97.78    6.93
  -1  -4  75  106.54    7.11
  -5   1 -75   96.25    6.90
   5  -1  75   94.75    7.12
   1  -5  75  106.48    7.12
  -1   5 -75   95.74    6.89
  -5   4  75   91.38    7.15
  -4  -1 -78   12.33    2.32
  -4   5  78   10.79    2.52
   1   4 -78   13.32    2.27
  -1  -4  78   13.76    2.66
  -5   1 -78   12.69    2.22
   1  -5  78   14.53    2.56
  -1   5 -78   11.22    2.24
  -4  -1 -81    1.67    2.08
   4  -5 -81    2.42    2.57
  -4   5  81    4.38    2.36
   1   4 -81    3.15    2.03
  -1  -4  81    2.93    2.36
  -5   1 -81    3.83    2.06
   1  -5  81    3.11    2.29
  -1   5 -81    4.43    1.98
   4   1  84    6.79    2.56
  -4  -1 -84    3.43    2.25
   4  -5 -84    4.01    2.61
   1   4 -84    7.92    2.20
  -1  -4  84    5.82    2.60
  -5   1 -84    5.31    2.20
   5  -1  84    5.79    2.73
   1  -5  84    8.53    2.51
  -1   5 -84    5.36    2.22
  -5   4  84    5.34    2.61
   4   1  87   22.57    3.34
  -4  -1 -87   18.30    2.96
   4  -5 -87   19.27    3.28
   1   4 -87   28.94    2.95
  -1  -4  87   28.28    3.23
  -5   1 -87   20.60    2.96
   5  -1  87   23.50    3.31
   1  -5  87   27.23    3.20
  -5   4  87   23.41    3.28
   5  -4 -87   22.71    3.30
   4   1  90    0.29    2.77
  -4  -1 -90    1.64    2.42
  -4   5  90    4.35    2.75
  -1  -4  90    3.23    2.67
  -5   1 -90    3.04    2.30
   5  -1  90    1.07    2.76
   1  -5  90    2.83    2.75
   5  -4 -90    2.97    2.88
   4   1  93   12.13    3.23
  -4  -1 -93   14.68    2.91
  -1  -4  93   15.46    3.06
  -5   1 -93   15.22    2.72
   5  -1  93    9.45    3.36
   1  -5  93   20.13    3.14
  -1   5 -93   14.05    2.54
  -5   4  93   10.69    3.13
   5  -4 -93   12.08    3.10
   4   1  96    1.18    2.97
  -4  -1 -96    0.63    2.59
   4  -5 -96    2.17    2.96
   1   4 -96    2.42    2.40
  -1  -4  96    1.75    2.89
  -5   1 -96    0.00    2.41
   5  -1  96   -1.07    3.08
  -1   5 -96    0.40    2.31
  -5   4  96    1.09    2.95
   5  -4 -96    0.71    2.93
   4   1  99   -0.89    3.06
  -4  -1 -99    2.80    2.67
   4  -5 -99    1.70    3.21
  -4   5  99    1.85    3.06
   1   4 -99    2.28    2.53
  -5   1 -99    3.52    2.56
   5  -1  99    0.80    3.15
  -1   5 -99    4.75    2.43
  -5   4  99    4.42    2.98
   5  -4 -99    1.01    3.09
   4   1 102   -0.56    3.10
  -4  -1-102    1.16    2.74
   4  -5-102   -0.80    3.13
  -4   5 102   -1.80    3.11
   1   4-102   -0.95    2.56
  -5   1-102    1.81    2.79
   5  -1 102    2.08    3.20
   1  -5 102    0.84    3.18
  -1   5-102    0.43    2.54
  -5   4 102   -0.50    3.09
   5  -4-102    3.11    3.13
   4   1 105    2.32    3.30
   4  -5-105   -1.42    3.20
  -4   5 105    0.95    3.17
   1   4-105    2.45    2.65
  -1  -4 105    1.94    3.18
   5  -1 105    1.76    3.41
   1  -5 105    0.07    3.26
  -1   5-105    1.45    2.60
  -5   4 105    0.97    3.19
   5  -4-105    2.19    3.38
   4   1 108    2.38    3.56
  -4  -1-108    2.46    3.02
   4  -5-108    6.00    3.40
  -4   5 108   -0.60    3.43
   1   4-108    7.17    2.78
  -1  -4 108    2.90    3.42
  -5   1-108    0.96    2.68
   5  -1 108    3.72    3.50
   1  -5 108    4.88    3.60
  -1   5-108    3.03    2.67
  -5   4 108    1.92    3.39
   5  -4-108    0.41    3.24
  -4  -1-111    2.03    3.05
  -4   5 111   -0.34    3.33
   1   4-111    1.44    2.95
  -1  -4 111    0.14    3.46
  -5   1-111    0.33    2.81
   1  -5 111    3.65    3.61
  -1   5-111    1.55    2.94
  -5   4 111    4.59    3.38
   5  -4-111   -2.66    3.38
   4   1 114   -4.33    3.99
  -4  -1-114    0.01    3.02
   4  -5-114   -0.41    3.60
  -4   5 114    2.81    3.55
   1   4-114   -0.11    2.78
  -1  -4 114    0.50    3.65
  -5   1-114   -0.87    2.91
   1  -5 114   -1.72    3.64
  -1   5-114   -0.04    2.82
  -5   4 114   -0.58    3.38
   4   1 117    3.84    3.91
  -4  -1-117    0.00    3.28
   4  -5-117   -0.16    3.67
   1   4-117    2.28    2.92
  -1  -4 117    4.26    3.74
  -5   1-117    3.58    3.29
   5  -1 117    0.66    3.88
   1  -5 117   -4.61    3.85
  -1   5-117    4.02    2.86
  -5   4 117    4.16    3.44
   5  -4-117    1.21    3.62
   4   1 120    1.40    3.92
  -4  -1-120    3.53    3.33
   4  -5-120    0.36    3.58
  -4   5 120    0.67    3.40
   1   4-120   -0.27    2.92
  -1  -4 120   -2.21    3.74
   1  -5 120   -1.34    3.99
   5  -4-120    2.95    3.40
   4   1 123   -0.95    4.13
  -4  -1-123   -1.52    3.39
   4  -5-123   -0.46    3.71
  -4   5 123    0.01    3.59
  -1  -4 123    3.24    3.79
  -5   1-123   -0.88    3.14
   1  -5 123    1.01    3.99
  -1   5-123    1.82    2.93
   5  -4-123   -2.09    3.56
   4   2-121    1.74    3.16
  -4  -2 121    1.10    3.56
  -4   6-121    0.77    2.79
   2   4 121    0.33    3.84
  -2  -4-121    0.53    3.47
  -6   2 121    2.21    3.76
   2  -6-121   -0.33    3.73
  -2   6 121   -2.59    3.52
  -6   4-121    3.42    2.96
   6  -4 121   -1.83    3.94
   4   2-118   -1.78    3.06
  -4  -2 118    1.34    3.45
   4  -6 118   -3.13    3.71
  -4   6-118   -0.23    2.76
   2   4 118    0.93    3.66
  -2  -4-118   -1.74    3.67
  -6   2 118   -1.01    3.42
   6  -2-118    0.86    3.19
   2  -6-118   -1.29    3.58
  -6   4-118   -0.56    2.79
   6  -4 118   -3.22    3.75
   4   2-115    3.12    3.12
  -4  -2 115    2.82    3.60
   4  -6 115    3.18    3.70
   2   4 115   -2.00    3.64
  -2  -4-115    1.99    3.41
  -6   2 115    0.43    3.53
   6  -2-115    1.92    3.29
  -6   4-115    3.46    2.97
   4   2-112    0.99    2.99
  -4  -2 112    0.79    3.47
   4  -6 112    3.25    3.67
  -4   6-112   -0.49    2.66
   2   4 112    1.39    3.60
  -2  -4-112    0.00    3.28
  -6   2 112    1.77    3.38
   6  -2-112   -1.39    3.24
   2  -6-112   -0.30    3.41
  -6   4-112   -1.01    2.77
   6  -4 112    2.99    3.60
   4   2-109   -1.41    2.88
  -4  -2 109    2.58    3.22
   4  -6 109   -1.94    3.54
  -4   6-109   -0.73    2.60
  -2  -4-109    1.44    3.23
  -6   2 109   -1.96    3.28
   6  -2-109   -0.98    3.23
   2  -6-109    0.30    3.33
  -2   6 109    3.83    3.45
   6  -4 109    4.35    3.50
   4   2-106    5.86    2.84
  -4  -2 106    3.11    3.22
   4  -6 106    1.38    3.49
  -4   6-106    4.04    2.70
   2   4 106    3.05    3.28
  -2  -4-106    1.81    3.08
  -6   2 106    0.51    3.14
   6  -2-106    3.80    3.16
  -2   6 106    2.38    3.27
   4   2-103    1.62    2.76
   4  -6 103    1.91    3.12
  -4   6-103    0.01    2.51
   2   4 103    1.27    3.17
  -6   2 103    2.06    3.14
   6  -2-103    2.22    2.96
   2  -6-103    2.45    3.48
  -2   6 103    0.87    3.18
   6  -4 103    4.21    3.32
   4   2-100    0.65    2.65
  -4  -2 100    1.14    3.01
   4  -6 100    0.47    3.08
  -4   6-100    1.62    2.46
   2   4 100   -0.36    3.09
  -2  -4-100   -0.04    2.91
  -6   2 100    3.04    3.00
   6  -2-100    1.81    2.95
   2  -6-100    1.98    3.21
  -2   6 100   -1.39    3.13
  -6   4-100    3.62    2.64
   6  -4 100   -0.10    3.18
   4   2 -97   28.97    3.58
  -4  -2  97   29.35    3.82
   4  -6  97   30.33    3.94
  -4   6 -97   30.26    3.48
   2   4  97   29.52    3.99
  -2  -4 -97   23.36    3.73
   6  -2 -97   29.99    3.84
   2  -6 -97   26.94    3.98
  -2   6  97   30.89    4.07
  -6   4 -97   29.18    3.42
   6  -4  97   31.39    4.05
  -4  -2  94    3.88    2.93
   4  -6  94    7.49    3.21
  -4   6 -94   13.07    2.61
   2   4  94    2.50    3.07
  -2  -4 -94    1.76    2.82
  -6   2  94    4.26    2.99
   6  -2 -94    4.85    2.97
   2  -6 -94    3.45    3.30
  -2   6  94    3.92    3.10
  -6   4 -94    3.12    2.47
   6  -4  94    6.82    3.10
   4   2 -91    7.92    2.70
  -4  -2  91   11.07    2.96
  -4   6 -91    9.81    2.42
   2   4  91   13.61    3.01
  -2  -4 -91    8.16    2.75
  -6   2  91   10.15    3.03
   2  -6 -91   13.22    3.11
  -2   6  91    7.05    2.96
  -6   4 -91   11.42    2.53
   6  -4  91    9.20    3.11
   4   2 -88   29.82    3.32
  -4  -2  88   31.63    3.60
  -4   6 -88   37.12    3.16
   2   4  88   30.41    3.58
  -2  -4 -88   24.54    3.41
  -6   2  88   32.36    3.50
   2  -6 -88   21.83    3.61
  -2   6  88   24.12    3.55
  -6   4 -88   26.48    3.21
   6  -4  88   26.85    3.68
   4   2 -85    5.29    2.43
  -4  -2  85    5.53    2.49
   4  -6  85    3.68    2.57
  -4   6 -85    3.35    2.19
   2   4  85    5.88    2.60
  -2  -4 -85    1.02    2.42
  -6   2  85    2.53    2.43
   6  -2 -85    3.08    2.49
   2  -6 -85    2.37    2.75
  -2   6  85    1.21    2.58
  -6   4 -85    4.71    2.17
   6  -4  85    1.61    2.55
   4   2 -82    0.55    2.16
  -4  -2  82   -0.45    2.29
   4  -6  82   -0.03    2.28
   2   4  82    4.18    2.45
  -2  -4 -82    1.36    2.26
  -6   2  82    1.11    2.37
   6  -2 -82   -0.20    2.29
   2  -6 -82    1.46    2.69
  -2   6  82    1.66    2.41
  -6   4 -82   -0.11    1.97
   4   2 -79    0.97    2.07
  -4  -2  79    0.59    2.29
   4  -6  79    1.82    2.20
  -2  -4 -79    0.43    2.18
  -6   2  79    0.69    2.32
   6  -2 -79    2.62    2.33
   2  -6 -79    0.81    2.41
  -6   4 -79    2.64    1.87
   6  -4  79   -0.87    2.35
   4   2 -76   95.82    6.53
  -4  -2  76   82.79    6.58
  -2  -4 -76   85.18    6.54
  -6   2  76   95.89    6.69
   6  -2 -76   85.30    6.57
   2  -6 -76   88.76    6.68
  -2   6  76   88.73    6.74
  -6   4 -76   88.81    6.39
   6  -4  76   92.88    6.53
   4   2 -73   14.44    2.32
  -4  -2  73   16.44    2.58
   2   4  73   12.43    2.55
  -2  -4 -73   12.00    2.43
  -6   2  73   12.03    2.55
   6  -2 -73   13.55    2.52
   2  -6 -73   16.07    2.71
  -2   6  73   12.27    2.56
   6  -4  73   10.66    2.27
   4   2 -70   -0.44    1.84
  -4  -2  70   -0.13    1.97
   4  -6  70    0.46    1.87
  -4   6 -70    0.86    1.69
   2   4  70    1.00    2.03
  -6   2  70   -0.56    1.97
   6  -2 -70    2.54    2.13
  -2   6  70    0.40    2.01
   6  -4  70    1.23    1.84
   4   2 -67    1.70    1.82
   4  -6  67    0.69    1.89
  -4   6 -67    1.89    1.61
   2   4  67    0.79    1.94
  -6   2  67    1.65    1.92
   6  -2 -67   -1.31    2.04
   2  -6 -67    1.06    2.13
  -2   6  67    2.44    1.99
  -6   4 -67    0.69    1.58
   6  -4  67    0.84    1.80
   4   2 -64   63.77    4.92
   4  -6  64   72.15    4.93
  -4   6 -64   66.81    4.84
   2   4  64   62.08    4.96
  -2  -4 -64   60.63    4.91
  -6   2  64   70.59    5.02
   6  -2 -64   67.80    5.02
   2  -6 -64   65.19    5.02
  -2   6  64   62.59    5.01
  -6   4 -64   62.17    4.77
   6  -4  64   70.28    4.93
   4   2 -61    9.79    1.98
  -4  -2  61    9.45    2.08
   4  -6  61    8.85    1.98
  -4   6 -61    9.68    1.80
   2   4  61   10.33    2.11
  -2  -4 -61    9.86    2.00
   6  -2 -61   10.39    2.26
   2  -6 -61   13.61    2.19
  -2   6  61    9.08    2.17
  -6   4 -61   11.56    1.82
   6  -4  61   11.82    2.08
   4   2 -58    2.77    1.72
  -4  -2  58    2.22    1.80
   4  -6  58    1.66    1.69
  -4   6 -58    1.22    1.48
   2   4  58    4.53    1.84
  -2  -4 -58    2.98    1.75
   6  -2 -58    1.88    1.83
   2  -6 -58    2.62    1.88
  -2   6  58    1.90    1.86
  -6   4 -58    1.23    1.43
   6  -4  58    1.22    1.70
  -4  -2  55   32.68    3.10
   4  -6  55   27.50    2.95
  -4   6 -55   34.80    2.86
   2   4  55   38.09    3.07
  -2  -4 -55   35.86    3.03
   2  -6 -55   39.07    3.14
  -2   6  55   39.59    3.19
  -6   4 -55   35.21    2.86
   6  -4  55   33.90    2.98
   4   2 -52   28.89    2.65
  -4  -2  52   24.44    2.60
   4  -6  52   24.64    2.47
  -4   6 -52   28.56    2.39
   2   4  52   13.96    2.28
  -2  -4 -52   28.32    2.52
  -6   2  52   25.45    2.74
   6  -2 -52   23.05    2.65
   2  -6 -52   31.52    2.68
  -2   6  52   30.93    2.73
  -6   4 -52   29.38    2.38
   6  -4  52   27.12    2.55
   4   2 -49   26.55    2.41
  -4   6 -49   22.34    2.19
  -2  -4 -49   22.83    2.35
  -6   2  49   23.83    2.50
   2  -6 -49   28.23    2.46
  -2   6  49   23.00    2.47
  -6   4 -49   24.64    2.20
   6  -4  49   20.22    2.23
  -4   6 -46   74.95    5.37
   2   4  46   82.69    5.43
  -2  -4 -46   83.98    5.47
  -6   2  46   81.01    5.61
   2  -6 -46   79.43    5.54
  -2   6  46   71.62    5.54
  -6   4 -46   81.03    5.37
   6  -4  46   71.51    5.41
  -4  -2  43  203.25   13.37
   4  -6  43  201.49   13.33
  -4   6 -43  201.04   13.28
   2   4  43  205.82   13.36
  -2  -4 -43  216.38   13.35
  -6   2  43  200.74   13.43
   6  -2 -43  187.27   13.36
   2  -6 -43  210.56   13.40
  -2   6  43  189.04   13.48
  -6   4 -43  217.06   13.29
   6  -4  43  196.54   13.32
   4   2 -40   43.13    3.54
  -4  -2  40   46.32    3.60
   4  -6  40   46.53    3.50
  -4   6 -40   48.26    3.46
   2   4  40   45.07    3.56
  -2  -4 -40   50.46    3.52
  -6   2  40   48.39    3.69
   6  -2 -40   48.82    3.64
   2  -6 -40   51.02    3.63
  -6   4 -40   49.09    3.43
   4   2 -37   24.37    2.10
  -4  -2  37   20.99    2.13
   4  -6  37   22.53    2.09
  -2  -4 -37   22.73    2.04
  -6   2  37   25.23    2.24
   6  -2 -37   22.01    2.19
   2  -6 -37   20.61    2.16
   2  -6 -37   20.53    2.19
  -6   4 -37   24.28    1.94
   4   2 -34  127.73    8.42
  -4  -2  34  126.61    8.43
   4  -6  34  130.82    8.42
  -2  -4 -34  125.27    8.39
  -6   2  34  125.06    8.52
   6  -2 -34  119.29    8.46
   2  -6 -34  122.37    8.47
   2  -6 -34  117.15    8.47
  -6   4 -34  139.27    8.37
   6  -4  34  129.72    8.42
   4   2 -31  227.13   14.43
  -4  -2  31  222.47   14.43
   4  -6  31  218.00   14.41
  -4   6 -31  219.10   14.38
   2   4  31  225.59   14.42
  -2  -4 -31  234.99   14.41
  -6   2  31  229.81   14.64
   6  -2 -31  203.53   14.46
   2  -6 -31  211.86   14.48
   2  -6 -31  217.56   14.48
  -6   4 -31  222.55   14.37
   6  -4  31  221.72   14.41
   4   2 -28   21.05    2.07
  -4  -2  28   20.71    2.08
   4  -6  28   22.04    1.97
  -4   6 -28   21.37    1.90
   2   4  28   23.18    2.02
  -2  -4 -28   22.35    1.96
   6  -2 -28   26.37    2.17
   6  -2 -28   23.87    2.25
   2  -6 -28   25.72    2.17
   2  -6 -28   25.52    2.13
  -6   4 -28   22.63    1.91
   6  -4  28   21.74    1.95
   4   2 -25   88.72    6.05
  -4  -2  25   91.80    6.07
   4  -6  25   90.96    6.04
  -4   6 -25   86.40    6.00
   2   4  25   95.51    6.04
   6  -2 -25   88.06    6.13
   6  -2 -25   92.69    6.17
   2  -6 -25   87.46    6.09
   6  -4  25   90.37    6.02
   4   2 -22   41.15    2.97
   4  -6  22   44.92    2.94
  -4   6 -22   40.44    2.88
   2   4  22   41.98    2.94
  -2  -4 -22   35.66    2.90
   6  -2 -22   43.02    3.10
   6  -2 -22   36.54    3.09
   2  -6 -22   34.94    3.02
  -2   6  22   32.83    3.06
   6  -4  22   43.23    2.92
   4   2 -19 6269.63  398.85
   4  -6  19 6394.51  398.65
  -4   6 -19 5982.06  398.61
   2   4  19 6345.07  400.32
  -2  -4 -19 6124.92  398.74
   6  -2 -19 6212.78  401.82
   6  -2 -19 6296.11  399.28
   2  -6 -19 6246.50  398.76
  -2   6  19 6081.09  399.49
  -6   4 -19 6168.67  398.62
   6  -4  19 6324.28  398.62
   4   2 -16 4211.14  274.42
  -4  -2  16 4359.74  274.45
   4  -6  16 4357.19  274.31
  -4   6 -16 4280.29  274.29
  -2  -4 -16 4272.63  274.41
  -6   2  16 4221.37  276.38
   2  -6 -16 4285.46  274.36
  -2   6  16 4113.56  274.52
  -6   4 -16 4215.69  274.30
   6  -4  16 4363.75  274.33
   4   2 -13 2479.68  160.24
  -4  -2  13 2582.13  160.27
   4  -6  13 2570.04  160.22
  -4   6 -13 2465.67  160.21
  -2  -4 -13 2471.86  160.23
  -2  -4 -13 2474.10  160.38
  -6   2  13 2440.57  160.53
   2  -6 -13 2503.90  160.20
  -2   6  13 2413.36  160.22
  -6   4 -13 2486.85  160.26
   6  -4  13 2545.60  160.20
  -4  -2  10   29.16    1.94
   4  -6  10   23.79    1.93
  -4   6 -10   21.37    1.95
  -2  -4 -10   29.60    1.86
  -2  -4 -10   29.28    1.83
  -6   2  10   24.61    2.08
   6  -2 -10   28.65    1.97
   2  -6 -10   23.31    1.96
  -2   6  10   25.13    2.04
  -6   4 -10   23.52    1.91
   6  -4  10   21.86    1.90
  -4  -2   7 2864.72  185.52
   4  -6   7 2809.07  185.22
  -4   6  -7 2860.39  185.23
   2   4   7 2894.03  185.58
  -2  -4  -7 2945.20  185.18
  -6   2   7 2845.59  185.22
   6  -2  -7 2908.91  185.20
   2  -6  -7 2943.33  185.23
  -2   6   7 2792.45  185.18
  -6   4  -7 2972.02  185.28
   6  -4   7 2923.78  185.28
   4   2  -4   46.26    3.23
   4  -6   4   48.38    3.30
  -4   6  -4   47.48    3.32
   2   4   4   50.26    3.21
  -2  -4  -4   50.22    3.18
  -6   2   4   49.69    3.35
   6  -2  -4   50.54    3.31
   2  -6  -4   48.48    3.30
  -2   6   4   48.75    3.31
  -6   4  -4   47.87    3.32
   6  -4   4   47.16    3.30
   4   2  -1   24.33    1.61
   4   2  -1   26.30    1.61
   4  -6   1   20.80    1.75
  -4   6  -1   21.47    1.81
   2   4   1   24.55    1.59
  -2  -4  -1   23.74    1.58
  -6   2   1   22.78    1.77
   6  -2  -1   22.55    1.73
   2  -6  -1   21.72    1.72
  -2   6   1   22.54    1.75
  -6   4  -1   22.26    1.80
   6  -4   1   21.36    1.76
   4   2   2  165.48   11.04
   4  -6  -2  172.64   11.15
  -4   6   2  170.41   11.16
   2   4  -2  173.61   11.06
  -2  -4   2  173.82   11.07
  -6   2  -2  177.09   11.13
   6  -2   2  176.66   11.12
   2  -6   2  184.90   11.13
  -2   6  -2  173.94   11.13
  -6   4   2  172.48   11.17
   6  -4  -2  170.86   11.15
   4   2   5  462.85   33.00
  -4  -2  -5  516.19   33.00
   4  -6  -5  528.97   33.11
  -4   6   5  513.47   33.11
  -2  -4   5  513.28   33.05
  -6   2  -5  536.01   33.10
   6  -2   5  542.58   33.08
   2  -6   5  543.16   33.07
  -2   6  -5  525.70   33.08
  -6   4   5  528.97   33.12
   6  -4  -5  529.05   33.10
  -4  -2  -8 2012.44  132.17
   4  -6  -8 2133.57  132.31
  -4   6   8 2097.46  132.29
  -2  -4   8 1994.07  132.26
  -6   2  -8 2126.06  132.29
   6  -2   8 2077.15  132.26
   2  -6   8 2113.33  132.25
  -2   6  -8 2025.62  132.29
  -6   4   8 2041.58  132.29
   6  -4  -8 2035.12  132.30
   4   2  11  384.16   25.28
  -4  -2 -11  398.03   25.26
   4  -6 -11  405.92   25.37
  -4   6  11  396.93   25.38
   2   4 -11  379.90   25.29
  -2  -4  11  382.80   25.31
  -6   2 -11  403.69   25.32
   6  -2  11  393.93   25.31
   2  -6  11  407.48   25.32
  -2   6 -11  386.95   25.31
  -6   4  11  395.84   25.39
   6  -4 -11  397.41   25.37
   4   2  14  122.63    8.12
  -4  -2 -14  124.73    8.10
   4  -6 -14  134.21    8.25
  -4   6  14  126.85    8.26
   2   4 -14  127.54    8.15
  -2  -4  14  125.31    8.17
  -6   2 -14  119.73    8.13
   6  -2  14  126.85    8.15
   2  -6  14  121.21    8.17
  -2   6 -14  119.59    8.16
  -6   4  14  130.44    8.27
   6  -4 -14  137.25    8.26
   4   2  17  475.86   31.23
  -4  -2 -17  477.70   31.22
   4  -6 -17  505.75   31.32
  -4   6  17  487.27   31.33
   2   4 -17  484.35   31.26
  -6   2 -17  465.97   31.22
   6  -2  17  487.99   31.24
   2  -6  17  492.56   31.26
  -2   6 -17  484.03   31.25
  -6   4  17  489.32   31.37
   6  -4 -17  523.05   31.34
   4   2  20    8.01    1.10
  -4  -2 -20    8.01    1.00
   4  -6 -20    7.07    1.43
  -4   6  20    6.78    1.44
   2   4 -20    6.55    1.15
   6  -2  20   11.11    1.07
   2  -6  20    9.51    1.19
  -2   6 -20    6.52    1.12
  -6   4  20    6.43    1.56
   6  -4 -20    6.16    1.52
   4   2  23  236.54   15.40
   4  -6 -23  238.73   15.49
  -4   6  23  232.55   15.53
   2   4 -23  242.79   15.42
  -2  -4  23  243.26   15.44
   6  -2  23  234.91   15.40
   2  -6  23  238.24   15.43
  -2   6 -23  234.64   15.41
   6  -4 -23  241.14   15.51
   4   2  26   10.32    1.42
   4  -6 -26   13.86    1.80
  -4   6  26   15.82    1.76
   2   4 -26   11.12    1.44
  -2  -4  26   11.92    1.52
   2  -6  26   15.79    1.51
  -2   6 -26   13.47    1.40
   6  -4 -26   14.56    1.80
   6  -4 -26   15.08    1.83
   4   2  29  196.07   13.19
  -4  -2 -29  204.58   13.17
   4  -6 -29  206.64   13.30
   2   4 -29  195.52   13.20
  -2  -4  29  201.43   13.22
  -6   2 -29  208.43   13.17
   2  -6  29  207.36   13.22
  -2   6 -29  204.84   13.19
   6  -4 -29  194.91   13.33
   6  -4 -29  208.25   13.33
   4   2  32    1.42    1.20
  -4  -2 -32    0.91    1.06
   4  -6 -32    2.07    1.43
   4  -6 -32    1.71    1.39
   2   4 -32    3.08    1.15
  -2  -4  32    2.67    1.27
  -6   2 -32    1.26    1.00
   6  -2  32    3.20    0.93
   2  -6  32    1.12    1.18
  -2   6 -32    1.75    1.08
   6  -4 -32    2.17    1.45
   6  -4 -32    0.67    1.50
  -4  -2 -35   11.13    1.34
   4  -6 -35    7.72    1.65
   4  -6 -35    6.83    1.60
   2   4 -35   10.80    1.44
  -2  -4  35   10.25    1.50
  -6   2 -35    9.27    1.26
   2  -6  35    9.08    1.50
  -2   6 -35    8.96    1.33
   6  -4 -35    9.45    1.67
   6  -4 -35    8.59    1.77
  -4  -2 -38   39.08    2.90
   4  -6 -38   40.73    3.11
   4  -6 -38   36.89    3.12
   2   4 -38   36.69    2.93
  -2  -4  38   36.70    2.99
  -6   2 -38   41.91    2.88
   2  -6  38   39.93    2.97
  -2   6 -38   38.16    2.90
   6  -4 -38   42.15    3.20
   4   2  41   34.31    3.00
  -4  -2 -41   42.34    2.96
   4  -6 -41   37.88    3.14
   4  -6 -41   39.27    3.17
   2   4 -41   38.80    2.98
  -2  -4  41   38.21    3.07
  -6   2 -41   42.39    2.92
   6  -2  41   36.57    2.96
   2  -6  41   37.82    3.02
  -2   6 -41   42.02    2.94
   4   2  44  175.34   11.56
  -4  -2 -44  184.80   11.53
   4  -6 -44  173.54   11.62
   4  -6 -44  169.97   11.72
  -2  -4  44  174.25   11.57
  -6   2 -44  182.24   11.50
   6  -2  44  167.00   11.53
   2  -6  44  170.00   11.53
  -6   4  44  175.37   11.77
   6  -4 -44  175.29   11.63
   4   2  47   53.14    3.77
  -4  -2 -47   49.15    3.76
   4  -6 -47   55.89    3.98
  -6   2 -47   56.24    3.75
   6  -2  47   47.88    3.78
   2  -6  47   46.92    3.80
  -6   4  47   47.15    3.97
   6  -4 -47   51.81    3.96
  -4  -2 -50  244.63   15.91
   4  -6 -50  259.06   16.04
  -4   6  50  225.98   16.16
   2   4 -50  251.88   15.94
  -6   2 -50  250.49   15.89
   6  -2  50  229.73   15.92
   2  -6  50  245.66   15.94
  -2   6 -50  240.80   15.88
   6  -4 -50  236.00   15.99
  -4  -2 -53   21.41    2.27
   4  -6 -53   24.71    2.57
  -4   6  53   21.42    2.55
  -2  -4  53   22.69    2.50
  -6   2 -53   23.35    2.25
   6  -2  53   25.28    2.37
   2  -6  53   22.28    2.37
  -2   6 -53   25.05    2.24
   6  -4 -53   21.96    2.50
   4   2  56    5.23    1.63
  -4  -2 -56    0.30    1.61
   4  -6 -56   -0.13    1.90
  -4   6  56    1.28    1.95
  -2  -4  56    0.17    1.78
  -6   2 -56    0.47    1.52
   6  -2  56    1.96    1.64
  -6   4  56   -0.24    2.03
   6  -4 -56    0.89    1.87
   4   2  59  165.08   11.77
  -4  -2 -59  176.70   11.73
   4  -6 -59  178.82   11.85
  -4   6  59  174.58   11.94
   2   4 -59  176.06   11.72
  -2  -4  59  182.84   11.80
  -6   2 -59  173.42   11.68
   6  -2  59  181.96   11.77
  -6   4  59  161.08   11.87
   6  -4 -59  190.61   11.87
   4   2  62  166.32   11.19
  -4  -2 -62  156.69   11.09
   4  -6 -62  169.55   11.23
  -4   6  62  156.67   11.30
   2   4 -62  167.06   11.10
  -2  -4  62  173.64   11.20
  -6   2 -62  166.72   11.08
   6  -2  62  165.65   11.15
  -2   6 -62  170.60   11.09
  -6   4  62  158.33   11.25
   6  -4 -62  173.38   11.28
   4   2  65   -0.65    1.98
  -4  -2 -65   -0.31    1.81
   4  -6 -65    0.57    2.11
  -4   6  65   -0.68    2.05
   2   4 -65   -1.46    1.80
  -6   2 -65   -0.99    1.65
   6  -2  65   -0.04    1.84
   2  -6  65   -0.89    1.87
  -2   6 -65   -1.26    1.76
  -6   4  65   -0.22    2.12
   4   2  68   40.92    3.98
   4  -6 -68   47.03    4.03
  -4   6  68   47.54    4.05
   2   4 -68   45.68    3.83
  -2  -4  68   48.66    3.99
   6  -2  68   45.05    3.93
   2  -6  68   54.41    3.96
  -2   6 -68   47.09    3.77
   4   2  71   57.09    4.86
  -4  -2 -71   61.53    4.72
   4  -6 -71   58.94    4.90
  -4   6  71   58.53    4.89
   2   4 -71   58.64    4.72
  -2  -4  71   60.51    4.81
   6  -2  71   58.91    4.80
   2  -6  71   76.42    4.90
  -2   6 -71   56.61    4.61
   6  -4 -71   67.54    4.94
   4   2  74   61.73    5.43
  -4  -2 -74   70.26    5.36
  -4   6  74   68.42    5.50
   2   4 -74   68.80    5.32
  -2  -4  74   71.59    5.41
  -6   2 -74   64.14    5.26
   6  -2  74   61.50    5.37
   2  -6  74   81.04    5.47
  -2   6 -74   78.74    5.25
  -6   4  74   77.59    5.58
   6  -4 -74   78.24    5.56
  -4  -2 -77   10.88    2.33
   4  -6 -77   11.27    2.75
  -4   6  77    8.99    2.52
   2   4 -77   12.15    2.21
  -2  -4  77   11.64    2.48
  -6   2 -77    8.77    2.15
   2  -6  77   12.98    2.46
  -2   6 -77   11.68    2.14
  -6   4  77    9.95    2.67
   6  -4 -77   13.92    2.70
   4   2  80    0.40    2.40
  -4  -2 -80    2.42    2.14
   4  -6 -80    0.99    2.54
  -4   6  80    0.40    2.38
   2   4 -80    2.42    2.01
  -2  -4  80    0.55    2.29
  -6   2 -80    2.49    1.96
   2  -6  80    0.09    2.25
  -2   6 -80    0.90    1.88
  -6   4  80   -0.16    2.35
   6  -4 -80    2.42    2.45
   4   2  83   11.45    2.72
  -4  -2 -83    8.72    2.41
   4  -6 -83   13.80    2.98
   2   4 -83   12.91    2.39
  -2  -4  83   12.66    2.73
  -6   2 -83    8.81    2.25
   6  -2  83   11.25    2.69
   2  -6  83   16.26    2.66
  -2   6 -83   11.17    2.24
  -6   4  83   10.66    2.68
   4   2  86    2.00    2.67
  -4  -2 -86    0.80    2.26
   4  -6 -86    2.19    2.68
  -4   6  86    0.08    2.53
   2   4 -86    0.80    2.07
  -2  -4  86   -2.23    2.52
  -6   2 -86    1.17    2.12
   6  -2  86    0.36    2.57
   2  -6  86    4.02    2.49
  -6   4  86    0.58    2.62
   6  -4 -86   -0.18    2.60
   4   2  89    6.49    2.88
  -4  -2 -89    7.60    2.54
   4  -6 -89    4.27    2.93
  -4   6  89    8.13    2.87
   2   4 -89    9.50    2.39
  -2  -4  89   10.34    2.78
  -6   2 -89    8.46    2.43
   6  -2  89    9.34    2.89
   2  -6  89   11.07    2.77
  -6   4  89   12.60    2.84
   6  -4 -89   10.22    2.92
   4   2  92    0.16    2.83
  -4  -2 -92   -0.03    2.48
   4  -6 -92   -0.79    2.92
  -4   6  92   -2.12    2.95
  -2  -4  92    2.10    2.76
  -6   2 -92    0.80    2.27
   6  -2  92    1.24    2.85
   2  -6  92   -1.80    2.76
  -2   6 -92    0.41    2.24
   6  -4 -92   -2.96    2.89
   4   2  95   19.42    3.49
  -4  -2 -95   14.42    2.98
   4  -6 -95   13.64    3.49
  -4   6  95   16.50    3.30
  -2  -4  95   17.47    3.38
  -6   2 -95   14.53    2.81
   6  -2  95    9.43    3.31
  -2   6 -95   16.00    2.68
  -6   4  95   17.89    3.32
   6  -4 -95   23.51    3.42
   4   2  98   -3.14    3.08
  -4  -2 -98    0.22    2.67
   2   4 -98    2.15    2.50
  -2  -4  98    0.91    3.06
  -6   2 -98    2.54    2.47
   6  -2  98   -0.12    3.13
   2  -6  98    1.64    2.97
  -2   6 -98    0.33    2.38
  -6   4  98   -1.29    2.94
   6  -4 -98    1.50    2.97
   4   2 101    2.28    3.29
   4  -6-101    1.00    3.13
   2   4-101    4.04    2.57
  -6   2-101    5.21    2.66
   6  -2 101    3.32    3.30
   2  -6 101    7.71    3.61
  -2   6-101    0.94    2.41
  -6   4 101    0.99    3.18
   6  -4-101    2.82    3.13
   4   2 104    5.29    3.45
   4  -6-104    4.33    3.34
  -4   6 104    1.18    3.24
   2   4-104    2.84    2.72
   6  -2 104    1.28    3.41
   2  -6 104    5.90    3.51
  -2   6-104    2.69    2.59
  -6   4 104    3.62    3.25
   6  -4-104    1.22    3.26
   4   2 107    3.59    3.54
  -4  -2-107    2.93    2.97
  -4   6 107    1.71    3.41
   2   4-107   -0.57    2.69
  -2  -4 107    3.18    3.30
  -6   2-107    1.76    2.73
   6  -2 107   -1.53    3.54
   2  -6 107    1.49    3.52
  -2   6-107    2.73    2.63
  -6   4 107    3.47    3.64
   6  -4-107   -0.30    3.27
  -4  -2-110    0.01    3.01
  -4   6 110    1.13    3.27
   2   4-110    0.50    2.75
  -2  -4 110    1.34    3.35
  -6   2-110   -1.49    2.81
   2  -6 110    2.75    3.70
  -2   6-110    0.43    2.63
  -6   4 110   -1.76    3.38
   6  -4-110   -1.77    3.55
   4   2 113   -3.32    3.69
  -4  -2-113    2.68    3.15
   4  -6-113    3.16    3.60
  -4   6 113   -0.71    3.37
   2   4-113    2.36    2.87
  -2  -4 113    5.37    3.47
  -6   2-113    2.94    2.90
   2  -6 113    4.80    3.70
  -2   6-113    3.26    2.79
  -6   4 113   -1.17    3.46
   6  -4-113   -0.54    3.80
   4   2 116    4.71    3.87
  -4  -2-116   -0.81    3.21
   4  -6-116    4.04    3.64
   2   4-116    4.19    2.90
  -2  -4 116    1.17    3.76
  -6   2-116    1.44    3.01
   6  -2 116    0.02    3.87
   2  -6 116    3.88    3.81
  -2   6-116    3.53    2.80
  -6   4 116    1.63    3.46
   4   2 119    2.24    3.90
  -4  -2-119    0.44    3.29
   4  -6-119   -2.08    3.69
  -4   6 119   -0.83    3.40
   2   4-119   -0.81    2.86
  -2  -4 119    1.39    3.81
   6  -2 119    0.22    4.03
   2  -6 119    0.06    3.67
  -6   4 119   -1.53    3.51
   6  -4-119   -2.12    3.67
   4   2 122   -0.13    4.12
  -4  -2-122    0.22    3.36
   4  -6-122    3.41    3.79
  -4   6 122   -1.43    3.58
   2   4-122    0.42    2.95
  -2  -4 122    1.10    3.72
   2  -6 122    0.13    4.31
  -2   6-122    4.12    2.87
   6  -4-122    2.00    3.51
   4   3-119   -1.27    2.96
  -4  -3 119    2.45    3.57
   4  -7 119    1.77    3.81
  -4   7-119    3.90    2.87
   3   4 119    0.29    3.70
  -3  -4-119    2.07    3.34
  -7   3 119    0.35    3.47
   3  -7-119    3.33    3.98
  -3   7 119   -0.64    3.46
  -7   4-119    2.79    3.13
   7  -4 119    2.66    3.83
   4   3-116    0.10    2.83
  -4  -3 116    0.55    3.32
   4  -7 116    0.55    3.75
   3   4 116   -0.02    3.78
  -3  -4-116    0.43    3.32
  -7   3 116   -2.68    3.41
   7  -3-116    0.20    3.44
   3  -7-116    0.44    3.58
  -7   4-116   -1.63    2.83
   7  -4 116   -6.30    3.79
   4   3-113    3.29    3.08
  -4  -3 113   -1.74    3.36
   4  -7 113    0.00    3.74
  -4   7-113   -0.78    2.62
   3   4 113   -2.05    3.74
  -3  -4-113    4.20    3.47
  -7   3 113    0.15    3.36
   7  -3-113    0.00    3.38
   4   3-110   -0.18    2.80
  -4  -3 110   -0.07    3.26
   4  -7 110    0.43    3.45
  -4   7-110   -0.24    2.58
   3   4 110    0.62    3.62
  -3  -4-110   -0.55    3.15
  -7   3 110    2.05    3.24
   7  -3-110   -0.22    3.38
   3  -7-110    0.63    3.49
   4   3-107    1.38    2.71
  -4  -3 107    0.91    3.14
   4  -7 107    2.44    3.40
  -4   7-107    0.42    2.61
  -3  -4-107    1.40    3.08
  -7   3 107    1.42    3.34
   7  -3-107    3.04    3.61
   3  -7-107    0.49    3.45
  -3   7 107    3.22    3.58
  -7   4-107    1.73    2.67
   7  -4 107    1.71    3.42
   4   3-104   -1.24    2.77
   4  -7 104    0.02    3.34
  -4   7-104   -1.77    2.53
   3   4 104    0.35    3.29
  -3  -4-104    2.74    3.04
  -7   3 104    4.08    3.07
   7  -3-104    5.35    3.18
  -3   7 104    1.18    3.19
   7  -4 104   -0.21    3.46
   4   3-101    1.86    2.64
  -4  -3 101    3.16    2.94
   4  -7 101   -0.36    3.15
  -4   7-101    3.17    2.54
   3   4 101    4.87    3.31
  -7   3 101    5.45    3.21
   7  -3-101    5.51    3.08
   3  -7-101    4.75    3.48
  -3   7 101    1.68    3.13
  -7   4-101    0.32    2.55
   7  -4 101    5.62    3.35
  -4  -3  98    0.34    2.90
   4  -7  98    1.16    3.03
  -4   7 -98    1.56    2.40
   3   4  98    1.57    3.13
  -3  -4 -98    3.15    2.89
   7  -3 -98   -0.16    2.93
   3  -7 -98   -0.18    3.14
  -3   7  98    1.33    3.03
  -7   4 -98    0.44    2.42
   7  -4  98   -3.02    3.12
  -4  -3  95    0.00    2.77
   4  -7  95    2.52    2.86
  -4   7 -95    1.60    2.28
   3   4  95    2.48    3.01
  -3  -4 -95    1.79    2.87
   7  -3 -95    2.09    2.97
   3  -7 -95    0.32    3.07
  -3   7  95    3.40    2.99
  -7   4 -95    2.07    2.38
   7  -4  95    2.83    3.00
   4   3 -92    6.25    2.69
  -4  -3  92   10.02    2.86
  -4   7 -92    8.65    2.51
   3   4  92    6.22    3.02
  -3  -4 -92    6.86    2.78
  -7   3  92    4.67    2.83
   7  -3 -92    9.04    2.90
   3  -7 -92    7.53    3.06
  -3   7  92    6.31    3.12
  -7   4 -92    5.16    2.37
   7  -4  92    6.71    2.95
   4   3 -89    2.47    2.41
  -4  -3  89    1.09    2.73
   4  -7  89    2.04    2.62
  -4   7 -89    3.14    2.14
   3   4  89    0.74    2.77
  -3  -4 -89    1.64    2.50
  -7   3  89    2.38    2.65
   3  -7 -89    2.97    2.87
  -3   7  89    2.98    2.88
  -7   4 -89   -0.15    2.25
   7  -4  89    1.75    2.72
   4   3 -86   24.05    3.11
  -4  -3  86   31.53    3.35
   4  -7  86   33.47    3.36
  -4   7 -86   27.28    2.88
   3   4  86   30.60    3.48
  -3  -4 -86   16.32    3.18
  -7   3  86   25.65    3.28
   3  -7 -86   19.15    3.49
  -3   7  86   24.79    3.38
  -7   4 -86   20.85    2.89
   7  -4  86   25.14    3.50
   4   3 -83   -0.79    2.39
  -4  -3  83   -2.43    2.44
   4  -7  83    2.92    2.36
   3   4  83    1.56    2.58
  -3  -4 -83   -0.49    2.42
  -7   3  83    0.48    2.48
   7  -3 -83    0.24    2.47
   3  -7 -83   -0.47    2.77
  -3   7  83   -0.74    2.44
  -7   4 -83    2.05    2.08
   7  -4  83    0.70    2.62
   4   3 -80   21.38    2.77
  -4  -3  80   23.23    2.89
   4  -7  80   27.13    2.92
  -4   7 -80   22.56    2.67
   3   4  80   20.54    3.05
  -3  -4 -80   20.70    2.88
  -7   3  80   23.30    3.13
   7  -3 -80   21.89    3.18
   3  -7 -80   18.74    3.12
  -7   4 -80   23.65    2.66
   4   3 -77   10.16    2.32
  -4  -3  77    9.12    2.45
   4  -7  77   15.67    2.41
  -4   7 -77   10.51    2.10
  -3  -4 -77   10.90    2.38
  -7   3  77   12.38    2.57
   7  -3 -77    9.65    2.71
   3  -7 -77   14.91    2.74
  -7   4 -77    9.64    2.13
   4   3 -74   -0.56    1.90
  -4  -3  74    2.08    2.07
   4  -7  74    2.29    2.06
  -4   7 -74    1.00    1.93
  -3  -4 -74    1.12    2.09
  -7   3  74    0.18    2.20
   7  -3 -74    3.67    2.24
   3  -7 -74    1.78    2.36
  -3   7  74   -0.57    2.14
  -7   4 -74    1.62    1.84
   7  -4  74    2.39    2.01
   4   3 -71    5.93    2.05
  -4  -3  71    5.89    2.10
   4  -7  71    9.50    2.13
  -4   7 -71    6.33    1.74
   3   4  71    4.41    2.16
  -3  -4 -71    4.13    2.03
  -7   3  71    6.21    2.19
   7  -3 -71    4.46    2.17
  -3   7  71    6.78    2.22
   7  -4  71    7.52    2.05
   4   3 -68   23.90    2.73
  -4   7 -68   26.09    2.58
   3   4  68   23.69    2.81
  -7   3  68   29.31    2.98
   7  -3 -68   28.91    2.98
  -3   7  68   24.80    2.87
   7  -4  68   22.40    2.72
   4   3 -65   37.43    3.30
  -4  -3  65   35.78    3.35
   3   4  65   43.72    3.33
  -7   3  65   34.05    3.36
   7  -3 -65   38.71    3.44
   3  -7 -65   35.90    3.43
  -3   7  65   37.36    3.46
  -7   4 -65   31.70    3.06
   7  -4  65   37.24    3.28
   4   3 -62   38.00    3.38
  -4  -3  62   41.70    3.57
   4  -7  62   37.87    3.46
   3   4  62   33.39    3.24
  -3  -4 -62   42.34    3.45
  -7   3  62   42.25    3.62
   7  -3 -62   43.33    3.61
   3  -7 -62   46.36    3.63
  -3   7  62   44.89    3.63
  -7   4 -62   41.10    3.32
   7  -4  62   46.05    3.47
  -4  -3  59    9.56    2.04
   4  -7  59   11.76    1.91
  -4   7 -59    8.97    1.80
  -3  -4 -59    9.96    1.91
   7  -3 -59    7.44    2.15
   3  -7 -59   11.35    2.22
  -3   7  59   11.70    2.19
  -7   4 -59   10.86    1.82
   7  -4  59   11.13    1.97
  -4  -3  56    9.41    1.98
   4  -7  56   11.28    1.88
  -4   7 -56   12.91    1.71
   3   4  56   11.01    1.73
  -3  -4 -56    8.42    1.91
   7  -3 -56    7.05    2.10
   3  -7 -56   10.04    2.12
  -3   7  56    9.34    2.13
  -7   4 -56   12.90    1.72
   7  -4  56   12.74    1.92
   4   3 -53    3.18    1.71
  -4  -3  53    3.36    1.74
   4  -7  53    1.53    1.66
  -4   7 -53    2.65    1.44
   3   4  53    2.96    1.70
  -3  -4 -53    3.61    1.62
   3  -7 -53    5.00    1.85
  -7   4 -53    4.85    1.51
   7  -4  53    2.37    1.57
   4   3 -50    4.52    1.57
  -4  -3  50    4.82    1.67
  -4   7 -50    3.30    1.34
   3   4  50    3.16    1.57
  -3  -4 -50    3.47    1.55
  -7   3  50    2.87    1.73
   3  -7 -50    1.90    1.76
   3  -7 -50    2.60    1.74
  -7   4 -50    4.08    1.34
   7  -4  50    2.44    1.48
   4   3 -47   11.29    1.73
  -4  -3  47    8.99    1.83
  -4   7 -47   10.12    1.56
   3   4  47    8.18    1.69
  -3  -4 -47    9.61    1.69
  -7   3  47    8.64    1.88
   3  -7 -47    9.00    1.84
  -7   4 -47   12.24    1.49
   7  -4  47    8.08    1.72
   4   3 -44   26.95    2.36
  -4  -3  44   28.25    2.40
   4  -7  44   22.30    2.27
  -4   7 -44   25.65    2.16
   3   4  44   20.65    2.30
  -3  -4 -44   27.54    2.28
  -7   3  44   21.87    2.46
   3  -7 -44   23.66    2.44
  -7   4 -44   26.65    2.16
   7  -4  44   25.63    2.28
   4   3 -41   27.76    2.17
   4  -7  41   20.84    2.09
  -4   7 -41   19.88    1.97
   3   4  41   20.67    2.15
  -3  -4 -41   25.59    2.10
   7  -3 -41   20.26    2.27
   3  -7 -41   22.60    2.31
   3  -7 -41   15.68    2.27
  -7   4 -41   25.15    1.99
   7  -4  41   21.15    2.08
   4  -7  38  405.23   26.35
   3   4  38  399.19   26.34
  -3  -4 -38  424.32   26.33
   7  -3 -38  390.88   26.40
   7  -3 -38  405.98   26.73
   3  -7 -38  425.22   26.47
   3  -7 -38  403.12   26.44
  -7   4 -38  423.98   26.30
   7  -4  38  383.03   26.33
  -4  -3  35    4.17    1.44
   4  -7  35    3.45    1.32
  -3  -4 -35    4.97    1.28
   7  -3 -35    5.38    1.58
   3  -7 -35    3.71    1.49
   3  -7 -35    3.09    1.49
  -7   4 -35    4.22    1.15
   4   3 -32   38.19    2.84
  -4  -3  32   39.92    2.89
   4  -7  32   35.95    2.82
  -4   7 -32   35.94    2.76
  -3  -4 -32   41.11    2.79
   7  -3 -32   38.31    2.97
   3  -7 -32   32.82    2.95
   3  -7 -32   36.31    2.96
  -7   4 -32   38.30    2.73
   4   3 -29    8.49    1.30
  -4  -3  29    7.37    1.39
   4  -7  29    7.87    1.28
  -4   7 -29    6.89    1.18
   3   4  29   10.21    1.31
  -3  -4 -29    9.71    1.26
   7  -3 -29    7.61    1.61
   7  -3 -29    8.43    1.57
   3  -7 -29    6.65    1.49
   3  -7 -29    5.59    1.50
  -7   4 -29    9.35    1.17
   7  -4  29    7.31    1.27
   4   3 -26  295.96   19.18
   4  -7  26  303.90   19.19
  -4   7 -26  290.97   19.15
   3   4  26  294.16   19.16
  -3  -4 -26  287.69   19.14
   7  -3 -26  299.24   19.33
   7  -3 -26  302.58   19.28
   3  -7 -26  298.67   19.22
  -3   7  26  292.69   19.36
  -7   4 -26  304.30   19.15
   7  -4  26  292.41   19.17
   4   3 -23   34.95    2.58
   4  -7  23   33.66    2.60
  -4   7 -23   34.21    2.55
   3   4  23   34.48    2.52
   7  -3 -23   36.01    2.75
   7  -3 -23   34.96    2.74
   3  -7 -23   33.59    2.68
  -3   7  23   30.09    2.70
  -7   4 -23   35.75    2.50
   7  -4  23   33.12    2.54
   4   3 -20   46.85    3.13
  -4  -3  20   45.94    3.16
   4  -7  20   44.04    3.16
  -4   7 -20   41.39    3.10
   3   4  20   50.44    3.10
  -3  -4 -20   45.55    3.07
   7  -3 -20   38.53    3.27
   3  -7 -20   38.57    3.22
  -3   7  20   37.46    3.24
   7  -4  20   47.43    3.14
   4   3 -17    1.09    0.99
  -4  -3  17    1.33    1.07
   4  -7  17    0.46    1.05
  -4   7 -17    1.33    1.05
   3   4  17    1.13    0.89
  -3  -4 -17    0.76    0.88
   7  -3 -17    2.13    1.27
   3  -7 -17    1.55    1.21
  -3   7  17    1.04    1.28
   7  -4  17    2.10    0.99
  -4  -3  14 1119.49   75.38
   4  -7  14 1225.60   75.42
  -4   7 -14 1160.22   75.41
  -3  -4 -14 1129.08   75.34
  -3  -4 -14 1151.29   75.71
   7  -3 -14 1225.64   75.45
   3  -7 -14 1205.86   75.43
  -3   7  14 1187.23   75.45
   7  -4  14 1196.74   75.40
  -4  -3  11  214.58   13.50
   4  -7  11  206.13   13.53
  -4   7 -11  201.81   13.53
  -3  -4 -11  204.24   13.45
  -3  -4 -11  214.94   13.45
   3  -7 -11  215.37   13.55
  -3   7  11  201.86   13.56
   7  -4  11  208.56   13.52
   4   3  -8  476.20   29.46
  -4  -3   8  465.31   29.45
   4  -7   8  485.23   29.50
  -4   7  -8  482.00   29.50
  -3  -4  -8  386.64   29.39
  -7   3   8  496.17   29.54
   3  -7  -8  483.82   29.50
  -3   7   8  468.35   29.51
  -7   4  -8  502.05   29.52
   7  -4   8  479.28   29.50
   4   3  -5    4.66    0.65
  -4  -3   5    3.77    0.70
   4  -7   5    5.04    0.90
  -4   7  -5    4.53    0.92
  -7   3   5    2.83    1.06
   3  -7  -5    3.63    0.89
  -3   7   5    4.69    0.99
  -7   4  -5    5.13    0.93
   7  -4   5    4.10    0.85
   4  -7   2  136.95    8.35
  -4   7  -2  134.71    8.36
   3   4   2  131.49    8.22
  -3  -4  -2  117.67    8.22
  -7   3   2  139.50    8.37
   7  -3  -2  103.13    8.30
   3  -7  -2  144.70    8.34
  -3   7   2  140.65    8.35
  -7   4  -2  143.03    8.36
   7  -4   2  143.54    8.35
   4  -7  -1  992.12   62.23
  -4   7   1  943.34   62.21
  -7   3  -1  976.64   62.20
   7  -3   1  964.88   62.22
   3  -7   1  977.21   62.20
  -3   7  -1  961.74   62.23
  -7   4   1  960.99   62.21
   7  -4  -1  967.77   62.24
   4  -7  -4   13.83    1.33
  -4   7   4   14.10    1.37
   3   4  -4   12.40    0.99
  -3  -4   4   11.48    1.06
  -7   3  -4   11.94    1.25
   7  -3   4   17.73    1.16
   3  -7   4   13.63    1.21
  -3   7  -4   13.57    1.25
  -7   4   4   10.20    1.38
   7  -4  -4   12.16    1.32
   4  -7  -7  141.11    9.06
  -4   7   7  131.43    9.08
   3   4  -7  143.28    8.97
  -3  -4   7  143.18    8.99
  -7   3  -7  135.43    9.03
   7  -3   7  146.94    9.02
   3  -7   7  132.76    9.03
  -3   7  -7  136.83    9.03
  -7   4   7  134.96    9.10
   7  -4  -7  131.10    9.07
   4   3  10  211.01   14.76
   4  -7 -10  243.09   14.89
  -4   7  10  221.95   14.89
  -3  -4  10  229.33   14.82
   7  -3  10  253.73   14.84
   3  -7  10  239.52   14.86
  -3   7 -10  248.01   14.86
  -7   4  10  232.54   14.93
   7  -4 -10  223.76   14.89
   4   3  13  311.11   20.38
   4  -7 -13  318.56   20.48
  -4   7  13  302.14   20.49
  -3  -4  13  318.43   20.42
   7  -3  13  320.83   20.42
   3  -7  13  331.98   20.45
  -3   7 -13  313.82   20.44
   7  -4 -13  319.69   20.49
   4   3  16   47.23    3.26
  -4  -3 -16   51.08    3.23
   4  -7 -16   46.12    3.45
  -4   7  16   44.61    3.49
   3   4 -16   53.34    3.32
  -3  -4  16   53.88    3.36
   7  -3  16   39.28    3.26
   3  -7  16   50.82    3.36
  -3   7 -16   47.99    3.33
   7  -4 -16   46.71    3.48
   4   3  19  119.34    8.32
  -4  -3 -19  130.82    8.31
   4  -7 -19  132.77    8.45
  -4   7  19  130.40    8.48
   3   4 -19  131.36    8.36
  -3  -4  19  125.98    8.38
   3  -7  19  130.98    8.39
  -3   7 -19  123.62    8.36
   7  -4 -19  131.18    8.48
   4   3  22   16.34    1.40
   4  -7 -22   12.04    1.67
  -4   7  22   11.74    1.70
   3   4 -22   18.31    1.44
  -7   3 -22   13.74    1.34
   3  -7  22   13.87    1.47
  -3   7 -22   11.92    1.38
   7  -4 -22    9.41    1.68
   4   3  25   35.32    2.46
   4  -7 -25   28.79    2.64
  -4   7  25   29.93    2.68
   3   4 -25   38.70    2.50
  -7   3 -25   33.32    2.43
   3  -7  25   32.96    2.53
  -3   7 -25   30.97    2.45
   7  -4 -25   31.22    2.69
   4   3  28   11.20    1.35
  -4  -3 -28   12.85    1.28
   4  -7 -28    9.81    1.61
  -4   7  28    8.73    1.73
   3   4 -28   11.85    1.39
  -3  -4  28   12.05    1.49
  -7   3 -28   11.43    1.26
   7  -3  28   12.68    1.26
   3  -7  28   13.00    1.43
  -3   7 -28    9.98    1.35
   7  -4 -28    8.75    1.64
   7  -4 -28    8.06    1.67
   4   3  31    4.45    1.23
  -4  -3 -31    4.44    1.10
   4  -7 -31    4.57    1.55
   4  -7 -31    4.05    1.45
   3   4 -31    4.48    1.21
  -3  -4  31    5.47    1.32
  -7   3 -31    3.88    1.03
   3  -7  31    3.98    1.25
  -3   7 -31    4.74    1.12
   7  -4 -31    2.70    1.44
   7  -4 -31    3.77    1.55
  -4  -3 -34   41.92    2.80
   4  -7 -34   36.37    3.00
   4  -7 -34   38.14    3.05
   3   4 -34   39.35    2.86
  -3  -4  34   41.00    2.90
  -7   3 -34   36.16    2.75
   3  -7  34   36.46    2.85
  -3   7 -34   33.21    2.77
   7  -4 -34   35.78    3.01
   4   3  37   22.30    2.04
  -4  -3 -37   23.72    1.94
   4  -7 -37   17.57    2.17
   4  -7 -37   20.71    2.18
  -3  -4  37   23.67    2.07
  -7   3 -37   23.65    1.90
   7  -3  37   20.01    1.97
   3  -7  37   20.56    2.04
  -3   7 -37   21.39    1.91
   7  -4 -37   20.97    2.21
   4   3  40  224.80   15.99
  -4  -3 -40  249.96   15.99
   4  -7 -40  257.16   16.15
   4  -7 -40  253.38   16.12
  -7   3 -40  254.08   15.97
   7  -3  40  236.11   16.00
   3  -7  40  248.84   16.02
   4   3  43    1.44    1.43
  -4  -3 -43    1.41    1.32
   4  -7 -43    2.83    1.63
   4  -7 -43    0.62    1.63
   3   4 -43    2.06    1.48
  -3  -4  43    1.45    1.50
  -7   3 -43    0.95    1.21
   7  -3  43    0.65    1.32
   3  -7  43    0.77    1.39
   7  -4 -43    2.70    1.67
   4   3  46  104.58    7.85
  -4  -3 -46  116.84    7.84
   4  -7 -46  116.85    7.98
   4  -7 -46  118.82    8.00
   3   4 -46  122.40    7.88
  -3  -4  46  128.90    7.93
  -7   3 -46  117.22    7.80
   7  -3  46  107.91    7.84
   3  -7  46  117.00    7.87
  -3   7 -46  119.63    7.81
   7  -4 -46  118.15    7.97
   4   3  49    1.44    1.56
  -4  -3 -49    3.66    1.46
   4  -7 -49    0.87    1.76
   3   4 -49    3.22    1.54
  -3  -4  49    3.52    1.67
  -7   3 -49    3.19    1.30
   7  -3  49    4.34    1.51
   3  -7  49    2.90    1.51
  -3   7 -49    1.88    1.33
  -7   4  49    3.65    1.77
   7  -4 -49    1.54    1.84
   4   3  52   51.16    3.88
  -4  -3 -52   47.16    3.79
   4  -7 -52   55.14    4.04
   4  -7 -52   52.23    4.05
   3   4 -52   49.10    3.85
  -3  -4  52   52.73    3.91
  -7   3 -52   54.88    3.74
   7  -3  52   53.49    3.86
  -3   7 -52   47.80    3.73
   7  -4 -52   44.18    3.95
   4   3  55   21.34    2.07
  -4  -3 -55   14.22    1.99
   4  -7 -55   15.56    2.31
  -3  -4  55   17.26    2.14
  -7   3 -55   16.57    1.88
   7  -3  55   11.67    2.06
   7  -4 -55   15.10    2.36
   4   3  58   -2.18    1.33
  -4  -3 -58    0.34    1.62
   4  -7 -58    0.96    2.07
  -3  -4  58   -0.82    1.90
  -7   3 -58    0.64    1.43
   7  -3  58   -0.87    1.74
  -4  -3 -61   14.55    2.21
   4  -7 -61   16.77    2.48
  -4   7  61   19.83    2.47
   3   4 -61   17.51    2.17
  -3  -4  61   18.09    2.43
  -7   3 -61   16.89    2.09
   7  -3  61   20.39    2.29
  -3   7 -61   18.29    2.05
   4   3  64   39.01    3.00
   4  -7 -64   34.90    3.25
  -4   7  64   36.66    3.26
   3   4 -64   30.13    2.95
  -3  -4  64   36.14    3.14
  -7   3 -64   32.68    2.88
   7  -3  64   29.54    3.02
   3  -7  64   30.14    2.99
  -3   7 -64   33.80    2.92
  -7   4  64   30.84    3.19
   7  -4 -64   34.62    3.26
   4   3  67    6.22    2.05
   4  -7 -67    2.43    2.21
  -4   7  67    4.53    2.15
   3   4 -67    7.71    1.92
   7  -3  67    4.69    1.96
   3  -7  67    6.10    1.95
  -3   7 -67    3.42    1.79
  -7   4  67    6.76    2.13
   7  -4 -67    2.86    2.28
   4   3  70   12.32    2.33
  -4  -3 -70   12.69    2.16
  -4   7  70   11.48    2.36
   3   4 -70   12.51    2.11
  -3  -4  70   12.85    2.26
   7  -3  70    9.73    2.20
   3  -7  70   10.58    2.18
  -3   7 -70   12.75    1.95
  -7   4  70    9.36    2.33
   7  -4 -70   13.65    2.46
  -4  -3 -73    0.40    2.00
   4  -7 -73    1.51    2.33
  -4   7  73   -0.03    2.24
   3   4 -73    2.33    1.88
  -3  -4  73    1.05    2.07
  -7   3 -73    0.48    1.89
   7  -3  73   -0.35    2.01
   3  -7  73    0.33    2.01
  -3   7 -73    0.50    1.71
  -7   4  73    4.19    2.23
   7  -4 -73    0.91    2.23
  -4  -3 -76    5.63    2.18
   4  -7 -76    4.38    2.56
  -4   7  76    5.89    2.46
   3   4 -76    4.82    2.18
  -3  -4  76    5.96    2.24
  -7   3 -76    4.64    2.00
   3  -7  76    8.48    2.24
  -3   7 -76    5.77    1.90
  -7   4  76    7.59    2.47
   7  -4 -76    6.93    2.45
   4   3  79   16.01    2.84
  -4  -3 -79   12.17    2.47
   4  -7 -79   16.96    2.98
   3   4 -79   15.33    2.50
  -3  -4  79   13.37    2.78
  -7   3 -79   17.58    2.41
   3  -7  79   19.72    2.78
  -3   7 -79   15.51    2.32
  -7   4  79   15.38    2.78
   7  -4 -79   21.45    3.00
   4   3  82    7.34    2.65
  -4  -3 -82    7.04    2.31
   4  -7 -82    5.20    2.74
   3   4 -82    5.75    2.33
  -3  -4  82    1.51    2.43
  -7   3 -82    1.36    2.10
   7  -3  82    2.05    2.66
   3  -7  82    4.47    2.41
  -3   7 -82    4.63    2.06
  -7   4  82    4.13    2.53
   7  -4 -82    2.78    2.60
   4   3  85    8.60    2.75
  -4  -3 -85    9.70    2.52
   4  -7 -85    4.91    2.79
  -4   7  85    4.17    2.72
   3   4 -85    7.40    2.34
  -3  -4  85    7.04    2.61
  -7   3 -85    5.23    2.22
   7  -3  85    6.31    2.67
   3  -7  85    9.93    2.60
  -7   4  85    5.90    2.87
   4   3  88    1.25    2.76
  -4  -3 -88    1.51    2.39
   4  -7 -88    4.61    2.96
  -4   7  88    4.10    2.89
   3   4 -88    5.86    2.38
  -3  -4  88    2.04    2.67
  -7   3 -88    3.53    2.38
   7  -3  88    4.53    2.71
   3  -7  88    2.29    2.56
  -3   7 -88    6.14    2.20
  -7   4  88    5.91    2.70
   7  -4 -88    4.41    2.72
   4   3  91    5.77    3.03
  -4  -3 -91    9.29    2.66
   4  -7 -91    5.81    3.07
  -4   7  91    8.77    2.89
   3   4 -91    9.58    2.47
  -3  -4  91    7.67    2.89
  -7   3 -91    6.50    2.42
   7  -3  91    6.86    2.97
   3  -7  91   11.75    2.93
  -3   7 -91    9.24    2.34
  -7   4  91    9.44    3.00
   7  -4 -91    7.51    2.98
   4   3  94   10.25    3.27
  -4  -3 -94    9.08    2.83
   4  -7 -94   11.78    3.27
  -4   7  94    9.28    3.15
   3   4 -94   11.77    2.80
  -3  -4  94   13.26    2.94
  -7   3 -94    6.45    2.69
   7  -3  94   11.95    3.39
  -3   7 -94   12.09    2.63
   7  -4 -94    8.66    3.12
   4   3  97    5.65    3.13
  -4  -3 -97    3.22    2.77
   4  -7 -97    4.38    3.18
  -4   7  97    9.33    3.14
  -3  -4  97    7.84    2.99
  -7   3 -97    3.05    2.65
   7  -3  97    1.95    3.12
   3  -7  97    9.67    3.22
  -3   7 -97   11.22    2.55
  -7   4  97    4.08    3.02
   7  -4 -97    7.71    3.17
   4   3 100    2.57    3.27
   4  -7-100    0.15    3.54
  -4   7 100    3.74    3.29
   3   4-100    4.99    2.61
  -3  -4 100    4.41    3.02
  -7   3-100    4.14    2.59
   7  -3 100    0.54    3.18
   3  -7 100    3.58    3.17
  -3   7-100    1.71    2.57
  -7   4 100    2.25    3.03
   7  -4-100   -1.32    3.29
   4   3 103    5.12    3.45
  -4  -3-103    2.76    2.95
  -4   7 103    6.96    3.39
   3   4-103    5.18    2.62
   7  -3 103    4.62    3.50
   3  -7 103    8.27    3.22
  -3   7-103    6.07    2.64
  -7   4 103    2.35    3.38
   7  -4-103    8.06    3.35
  -4  -3-106    1.09    2.93
   3   4-106   -0.56    2.63
  -7   3-106    0.21    2.66
   7  -3 106    1.41    3.50
   3  -7 106    3.38    3.30
  -3   7-106   -0.68    2.56
  -7   4 106    1.50    3.26
   7  -4-106    1.05    3.27
  -4  -3-109   -0.21    3.09
   4  -7-109    1.03    3.57
  -4   7 109    0.93    3.33
   3   4-109    4.82    2.82
  -3  -4 109    3.83    3.38
  -7   3-109    1.06    2.74
   3  -7 109    1.51    3.53
  -3   7-109    1.69    2.59
  -7   4 109    4.37    3.34
   7  -4-109   -0.34    3.49
   4   3 112    6.36    3.82
  -4  -3-112    8.89    3.32
   4  -7-112    4.17    3.84
   3   4-112    5.43    2.96
  -3  -4 112    9.56    3.50
  -7   3-112    3.46    2.92
   3  -7 112    8.81    3.91
  -3   7-112    6.63    2.74
  -7   4 112    2.16    3.55
   7  -4-112    9.06    3.66
   4   3 115   -0.10    3.65
  -4  -3-115    0.32    3.20
   4  -7-115   -0.24    3.69
  -4   7 115   -0.71    3.40
   3   4-115   -1.39    2.80
  -3  -4 115    0.28    3.39
  -7   3-115   -1.95    2.87
   7  -3 115   -0.33    3.83
   3  -7 115   -2.13    3.67
  -3   7-115   -0.68    2.69
  -7   4 115    0.52    3.58
   7  -4-115   -2.24    3.46
   4   3 118    2.28    3.75
  -4  -3-118    1.70    3.24
   4  -7-118    0.20    3.74
  -4   7 118    2.44    3.35
   3   4-118    0.64    2.87
  -3  -4 118    0.54    3.39
   7  -3 118   -3.86    4.04
   3  -7 118   -3.90    3.78
  -7   4 118   -2.56    3.53
   4   3 121    3.39    4.08
  -4  -3-121    0.00    3.35
   4  -7-121   -2.26    3.89
  -4   7 121    2.07    3.52
   3   4-121    4.26    3.01
  -3  -4 121   -2.94    3.66
   3  -7 121    6.56    3.95
  -3   7-121    0.70    2.87
  -7   4 121    3.17    3.61
   7  -4-121   -0.38    3.58
   4   4   0  299.37   21.62
  -4  -4   0  372.57   21.65
   4  -8   0  387.24   21.76
  -4   8   0  389.78   21.79
   4  -8  -3   39.26    2.76
  -4   8   3   39.09    2.80
   4   4  -3   37.93    2.53
  -4  -4   3   41.99    2.60
   4  -8   3   40.01    2.74
  -4   8  -3   40.39    2.76
   8  -4  -3   36.23    2.71
   4  -8  -6  141.85    8.73
  -4   8   6  131.29    8.74
   4   4  -6  129.72    8.61
  -4  -4   6  123.44    8.63
   4  -8   6  136.90    8.71
  -4   8  -6  139.74    8.72
   8  -4  -6  149.57    8.74
   4  -8  -9   11.81    1.32
  -4   8   9   11.18    1.43
   4   4  -9   13.77    1.07
  -4  -4   9   13.14    1.14
   4  -8   9   11.03    1.27
  -4   8  -9    8.28    1.24
   8  -4  -9    9.99    1.35
   4  -8 -12   21.03    1.79
  -4   8  12   19.54    1.87
  -4  -4  12   15.77    1.62
  -8   4 -12   23.46    1.69
   4  -8  12   20.47    1.71
  -4   8 -12   22.35    1.70
  -8   4  12   18.44    1.90
   8  -4 -12   20.85    1.82
   4   4  15  271.30   18.15
  -4  -4 -15  264.33   18.05
   4  -8 -15  285.52   18.17
  -4   8  15  283.84   18.20
  -4  -4  15  278.36   18.11
  -8   4 -15  303.65   18.14
   4  -8  15  294.03   18.15
  -4   8 -15  265.73   18.12
  -8   4  15  298.38   18.24
   8  -4 -15  291.56   18.19
   4   4  18    2.89    0.87
  -4  -4 -18    2.53    0.80
   4  -8 -18    2.97    1.23
  -4   8  18    2.39    1.33
   4   4 -18    2.90    0.99
  -4  -4  18    2.91    1.03
  -8   4 -18    3.15    0.95
   8  -4  18    3.49    0.83
   4  -8  18    2.50    1.13
  -4   8 -18    2.53    0.97
  -8   4  18    1.87    1.37
   8  -4 -18    3.03    1.33
   4   4  21   63.43    4.64
   4  -8 -21   73.87    4.80
  -4   8  21   68.98    4.83
   4   4 -21   65.84    4.68
  -4  -4  21   62.93    4.71
  -8   4 -21   72.20    4.68
   8  -4  21   74.36    4.69
   4  -8  21   71.96    4.74
  -4   8 -21   75.02    4.70
  -8   4  21   67.86    4.88
   8  -4 -21   74.60    4.85
   4   4  24  137.82    9.20
  -4  -4 -24  138.31    9.18
   4  -8 -24  144.65    9.32
  -4   8  24  139.52    9.35
   4   4 -24  140.94    9.23
  -8   4 -24  143.57    9.22
   4  -8  24  144.11    9.27
  -4   8 -24  137.59    9.23
  -8   4  24  150.23    9.46
   8  -4 -24  140.87    9.34
   4   4  27   68.67    4.47
  -4  -4 -27   66.02    4.42
   4  -8 -27   63.35    4.58
  -4   8  27   62.12    4.63
   4   4 -27   66.08    4.49
  -8   4 -27   68.23    4.45
   4  -8  27   64.69    4.50
  -4   8 -27   66.31    4.47
   8  -4 -27   61.40    4.62
  -4  -4 -30    4.81    1.08
   4  -8 -30    2.81    1.47
  -4   8  30    3.05    1.48
  -8   4 -30    4.58    1.06
   4  -8  30    3.39    1.23
  -4   8 -30    4.05    1.10
   8  -4 -30    4.54    1.50
  -4  -4 -33  102.63    7.02
   4  -8 -33  109.12    7.28
   4  -8 -33  104.75    7.16
   4   4 -33  107.00    7.10
  -8   4 -33  119.64    7.04
   8  -4  33  103.03    7.06
   4  -8  33  105.90    7.08
  -4   8 -33  103.29    7.03
   8  -4 -33   95.40    7.18
   4   4  36  454.35   30.33
  -4  -4 -36  469.99   30.32
   4  -8 -36  465.42   30.59
   4  -8 -36  464.54   30.41
   4   4 -36  481.02   30.37
  -4  -4  36  494.93   30.37
  -8   4 -36  476.61   30.29
   8  -4  36  449.84   30.33
   4  -8  36  479.07   30.36
   8  -4 -36  455.73   30.47
   8  -4 -36  470.77   30.50
   4   4  39    0.45    1.36
  -4  -4 -39    1.46    1.25
   4  -8 -39    3.06    1.64
   4  -8 -39    0.37    1.62
   4   4 -39    1.48    1.42
  -4  -4  39    2.02    1.50
  -8   4 -39    1.64    1.18
   8  -4  39    0.88    1.32
   4  -8  39    1.71    1.42
   8  -4 -39    0.33    1.64
   8  -4 -39    2.50    1.77
   4   4  42    6.02    1.61
  -4  -4 -42   10.11    1.56
   4  -8 -42   10.24    1.91
   4   4 -42    8.94    1.66
  -4  -4  42   12.60    1.74
  -8   4 -42   10.45    1.44
   8  -4  42    6.81    1.50
   4  -8  42    7.68    1.59
  -4   8 -42    9.12    1.44
   8  -4 -42    6.32    1.89
   4   4  45  136.55    9.47
  -4  -4 -45  148.00    9.46
   4  -8 -45  146.02    9.65
   4  -8 -45  145.46    9.58
   4   4 -45  145.67    9.49
  -4  -4  45  149.98    9.52
  -8   4 -45  152.27    9.42
   8  -4  45  128.81    9.45
   4  -8  45  132.23    9.46
  -4   8 -45  143.28    9.41
   8  -4 -45  134.72    9.65
   4   4  48   55.71    4.11
  -4  -4 -48   58.32    4.06
   4  -8 -48   54.90    4.23
   4  -8 -48   55.13    4.24
   4   4 -48   58.20    4.12
  -4  -4  48   57.23    4.16
  -8   4 -48   54.46    3.97
   8  -4  48   52.81    4.06
  -4   8 -48   54.99    4.00
   8  -4 -48   50.39    4.34
   4   4  51   99.53    6.95
  -4  -4 -51  102.48    6.89
   4  -8 -51   91.49    7.01
   4  -8 -51  102.19    7.05
   4   4 -51   98.36    6.92
  -4  -4  51  104.15    6.98
  -8   4 -51   98.89    6.83
   8  -4  51  103.72    6.94
   8  -4 -51  108.31    7.08
   8  -4 -51  101.41    7.16
   4   4  54    6.64    1.86
  -4  -4 -54    7.56    1.71
   4  -8 -54    5.89    2.09
   4  -8 -54    4.95    1.93
   4   4 -54    6.30    1.86
  -4  -4  54    8.84    1.93
  -8   4 -54    6.53    1.55
   8  -4  54    7.68    1.97
   8  -4 -54    5.39    2.03
   4   4  57   62.28    4.70
  -4  -4 -57   59.42    4.59
   4  -8 -57   61.95    4.79
   4  -8 -57   57.94    4.73
   4   4 -57   65.07    4.66
  -4  -4  57   65.47    4.70
  -8   4 -57   64.50    4.51
   8  -4  57   64.65    4.66
   8  -4 -57   61.78    4.78
   4   4  60   30.92    3.15
  -4  -4 -60   32.65    3.05
   4  -8 -60   35.14    3.37
   4  -8 -60   30.17    3.22
  -4  -4  60   30.95    3.14
  -8   4 -60   36.32    2.93
   8  -4  60   34.91    3.08
   4  -8  60   35.43    3.08
  -4   8 -60   39.19    2.97
  -8   4  60   36.76    3.25
   8  -4 -60   42.23    3.33
   4   4  63   10.95    2.00
   4  -8 -63    4.52    2.29
   4   4 -63    8.19    1.90
  -4  -4  63    6.89    2.05
   8  -4  63    7.57    1.99
   4  -8  63    7.22    1.93
  -4   8 -63    9.55    1.80
  -8   4  63    6.89    2.14
   8  -4 -63   10.16    2.20
   4   4  66    1.20    1.53
  -4  -4 -66    1.78    1.90
   4   4 -66   -0.88    1.80
  -4  -4  66    0.07    1.93
   8  -4  66   -0.84    1.86
   4  -8  66    0.75    1.84
  -4   8 -66    0.05    1.59
  -8   4  66   -0.88    2.17
   8  -4 -66    0.23    2.16
  -4  -4 -69   37.39    3.60
   4   4 -69   40.89    3.57
  -8   4 -69   42.99    3.47
   8  -4  69   39.82    3.62
   4  -8  69   50.13    3.70
  -4   8 -69   42.27    3.42
  -8   4  69   42.88    3.81
   8  -4 -69   42.69    3.88
  -4  -4 -72    2.12    2.06
   4  -8 -72    0.19    2.39
   4   4 -72    1.82    2.02
  -8   4 -72    1.32    1.84
   8  -4  72    0.26    2.03
   4  -8  72    0.67    2.00
  -4   8 -72    2.76    1.80
  -8   4  72    1.51    2.18
   8  -4 -72    2.57    2.29
   4   4  75    3.99    2.40
  -4  -4 -75    6.53    2.21
   4  -8 -75    5.27    2.54
   4   4 -75    7.72    2.12
  -4  -4  75    4.32    2.27
  -8   4 -75    5.02    1.94
   4  -8  75    4.12    2.20
  -4   8 -75    4.53    1.96
  -8   4  75    8.93    2.50
   8  -4 -75    5.94    2.50
   4   4  78    9.54    2.62
  -4  -4 -78   12.05    2.47
   4  -8 -78   10.99    2.80
   4   4 -78    7.04    2.28
  -4  -4  78    8.90    2.43
  -8   4 -78    7.39    2.14
   8  -4  78   10.88    2.57
   4  -8  78   12.08    2.42
  -4   8 -78   11.80    2.12
  -8   4  78   15.08    2.64
   8  -4 -78   13.56    2.67
   4   4  81   11.42    2.68
  -4  -4 -81   11.30    2.54
   4  -8 -81    7.69    2.83
  -4   8  81    9.04    2.70
   4   4 -81    9.27    2.29
  -4  -4  81   10.41    2.50
  -8   4 -81    7.79    2.24
   8  -4  81   13.38    2.63
   4  -8  81   11.48    2.49
  -4   8 -81    7.32    2.14
  -8   4  81   14.04    2.71
   8  -4 -81   13.23    2.86
   4   4  84   18.51    3.11
  -4  -4 -84   17.93    2.87
   4  -8 -84   16.76    3.25
  -4   8  84   15.25    3.07
   4   4 -84   19.45    2.65
  -4  -4  84   20.77    2.93
  -8   4 -84   18.83    2.61
   8  -4  84   22.58    3.04
   4  -8  84   20.42    2.89
  -8   4  84   20.39    2.98
   8  -4 -84   22.17    3.17
   4   4  87   -1.25    2.78
  -4  -4 -87   -3.68    2.46
   4  -8 -87   -0.96    3.07
  -4   8  87   -1.46    2.77
   4   4 -87   -1.64    2.41
  -4  -4  87   -1.19    2.69
  -8   4 -87   -0.07    2.14
   8  -4  87   -0.10    2.61
   4  -8  87    0.08    2.45
  -4   8 -87    1.76    2.10
  -8   4  87   -2.23    2.62
   4   4  90   17.84    3.26
  -4  -4 -90    9.14    2.90
   4  -8 -90   15.98    3.34
  -4   8  90   12.42    3.22
   4   4 -90   13.51    2.64
  -4  -4  90   14.02    2.98
  -8   4 -90   10.81    2.50
   8  -4  90    7.88    3.01
   4  -8  90   15.39    2.96
  -4   8 -90   17.28    2.49
  -8   4  90   16.42    3.14
   8  -4 -90   14.12    3.20
   4   4  93    9.95    3.19
  -4  -4 -93   11.30    2.91
   4  -8 -93    8.01    3.46
  -4   8  93    9.93    3.35
   4   4 -93   12.63    2.67
  -4  -4  93    9.89    2.97
  -8   4 -93   11.86    2.54
   8  -4  93   15.32    3.22
  -4   8 -93   13.94    2.45
   8  -4 -93   16.41    3.24
   4   4  96    3.30    3.25
  -4  -4 -96    4.68    2.88
   4  -8 -96    1.53    3.25
  -4   8  96    3.25    3.13
   4   4 -96    5.91    2.55
  -4  -4  96    3.26    2.90
  -8   4 -96    3.41    2.47
   8  -4  96    4.83    3.14
   4  -8  96    6.53    3.09
  -4   8 -96    6.69    2.44
   8  -4 -96    3.78    3.13
   4   4  99   24.94    3.95
   4  -8 -99   24.01    3.94
  -4   8  99   18.68    3.74
  -4  -4  99   22.04    3.46
  -8   4 -99   17.33    3.15
   8  -4  99   22.49    3.80
   4  -8  99   24.57    3.67
  -4   8 -99   19.44    3.08
  -8   4  99   23.83    3.74
   8  -4 -99   24.98    3.84
   4   4 102   -1.65    3.33
  -4  -4-102    2.62    2.84
  -4   8 102    1.36    3.26
   4   4-102    3.55    2.58
  -4  -4 102   -1.60    2.94
   8  -4 102   -1.75    3.31
   4  -8 102    2.98    3.24
  -4   8-102    0.49    2.51
  -8   4 102    0.00    3.10
   8  -4-102   -2.02    3.23
  -4  -4-105    2.30    2.98
   4  -8-105    2.48    3.71
  -4   8 105    1.85    3.30
   4   4-105    6.27    2.71
  -8   4-105    2.74    2.74
   8  -4 105    4.40    3.46
   4  -8 105    0.53    3.26
  -4   8-105    2.96    2.43
  -8   4 105    2.33    3.36
   8  -4-105    3.99    3.30
   4   4 108    0.41    3.47
  -4  -4-108    2.73    3.06
   4  -8-108    0.91    3.66
  -4   8 108   -2.01    3.46
   4   4-108    1.59    2.73
  -8   4-108   -0.52    2.64
   4  -8 108   -2.72    3.42
  -4   8-108    1.00    2.77
  -8   4 108    9.01    3.32
   8  -4-108   -2.78    3.44
   4   4 111    3.22    3.61
  -4  -4-111   -0.07    3.21
   4   4-111   -1.62    2.77
  -4  -4 111    1.59    3.23
  -8   4-111    0.97    2.74
   8  -4 111   -1.00    3.73
   4  -8 111    1.61    3.57
  -4   8-111    2.56    2.58
  -8   4 111    2.45    3.43
   8  -4-111    3.55    3.36
   4   4 114    3.15    3.69
  -4  -4-114    2.99    3.33
   4  -8-114    1.76    3.84
   4   4-114    3.55    2.95
  -4  -4 114    2.96    3.35
  -8   4-114    5.67    2.90
   8  -4 114    4.34    3.99
   4  -8 114    3.28    3.84
  -4   8-114    1.51    2.63
  -8   4 114    3.07    3.41
   8  -4-114    8.27    3.70
   4   4 117   -0.76    3.80
  -4  -4-117    2.02    3.37
   4  -8-117    3.44    3.82
  -4   8 117    1.19    3.47
   4   4-117   -0.88    2.87
  -4  -4 117    3.11    3.50
   8  -4 117   -2.28    4.22
   4  -8 117    3.43    3.76
  -8   4 117    0.08    3.41
   8  -4-117   -1.28    3.49
   4   4 120   -0.10    3.95
  -4  -4-120   -0.66    3.40
   4  -8-120    5.85    3.98
  -4   8 120    0.44    3.57
   4   4-120    2.79    3.11
  -4  -4 120    1.74    3.75
   4  -8 120    1.74    3.87
  -4   8-120    5.43    2.73
  -8   4 120   -2.13    3.54
   5   0-121    2.04    3.20
  -5   0 121   -0.02    3.63
   5  -5 121   -2.14    3.69
  -5   5-121    0.10    2.83
   0   5 121   -1.92    3.69
   0  -5-121   -1.18    3.76
   5   0-118    0.76    3.16
  -5   0 118   -2.92    3.39
  -5   5-118   -1.89    2.76
   0   5 118    0.33    3.55
   0  -5-118    1.63    3.58
   5   0-115    1.11    3.10
  -5   0 115    2.80    3.40
   5  -5 115    0.00    3.83
  -5   5-115    2.40    2.74
   0   5 115    1.03    3.69
   0  -5-115    0.32    3.40
   5   0-112    7.81    3.37
  -5   0 112    6.84    3.55
   5  -5 112   12.13    3.83
   0  -5-112    4.03    3.50
   5   0-109    1.84    3.24
  -5   0 109   -0.52    3.19
   5  -5 109    3.65    3.53
  -5   5-109   -0.86    2.61
   0   5 109   -0.64    3.38
   0  -5-109    1.11    3.48
   5   0-106    2.39    2.89
  -5   0 106    3.86    3.15
   5  -5 106   -0.68    3.39
  -5   5-106    1.11    2.58
   0   5 106   -1.88    3.29
   5   0-103   -1.90    2.90
  -5   0 103   -1.40    2.97
   5  -5 103    3.55    3.38
  -5   5-103    0.17    2.54
   0   5 103   -0.65    3.13
   5   0-100    1.46    2.71
   5  -5 100   -3.88    3.11
  -5   5-100    0.55    2.40
   0   5 100   -0.83    3.01
   0  -5-100    2.44    2.94
   5   0 -97    2.39    2.77
  -5   0  97    1.51    2.82
   5  -5  97    3.25    3.06
  -5   5 -97    0.42    2.43
   0   5  97    0.69    2.91
   0  -5 -97    0.43    3.05
  -5   0  94    7.70    2.83
   5  -5  94    6.00    3.11
  -5   5 -94   11.04    2.51
   0   5  94    7.50    3.17
   0  -5 -94    5.14    2.87
  -5   0  91   -0.25    2.76
   0   5  91    0.46    2.83
   0  -5 -91    1.86    2.72
   5   0 -88   62.83    5.03
  -5   0  88   60.20    5.13
   0   5  88   53.26    5.07
   0  -5 -88   59.93    5.10
   5   0 -85    0.16    2.32
  -5   0  85   -2.56    2.58
  -5   5 -85   -0.03    2.05
   0   5  85   -0.52    2.51
   0  -5 -85    0.37    2.49
   5   0 -82    6.99    2.35
  -5   0  82    3.41    2.39
   5  -5  82    1.28    2.25
  -5   5 -82    2.33    1.93
   0   5  82    4.57    2.49
   0  -5 -82    3.16    2.42
   5   0 -79    0.34    2.12
  -5   0  79    0.08    2.27
   5  -5  79   -1.05    2.15
   0  -5 -79   -2.07    2.34
   5   0 -76   24.16    2.94
  -5   0  76   28.43    3.02
   5  -5  76   28.32    2.90
   0   5  76   22.94    3.01
   0  -5 -76   23.93    3.03
   5   0 -73    0.22    2.07
  -5   0  73   -0.48    2.19
   5  -5  73   -1.79    2.02
  -5   5 -73   -1.54    1.74
   0   5  73    1.15    2.08
   0  -5 -73   -2.25    2.25
   5   0 -70    0.46    1.96
  -5   0  70    0.95    1.98
   5  -5  70    2.38    1.88
  -5   5 -70   -0.36    1.68
   0   5  70    1.00    2.00
   5   0 -67   -1.20    1.85
  -5   0  67    0.96    1.89
   5  -5  67   -0.30    1.80
  -5   5 -67    2.09    1.65
   0   5  67   -0.77    1.92
   0  -5 -67    2.31    1.99
   5   0 -64    2.47    1.95
   5  -5  64    3.91    1.85
  -5   5 -64    2.06    1.58
   0   5  64    4.01    1.89
   0  -5 -64    1.98    1.85
   5   0 -61    0.90    1.85
   5  -5  61   -1.14    1.67
  -5   5 -61    0.00    1.45
   0   5  61   -0.61    1.96
   0  -5 -61    0.11    1.80
   5   0 -58   13.09    2.21
  -5   0  58   16.15    2.25
   5  -5  58   16.53    2.15
  -5   5 -58   12.90    1.92
   0   5  58   18.20    2.30
   0  -5 -58   15.15    2.19
   5   0 -55    9.40    2.02
   5  -5  55    9.11    1.83
  -5   5 -55   11.84    1.81
   0   5  55    9.75    2.08
   0  -5 -55   10.62    1.99
   5  -5  52  116.79    8.78
  -5   5 -52  139.90    8.77
   0   5  52  129.14    8.90
   0  -5 -52  138.74    8.87
  -5   0  49   -0.72    1.72
   5  -5  49    0.12    1.45
  -5   5 -49    0.24    1.36
   0   5  49   -0.41    1.66
   0  -5 -49    0.44    1.65
   5   0 -46   12.24    1.88
  -5   0  46   13.98    1.91
  -5   5 -46   11.51    1.59
   0   5  46   11.66    1.87
   0  -5 -46   14.72    1.85
   5   0 -43    3.37    1.60
  -5   0  43    2.67    1.69
  -5   5 -43    4.41    1.35
   0   5  43    3.43    1.53
   0  -5 -43    6.25    1.58
   5   0 -40  445.11   27.65
  -5   0  40  456.54   27.68
   5  -5  40  430.70   27.62
  -5   5 -40  457.09   27.58
   0   5  40  374.66   27.63
   0  -5 -40  399.28   27.60
   5   0 -37    3.69    1.52
  -5   0  37    3.50    1.58
   5  -5  37    3.58    1.34
  -5   5 -37    2.70    1.23
   0  -5 -37    3.86    1.48
   5   0 -34  606.53   40.53
  -5   0  34  653.24   40.59
   5  -5  34  630.30   40.53
  -5   5 -34  633.97   40.48
   0  -5 -34  621.70   40.54
   5   0 -31    0.23    1.31
  -5   0  31   -0.19    1.33
   5  -5  31    0.84    1.14
   0   5  31    2.74    1.20
   0  -5 -31    0.58    1.25
   5   0 -28   41.13    3.22
  -5   0  28   47.46    3.27
   5  -5  28   43.71    3.15
   0   5  28   42.54    3.21
   0  -5 -28   45.08    3.19
   5   0 -25    0.25    1.21
  -5   0  25   -0.57    1.24
   5  -5  25   -0.21    1.06
  -5   5 -25    0.15    1.02
   5   0 -22  367.71   24.58
  -5   0  22  399.75   24.65
   5  -5  22  379.92   24.55
  -5   5 -22  379.34   24.53
   5   0 -19    3.48    1.22
  -5   0  19    3.82    1.24
   5  -5  19    4.26    1.13
  -5   5 -19    3.24    1.00
   0  -5 -19    3.05    1.11
   5   0 -16   19.03    1.81
   5  -5  16   24.04    1.77
  -5   5 -16   26.51    1.74
   0   5  16   19.57    1.74
   0  -5 -16   17.06    1.71
   5   0 -13   14.65    1.50
   5   0 -13   14.97    1.53
   5  -5  13   18.87    1.43
  -5   5 -13   18.47    1.39
   0   5  13   13.45    1.46
   0  -5 -13   14.41    1.42
   5   0 -10 1234.92   79.92
   5   0 -10 1235.41   79.63
   5  -5  10 1252.79   79.54
  -5   5 -10 1280.45   79.59
   0   5  10 1189.57   79.53
   0  -5 -10 1246.50   79.52
   5   0  -7    3.56    0.88
  -5   0   7    3.31    0.90
   5  -5   7    2.33    0.82
  -5   5  -7    3.48    0.83
   0   5   7    3.12    0.82
   0  -5  -7    2.30    0.70
   5   0  -4  369.88   22.73
  -5   0   4  369.34   22.77
   5  -5   4  345.31   22.76
  -5   5  -4  337.68   22.77
   0   5   4  354.41   22.73
   0  -5  -4  342.08   22.73
   5   0  -1    3.15    0.65
  -5   0   1    3.70    0.77
   5  -5   1    3.40    0.83
  -5   5  -1    3.74    0.92
   0   5   1    3.95    0.66
   0  -5  -1    3.78    0.61
   5   0   2    4.89    0.61
  -5   0  -2    4.77    0.70
   5  -5  -2    6.79    0.92
  -5   5   2    4.92    0.97
   0   5  -2    4.98    0.67
   0  -5   2    5.29    0.66
   5   0   5    0.75    0.48
  -5   0  -5    1.05    0.54
   5  -5  -5    1.12    0.86
  -5   5   5    1.03    0.91
   0   5  -5    1.39    0.56
   0  -5   5    1.31    0.61
   5   0   8  122.79    7.86
  -5   0  -8  121.44    7.85
   5  -5  -8  124.41    7.96
  -5   5   8  121.63    7.98
   0   5  -8  120.35    7.88
   0  -5   8  119.89    7.88
   5   0  11    2.97    0.63
  -5   0 -11    2.43    0.58
   5  -5 -11    1.80    1.02
  -5   5  11    1.46    1.12
   0   5 -11    1.98    0.69
   5   0  14  129.92    8.45
  -5   0 -14  132.47    8.44
   5  -5 -14  131.18    8.57
  -5   5  14  126.28    8.58
   0   5 -14  129.82    8.47
   5   0  17    1.73    0.79
  -5   0 -17    2.70    0.71
   5  -5 -17    2.35    1.18
  -5   5  17    0.85    1.22
   0   5 -17    2.30    0.83
   0  -5  17    1.68    0.92
   5   0  20  383.91   25.07
  -5   0 -20  386.87   25.03
   5  -5 -20  388.52   25.14
  -5   5  20  378.03   25.18
   0   5 -20  401.75   25.07
   0  -5  20  391.88   25.09
   5   0  23   17.58    1.53
   5  -5 -23   15.11    1.83
  -5   5  23   14.13    1.87
   0   5 -23   16.36    1.54
   0  -5  23   18.04    1.59
   5   0  26  240.91   15.66
   5  -5 -26  238.98   15.76
   0   5 -26  240.30   15.66
   0  -5  26  246.14   15.68
   5   0  29    0.42    1.10
  -5   0 -29    0.48    0.99
   5  -5 -29    1.02    1.52
   5  -5 -29    2.01    1.52
   0   5 -29    1.35    1.11
   0  -5  29    0.81    1.18
   5   0  32  372.54   24.43
  -5   0 -32  390.47   24.41
   5  -5 -32  364.31   24.54
   0   5 -32  380.04   24.43
   0  -5  32  376.37   24.45
  -5   0 -35    0.29    1.00
   5  -5 -35   -0.36    1.46
   0   5 -35   -0.60    1.12
   0  -5  35   -0.08    1.26
  -5   0 -38   35.51    2.56
   5  -5 -38   27.89    2.80
   5  -5 -38   33.33    2.83
   0   5 -38   36.18    2.61
   0  -5  38   33.86    2.67
  -5   0 -41    2.24    1.14
   5  -5 -41    1.06    1.58
   5  -5 -41    1.90    1.55
   0   5 -41    2.22    1.23
   0  -5  41    1.05    1.31
   5   0  44    3.86    1.19
  -5   0 -44   12.28    1.40
   5  -5 -44   10.87    1.73
   0   5 -44   10.13    1.44
   0  -5  44   10.52    1.57
   5   0  47    1.37    1.30
  -5   0 -47   -1.58    1.36
   5  -5 -47    0.52    1.69
   0   5 -47    0.30    1.31
   0  -5  47   -0.02    1.53
   5   0  50  236.29   16.48
  -5   0 -50  251.13   16.45
   5  -5 -50  286.76   16.63
  -5   5  50  247.00   16.70
   0  -5  50  246.52   16.49
   5   0  53    1.41    1.61
  -5   0 -53    0.00    1.36
   5  -5 -53    1.51    1.86
  -5   5  53    0.26    1.84
   5   0  56    6.36    1.84
  -5   0 -56    8.50    1.62
   5  -5 -56    7.40    2.02
  -5   5  56    6.63    2.07
   0   5 -56    5.75    1.61
   5   0  59    3.19    1.74
  -5   0 -59    1.87    1.59
   5  -5 -59    0.33    2.01
  -5   5  59    1.37    1.97
   0   5 -59    1.54    1.69
   5   0  62   22.82    2.53
  -5   0 -62   20.44    2.33
   5  -5 -62   24.08    2.71
  -5   5  62   25.26    2.68
   0   5 -62   24.33    2.43
   5   0  65    2.22    1.96
  -5   0 -65    4.80    1.74
   5  -5 -65    4.30    2.08
  -5   5  65    1.39    1.93
   0   5 -65    3.99    1.69
   0  -5  65    4.79    1.99
   5   0  68   -0.33    1.98
   5  -5 -68   -1.47    2.08
  -5   5  68    1.43    2.00
   0   5 -68   -0.18    1.70
   0  -5  68    0.11    1.92
   5   0  71    5.58    2.20
   5  -5 -71    0.57    2.19
  -5   5  71    4.22    2.19
   0   5 -71    4.35    1.96
   0  -5  71    4.46    2.02
   5   0  74   26.62    3.07
  -5   0 -74   28.40    2.81
   5  -5 -74   29.17    3.22
  -5   5  74   27.55    3.09
   0   5 -74   27.48    2.89
   0  -5  74   30.05    3.06
  -5   0 -77    0.85    1.94
  -5   5  77    0.62    2.41
   0   5 -77    0.49    1.99
   0  -5  77   -0.17    2.19
  -5   0 -80    1.51    2.02
  -5   5  80    4.22    2.45
   0   5 -80    2.47    1.96
   0  -5  80    2.07    2.34
   5   0  83   -0.65    2.47
  -5   0 -83    0.77    2.04
   0   5 -83    0.39    2.01
   0  -5  83    0.49    2.28
   5   0  86    0.75    2.52
  -5   0 -86   -2.25    2.22
   5  -5 -86   -1.80    2.71
   0   5 -86   -2.02    2.06
   0  -5  86   -2.45    2.41
   5   0  89   -1.40    2.66
  -5   0 -89    1.00    2.30
   5  -5 -89   -2.71    2.67
   0  -5  89    1.28    2.57
   5   0  92    1.00    2.89
  -5   0 -92   -0.14    2.35
   5  -5 -92    1.32    2.92
  -5   5  92    1.89    2.91
   0  -5  92    4.16    2.68
   5   0  95    2.90    2.96
  -5   0 -95    0.05    2.42
   5  -5 -95    0.11    2.91
  -5   5  95    1.34    2.94
   0   5 -95   -0.04    2.41
   0  -5  95   -0.38    2.78
   5   0  98   -0.74    3.10
  -5   0 -98   -2.36    2.54
   5  -5 -98   -0.31    3.08
  -5   5  98    0.00    2.79
   0   5 -98    2.19    2.54
   5   0 101    5.72    3.26
  -5   0-101    0.20    2.59
   5  -5-101    2.19    3.28
  -5   5 101   -1.87    3.07
   0   5-101    1.45    2.48
   5   0 104    9.04    3.67
   5  -5-104    4.34    3.38
  -5   5 104    5.40    3.26
   0   5-104    7.34    2.65
   0  -5 104    7.51    3.38
   5   0 107   -1.11    3.42
  -5   0-107   -1.75    2.78
  -5   5 107   -0.26    3.16
   0   5-107    0.55    2.56
   0  -5 107    1.28    3.26
  -5   0-110    2.70    2.92
   5  -5-110   -0.63    3.53
  -5   5 110    2.55    3.21
   0   5-110    3.16    2.81
   0  -5 110    0.74    3.37
   5   0 113   -2.26    3.78
  -5   0-113    1.06    2.99
  -5   5 113   -3.36    3.50
   0   5-113   -0.96    2.66
   0  -5 113   -0.50    3.58
   5   0 116    9.63    4.03
  -5   0-116    2.29    3.08
   5  -5-116    3.05    3.56
  -5   5 116    6.21    3.62
   0   5-116    8.16    3.00
   0  -5 116    5.39    4.01
   5   0 119   -2.46    3.88
  -5   0-119   -0.89    3.11
   5  -5-119    1.87    3.54
   0   5-119   -0.49    2.81
   0  -5 119   -1.59    3.63
   5   0 122   -2.15    4.07
  -5   0-122   -2.11    3.24
   5  -5-122   -1.15    3.54
  -5   5 122    0.79    3.43
   0  -5 122   -0.31    3.77
   5   1-122   -1.55    3.30
  -5  -1 122    1.73    3.47
   5  -6 122    0.00    3.84
  -5   6-122    2.60    2.92
   1   5 122    0.53    4.07
  -1  -5-122    1.99    3.59
  -6   1 122   -1.79    3.58
  -1   6 122    0.14    3.74
  -6   5-122   -0.35    2.87
   6  -5 122    0.20    3.96
   5   1-119    2.69    3.08
  -5  -1 119    0.05    3.40
  -5   6-119    1.49    2.74
   1   5 119   -3.51    3.72
  -1  -5-119    3.13    3.81
  -6   1 119    0.78    3.38
   6  -1-119   -0.39    3.27
   1  -6-119   -0.41    3.88
  -1   6 119    4.88    3.64
  -6   5-119   -2.78    2.82
   6  -5 119    0.59    3.67
   5   1-116    0.25    3.04
  -5  -1 116   -0.48    3.55
   5  -6 116   -2.85    3.70
  -5   6-116   -0.53    2.75
   1   5 116    2.56    3.59
  -1  -5-116    3.43    3.54
  -6   1 116   -1.41    3.34
   6  -1-116    1.36    3.15
   1  -6-116   -2.15    3.57
  -1   6 116    1.49    3.78
  -6   5-116    1.35    2.79
   5   1-113    1.03    3.12
  -5  -1 113    2.98    3.44
   5  -6 113    5.74    3.67
   1   5 113    2.17    3.46
  -1  -5-113    5.08    3.45
  -6   1 113    2.66    3.41
   6  -1-113    0.46    3.05
   1  -6-113    7.95    3.52
  -1   6 113    3.27    3.78
  -6   5-113    3.54    2.91
   6  -5 113    6.21    3.80
   5   1-110   -0.32    2.95
  -5  -1 110   -0.87    3.16
   5  -6 110    3.98    3.47
  -5   6-110    0.51    2.59
  -1  -5-110   -0.25    3.30
  -6   1 110    1.09    3.16
   6  -1-110   -0.87    3.03
   1  -6-110   -0.29    3.40
   6  -5 110    5.67    3.42
   5   1-107   -0.13    2.79
  -5  -1 107    5.32    3.23
   5  -6 107    1.85    3.26
  -5   6-107    2.74    2.69
   1   5 107    1.54    3.31
  -1  -5-107    2.89    3.15
  -6   1 107    3.62    3.19
   6  -1-107    1.58    3.00
   1  -6-107    1.39    3.57
  -1   6 107    3.62    3.36
   6  -5 107    3.17    3.38
   5   1-104    2.72    2.81
   5  -6 104    2.79    3.30
  -5   6-104    1.54    2.50
   1   5 104   -0.56    3.14
  -6   1 104   -0.93    3.12
   6  -1-104    1.11    2.93
  -1   6 104    0.07    3.26
  -6   5-104   -0.30    2.66
   6  -5 104    0.07    3.43
   5   1-101   11.28    2.96
   5  -6 101   11.70    3.35
  -5   6-101    9.53    2.64
   1   5 101    4.60    3.17
   6  -1-101    5.97    3.03
   1  -6-101    4.99    3.24
  -1   6 101    4.81    3.24
  -6   5-101    6.59    2.61
   6  -5 101   11.22    3.40
   5   1 -98   18.13    3.13
  -5  -1  98   16.20    3.28
   5  -6  98   19.59    3.56
  -5   6 -98   12.29    2.78
   1   5  98   11.31    3.36
  -1  -5 -98   10.91    3.23
   6  -1 -98   14.48    3.31
   1  -6 -98   15.33    3.55
  -1   6  98   10.17    3.34
  -5  -1  95   -1.38    2.81
   5  -6  95    1.19    2.93
  -5   6 -95   -0.92    2.36
   1   5  95   -0.34    2.91
  -1  -5 -95    2.82    2.81
  -6   1  95    1.54    2.80
   6  -1 -95   -0.32    2.77
   1  -6 -95    0.20    3.00
  -1   6  95    1.20    2.97
   6  -5  95    3.43    3.15
   5   1 -92    7.66    2.70
  -5  -1  92    9.32    2.89
   5  -6  92    3.96    2.77
  -5   6 -92    7.68    2.34
   1   5  92    4.10    2.88
  -1  -5 -92    5.68    2.82
  -6   1  92    5.86    2.98
   1  -6 -92    4.08    2.87
  -1   6  92    5.36    2.88
  -6   5 -92    6.01    2.52
   6  -5  92    4.29    3.04
   5   1 -89   21.64    3.14
  -5  -1  89   24.27    3.30
  -5   6 -89   26.29    2.89
   1   5  89   18.26    3.43
  -1  -5 -89   23.31    3.28
  -6   1  89   28.14    3.30
   6  -1 -89   26.37    3.38
   1  -6 -89   22.55    3.47
  -1   6  89   24.94    3.45
  -6   5 -89   21.15    2.91
   6  -5  89   23.52    3.34
   5   1 -86   14.94    2.83
  -5  -1  86   19.60    3.00
  -5   6 -86   17.06    2.59
   1   5  86   13.50    3.00
  -1  -5 -86   17.93    2.91
  -6   1  86   12.23    2.83
   6  -1 -86   14.72    2.94
   1  -6 -86   14.19    3.09
  -1   6  86   15.18    3.02
  -6   5 -86   14.03    2.51
   6  -5  86   17.41    3.04
   5   1 -83    2.91    2.30
  -5  -1  83    5.48    2.66
   1   5  83    1.95    2.54
  -1  -5 -83    3.48    2.39
  -6   1  83    0.57    2.42
   6  -1 -83    1.34    2.39
   1  -6 -83    0.75    2.68
  -1   6  83   -0.44    2.53
  -6   5 -83    3.09    2.14
   5   1 -80   10.37    2.38
  -5  -1  80   13.88    2.59
   1   5  80   10.66    2.58
  -1  -5 -80   12.37    2.44
  -6   1  80    8.95    2.50
   6  -1 -80    8.29    2.42
   1  -6 -80    8.17    2.59
  -6   5 -80    9.11    2.06
   6  -5  80    7.78    2.40
   5   1 -77   27.22    3.01
  -5  -1  77   27.05    3.08
   5  -6  77   27.32    3.06
  -1  -5 -77   24.97    3.09
  -6   1  77   28.92    3.11
   6  -1 -77   28.60    3.21
   1  -6 -77   24.81    3.15
  -6   5 -77   26.03    2.79
   6  -5  77   31.36    3.07
   5   1 -74    6.22    2.14
  -5  -1  74    5.27    2.31
   5  -6  74    3.29    2.01
  -5   6 -74    3.65    1.81
   1   5  74    6.48    2.26
  -1  -5 -74    4.36    2.24
  -6   1  74    5.48    2.21
   6  -1 -74    4.70    2.29
   1  -6 -74    4.07    2.43
  -1   6  74    6.33    2.30
   6  -5  74    4.73    2.05
   5   1 -71    3.44    1.93
  -5  -1  71    1.92    2.01
   5  -6  71    2.31    1.89
  -5   6 -71    0.64    1.64
   1   5  71    1.74    2.09
  -1  -5 -71    1.58    2.03
  -6   1  71    0.08    1.98
   6  -1 -71    1.82    2.21
   1  -6 -71    2.33    2.15
  -1   6  71    1.80    2.05
  -6   5 -71    1.75    1.67
   6  -5  71    1.88    1.94
   5   1 -68    2.04    1.93
  -5  -1  68    1.86    1.98
   5  -6  68    2.05    1.85
  -5   6 -68    1.90    1.57
   1   5  68    0.99    1.99
  -6   1  68    1.55    1.92
   6  -1 -68    1.58    1.99
  -1   6  68    2.15    2.12
  -6   5 -68    2.60    1.60
   6  -5  68    0.84    1.87
   5   1 -65    0.40    1.79
   5  -6  65    0.50    1.78
  -5   6 -65   -0.40    1.50
   1   5  65   -0.69    1.87
  -1  -5 -65   -0.18    1.82
  -6   1  65    0.87    1.81
   6  -1 -65    1.15    1.88
   1  -6 -65    0.09    1.91
  -1   6  65    0.63    1.90
  -6   5 -65   -0.54    1.48
   6  -5  65   -0.30    1.72
   5   1 -62   26.82    2.73
  -5  -1  62   25.88    2.80
   5  -6  62   25.55    2.68
  -5   6 -62   26.27    2.48
   1   5  62   28.05    2.82
  -1  -5 -62   29.88    2.78
   6  -1 -62   27.38    2.80
   1  -6 -62   27.91    2.83
  -1   6  62   26.26    2.86
  -6   5 -62   28.94    2.52
   6  -5  62   26.37    2.69
   5   1 -59   30.56    2.96
  -5  -1  59   33.20    3.02
   5  -6  59   32.45    2.92
  -5   6 -59   32.91    2.77
   1   5  59   28.15    2.97
  -1  -5 -59   34.79    3.01
   6  -1 -59   33.93    3.07
   1  -6 -59   32.69    3.07
  -1   6  59   32.22    3.09
  -6   5 -59   32.88    2.75
   6  -5  59   34.40    3.00
  -5  -1  56   10.50    2.04
   5  -6  56    8.72    1.90
  -5   6 -56   10.91    1.72
   1   5  56    7.53    2.00
  -1  -5 -56   11.92    1.94
  -6   1  56   11.70    2.04
   6  -1 -56   11.04    2.10
   1  -6 -56   11.41    2.03
  -1   6  56    9.61    2.09
  -6   5 -56   13.65    1.69
   6  -5  56   10.53    1.87
  -5  -1  53    7.04    1.92
   5  -6  53    4.32    1.66
  -5   6 -53    5.27    1.69
   1   5  53   10.53    1.79
  -1  -5 -53    7.32    1.85
   1  -6 -53    6.12    1.89
  -1   6  53    5.92    1.88
  -6   5 -53    9.00    1.57
   6  -5  53    3.33    1.65
   5   1 -50  154.25   10.58
  -5  -1  50  162.95   10.58
   5  -6  50  151.73   10.50
  -5   6 -50  168.78   10.47
  -1  -5 -50  156.80   10.54
   1  -6 -50  158.22   10.57
  -1   6  50  146.01   10.60
  -6   5 -50  171.04   10.48
   6  -5  50  148.65   10.50
   5   1 -47    7.61    1.82
  -5   6 -47    5.72    1.42
  -1  -5 -47    9.01    1.73
  -6   1  47    8.75    1.80
   1  -6 -47    7.77    1.72
  -1   6  47    5.98    1.74
  -6   5 -47    5.90    1.49
   6  -5  47    5.16    1.55
  -5   6 -44   21.47    1.94
   1   5  44   19.40    1.98
  -1  -5 -44   24.77    2.16
  -6   1  44   21.88    2.26
   6  -1 -44   16.48    2.19
   1  -6 -44   19.83    2.19
  -1   6  44   15.97    2.17
  -6   5 -44   24.87    1.95
   6  -5  44   17.93    2.02
  -5  -1  41   87.74    5.94
   5  -6  41   80.07    5.85
  -5   6 -41   88.36    5.81
   1   5  41   86.95    5.92
  -1  -5 -41   94.88    5.90
  -6   1  41   82.92    5.97
   6  -1 -41   75.92    5.92
   1  -6 -41   86.01    5.93
  -1   6  41   76.43    5.96
  -6   5 -41   92.42    5.82
   5   1 -38  462.44   30.48
  -5  -1  38  499.69   30.52
   5  -6  38  484.67   30.48
  -5   6 -38  478.32   30.42
   1   5  38  470.97   30.53
  -1  -5 -38  445.59   30.45
  -6   1  38  480.10   30.58
   6  -1 -38  443.69   30.49
   1  -6 -38  463.09   30.49
  -1   6  38  460.27   30.84
  -6   5 -38  490.08   30.43
   5   1 -35  122.19    8.13
  -5  -1  35  125.10    8.14
   5  -6  35  122.28    8.09
  -5   6 -35  130.26    8.06
  -1  -5 -35  115.86    8.09
  -6   1  35  123.13    8.18
   6  -1 -35  117.26    8.14
   1  -6 -35  113.64    8.12
   1  -6 -35  116.49    8.19
  -6   5 -35  129.13    8.06
   6  -5  35  119.29    8.09
   5   1 -32  205.06   13.32
  -5  -1  32  205.67   13.33
   5  -6  32  206.16   13.30
   1   5  32  197.50   13.33
  -1  -5 -32  200.41   13.29
  -6   1  32  204.07   13.39
   6  -1 -32  203.82   13.34
   1  -6 -32  195.73   13.33
   1  -6 -32  203.91   13.38
  -6   5 -32  212.81   13.26
   6  -5  32  203.54   13.28
   5   1 -29   91.06    6.17
  -5  -1  29   93.86    6.19
   5  -6  29   89.80    6.14
   1   5  29   88.76    6.17
  -1  -5 -29   90.19    6.13
  -6   1  29   92.09    6.24
   6  -1 -29   94.58    6.21
   1  -6 -29   91.29    6.20
   1  -6 -29   88.68    6.18
  -6   5 -29   95.49    6.11
   6  -5  29   91.42    6.15
   5   1 -26   19.76    2.12
  -5  -1  26   21.25    2.16
   5  -6  26   29.21    2.11
  -5   6 -26   29.64    2.06
   1   5  26   23.13    2.12
  -6   1  26   27.50    2.23
   6  -1 -26   26.54    2.22
   1  -6 -26   23.01    2.19
   1  -6 -26   25.63    2.18
   6  -5  26   28.03    2.13
   5   1 -23  164.38   11.45
  -5  -1  23  184.83   11.48
   5  -6  23  171.99   11.44
  -5   6 -23  166.38   11.41
  -1  -5 -23  170.13   11.50
   6  -1 -23  187.09   11.51
   1  -6 -23  194.13   11.48
   6  -5  23  172.33   11.43
   5   1 -20  892.10   59.16
   5  -6  20  968.13   59.16
  -5   6 -20  941.01   59.15
  -1  -5 -20  926.07   59.27
   6  -1 -20  988.48   59.33
   6  -1 -20  708.44   59.25
   1  -6 -20  947.29   59.18
  -1   6  20  966.72   59.66
  -6   5 -20  932.57   59.14
   6  -5  20  941.38   59.15
   5   1 -17  437.79   28.94
   5  -6  17  457.37   28.94
  -5   6 -17  437.91   28.92
  -1  -5 -17  457.21   28.99
  -1  -5 -17  448.26   28.93
   6  -1 -17  437.45   29.05
   6  -1 -17  459.31   29.02
  -1   6  17  449.01   29.00
  -6   5 -17  440.76   28.92
   6  -5  17  468.74   28.94
   5   1 -14  107.26    7.66
  -5  -1  14  117.57    7.70
   5  -6  14  125.05    7.68
  -5   6 -14  121.64    7.66
  -1  -5 -14  110.91    7.62
   6  -1 -14  112.41    7.69
  -1   6  14  114.38    7.68
  -6   5 -14  121.58    7.66
   6  -5  14  122.86    7.66
   5   1 -11 1258.07   83.35
   5   1 -11 1300.34   84.10
   5  -6  11 1334.80   83.34
  -5   6 -11 1330.22   83.39
  -1  -5 -11 1285.69   83.30
  -6   1  11 1255.78   83.64
   6  -1 -11 1293.54   83.36
  -1   6  11 1257.20   83.35
  -6   5 -11 1354.07   83.39
   6  -5  11 1307.08   83.34
   5   1  -8   14.86    1.47
   5  -6   8   18.26    1.50
  -5   6  -8   23.85    1.52
  -1  -5  -8   18.21    1.37
  -6   1   8   15.33    1.59
   6  -1  -8   16.04    1.55
  -1   6   8   14.88    1.52
  -6   5  -8   21.69    1.54
   6  -5   8   18.23    1.49
   5   1  -5 1370.44   86.56
   5  -6   5 1384.30   86.63
  -5   6  -5 1330.19   86.63
  -1  -5  -5 1365.83   86.60
  -6   1   5 1353.96   86.59
   6  -1  -5 1347.37   86.57
  -1   6   5 1308.76   86.58
  -6   5  -5 1350.66   86.65
   6  -5   5 1326.27   86.60
   5   1  -2   11.62    1.01
  -5  -1   2   11.34    1.09
   5  -6   2   12.92    1.24
  -5   6  -2   13.20    1.26
  -1  -5  -2   11.99    0.97
  -6   1   2   14.12    1.22
   6  -1  -2   13.07    1.12
  -1   6   2   13.69    1.14
  -6   5  -2   11.59    1.27
   6  -5   2   13.03    1.23
   5   1   1 1534.36   96.30
  -5  -1  -1 1521.50   96.23
   5  -6  -1 1482.36   96.34
  -5   6   1 1499.22   96.30
  -1  -5   1 1467.90   96.20
  -6   1  -1 1492.95   96.26
   6  -1   1 1502.43   96.32
  -1   6  -1 1469.00   96.31
  -6   5   1 1532.92   96.30
   6  -5  -1 1505.66   96.36
   5   1   4  198.56   12.73
  -5  -1  -4  212.38   12.74
   5  -6  -4  197.69   12.83
  -5   6   4  194.80   12.84
  -1  -5   4  194.30   12.75
  -6   1  -4  198.50   12.77
   6  -1   4  198.29   12.76
  -1   6  -4  190.48   12.77
  -6   5   4  187.11   12.84
   6  -5  -4  191.21   12.82
   5   1   7   32.56    2.31
  -5  -1  -7   33.85    2.31
   5  -6  -7   38.48    2.53
  -5   6   7   35.40    2.56
   1   5  -7   32.40    2.35
  -1  -5   7   29.14    2.37
  -6   1  -7   41.24    2.39
   6  -1   7   36.80    2.37
  -1   6  -7   37.43    2.40
  -6   5   7   35.69    2.60
   6  -5  -7   39.42    2.56
   5   1  10  945.80   58.93
  -5  -1 -10  921.32   58.92
   5  -6 -10  943.68   59.03
  -5   6  10  906.39   59.02
   1   5 -10  899.36   58.93
  -1  -5  10  894.89   58.96
  -6   1 -10  945.47   58.98
   6  -1  10  911.65   58.95
  -1   6 -10  906.08   58.95
  -6   5  10  907.90   59.03
   6  -5 -10  918.12   59.03
   5   1  13  440.77   28.56
  -5  -1 -13  451.89   28.53
   5  -6 -13  450.07   28.64
  -5   6  13  431.82   28.65
   1   5 -13  437.20   28.56
  -1  -5  13  433.37   28.59
  -6   1 -13  450.32   28.56
   6  -1  13  448.55   28.56
   1  -6  13  469.26   28.59
  -1   6 -13  434.55   28.57
  -6   5  13  430.76   28.65
   6  -5 -13  439.35   28.63
   5   1  16  581.15   37.33
  -5  -1 -16  583.57   37.29
   5  -6 -16  582.96   37.40
  -5   6  16  565.61   37.41
   1   5 -16  578.13   37.33
  -6   1 -16  576.39   37.31
   6  -1  16  582.50   37.33
   1  -6  16  597.76   37.35
  -1   6 -16  573.34   37.33
  -6   5  16  575.26   37.43
   6  -5 -16  588.43   37.41
   5   1  19  189.30   12.96
  -5  -1 -19  202.56   12.94
   5  -6 -19  206.83   13.09
  -5   6  19  200.92   13.10
   1   5 -19  194.34   12.97
   6  -1  19  199.78   12.97
   1  -6  19  206.88   13.01
  -1   6 -19  198.68   12.98
  -6   5  19  205.84   13.12
   6  -5 -19  211.90   13.09
   5   1  22 1211.00   75.77
   5  -6 -22 1189.82   75.79
  -5   6  22 1145.68   75.90
   1   5 -22 1150.58   75.72
  -1  -5  22 1167.38   75.75
   6  -1  22 1201.31   75.73
   1  -6  22 1197.33   75.76
  -1   6 -22 1155.10   75.70
  -6   5  22 1166.81   75.97
   6  -5 -22 1200.54   75.80
   5   1  25   69.49    4.56
   5  -6 -25   61.25    4.69
  -5   6  25   62.61    4.74
   1   5 -25   70.01    4.57
  -1  -5  25   70.32    4.61
   6  -1  25   65.09    4.56
   1  -6  25   70.38    4.61
  -1   6 -25   68.14    4.56
   6  -5 -25   64.12    4.72
   5   1  28   11.83    1.44
  -5  -1 -28   16.15    1.37
   5  -6 -28   12.52    1.74
  -5   6  28    9.69    1.77
   1   5 -28   13.07    1.46
  -1  -5  28   14.37    1.55
  -6   1 -28   15.08    1.34
   6  -1  28   12.32    1.44
   1  -6  28   12.79    1.52
  -1   6 -28   10.70    1.42
   6  -5 -28   10.07    1.75
   5   1  31   39.93    2.88
  -5  -1 -31   41.73    2.81
   5  -6 -31   35.02    3.08
   5  -6 -31   35.75    3.04
   1   5 -31   43.04    2.89
  -1  -5  31   42.26    2.93
  -6   1 -31   42.10    2.81
   6  -1  31   37.95    2.87
   1  -6  31   39.58    2.92
  -1   6 -31   36.35    2.84
   6  -5 -31   34.87    3.08
   6  -5 -31   33.62    3.09
  -5  -1 -34  219.80   13.85
   5  -6 -34  212.39   14.02
   5  -6 -34  214.91   13.99
   1   5 -34  215.94   13.88
  -1  -5  34  214.28   13.90
  -6   1 -34  209.73   13.83
   1  -6  34  214.63   13.89
  -1   6 -34  201.04   13.85
   6  -5 -34  217.78   14.01
  -5  -1 -37   53.14    3.56
   5  -6 -37   53.21    3.83
   5  -6 -37   51.86    3.80
   1   5 -37   50.07    3.59
  -1  -5  37   52.81    3.66
  -6   1 -37   49.64    3.53
   1  -6  37   46.75    3.62
  -1   6 -37   46.02    3.57
   6  -5 -37   52.96    3.86
   5   1  40  232.29   16.07
  -5  -1 -40  250.88   16.05
   5  -6 -40  244.48   16.20
   5  -6 -40  246.83   16.22
   1   5 -40  246.88   16.08
  -1  -5  40  246.69   16.11
  -6   1 -40  255.58   16.05
   1  -6  40  252.69   16.10
  -1   6 -40  241.94   16.06
   6  -5 -40  247.39   16.20
   6  -5 -40  249.64   16.26
   5   1  43   53.98    4.01
  -5  -1 -43   63.24    3.95
   5  -6 -43   52.94    4.13
   5  -6 -43   55.34    4.18
  -1  -5  43   53.01    4.04
  -6   1 -43   67.19    3.97
   6  -1  43   41.25    3.86
   1  -6  43   59.86    4.05
  -1   6 -43   56.35    3.95
   6  -5 -43   56.93    4.15
   5   1  46    2.63    1.28
  -5  -1 -46    0.94    1.28
   5  -6 -46   -0.90    1.66
   5  -6 -46   -0.58    1.73
  -6   1 -46   -0.09    1.25
   6  -1  46    1.80    1.28
   1  -6  46    0.20    1.43
   6  -5 -46   -0.41    1.79
  -5  -1 -49  113.17    7.34
   5  -6 -49  108.27    7.53
   5  -6 -49  103.19    7.57
   1   5 -49  114.54    7.39
  -6   1 -49  117.71    7.34
   6  -1  49   99.74    7.37
   1  -6  49  105.15    7.39
   6  -5 -49  104.79    7.50
  -5  -1 -52   69.46    4.65
   5  -6 -52   66.48    4.87
  -1  -5  52   67.24    4.74
  -6   1 -52   61.76    4.60
   6  -1  52   62.87    4.69
  -6   5  52   62.32    4.86
   6  -5 -52   64.55    4.82
   5   1  55    7.24    1.52
  -5  -1 -55    2.16    1.52
   5  -6 -55    1.40    1.94
  -5   6  55    2.18    1.78
  -1  -5  55    7.57    1.77
  -6   1 -55    2.83    1.48
   6  -1  55    4.84    1.68
  -1   6 -55    3.09    1.60
  -6   5  55    3.45    1.93
   6  -5 -55    3.66    1.90
   5   1  58   29.76    3.00
  -5  -1 -58   31.94    2.81
   5  -6 -58   32.64    3.14
  -5   6  58   34.43    3.18
   1   5 -58   34.08    2.84
  -1  -5  58   29.12    2.94
  -6   1 -58   35.77    2.81
   6  -1  58   33.22    2.95
  -1   6 -58   35.30    2.82
  -6   5  58   28.13    3.05
   6  -5 -58   33.06    3.19
   5   1  61   22.40    2.58
  -5  -1 -61   25.19    2.43
   5  -6 -61   22.30    2.81
  -5   6  61   22.77    2.70
   1   5 -61   26.96    2.41
  -1  -5  61   25.75    2.61
  -6   1 -61   23.11    2.34
   6  -1  61   24.30    2.56
  -1   6 -61   21.40    2.35
  -6   5  61   19.54    2.65
   6  -5 -61   21.40    2.74
   5   1  64   11.09    2.17
  -5  -1 -64    9.93    1.92
   5  -6 -64   13.44    2.32
  -5   6  64   11.29    2.25
   1   5 -64   11.42    1.94
  -6   1 -64   10.26    1.85
   6  -1  64    8.93    2.11
   1  -6  64    8.88    2.04
  -1   6 -64   11.96    1.87
  -6   5  64   11.22    2.26
   6  -5 -64   11.46    2.36
   5   1  67   15.63    2.43
   5  -6 -67   16.40    2.50
  -5   6  67   14.58    2.45
   1   5 -67   16.50    2.13
  -1  -5  67   13.50    2.27
   6  -1  67   18.10    2.34
   1  -6  67   12.97    2.35
  -1   6 -67   14.79    2.09
  -6   5  67   13.12    2.44
   6  -5 -67   15.08    2.61
   5   1  70   23.02    2.78
  -5  -1 -70   21.03    2.58
   5  -6 -70   22.73    2.90
  -5   6  70   23.37    2.89
   1   5 -70   24.10    2.58
  -1  -5  70   25.08    2.75
   6  -1  70   21.41    2.78
   1  -6  70   25.46    2.71
  -1   6 -70   22.73    2.52
  -6   5  70   19.67    2.82
   6  -5 -70   24.16    2.89
   5   1  73   24.77    2.93
  -5  -1 -73   22.23    2.63
  -5   6  73   20.42    2.99
   1   5 -73   26.29    2.62
  -1  -5  73   25.82    2.81
  -6   1 -73   20.00    2.55
   6  -1  73   17.71    2.81
   1  -6  73   26.88    2.83
  -1   6 -73   23.26    2.54
  -6   5  73   18.45    2.88
  -5  -1 -76    1.92    2.05
  -5   6  76    0.87    2.38
   1   5 -76    2.19    1.91
  -1  -5  76    3.71    2.24
  -6   1 -76    1.37    2.01
   1  -6  76    3.63    2.20
  -1   6 -76    3.79    1.89
   5   1  79    5.13    2.43
  -5  -1 -79    7.01    2.18
   5  -6 -79    5.29    2.59
  -5   6  79    6.58    2.39
   1   5 -79    7.60    2.10
  -1  -5  79    8.89    2.39
  -6   1 -79    5.12    2.07
   1  -6  79    5.33    2.34
  -1   6 -79    6.73    2.08
  -6   5  79    7.30    2.59
   5   1  82   -1.57    2.36
  -5  -1 -82   -0.82    2.13
   5  -6 -82    0.61    2.50
  -5   6  82   -0.82    2.38
   1   5 -82   -0.15    2.07
  -1  -5  82   -0.96    2.24
  -6   1 -82   -0.16    2.01
   6  -1  82   -0.09    2.37
   1  -6  82    1.80    2.28
  -1   6 -82   -0.94    1.93
  -6   5  82    2.54    2.39
   5   1  85    5.17    2.63
  -5  -1 -85    5.73    2.32
   5  -6 -85    3.61    2.72
   1   5 -85    5.86    2.25
  -1  -5  85    4.44    2.52
  -6   1 -85    2.86    2.23
   6  -1  85    3.61    2.62
   1  -6  85    7.79    2.49
  -1   6 -85    8.44    2.11
  -6   5  85    8.12    2.81
   6  -5 -85    4.85    2.76
   5   1  88    0.00    2.61
  -5  -1 -88    0.32    2.27
  -5   6  88   -2.13    2.70
   1   5 -88   -0.92    2.17
  -1  -5  88   -0.47    2.44
  -6   1 -88    1.40    2.18
   6  -1  88    2.89    2.73
   1  -6  88    1.49    2.52
   6  -5 -88   -0.67    2.64
   5   1  91    0.55    2.79
  -5  -1 -91   -0.24    2.37
   1   5 -91   -0.42    2.27
  -1  -5  91    0.27    2.65
  -6   1 -91   -0.24    2.29
   6  -1  91    1.18    2.82
   1  -6  91   -0.66    2.64
   6  -5 -91   -0.39    2.90
   5   1  94   13.83    3.21
  -5  -1 -94    3.30    2.61
   5  -6 -94    4.87    3.19
  -5   6  94    8.35    3.12
  -1  -5  94   13.71    3.17
  -6   1 -94    6.80    2.51
   6  -1  94    8.49    3.22
   1  -6  94   14.31    3.17
  -1   6 -94    7.76    2.44
  -6   5  94    7.98    3.08
   6  -5 -94    7.70    3.11
   5   1  97   -0.67    3.19
  -5  -1 -97    4.81    2.72
   5  -6 -97    2.06    3.19
  -5   6  97   -0.25    3.08
   1   5 -97   -0.60    2.59
  -1  -5  97   -2.37    3.00
  -6   1 -97    2.17    2.53
   6  -1  97    0.11    3.25
  -1   6 -97   -0.39    2.36
  -6   5  97    0.25    3.03
   6  -5 -97   -0.22    3.18
   5   1 100    8.62    3.50
   5  -6-100   13.29    3.57
  -5   6 100   13.10    3.47
   1   5-100   12.56    2.79
  -6   1-100    8.22    2.88
   6  -1 100   10.62    3.52
  -1   6-100   10.63    2.82
  -6   5 100   16.77    3.37
   6  -5-100    9.28    3.59
   5   1 103    1.51    3.44
   5  -6-103    0.91    3.38
  -5   6 103    1.98    3.22
   1   5-103    0.54    2.56
   6  -1 103    2.10    3.31
   1  -6 103    4.55    3.19
  -1   6-103    4.31    2.49
  -6   5 103    2.57    3.12
   6  -5-103    1.92    3.25
   5   1 106   -0.10    3.45
  -5  -1-106   -2.20    2.86
   5  -6-106    2.10    3.31
  -5   6 106    2.15    3.11
   1   5-106    4.13    2.72
  -1  -5 106   -0.20    3.33
  -6   1-106    1.03    2.73
   6  -1 106    0.78    3.46
   1  -6 106    1.66    3.24
  -1   6-106    1.69    2.59
  -6   5 106    2.68    3.30
   6  -5-106    0.00    3.54
  -5  -1-109    2.30    2.93
  -5   6 109    0.53    3.23
   1   5-109    2.09    2.68
  -1  -5 109    1.17    3.30
  -6   1-109   -0.26    2.99
   1  -6 109    1.49    3.44
  -1   6-109    1.56    2.63
  -6   5 109    0.01    3.27
   6  -5-109    0.29    3.37
   5   1 112    2.35    3.71
  -5  -1-112    3.73    3.09
   5  -6-112    4.26    3.64
  -5   6 112    5.10    3.49
   1   5-112    5.97    2.96
  -1  -5 112    7.71    3.53
  -6   1-112    1.33    2.92
   6  -1 112    4.18    3.99
   1  -6 112    3.62    3.86
  -1   6-112    5.86    2.75
  -6   5 112    2.20    3.58
   5   1 115   -2.28    3.79
  -5  -1-115    3.97    3.13
   5  -6-115    2.75    3.66
   1   5-115    0.41    2.74
  -1  -5 115    0.55    3.59
  -6   1-115    2.28    3.03
   6  -1 115   -0.98    3.85
   1  -6 115    0.43    3.64
  -1   6-115    0.65    2.62
  -6   5 115   -0.17    3.45
   5   1 118   -0.80    3.92
  -5  -1-118    0.64    3.18
   5  -6-118    2.93    3.60
   1   5-118    0.68    2.84
  -1  -5 118   -1.96    3.65
  -6   1-118    0.32    3.12
   6  -1 118    0.32    3.87
   1  -6 118   -1.66    3.74
  -1   6-118    0.52    2.89
  -6   5 118   -2.33    3.47
   6  -5-118   -0.59    3.70
   5   1 121   -1.68    4.08
  -5  -1-121    1.73    3.26
   5  -6-121    1.27    3.86
  -5   6 121    1.48    3.44
   1   5-121    1.77    2.91
  -1  -5 121    3.96    3.76
  -6   1-121   -0.66    3.23
   6  -1 121   -2.35    4.09
   1  -6 121   -0.74    3.86
   6  -5-121    2.00    3.59
   5   2-120    2.48    3.10
  -5  -2 120    5.21    3.53
  -5   7-120    1.32    2.67
   2   5 120   -1.18    3.76
  -2  -5-120    0.09    3.56
  -7   2 120   -1.19    3.67
   7  -2-120    0.70    3.34
  -2   7 120    0.64    3.78
  -7   5-120    1.08    3.00
   7  -5 120   -0.05    3.68
   5   2-117   -1.80    3.04
  -5  -2 117   -1.24    3.33
   5  -7 117   -0.16    3.68
  -5   7-117   -0.08    2.65
   2   5 117    2.14    3.73
  -2  -5-117    0.21    3.40
  -7   2 117   -0.24    3.35
   7  -2-117   -0.55    3.29
   2  -7-117    2.36    3.65
  -2   7 117   -1.73    3.58
  -7   5-117   -1.34    2.80
   7  -5 117    2.39    3.70
   5   2-114    1.53    2.91
  -5  -2 114   -0.73    3.25
   5  -7 114    3.22    3.76
   2   5 114   -1.88    3.45
  -2  -5-114    2.20    3.37
  -7   2 114   -3.38    3.56
   7  -2-114    0.31    3.36
   2  -7-114    1.53    3.61
  -2   7 114    4.14    3.54
  -7   5-114   -0.42    2.69
   5   2-111   -2.17    2.95
  -5  -2 111   -0.07    3.22
   5  -7 111    0.34    3.52
  -5   7-111    1.39    2.65
   2   5 111   -0.66    3.37
  -2  -5-111    1.44    3.28
  -7   2 111   -2.25    3.37
   7  -2-111    2.87    3.16
   2  -7-111    0.65    3.42
  -7   5-111    0.68    2.62
   5   2-108    1.29    2.83
  -5  -2 108    1.82    3.34
   5  -7 108    4.40    3.57
  -5   7-108    3.98    2.57
  -2  -5-108    0.96    3.20
  -7   2 108    6.75    3.26
   7  -2-108    3.19    3.18
   2  -7-108    9.14    3.51
  -7   5-108    5.44    2.76
   7  -5 108    6.24    3.50
   5   2-105    2.19    2.74
   5  -7 105   -0.71    3.24
  -5   7-105   -1.60    2.43
   2   5 105    3.07    3.30
  -2  -5-105   -1.19    3.09
  -7   2 105    0.00    3.09
   7  -2-105    1.99    3.06
   2  -7-105   -0.23    3.36
  -2   7 105    0.69    3.23
   5   2-102    3.27    2.75
  -5  -2 102    1.22    3.13
   5  -7 102    3.02    3.17
  -5   7-102    3.38    2.43
   2   5 102    1.81    3.20
  -7   2 102    3.93    3.02
   7  -2-102    6.65    3.07
  -2   7 102    4.74    3.21
   7  -5 102    1.10    3.24
   5   2 -99    5.00    2.73
  -5  -2  99    8.44    3.04
   5  -7  99    9.23    3.31
  -5   7 -99    4.33    2.48
   2   5  99    3.06    3.07
   7  -2 -99    6.90    3.05
   2  -7 -99    0.42    3.23
  -2   7  99    5.26    3.28
  -7   5 -99    5.38    2.64
   7  -5  99    3.66    3.16
  -5  -2  96    7.16    2.99
   5  -7  96    6.94    3.18
  -5   7 -96    3.21    2.42
   2   5  96    6.79    3.08
  -2  -5 -96    4.14    2.95
  -7   2  96    8.69    3.02
   7  -2 -96    3.85    3.03
   2  -7 -96    7.25    3.20
  -2   7  96    7.76    3.20
  -7   5 -96    3.49    2.45
   7  -5  96    6.08    3.17
   5   2 -93    6.63    2.81
  -5  -2  93    6.87    2.85
   5  -7  93    5.11    2.86
  -5   7 -93    5.70    2.31
   2   5  93    4.36    2.97
  -2  -5 -93    6.57    2.87
  -7   2  93    5.65    2.88
   7  -2 -93    3.87    2.95
   2  -7 -93    2.94    3.07
  -2   7  93    6.65    2.99
  -7   5 -93    5.25    2.33
   7  -5  93    2.91    3.11
   5   2 -90    0.00    2.45
  -5  -2  90    2.75    2.70
  -5   7 -90    2.65    2.19
   2   5  90    3.50    2.82
  -2  -5 -90    5.20    2.67
  -7   2  90    5.49    2.70
   2  -7 -90    2.05    2.92
  -2   7  90    3.31    2.86
  -7   5 -90    3.35    2.24
   7  -5  90    4.31    2.73
   5   2 -87    4.12    2.42
  -5  -2  87    5.84    2.71
  -5   7 -87    4.30    2.12
   2   5  87    2.79    2.71
  -2  -5 -87    4.36    2.59
  -7   2  87    3.00    2.71
   7  -2 -87    7.92    2.71
   2  -7 -87    3.65    2.82
  -2   7  87    4.31    2.74
  -7   5 -87    2.69    2.15
   7  -5  87    4.51    2.68
   5   2 -84    0.29    2.10
  -5  -2  84   -1.35    2.36
   5  -7  84   -1.20    2.33
  -5   7 -84    0.77    1.95
   2   5  84   -0.70    2.42
  -2  -5 -84    3.60    2.43
  -7   2  84    0.47    2.39
   7  -2 -84    2.16    2.62
   2  -7 -84   -1.60    2.80
  -2   7  84    1.44    2.48
  -7   5 -84   -0.96    1.98
   7  -5  84   -0.21    2.54
   5   2 -81    2.49    2.16
  -5  -2  81   -0.11    2.23
   5  -7  81    2.93    2.35
   2   5  81    0.06    2.43
  -2  -5 -81    3.93    2.26
  -7   2  81    0.70    2.38
   7  -2 -81    0.70    2.40
   2  -7 -81    4.33    2.71
  -2   7  81    1.99    2.40
  -7   5 -81    1.17    1.95
   5   2 -78    5.68    2.14
  -5  -2  78    0.92    2.22
   5  -7  78    3.52    2.24
   2   5  78   -0.50    2.32
  -2  -5 -78    1.99    2.28
  -7   2  78    2.11    2.40
   7  -2 -78    0.91    2.30
   2  -7 -78    1.80    2.45
  -7   5 -78    2.16    1.91
   5   2 -75    5.40    2.11
  -5  -2  75    7.41    2.26
  -5   7 -75    8.84    1.98
  -2  -5 -75    6.03    2.23
  -7   2  75    5.98    2.27
   7  -2 -75    3.06    2.28
   2  -7 -75    7.37    2.39
  -7   5 -75    6.06    1.92
   7  -5  75    7.31    2.10
   5   2 -72   25.25    2.82
  -5  -2  72   25.70    2.86
   2   5  72   26.73    2.97
  -2  -5 -72   24.22    2.86
  -7   2  72   27.66    2.94
   7  -2 -72   26.31    2.98
   2  -7 -72   20.37    3.01
  -2   7  72   25.67    2.97
   7  -5  72   24.13    2.77
   5   2 -69    0.20    1.82
   5  -7  69    0.08    1.90
   2   5  69    0.38    1.95
  -2  -5 -69    0.40    2.00
  -7   2  69    1.05    2.03
   7  -2 -69   -0.05    2.26
  -2   7  69   -0.22    2.03
   7  -5  69    0.91    1.87
   5   2 -66   47.44    3.77
   5  -7  66   43.52    3.74
  -5   7 -66   45.76    3.60
   2   5  66   46.54    3.88
  -7   2  66   47.35    3.88
   7  -2 -66   45.68    3.91
  -2   7  66   43.98    3.90
  -7   5 -66   45.90    3.61
   7  -5  66   49.26    3.78
   5   2 -63   -0.11    1.77
  -5  -2  63    1.09    1.95
   5  -7  63    1.13    1.81
  -5   7 -63    0.09    1.56
   2   5  63    4.43    1.72
  -7   2  63    0.98    1.94
   7  -2 -63   -0.06    1.91
   2  -7 -63    0.86    1.95
  -2   7  63    2.29    1.94
  -7   5 -63    0.02    1.51
   7  -5  63   -0.54    1.77
  -5  -2  60    1.61    1.86
   5  -7  60    0.97    1.69
  -5   7 -60   -0.18    1.50
   2   5  60   -0.60    1.36
  -2  -5 -60    1.50    1.80
   7  -2 -60    1.92    1.84
   2  -7 -60    0.64    1.90
  -2   7  60    0.88    1.89
  -7   5 -60   -0.26    1.53
   7  -5  60    1.90    1.73
  -5  -2  57  137.55    9.39
   5  -7  57  126.90    9.30
  -5   7 -57  148.46    9.28
  -2  -5 -57  132.09    9.35
  -7   2  57  143.71    9.48
   7  -2 -57  142.27    9.43
   2  -7 -57  148.55    9.46
  -2   7  57  139.46    9.55
  -7   5 -57  136.57    9.25
   7  -5  57  132.03    9.33
   5   2 -54    4.45    1.90
  -5  -2  54    2.16    1.87
   5  -7  54    4.75    1.71
  -5   7 -54    4.23    1.51
   2   5  54    8.80    1.55
  -2  -5 -54    2.47    1.79
  -7   2  54    2.93    1.97
   7  -2 -54    4.20    1.97
   2  -7 -54    3.15    1.97
  -2   7  54    2.60    1.97
  -7   5 -54    1.12    1.52
   7  -5  54    4.73    1.73
   5   2 -51    9.34    1.92
  -5  -2  51   10.01    1.93
   5  -7  51    7.71    1.77
  -5   7 -51    8.18    1.59
   2   5  51    8.10    1.76
  -2  -5 -51    7.98    1.80
  -7   2  51    9.71    2.05
   2  -7 -51    9.46    1.97
  -2   7  51    8.27    1.91
  -7   5 -51    9.82    1.58
   7  -5  51    9.17    1.74
   5   2 -48  122.40    8.11
  -5  -2  48  122.20    8.14
  -5   7 -48  119.30    8.01
   2   5  48  116.11    8.11
  -2  -5 -48  123.31    8.11
   2  -7 -48  121.15    8.17
  -7   5 -48  123.28    8.01
   7  -5  48  111.36    8.06
   5   2 -45   23.20    2.35
  -5  -2  45   21.22    2.37
  -5   7 -45   26.19    2.12
   2   5  45   20.59    2.28
  -2  -5 -45   21.57    2.27
   2  -7 -45   26.77    2.44
   2  -7 -45   24.34    2.42
  -7   5 -45   24.92    2.12
   7  -5  45   22.42    2.23
   5   2 -42   81.14    5.69
  -5  -2  42   84.94    5.72
   5  -7  42   79.55    5.69
  -5   7 -42   81.96    5.59
   2   5  42   76.33    5.67
  -2  -5 -42   84.72    5.67
  -7   2  42   78.29    5.77
   7  -2 -42   79.37    5.74
   2  -7 -42   88.35    5.77
  -7   5 -42   88.80    5.60
   7  -5  42   78.79    5.64
   5  -7  39    5.19    1.48
  -5   7 -39    4.38    1.29
   2   5  39    3.17    1.47
  -2  -5 -39    4.32    1.42
  -7   2  39    4.25    1.70
   7  -2 -39    2.69    1.60
   2  -7 -39    4.51    1.61
  -7   5 -39    4.40    1.25
   7  -5  39    3.80    1.41
   5  -7  36  377.22   24.74
  -5   7 -36  387.86   24.70
   2   5  36  369.79   24.77
  -2  -5 -36  380.07   24.73
  -7   2  36  400.30   25.14
   7  -2 -36  378.03   24.80
   2  -7 -36  386.20   24.83
   2  -7 -36  388.41   24.83
  -7   5 -36  380.96   24.69
   5   2 -33  193.01   13.46
  -5  -2  33  206.78   13.48
   5  -7  33  214.29   13.46
  -2  -5 -33  207.55   13.44
   7  -2 -33  198.65   13.52
   2  -7 -33  200.98   13.53
   2  -7 -33  212.23   13.51
  -7   5 -33  212.02   13.42
   5   2 -30    5.49    1.32
  -5  -2  30    7.24    1.42
   5  -7  30    4.13    1.24
   2   5  30    5.45    1.27
  -2  -5 -30    5.76    1.23
   7  -2 -30    2.69    1.42
   2  -7 -30    4.03    1.38
   2  -7 -30    3.42    1.39
  -7   5 -30    4.71    1.11
   7  -5  30    7.25    1.24
   5   2 -27  130.76    8.90
  -5  -2  27  147.06    8.93
   5  -7  27  134.56    8.89
  -5   7 -27  132.90    8.87
   2   5  27  135.60    8.91
  -2  -5 -27  130.92    8.86
   7  -2 -27  135.28    8.98
   7  -2 -27  138.58    9.01
   2  -7 -27  130.12    9.02
   2  -7 -27  133.17    8.92
  -7   5 -27  137.77    8.86
   7  -5  27  135.82    8.89
   5   2 -24  721.54   47.82
   5  -7  24  759.14   47.82
  -5   7 -24  686.40   47.77
   2   5  24  773.59   48.33
   7  -2 -24  768.71   48.00
   7  -2 -24  786.84   47.97
   2  -7 -24  766.88   47.84
  -2   7  24  732.66   48.16
  -7   5 -24  737.31   47.78
   7  -5  24  753.31   47.81
   5   2 -21  747.95   46.64
   5  -7  21  749.91   46.62
  -5   7 -21  708.92   46.60
  -2  -5 -21  735.22   46.85
   7  -2 -21  704.05   46.90
   2  -7 -21  732.63   46.64
  -2   7  21  687.31   46.73
   7  -5  21  719.38   46.61
   5   2 -18   39.59    2.63
  -5  -2  18   41.67    2.66
   5  -7  18   36.29    2.63
  -5   7 -18   33.51    2.58
  -2  -5 -18   37.86    2.57
  -2  -5 -18   31.78    2.54
   2  -7 -18   33.24    2.66
  -2   7  18   30.60    2.71
   7  -5  18   33.00    2.60
   5   2 -15   72.89    4.64
  -5  -2  15   74.74    4.65
   5  -7  15   69.31    4.65
  -5   7 -15   61.18    4.61
  -2  -5 -15   71.84    4.59
  -2  -5 -15   67.54    4.56
   7  -2 -15   72.09    4.68
   2  -7 -15   65.11    4.65
  -2   7  15   62.23    4.69
   7  -5  15   70.50    4.64
  -5  -2  12  329.52   21.02
   5  -7  12  337.43   21.00
  -5   7 -12  336.71   21.01
  -2  -5 -12  316.10   21.03
  -2  -5 -12  327.19   20.93
   7  -2 -12  307.60   21.00
   2  -7 -12  332.53   20.99
  -2   7  12  304.44   21.00
   7  -5  12  332.82   20.99
   5  -7   9  255.68   17.19
  -5   7  -9  246.80   17.19
   2   5   9  283.95   17.19
  -2  -5  -9  280.07   17.12
   7  -2  -9  270.80   17.20
   2  -7  -9  268.04   17.19
  -2   7   9  264.41   17.20
  -7   5  -9  259.40   17.20
   7  -5   9  250.59   17.19
   5   2  -6   10.99    1.17
   5   2  -6   10.88    1.15
   5  -7   6   15.25    1.31
  -5   7  -6   16.06    1.33
   2   5   6   12.02    1.09
  -2  -5  -6   12.04    0.99
  -7   2   6   12.71    1.41
   7  -2  -6   11.74    1.28
   2  -7  -6   13.66    1.25
  -2   7   6   11.99    1.30
  -7   5  -6   15.89    1.31
   7  -5   6   14.82    1.27
   5   2  -3  696.90   41.96
   5  -7   3  642.21   42.00
  -5   7  -3  620.98   42.02
   2   5   3  674.34   41.94
  -2  -5  -3  627.72   41.91
  -7   2   3  648.16   41.99
   7  -2  -3  659.63   41.98
   2  -7  -3  672.07   42.00
  -2   7   3  651.57   41.98
  -7   5  -3  642.53   42.02
   7  -5   3  639.47   42.00
   5   2   0    4.52    0.66
   5  -7   0    8.32    1.03
  -5   7   0    6.90    1.05
   2   5   0    5.29    0.64
  -2  -5   0    5.25    0.65
  -7   2   0    5.18    0.98
   7  -2   0    5.96    0.88
   2  -7   0    5.19    0.89
  -2   7   0    6.06    0.92
  -7   5   0    8.62    1.10
   7  -5   0    6.16    1.01
   5   2   3 1874.12  154.55
  -5  -2  -3 2452.01  154.83
   5  -7  -3 2585.90  154.92
  -5   7   3 2581.62  154.80
   2   5  -3 2519.02  154.74
  -2  -5   3 2458.01  154.67
  -7   2  -3 2586.74  154.76
   7  -2   3 2645.98  154.80
   2  -7   3 2595.62  154.81
  -2   7  -3 2534.85  154.83
  -7   5   3 2499.98  154.80
   7  -5  -3 2617.23  154.89
   5   2   6   23.72    1.67
  -5  -2  -6   28.64    1.67
   5  -7  -6   25.57    2.01
  -5   7   6   23.66    2.08
  -2  -5   6   24.81    1.81
  -7   2  -6   23.56    1.88
   7  -2   6   27.39    1.86
   2  -7   6   24.00    1.89
  -2   7  -6   22.09    1.88
  -7   5   6   23.15    2.07
   7  -5  -6   22.54    2.01
   5   2   9    6.83    0.61
  -5  -2  -9    7.14    0.62
   5  -7  -9    7.14    1.24
  -5   7   9    7.14    1.27
  -2  -5   9    7.67    0.89
  -7   2  -9    6.32    0.93
   7  -2   9    7.10    0.91
   2  -7   9    8.59    0.99
  -2   7  -9    6.19    0.95
  -7   5   9    8.34    1.30
   7  -5  -9    7.73    1.22
   5   2  12  538.17   35.91
  -5  -2 -12  563.73   35.88
   5  -7 -12  572.89   36.01
  -5   7  12  539.44   36.01
   2   5 -12  553.07   35.92
  -2  -5  12  552.76   35.94
   7  -2  12  562.15   35.93
   2  -7  12  588.79   35.96
  -2   7 -12  553.73   35.94
  -7   5  12  576.04   36.04
   7  -5 -12  560.50   36.00
   5   2  15  261.22   17.11
  -5  -2 -15  262.90   17.08
   5  -7 -15  262.33   17.21
  -5   7  15  273.13   17.25
   2   5 -15  264.69   17.12
  -2  -5  15  263.27   17.15
   7  -2  15  273.19   17.14
   2  -7  15  278.04   17.16
  -2   7 -15  257.87   17.14
   7  -5 -15  266.21   17.22
   5   2  18  157.16    9.94
  -5  -2 -18  155.12    9.90
   5  -7 -18  147.20   10.05
  -5   7  18  142.44   10.07
   2   5 -18  152.94    9.96
  -2  -5  18  157.17    9.99
   7  -2  18  154.11    9.96
   2  -7  18  153.09    9.99
  -2   7 -18  150.19    9.96
   7  -5 -18  154.53   10.08
   5   2  21  141.61    9.66
   5  -7 -21  148.37    9.79
  -5   7  21  144.94    9.82
   2   5 -21  143.95    9.68
  -7   2 -21  152.61    9.66
   7  -2  21  146.44    9.68
   2  -7  21  157.56    9.72
  -2   7 -21  152.61    9.69
   7  -5 -21  151.72    9.81
   5   2  24    1.64    0.98
   5  -7 -24    0.76    1.35
  -5   7  24    0.34    1.35
   2   5 -24    1.56    1.03
  -7   2 -24    1.22    0.88
   7  -2  24    1.74    0.98
   2  -7  24    0.37    1.05
  -2   7 -24    0.75    0.97
   7  -5 -24    1.16    1.40
   5   2  27   87.99    6.03
  -5  -2 -27   90.75    6.00
   5  -7 -27   88.38    6.18
  -5   7  27   88.08    6.23
   2   5 -27   89.97    6.05
  -2  -5  27   81.70    6.06
  -7   2 -27   94.65    6.01
   7  -2  27   91.78    6.05
   2  -7  27   96.16    6.10
  -2   7 -27   96.47    6.05
  -7   5  27   97.01    6.31
   7  -5 -27   88.19    6.19
   5   2  30   58.13    4.19
  -5  -2 -30   63.85    4.15
   5  -7 -30   59.19    4.35
  -5   7  30   55.43    4.38
   2   5 -30   61.76    4.21
  -2  -5  30   63.14    4.25
  -7   2 -30   64.23    4.15
   2  -7  30   62.57    4.25
  -2   7 -30   59.20    4.20
   7  -5 -30   59.62    4.41
   7  -5 -30   60.23    4.38
  -5  -2 -33   94.76    6.24
   5  -7 -33   95.86    6.48
   5  -7 -33   94.72    6.41
   2   5 -33   87.18    6.28
  -2  -5  33   90.65    6.32
  -7   2 -33   95.49    6.24
   2  -7  33   95.75    6.33
  -2   7 -33   93.81    6.26
   7  -5 -33   99.26    6.46
  -5  -2 -36   44.93    3.13
   5  -7 -36   39.25    3.38
   5  -7 -36   43.81    3.37
  -2  -5  36   46.21    3.27
  -7   2 -36   47.54    3.12
   2  -7  36   41.07    3.21
  -2   7 -36   40.32    3.17
   5   2  39   63.80    4.90
  -5  -2 -39   72.36    4.85
   5  -7 -39   71.14    5.07
   5  -7 -39   69.21    5.06
  -7   2 -39   73.32    4.85
   2  -7  39   71.51    4.94
  -2   7 -39   74.18    4.88
   5   2  42    0.87    1.35
  -5  -2 -42    1.15    1.21
   5  -7 -42    0.22    1.62
   5  -7 -42    0.81    1.63
   2   5 -42    0.08    1.36
  -7   2 -42    2.36    1.18
   7  -2  42    4.87    1.16
   2  -7  42    0.52    1.35
  -2   7 -42    1.28    1.22
   7  -5 -42    2.35    1.63
   5   2  45    6.92    1.61
  -5  -2 -45   10.75    1.48
   5  -7 -45    8.43    1.96
   5  -7 -45    8.96    1.88
   2   5 -45    8.87    1.59
  -2  -5  45    9.59    1.67
  -7   2 -45   12.42    1.46
   7  -2  45    8.71    1.57
   2  -7  45   11.56    1.60
   7  -5 -45    7.90    1.81
   7  -5 -45    8.67    1.96
   5   2  48    6.51    1.62
  -5  -2 -48    7.55    1.42
   5  -7 -48    9.33    1.89
   5  -7 -48    7.95    1.89
   2   5 -48    8.14    1.57
  -2  -5  48    7.77    1.70
  -7   2 -48    8.56    1.40
   7  -2  48    7.32    1.60
   2  -7  48    5.53    1.56
   7  -5 -48    6.40    1.80
   7  -5 -48    6.95    1.92
   5   2  51    3.88    1.62
  -5  -2 -51    2.07    1.43
   5  -7 -51    1.37    1.95
   5  -7 -51    0.87    1.88
   2   5 -51    2.26    1.57
  -2  -5  51    3.17    1.59
  -7   2 -51    3.75    1.31
   7  -2  51    3.99    1.58
   7  -5 -51    2.41    1.84
   7  -5 -51    0.82    1.91
   5   2  54    0.00    1.64
  -5  -2 -54    1.64    1.49
   5  -7 -54   -0.03    1.90
  -2  -5  54    0.58    1.69
  -7   2 -54    0.52    1.37
   7  -2  54    1.29    1.64
  -2   7 -54   -0.82    1.50
   7  -5 -54    1.43    1.89
   5   2  57  100.65    6.71
  -5  -2 -57   88.02    6.67
   5  -7 -57  101.18    6.91
  -2  -5  57   98.71    6.79
  -7   2 -57   98.28    6.66
   7  -2  57   98.39    6.76
  -2   7 -57   99.91    6.70
  -7   5  57   87.38    6.89
   7  -5 -57  102.18    6.91
  -5  -2 -60   22.08    2.41
   5  -7 -60   26.60    2.77
   2   5 -60   25.48    2.47
  -2  -5  60   20.69    2.56
  -7   2 -60   23.83    2.36
   7  -2  60   23.73    2.49
  -2   7 -60   24.12    2.43
  -7   5  60   19.08    2.70
   7  -5 -60   25.11    2.77
   5   2  63    0.22    1.45
   5  -7 -63    1.70    2.05
   2   5 -63    2.31    1.72
  -2  -5  63    3.76    1.96
  -7   2 -63    3.31    1.63
   7  -2  63    1.65    1.85
   2  -7  63    4.08    1.86
  -2   7 -63    2.37    1.57
  -7   5  63    1.81    2.10
   5   2  66    3.19    1.91
   5  -7 -66    2.29    2.20
  -5   7  66    1.24    2.02
   2   5 -66    1.36    1.68
   7  -2  66    1.73    1.92
   2  -7  66    0.94    1.85
  -2   7 -66   -0.44    1.67
   5   2  69   38.67    3.62
  -5  -2 -69   39.12    3.44
   5  -7 -69   36.82    3.76
  -5   7  69   35.68    3.68
   2   5 -69   37.98    3.35
  -7   2 -69   34.70    3.36
   7  -2  69   39.04    3.55
   2  -7  69   39.03    3.49
  -2   7 -69   46.26    3.41
   7  -5 -69   44.45    3.76
   5   2  72   44.63    4.55
  -5  -2 -72   51.80    4.36
  -5   7  72   55.48    4.62
   2   5 -72   57.90    4.36
  -2  -5  72   65.20    4.58
  -7   2 -72   50.53    4.31
   7  -2  72   55.45    4.55
   2  -7  72   61.06    4.49
  -2   7 -72   53.01    4.34
  -7   5  72   64.01    4.75
   7  -5 -72   57.15    4.71
  -5  -2 -75    0.52    1.98
   5  -7 -75    0.75    2.43
  -5   7  75    0.43    2.20
   2   5 -75   -0.50    1.89
  -2  -5  75    1.76    2.17
  -7   2 -75   -0.34    2.06
   2  -7  75    0.24    2.12
  -2   7 -75    0.77    1.84
  -7   5  75    2.52    2.29
   7  -5 -75    1.44    2.36
   5   2  78   -1.20    2.31
  -5  -2 -78   -0.50    2.05
   5  -7 -78   -1.53    2.43
  -5   7  78   -0.45    2.43
   2   5 -78    0.49    1.93
  -2  -5  78   -3.59    2.25
  -7   2 -78    0.90    1.86
   2  -7  78   -0.66    2.31
  -2   7 -78   -0.58    1.84
  -7   5  78   -2.53    2.32
   7  -5 -78   -2.65    2.43
   5   2  81    0.39    2.44
  -5  -2 -81    3.55    2.14
   5  -7 -81    2.69    2.64
   2   5 -81    2.57    2.06
  -2  -5  81    5.15    2.49
  -7   2 -81    1.20    1.99
   7  -2  81   -1.00    2.42
   2  -7  81    2.78    2.29
  -2   7 -81    4.53    1.97
  -7   5  81    2.80    2.38
   5   2  84   15.35    3.03
  -5  -2 -84   16.95    2.63
   5  -7 -84   15.83    3.18
  -5   7  84   17.44    3.04
   2   5 -84   12.42    2.44
  -2  -5  84   15.82    2.78
  -7   2 -84   16.70    2.59
   7  -2  84   11.14    2.88
   2  -7  84   17.91    2.79
  -2   7 -84   19.44    2.44
  -7   5  84   17.62    2.93
   5   2  87   -1.43    2.74
  -5  -2 -87   -1.70    2.32
   5  -7 -87    1.39    2.91
  -5   7  87   -0.41    2.83
   2   5 -87    1.21    2.21
  -2  -5  87    2.84    2.60
  -7   2 -87    1.10    2.41
   7  -2  87    0.17    2.64
   2  -7  87    0.37    2.64
  -7   5  87   -0.56    2.59
   7  -5 -87   -1.19    2.79
   5   2  90   14.10    3.35
  -5  -2 -90   11.38    2.80
   5  -7 -90   17.24    3.37
  -5   7  90   19.30    3.18
   2   5 -90   15.54    2.82
  -2  -5  90   17.85    3.08
  -7   2 -90   15.22    2.75
   7  -2  90   17.20    3.40
   2  -7  90   23.52    3.14
   7  -5 -90   15.86    3.28
   5   2  93    0.11    2.91
  -5  -2 -93    2.15    2.48
  -5   7  93    0.71    2.84
   2   5 -93    0.78    2.35
  -2  -5  93    0.58    2.81
  -7   2 -93    1.68    2.40
   7  -2  93    2.25    2.97
   2  -7  93    4.20    2.83
  -2   7 -93   -1.12    2.31
   7  -5 -93   -0.09    2.88
   5   2  96    1.66    3.10
  -5  -2 -96    2.62    2.68
  -2  -5  96    1.06    2.92
  -7   2 -96    2.90    2.44
   7  -2  96    3.34    3.07
  -2   7 -96    1.35    2.39
  -7   5  96   -0.56    2.92
   7  -5 -96    3.60    3.12
   5   2  99    9.92    3.46
   5  -7 -99    9.94    3.69
   2   5 -99   10.95    2.73
  -2  -5  99   11.06    3.24
  -7   2 -99   12.80    2.98
   7  -2  99   12.68    3.50
  -2   7 -99   10.61    2.63
  -7   5  99   14.93    3.46
   7  -5 -99    8.30    3.36
   5   2 102    0.88    3.35
   5  -7-102   -0.12    3.29
  -5   7 102    2.37    3.16
   2   5-102    3.97    2.52
   7  -2 102    3.57    3.35
   2  -7 102    3.56    3.23
  -2   7-102    4.46    2.54
  -7   5 102    3.55    3.32
   7  -5-102    5.78    3.30
   5   2 105    1.56    3.53
  -5  -2-105    3.62    2.98
   5  -7-105    6.50    3.45
  -5   7 105    6.09    3.48
   2   5-105    3.81    2.65
  -7   2-105    4.88    2.80
   7  -2 105    4.56    3.48
   2  -7 105    6.01    3.37
  -2   7-105    4.38    2.56
  -7   5 105    7.23    3.26
   7  -5-105    2.21    3.37
  -5  -2-108    2.07    3.01
  -5   7 108   -0.97    3.22
   2   5-108    0.95    2.62
  -2  -5 108   -0.86    3.29
  -7   2-108    0.08    2.75
   2  -7 108   -0.75    3.43
  -2   7-108   -0.44    2.54
  -7   5 108   -0.20    3.29
   7  -5-108    1.33    3.33
   5   2 111    0.76    3.64
  -5  -2-111    0.09    3.01
   5  -7-111    1.25    3.66
  -5   7 111   -2.06    3.39
   2   5-111   -0.22    2.86
  -2  -5 111    3.13    3.36
  -7   2-111   -1.79    2.91
   7  -2 111    5.63    3.76
   2  -7 111    1.37    3.60
  -2   7-111   -0.67    2.71
  -7   5 111   -0.07    3.31
   7  -5-111   -2.20    3.44
   5   2 114    0.60    3.73
  -5  -2-114    3.49    3.28
   5  -7-114    1.34    3.68
   2   5-114   -1.96    2.80
  -2  -5 114   -2.10    3.50
  -7   2-114    1.19    2.97
   7  -2 114   -0.10    3.84
   2  -7 114    3.08    3.71
  -2   7-114    0.24    2.62
  -7   5 114    2.59    3.41
   5   2 117    0.69    3.82
  -5  -2-117   -2.68    3.16
   5  -7-117    1.27    3.84
  -5   7 117    1.46    3.42
   2   5-117   -0.16    2.83
  -2  -5 117   -0.58    3.54
  -7   2-117    4.43    3.32
   7  -2 117   -0.51    3.86
   2  -7 117    8.24    3.81
  -2   7-117    2.34    2.69
  -7   5 117    1.75    3.48
   5   2 120    3.44    4.10
  -5  -2-120    1.93    3.21
   5  -7-120   -1.28    3.81
  -5   7 120   -1.17    3.41
   2   5-120   -2.58    3.06
  -2  -5 120   -2.79    3.70
  -7   2-120   -0.77    3.31
   7  -2 120   -0.18    4.12
   2  -7 120   -0.25    3.80
  -7   5 120   -0.66    3.56
   7  -5-120   -0.09    3.61
   5   3-118   -2.29    3.11
  -5  -3 118    1.42    3.36
   5  -8 118    6.91    3.90
  -5   8-118   -0.03    2.59
   3   5 118    2.82    3.84
  -3  -5-118    1.00    3.34
  -8   3 118   -2.46    3.50
   8  -3-118    0.18    3.35
  -3   8 118    0.58    3.82
  -8   5-118    1.02    2.77
   8  -5 118    1.04    3.73
   5   3-115    5.41    3.01
  -5  -3 115    0.92    3.50
   5  -8 115    6.56    3.73
   3   5 115    5.53    3.63
  -3  -5-115   -1.30    3.43
  -8   3 115    1.87    3.50
   8  -3-115    6.15    3.63
   3  -8-115    3.16    3.92
  -3   8 115    3.50    3.68
  -8   5-115    6.05    2.78
   8  -5 115    2.22    3.92
   5   3-112    3.31    2.86
  -5  -3 112    0.72    3.23
   5  -8 112    8.77    3.70
  -5   8-112    5.28    2.67
   3   5 112    1.80    3.55
  -3  -5-112    1.05    3.29
  -8   3 112   -0.35    3.23
   8  -3-112    0.19    3.51
   3  -8-112    2.66    3.91
  -3   8 112    3.57    3.84
   5   3-109    1.48    2.81
  -5  -3 109   -0.16    3.20
   5  -8 109    1.17    3.37
  -5   8-109    1.81    2.64
   3   5 109    1.26    3.38
  -3  -5-109   -2.61    3.24
  -8   3 109   -1.24    3.20
   8  -3-109   -0.70    3.26
   3  -8-109   -0.81    3.58
   5   3-106    1.17    2.75
   5  -8 106   -3.74    3.34
  -5   8-106   -1.00    2.54
  -3  -5-106    2.02    3.02
  -8   3 106   -0.58    3.29
   8  -3-106   -2.26    3.21
   3  -8-106   -0.46    3.69
  -3   8 106    2.68    3.32
  -8   5-106   -1.45    2.58
   8  -5 106   -0.21    3.32
   5   3-103    3.03    2.64
  -5  -3 103    3.37    2.97
   5  -8 103    0.77    3.17
  -5   8-103    1.76    2.36
   3   5 103    2.40    3.30
  -3  -5-103   -0.32    2.97
  -8   3 103    4.69    3.05
   8  -3-103    0.80    3.09
  -3   8 103    1.75    3.18
   8  -5 103    0.00    3.30
  -5  -3 100   -0.24    2.84
   5  -8 100    0.38    3.10
  -5   8-100   -0.64    2.34
   3   5 100   -2.00    3.11
   8  -3-100   -1.57    3.19
  -3   8 100   -2.13    3.09
  -8   5-100    0.21    2.61
   8  -5 100    0.93    3.34
  -5  -3  97   10.04    3.11
   5  -8  97   13.80    3.21
  -5   8 -97   10.78    2.47
   3   5  97    7.38    3.25
   8  -3 -97   10.71    3.19
   3  -8 -97    9.99    3.40
  -3   8  97    8.86    3.20
  -8   5 -97    5.12    2.63
   8  -5  97   10.07    3.24
   5   3 -94    1.61    2.66
  -5  -3  94    1.19    2.64
   5  -8  94    2.35    2.82
  -5   8 -94    0.53    2.20
   3   5  94    1.66    2.93
  -3  -5 -94   -0.15    2.72
  -8   3  94    2.13    2.79
   8  -3 -94    2.54    2.86
   3  -8 -94    3.07    3.08
  -3   8  94    0.31    2.95
  -8   5 -94    2.54    2.29
   8  -5  94    3.90    2.99
   5   3 -91    2.54    2.46
  -5  -3  91    6.40    2.72
  -5   8 -91    3.92    2.15
   3   5  91    2.24    2.81
  -3  -5 -91    4.59    2.75
  -8   3  91    4.98    2.76
   3  -8 -91    4.59    3.04
  -3   8  91    3.23    2.92
  -8   5 -91    4.12    2.41
   8  -5  91    6.18    2.86
   5   3 -88   29.95    3.06
  -5  -3  88   31.14    3.45
  -5   8 -88   25.02    2.74
   3   5  88   19.06    3.35
  -3  -5 -88   17.63    3.17
  -8   3  88   20.33    3.19
   3  -8 -88   24.68    3.51
  -3   8  88   19.39    3.35
  -8   5 -88   20.84    2.89
   8  -5  88   16.05    3.18
   5   3 -85    2.62    2.32
  -5  -3  85    1.42    2.40
   5  -8  85    3.12    2.46
  -5   8 -85    1.64    2.02
   3   5  85    2.73    2.54
  -3  -5 -85    1.76    2.44
  -8   3  85    3.08    2.53
   8  -3 -85    3.27    2.72
   3  -8 -85    3.41    2.79
  -3   8  85   -0.43    2.63
  -8   5 -85    0.08    2.04
   8  -5  85    0.71    2.49
   5   3 -82    3.48    2.26
  -5  -3  82    3.01    2.31
   5  -8  82    8.57    2.58
   3   5  82    1.91    2.47
  -3  -5 -82    1.77    2.36
  -8   3  82    5.82    2.46
   8  -3 -82    3.78    2.75
   3  -8 -82    0.44    2.58
  -3   8  82    5.54    2.58
  -8   5 -82    2.56    2.01
   8  -5  82    4.07    2.41
   5   3 -79    0.18    2.08
  -5  -3  79    0.40    2.20
   5  -8  79    0.86    2.27
   3   5  79    1.34    2.36
  -8   3  79    1.27    2.34
   8  -3 -79    1.18    2.45
   3  -8 -79   -0.61    2.46
  -3   8  79    2.68    2.48
  -8   5 -79    2.88    2.02
   8  -5  79    0.68    2.30
   5   3 -76   46.49    3.93
  -5  -3  76   47.39    4.01
   5  -8  76   51.92    4.00
  -5   8 -76   44.04    3.66
   3   5  76   40.30    4.07
  -3  -5 -76   37.18    3.92
  -8   3  76   49.00    4.07
   8  -3 -76   51.98    4.15
   3  -8 -76   43.14    4.18
  -8   5 -76   41.48    3.70
   5   3 -73   -1.64    2.01
  -5  -3  73    3.10    2.16
   5  -8  73    1.84    2.06
  -5   8 -73    0.97    1.75
  -3  -5 -73    0.31    2.09
  -8   3  73    0.54    2.19
   8  -3 -73    0.90    2.28
   3  -8 -73    0.24    2.35
  -8   5 -73   -0.05    1.93
   8  -5  73    2.39    2.03
   5   3 -70   14.78    2.30
   5  -8  70   20.17    2.49
  -5   8 -70   19.14    2.20
   3   5  70   11.38    2.07
  -3  -5 -70   19.51    2.47
  -8   3  70   19.27    2.56
   8  -3 -70   20.81    2.62
   3  -8 -70   15.82    2.68
  -3   8  70   12.86    2.53
  -8   5 -70   15.98    2.18
   8  -5  70   18.31    2.42
   5   3 -67    3.85    1.84
  -5  -3  67    3.42    1.98
   5  -8  67    4.96    1.88
  -5   8 -67    3.82    1.64
  -3  -5 -67    3.96    1.95
  -8   3  67    3.80    2.01
   8  -3 -67    4.91    2.11
  -3   8  67    3.17    1.88
   8  -5  67    4.51    1.91
   5   3 -64    1.15    1.74
  -5  -3  64    2.60    1.88
   3   5  64    9.72    1.69
  -8   3  64    2.16    2.07
   8  -3 -64    2.65    2.05
   8  -5  64    2.26    1.80
  -5  -3  61   10.13    2.12
   3   5  61   11.70    2.09
   8  -3 -61   10.08    2.24
   3  -8 -61    9.73    2.26
   3  -8 -61   10.87    2.02
  -8   5 -61   12.83    1.78
   8  -5  61   11.99    1.98
  -5  -3  58  110.37    7.68
   5  -8  58  103.83    7.64
  -5   8 -58  116.51    7.59
   3   5  58  102.45    7.66
  -3  -5 -58  110.37    7.63
   8  -3 -58  119.35    7.77
   3  -8 -58  120.12    7.79
   3  -8 -58  115.92    7.83
  -8   5 -58  107.61    7.52
   8  -5  58  108.27    7.62
   5   3 -55   40.08    3.39
  -5  -3  55   40.23    3.42
   5  -8  55   31.59    3.24
  -5   8 -55   41.54    3.19
   3   5  55   40.83    3.39
  -3  -5 -55   38.25    3.32
  -8   3  55   45.88    3.51
   8  -3 -55   38.08    3.54
   3  -8 -55   39.83    3.51
   3  -8 -55   41.75    3.49
  -8   5 -55   40.13    3.15
   8  -5  55   44.86    3.37
   5   3 -52    4.11    1.75
  -5  -3  52    3.89    1.80
   5  -8  52    1.03    1.58
  -5   8 -52    2.31    1.43
   3   5  52    4.26    1.75
  -3  -5 -52    5.12    1.67
  -8   3  52    4.06    1.97
   8  -3 -52    2.40    1.88
   3  -8 -52    3.67    1.91
   3  -8 -52    1.91    1.83
  -8   5 -52    2.78    1.41
   8  -5  52    2.73    1.60
   5   3 -49  102.22    7.29
  -5  -3  49  107.81    7.33
  -5   8 -49  100.50    7.19
   3   5  49  106.54    7.30
  -3  -5 -49  106.88    7.27
  -8   3  49  116.89    7.53
   3  -8 -49  105.32    7.39
   3  -8 -49  103.22    7.36
  -8   5 -49  113.59    7.23
   8  -5  49  106.28    7.27
   5   3 -46  242.17   15.66
  -5  -3  46  231.75   15.67
  -5   8 -46  245.60   15.61
   3   5  46  231.58   15.67
  -3  -5 -46  242.09   15.64
   3  -8 -46  242.25   15.75
   3  -8 -46  241.48   15.74
  -8   5 -46  244.32   15.59
   8  -5  46  226.98   15.64
   5   3 -43    1.92    1.55
  -5  -3  43    1.23    1.61
   5  -8  43    2.54    1.45
  -5   8 -43    1.68    1.28
   3   5  43    0.52    1.50
  -3  -5 -43    1.89    1.49
   8  -3 -43    2.58    1.82
   3  -8 -43    3.25    1.70
   3  -8 -43   -0.05    1.69
  -8   5 -43    2.49    1.27
   8  -5  43    2.42    1.45
   5   3 -40    0.52    1.43
  -5  -3  40    1.26    1.45
   5  -8  40    0.06    1.40
  -5   8 -40    0.32    1.19
   3   5  40    0.35    1.39
  -3  -5 -40    1.66    1.30
   8  -3 -40    0.92    1.66
   3  -8 -40    1.74    1.62
   3  -8 -40   -1.04    1.55
  -8   5 -40   -0.01    1.17
   8  -5  40    1.03    1.34
   5   3 -37   45.03    3.31
  -5  -3  37   43.51    3.29
   5  -8  37   41.08    3.26
  -5   8 -37   46.39    3.20
   3   5  37   43.17    3.26
  -3  -5 -37   47.00    3.25
   8  -3 -37   37.55    3.38
   8  -3 -37   36.02    3.42
   3  -8 -37   41.18    3.38
  -8   5 -37   51.54    3.19
   8  -5  37   42.47    3.25
   5   3 -34    1.27    1.35
   5  -8  34    2.30    1.24
   3   5  34    0.70    1.26
  -3  -5 -34    0.50    1.23
   8  -3 -34    1.39    1.47
   8  -3 -34    2.07    1.56
   3  -8 -34    1.76    1.51
   3  -8 -34    1.64    1.47
  -8   5 -34    2.35    1.12
   8  -5  34    2.04    1.21
   5  -8  31  235.26   14.87
  -3  -5 -31  225.94   14.82
   8  -3 -31  218.20   14.95
   8  -3 -31  224.48   14.96
   3  -8 -31  217.99   15.07
   3  -8 -31  226.41   14.89
  -8   5 -31  238.92   14.82
   5  -8  28    1.63    1.22
  -5   8 -28    1.65    1.05
   3   5  28    2.03    1.12
  -3  -5 -28    1.31    1.10
   8  -3 -28    0.62    1.39
   3  -8 -28    2.57    1.34
  -3   8  28    1.40    1.40
  -8   5 -28    1.55    1.04
   5   3 -25    3.13    1.15
   5  -8  25    2.44    1.19
  -5   8 -25    1.99    1.08
   3   5  25    3.23    1.07
  -3  -5 -25    3.17    1.01
   8  -3 -25    2.30    1.35
   3  -8 -25    2.18    1.26
  -3   8  25    0.65    1.35
  -8   5 -25    2.29    0.99
   5   3 -22   43.65    3.03
  -5  -3  22   46.64    3.06
   5  -8  22   43.07    3.04
  -5   8 -22   35.55    3.00
  -8   3  22   48.36    3.24
   8  -3 -22   47.04    3.21
   3  -8 -22   42.59    3.10
  -3   8  22   41.15    3.14
  -8   5 -22   38.39    2.96
   8  -5  22   38.68    3.01
   5   3 -19 1561.56  101.34
  -5  -3  19 1591.69  101.37
   5  -8  19 1610.44  101.34
  -5   8 -19 1517.99  101.32
  -3  -5 -19 1564.28  101.61
  -8   3  19 1598.66  101.83
   8  -3 -19 1585.58  101.40
   3  -8 -19 1626.31  101.36
  -3   8  19 1522.47  101.41
  -8   5 -19 1601.39  101.37
   8  -5  19 1586.32  101.33
  -5  -3  16    7.68    1.28
   5  -8  16    9.32    1.29
  -5   8 -16   10.09    1.24
  -3  -5 -16    7.76    1.07
  -3  -5 -16    9.61    1.07
  -8   3  16    8.80    1.55
   3  -8 -16    9.19    1.36
  -3   8  16    9.75    1.47
  -8   5 -16   10.84    1.24
   8  -5  16   11.30    1.26
  -5  -3  13   48.04    3.26
   5  -8  13   45.67    3.32
  -5   8 -13   44.26    3.28
  -3  -5 -13   48.87    3.16
  -3  -5 -13   45.82    3.15
  -8   3  13   51.94    3.44
   3  -8 -13   50.38    3.33
  -3   8  13   50.09    3.39
  -8   5 -13   45.98    3.28
   8  -5  13   44.32    3.27
   5   3 -10    5.50    0.91
  -5  -3  10    5.33    0.96
   5  -8  10    3.47    1.11
  -5   8 -10    4.63    1.06
  -3  -5 -10    4.98    0.77
  -3  -5 -10    6.32    0.67
  -8   3  10    4.52    1.27
   8  -3 -10    7.83    1.03
   3  -8 -10    4.60    1.08
  -3   8  10    4.17    1.19
   8  -5  10    3.29    0.99
   5   3  -7  225.06   13.95
  -5  -3   7  220.62   14.00
   5  -8   7  210.82   14.01
  -5   8  -7  201.75   14.01
   8  -3  -7  231.22   14.03
   3  -8  -7  215.36   14.01
  -3   8   7  204.41   14.02
   8  -5   7  213.96   14.01
   5   3  -4   31.10    2.09
   5   3  -4   33.96    2.10
   5  -8   4   29.69    2.26
  -5   8  -4   27.21    2.28
   3   5   4   32.59    2.06
   8  -3  -4   24.95    2.26
   3  -8  -4   27.77    2.24
  -3   8   4   27.10    2.29
   8  -5   4   28.87    2.26
   5   3  -1  520.92   35.59
   5  -8   1  575.89   35.71
  -5   8  -1  563.85   35.74
   3   5   1  574.73   35.63
  -3  -5  -1  546.56   35.60
   8  -3  -1  566.10   35.72
   3  -8  -1  571.79   35.69
  -3   8   1  575.07   35.71
   8  -5   1  569.59   35.73
   5  -8  -2   67.59    4.79
  -5   8   2   67.30    4.82
   3   5  -2   74.65    4.65
  -3  -5   2   69.57    4.67
   8  -3   2   71.57    4.76
   3  -8   2   72.95    4.77
  -3   8  -2   72.89    4.78
   8  -5  -2   70.96    4.80
   5  -8  -5   19.19    1.72
  -5   8   5   18.04    1.78
   3   5  -5   18.88    1.42
  -3  -5   5   22.04    1.49
   8  -3   5   20.56    1.60
   3  -8   5   19.57    1.61
  -3   8  -5   21.83    1.66
   8  -5  -5   16.50    1.73
   5  -8  -8 1294.10   81.47
  -5   8   8 1217.88   81.45
   3   5  -8 1290.62   81.34
  -3  -5   8 1228.83   81.41
   8  -3   8 1243.60   81.43
   3  -8   8 1299.45   81.41
  -3   8  -8 1247.63   81.42
   8  -5  -8 1318.44   81.47
   5   3  11  279.79   17.90
  -5  -3 -11  248.09   17.87
   5  -8 -11  294.48   18.04
  -5   8  11  287.45   18.07
  -3  -5  11  284.77   17.98
  -8   3 -11  318.75   18.01
   8  -3  11  301.88   17.99
   3  -8  11  299.55   18.01
  -3   8 -11  300.83   18.01
   8  -5 -11  297.84   18.06
  -5  -3 -14   11.84    0.89
   5  -8 -14   12.02    1.48
  -5   8  14   13.14    1.58
  -3  -5  14   12.36    1.26
  -8   3 -14   14.61    1.24
   8  -3  14   13.40    1.25
   3  -8  14   13.55    1.32
  -3   8 -14   13.53    1.28
  -8   5  14   14.76    1.69
   8  -5 -14   14.48    1.53
   5   3  17   53.18    3.37
  -5  -3 -17   50.53    3.32
   5  -8 -17   45.82    3.57
  -5   8  17   47.01    3.62
   3   5 -17   52.24    3.41
  -3  -5  17   53.83    3.45
  -8   3 -17   48.81    3.41
   8  -3  17   51.57    3.44
   3  -8  17   48.24    3.47
  -3   8 -17   46.14    3.44
  -8   5  17   52.03    3.66
   8  -5 -17   46.09    3.58
   5   3  20   60.97    4.28
   5  -8 -20   65.14    4.46
  -5   8  20   59.15    4.48
   3   5 -20   62.57    4.31
  -3  -5  20   63.36    4.35
  -8   3 -20   69.20    4.32
   8  -3  20   65.10    4.34
   3  -8  20   66.17    4.38
  -3   8 -20   62.73    4.33
  -8   5  20   68.05    4.55
   8  -5 -20   64.60    4.52
   5   3  23   16.93    1.53
   5  -8 -23   17.29    1.81
  -5   8  23   16.44    1.88
   3   5 -23   16.43    1.54
  -8   3 -23   18.83    1.52
   3  -8  23   17.56    1.63
  -3   8 -23   16.49    1.53
  -8   5  23   17.38    1.91
   8  -5 -23   17.61    1.89
   5   3  26   15.33    1.55
  -5  -3 -26   17.62    1.46
   5  -8 -26   15.00    1.84
  -5   8  26   17.07    1.89
   3   5 -26   15.47    1.58
  -8   3 -26   18.40    1.52
   3  -8  26   17.14    1.65
  -3   8 -26   18.88    1.58
  -8   5  26   16.50    1.93
   8  -5 -26   18.53    1.94
  -5  -3 -29    4.97    1.00
   5  -8 -29    2.16    1.42
  -5   8  29    2.48    1.45
  -8   3 -29    4.13    1.01
   3  -8  29    4.53    1.21
  -3   8 -29    4.80    1.07
  -5  -3 -32    3.56    1.03
   5  -8 -32    2.37    1.46
  -5   8  32    2.29    1.57
  -8   3 -32    3.01    1.04
   3  -8  32    2.18    1.32
  -3   8 -32    1.95    1.07
   8  -5 -32    1.44    1.62
   5   3  35    4.75    1.29
  -5  -3 -35    4.25    1.15
   5  -8 -35    6.70    1.64
   5  -8 -35    4.90    1.56
   3   5 -35    5.41    1.36
  -3  -5  35    5.84    1.36
  -8   3 -35    6.69    1.16
   3  -8  35    4.87    1.35
  -3   8 -35    5.10    1.18
   5   3  38    3.97    1.41
  -5  -3 -38    4.66    1.24
   5  -8 -38    5.20    1.82
   5  -8 -38    5.26    1.65
   3   5 -38    7.03    1.41
  -3  -5  38    8.34    1.48
  -8   3 -38    6.54    1.21
   8  -3  38    9.35    1.21
   3  -8  38    3.73    1.49
  -3   8 -38    5.54    1.26
   8  -5 -38    4.87    1.66
[truncated: 2,837,538 more chars]
