# Supplementary material for: Tetramine Aspect Ratio and Flexibility Determine Framework Symmetry for Zn8L6 Self‐Assembled Structures
Source: Angew Chem Int Ed Engl. 2023 Feb 1;62(10):e202217987. doi: 10.1002/anie.202217987 (PMC10946785; doi:10.1002/anie.202217987)
Supplement: Supplementary file 10 — Supporting Information [file ANIE-62-0-s008.cif]

 
data_jd354_sq

# start Validation Reply Form
_vrf_THETM01_jd354_sq
;
PROBLEM: The value of sine(theta_max)/wavelength is less than 0.550
RESPONSE: The crystals were very weakly diffracting and few reflections 
at greater than 1.1 A resolution were observed hence the data was 
trimmed accordingly.
;
_vrf_PLAT026_jd354_sq
;
PROBLEM: Ratio Observed / Unique Reflections (too) Low ..        31% Check 
RESPONSE: There was a significant drop-off in diffraction intensity after 
around 1.5 A resolution resulting in a low ratio of observed/unique reflections.
;
_vrf_PLAT088_jd354_sq
;
PROBLEM: Poor Data / Parameter Ratio ....................       7.96 Note  
RESPONSE: The low data to parameter ratio results from the limited 
resolution of the data. Modelling of disorder within the structure 
increased the number of paramters, exacerbating the already poor data to 
parameter ratio.
;
_vrf_PLAT341_jd354_sq
;
PROBLEM: Low Bond Precision on  C-C Bonds ...............    0.01964 Ang.  
RESPONSE: The low bond precision arises from  the limited resolution of 
the data and thermal motion in some areas of the structure.
;
_vrf_PLAT411_jd354_sq
;
PROBLEM: Short Inter H...H Contact  H28B     ..H39C     .       1.90 Ang.  
RESPONSE: Short contact between pyridyl rings with a high degree of thermal 
motion.
;
# end Validation Reply Form
 
_audit_creation_method            'SHELXL-2018/3'
_shelx_SHELXL_version_number      '2018/3'
_chemical_name_systematic         ?
_chemical_name_common             ?
_chemical_melting_point           ?
_chemical_formula_moiety          
;
'C324 H228 N48 Zn8, 16(C F3 O3 S), 4(C2 H3 N)'
;
_chemical_formula_sum
 'C348 H240 F48 N52 O48 S16 Zn8' 
_chemical_formula_weight          7865.83

loop_
 _atom_type_symbol
 _atom_type_description
 _atom_type_scat_dispersion_real
 _atom_type_scat_dispersion_imag
 _atom_type_scat_source
 'C'  'C'   0.0032   0.0016
 'International Tables Vol C Tables 4.2.6.8 and 6.1.1.4'
 'H'  'H'   0.0000   0.0000
 'International Tables Vol C Tables 4.2.6.8 and 6.1.1.4'
 'N'  'N'   0.0061   0.0032
 'International Tables Vol C Tables 4.2.6.8 and 6.1.1.4'
 'O'  'O'   0.0106   0.0058
 'International Tables Vol C Tables 4.2.6.8 and 6.1.1.4'
 'F'  'F'   0.0168   0.0099
 'International Tables Vol C Tables 4.2.6.8 and 6.1.1.4'
 'S'  'S'   0.1203   0.1179
 'International Tables Vol C Tables 4.2.6.8 and 6.1.1.4'
 'Zn'  'Zn'   0.3032   1.3627
 'International Tables Vol C Tables 4.2.6.8 and 6.1.1.4'
 
_space_group_crystal_system       monoclinic
_space_group_IT_number            14
_space_group_name_H-M_alt         'P 21/c'
_space_group_name_Hall            '-P 2ybc'
 
_shelx_space_group_comment
;
The symmetry employed for this shelxl refinement is uniquely defined
by the following loop, which should always be used as a source of
symmetry information in preference to the above space-group names.
They are only intended as comments.
;
 
loop_
 _space_group_symop_operation_xyz
 'x, y, z'
 '-x, y+1/2, -z+1/2'
 '-x, -y, -z'
 'x, -y-1/2, z-1/2'
 
_cell_length_a                    25.9759(4)
_cell_length_b                    48.2777(6)
_cell_length_c                    36.8773(4)
_cell_angle_alpha                 90
_cell_angle_beta                  110.3310(10)
_cell_angle_gamma                 90
_cell_volume                      43365.1(10)
_cell_formula_units_Z             4
_cell_measurement_temperature     100(2)
_cell_measurement_reflns_used     16997
_cell_measurement_theta_max       17.264902603436163
_cell_measurement_theta_min       0.7054291175736684
 
_exptl_crystal_description        block
_exptl_crystal_colour             'pale yellow'
_exptl_crystal_density_meas       ?
_exptl_crystal_density_method     ?
_exptl_crystal_density_diffrn     1.205          
_exptl_crystal_F_000              16016
_exptl_transmission_factor_min    ?
_exptl_transmission_factor_max    ?
_exptl_crystal_size_max           0.050
_exptl_crystal_size_mid           0.040
_exptl_crystal_size_min           0.040
_exptl_absorpt_coefficient_mu     0.546
_shelx_estimated_absorpt_T_min    0.973
_shelx_estimated_absorpt_T_max    0.978
_exptl_absorpt_correction_T_min   0.9908809809073816
_exptl_absorpt_correction_T_max   1.0
_exptl_absorpt_correction_type    empirical
_exptl_absorpt_process_details    
;
DIALS 3.2.1-gcf2f28512-release
Scaling & analysis of unmerged intensities, absorption correction using spherical harmonics
;
_exptl_absorpt_special_details    ?
_diffrn_ambient_temperature       100(2)
_diffrn_radiation_wavelength      0.6889
_diffrn_radiation_type            synchrotron
_diffrn_detector                  'Photon counting pixel array'
_diffrn_detector_type             'Dectris PILATUS 2M'
_diffrn_source                    Synchrotron
_diffrn_measurement_device        'Fixed \c 3-circle diffractometer'
_diffrn_measurement_device_type   'Fluid Film Devices'
_diffrn_measurement_method        'shutterless scans'
_diffrn_measurement_specimen_support 'MiTeGen MicroMount'
_diffrn_radiation_monochromator   'Silicon 111'
_diffrn_source_details            'Allan et al. (2017)'
_diffrn_source_type               'Diamond Light Source Beamline I19-1'
_diffrn_detector_area_resol_mean  ?
_diffrn_reflns_number             109452
_diffrn_reflns_av_unetI/netI      0.1397
_diffrn_reflns_av_R_equivalents   0.0595
_diffrn_reflns_limit_h_min        -23
_diffrn_reflns_limit_h_max        23
_diffrn_reflns_limit_k_min        -43
_diffrn_reflns_limit_k_max        43
_diffrn_reflns_limit_l_min        -33
_diffrn_reflns_limit_l_max        33
_diffrn_reflns_theta_min          0.910
_diffrn_reflns_theta_max          18.248
_diffrn_reflns_theta_full         18.248
_diffrn_measured_fraction_theta_max   0.986
_diffrn_measured_fraction_theta_full  0.986
_diffrn_reflns_Laue_measured_fraction_max    0.986
_diffrn_reflns_Laue_measured_fraction_full   0.986
_diffrn_reflns_point_group_measured_fraction_max   0.986
_diffrn_reflns_point_group_measured_fraction_full  0.986
_reflns_number_total              33662
_reflns_number_gt                 10495
_reflns_threshold_expression      'I > 2\s(I)'
_reflns_Friedel_coverage          0.000
_reflns_Friedel_fraction_max      .
_reflns_Friedel_fraction_full     .
 
_reflns_special_details
;
 Reflections were merged by SHELXL according to the crystal
 class for the calculation of statistics and refinement.
 
 Structure factors included contributions from the .fab file.
 
 _reflns_Friedel_fraction is defined as the number of unique
 Friedel pairs measured divided by the number that would be
 possible theoretically, ignoring centric projections and
 systematic absences.
;
 
_computing_data_collection        'GDA - generic data acquisition software'
_computing_cell_refinement        'DIALS 2theta refinement, DIALS 3.2.1-gcf2f28512-release'
_computing_data_reduction         
;
DIALS 3.2.1-gcf2f28512-release (Winter, G. et al., 2018)
dials.scale (Beilsten-Edmands, J. et al., 2020)
XIA2 0.7.107-g95bc1153-dials-3.2 (Winter, G., 2010)
;
_computing_structure_solution     ?
_computing_structure_refinement 'SHELXL-2018/3 (Sheldrick, 2018)'
_computing_molecular_graphics     ?
_computing_publication_material   ?
_refine_special_details           ?
_refine_ls_structure_factor_coef  Fsqd
_refine_ls_matrix_type            full
_refine_ls_weighting_scheme       calc
_refine_ls_weighting_details
'w=1/[\s^2^(Fo^2^)+(0.1700P)^2^] where P=(Fo^2^+2Fc^2^)/3'
_atom_sites_solution_primary      ?
_atom_sites_solution_secondary    ?
_atom_sites_solution_hydrogens    geom
_refine_ls_hydrogen_treatment     constr
_refine_ls_extinction_method      none
_refine_ls_extinction_coef        .
_refine_ls_number_reflns          33662
_refine_ls_number_parameters      4230
_refine_ls_number_restraints      9973
_refine_ls_R_factor_all           0.1935
_refine_ls_R_factor_gt            0.1208
_refine_ls_wR_factor_ref          0.3444
_refine_ls_wR_factor_gt           0.3234
_refine_ls_goodness_of_fit_ref    0.999
_refine_ls_restrained_S_all       1.029
_refine_ls_shift/su_max           0.000
_refine_ls_shift/su_mean          0.000
 
loop_
 _atom_site_label
 _atom_site_type_symbol
 _atom_site_fract_x
 _atom_site_fract_y
 _atom_site_fract_z
 _atom_site_U_iso_or_equiv
 _atom_site_adp_type
 _atom_site_occupancy
 _atom_site_site_symmetry_order  
 _atom_site_calc_flag
 _atom_site_refinement_flags_posn
 _atom_site_refinement_flags_adp
 _atom_site_refinement_flags_occupancy
 _atom_site_disorder_assembly
 _atom_site_disorder_group
Zn1 Zn 0.48156(10) 0.14501(5) 0.55739(6) 0.1383(9) Uani 1 1 d . . . . .
Zn2 Zn 0.19014(9) 0.29801(6) 0.85655(6) 0.1441(9) Uani 1 1 d . . . . .
Zn3 Zn 0.67460(10) 0.20730(5) 0.84226(5) 0.1486(9) Uani 1 1 d . . . . .
Zn4 Zn 0.50932(11) 0.40431(5) 0.43973(6) 0.1527(10) Uani 1 1 d . . . . .
Zn5 Zn 0.09698(11) 0.43340(5) 0.41777(6) 0.1616(10) Uani 1 1 d . . . . .
Zn6 Zn 0.27634(11) 0.49894(6) 0.79632(7) 0.1626(10) Uani 1 1 d . . . . .
Zn7 Zn 0.00904(10) 0.20446(7) 0.53280(6) 0.1686(11) Uani 1 1 d . . . . .
Zn8 Zn 0.74034(12) 0.45589(6) 0.78916(7) 0.1776(11) Uani 1 1 d . . . . .
N1A N 0.5821(6) 0.3834(3) 0.4371(6) 0.203(7) Uani 1 1 d D U . . .
N2A N 0.4955(5) 0.3616(3) 0.4515(4) 0.152(6) Uani 1 1 d D U . . .
N3A N 0.1219(5) 0.4672(2) 0.3902(4) 0.163(6) Uani 1 1 d D U . . .
N4A N 0.1731(5) 0.4197(2) 0.4171(4) 0.141(5) Uani 1 1 d D U . . .
N5A N 0.0177(6) 0.1601(3) 0.5372(5) 0.190(7) Uani 1 1 d D U . . .
N6A N 0.0894(5) 0.1958(3) 0.5258(4) 0.132(5) Uani 1 1 d D U . . .
N7A N 0.4487(5) 0.1051(2) 0.5623(4) 0.152(6) Uani 1 1 d D U . . .
N8A N 0.3971(5) 0.1532(2) 0.5384(3) 0.130(5) Uani 1 1 d D U . . .
C1A C 0.6284(7) 0.3956(4) 0.4369(8) 0.224(9) Uani 1 1 d D U . . .
H1A H 0.625554 0.414129 0.427770 0.269 Uiso 1 1 calc R U . . .
C2A C 0.6798(7) 0.3835(5) 0.4487(8) 0.225(10) Uani 1 1 d D U . . .
H2A H 0.710128 0.392440 0.444891 0.270 Uiso 1 1 calc R U . . .
C3A C 0.6852(6) 0.3580(5) 0.4663(8) 0.226(10) Uani 1 1 d D U . . .
H3A H 0.720154 0.349453 0.476897 0.271 Uiso 1 1 calc R U . . .
C4A C 0.6383(6) 0.3450(4) 0.4683(7) 0.212(9) Uani 1 1 d D U . . .
H4A H 0.641176 0.327186 0.479914 0.254 Uiso 1 1 calc R U . . .
C5A C 0.5876(6) 0.3579(4) 0.4534(7) 0.195(8) Uani 1 1 d D U . . .
C6A C 0.5380(6) 0.3467(3) 0.4575(6) 0.174(7) Uani 1 1 d D U . . .
H6A H 0.537352 0.327891 0.464730 0.209 Uiso 1 1 calc R U . . .
C7A C 0.4506(6) 0.3476(4) 0.4578(4) 0.148(6) Uani 1 1 d D U . . .
C8A C 0.4612(5) 0.3335(3) 0.4921(4) 0.138(6) Uani 1 1 d D U . . .
H8A H 0.497609 0.331936 0.509952 0.166 Uiso 1 1 calc R U . . .
C9A C 0.4171(5) 0.3215(3) 0.5001(4) 0.134(6) Uani 1 1 d D U . . .
H9A H 0.424497 0.311413 0.523499 0.160 Uiso 1 1 calc R U . . .
C10A C 0.3633(5) 0.3239(3) 0.4753(4) 0.126(5) Uani 1 1 d D U . . .
C11A C 0.3545(5) 0.3395(3) 0.4416(4) 0.137(6) Uani 1 1 d D U . . .
H11A H 0.318294 0.341274 0.423466 0.165 Uiso 1 1 calc R U . . .
C12A C 0.3968(6) 0.3521(3) 0.4344(4) 0.137(6) Uani 1 1 d D U . . .
H12A H 0.389196 0.364159 0.412818 0.164 Uiso 1 1 calc R U . . .
C13A C 0.0975(5) 0.4918(3) 0.3785(5) 0.192(8) Uani 1 1 d D U . . .
H13A H 0.062747 0.495077 0.380891 0.230 Uiso 1 1 calc R U . . .
C14A C 0.1203(7) 0.5127(2) 0.3632(6) 0.239(10) Uani 1 1 d D U . . .
H14A H 0.102469 0.530053 0.356306 0.287 Uiso 1 1 calc R U . . .
C15A C 0.1694(8) 0.5075(3) 0.3582(7) 0.242(10) Uani 1 1 d D U . . .
H15A H 0.184973 0.520862 0.346193 0.290 Uiso 1 1 calc R U . . .
C16A C 0.1961(6) 0.4826(3) 0.3709(6) 0.204(8) Uani 1 1 d D U . . .
H16A H 0.230041 0.478670 0.367567 0.244 Uiso 1 1 calc R U . . .
C17A C 0.1723(6) 0.4635(3) 0.3885(5) 0.167(7) Uani 1 1 d D U . . .
C18A C 0.1970(6) 0.4360(3) 0.4027(5) 0.146(6) Uani 1 1 d D U . . .
H18A H 0.231303 0.431012 0.400735 0.175 Uiso 1 1 calc R U . . .
C19A C 0.1993(6) 0.3939(3) 0.4322(4) 0.129(6) Uani 1 1 d D U . . .
C20A C 0.2506(6) 0.3935(3) 0.4602(4) 0.135(6) Uani 1 1 d D U . . .
H20A H 0.270773 0.410244 0.467814 0.162 Uiso 1 1 calc R U . . .
C21A C 0.2730(6) 0.3686(3) 0.4773(4) 0.129(6) Uani 1 1 d D U . . .
H21A H 0.308337 0.368229 0.496865 0.154 Uiso 1 1 calc R U . . .
C22A C 0.2432(5) 0.3438(2) 0.4658(4) 0.122(5) Uani 1 1 d D U . . .
C23A C 0.1918(6) 0.3454(3) 0.4379(4) 0.137(6) Uani 1 1 d D U . . .
H23A H 0.170888 0.328964 0.430119 0.165 Uiso 1 1 calc R U . . .
C24A C 0.1692(6) 0.3705(3) 0.4207(4) 0.147(7) Uani 1 1 d D U . . .
H24A H 0.133681 0.371191 0.401504 0.177 Uiso 1 1 calc R U . . .
C25A C -0.0170(7) 0.1422(4) 0.5446(6) 0.197(8) Uani 1 1 d D U . . .
H25A H -0.049763 0.149309 0.546957 0.236 Uiso 1 1 calc R U . . .
C26A C -0.0074(9) 0.1141(4) 0.5489(8) 0.228(10) Uani 1 1 d D U . . .
H26A H -0.031403 0.102219 0.556205 0.274 Uiso 1 1 calc R U . . .
C27A C 0.0379(9) 0.1037(3) 0.5424(8) 0.232(10) Uani 1 1 d D U . . .
H27A H 0.043833 0.084298 0.542927 0.279 Uiso 1 1 calc R U . . .
C28A C 0.0748(7) 0.1214(3) 0.5351(7) 0.220(9) Uani 1 1 d D U . . .
H28A H 0.106264 0.114422 0.530557 0.264 Uiso 1 1 calc R U . . .
C29A C 0.0647(7) 0.1498(3) 0.5345(7) 0.185(8) Uani 1 1 d D U . . .
C30A C 0.0987(7) 0.1702(3) 0.5251(5) 0.150(7) Uani 1 1 d D U . . .
H30A H 0.128850 0.164141 0.518213 0.180 Uiso 1 1 calc R U . . .
C31A C 0.1284(6) 0.2150(3) 0.5204(3) 0.131(6) Uani 1 1 d D U . . .
C32A C 0.1250(6) 0.2227(4) 0.4833(3) 0.153(7) Uani 1 1 d D U . . .
H32A H 0.096456 0.215183 0.461775 0.184 Uiso 1 1 calc R U . . .
C33A C 0.1622(6) 0.2409(4) 0.4768(3) 0.144(6) Uani 1 1 d D U . . .
H33A H 0.157742 0.246425 0.451128 0.173 Uiso 1 1 calc R U . . .
C34A C 0.2056(5) 0.2510(3) 0.5074(4) 0.127(5) Uani 1 1 d D U . . .
C35A C 0.2069(6) 0.2452(4) 0.5447(3) 0.164(7) Uani 1 1 d D U . . .
H35A H 0.233664 0.253918 0.566079 0.197 Uiso 1 1 calc R U . . .
C36A C 0.1694(7) 0.2268(4) 0.5514(3) 0.169(7) Uani 1 1 d D U . . .
H36A H 0.172251 0.222361 0.577077 0.203 Uiso 1 1 calc R U . . .
C37A C 0.4741(6) 0.0810(3) 0.5760(6) 0.177(8) Uani 1 1 d D U . . .
H37A H 0.513035 0.080969 0.586382 0.213 Uiso 1 1 calc R U . . .
C38A C 0.4475(7) 0.0562(3) 0.5761(7) 0.203(9) Uani 1 1 d D U . . .
H38A H 0.467353 0.039456 0.583887 0.244 Uiso 1 1 calc R U . . .
C39A C 0.3910(7) 0.0568(3) 0.5645(6) 0.180(8) Uani 1 1 d D U . . .
H39A H 0.371086 0.040397 0.565175 0.216 Uiso 1 1 calc R U . . .
C40A C 0.3635(6) 0.0816(3) 0.5518(5) 0.167(7) Uani 1 1 d D U . . .
H40A H 0.324584 0.082439 0.543916 0.200 Uiso 1 1 calc R U . . .
C41A C 0.3936(6) 0.1053(2) 0.5507(5) 0.140(6) Uani 1 1 d D U . . .
C42A C 0.3667(6) 0.1328(3) 0.5369(5) 0.141(6) Uani 1 1 d D U . . .
H42A H 0.327873 0.134573 0.527271 0.169 Uiso 1 1 calc R U . . .
C43A C 0.3673(6) 0.1788(2) 0.5272(4) 0.126(5) Uani 1 1 d D U . . .
C44A C 0.3429(7) 0.1910(3) 0.5513(4) 0.145(6) Uani 1 1 d D U . . .
H44A H 0.340632 0.181043 0.572919 0.174 Uiso 1 1 calc R U . . .
C45A C 0.3216(8) 0.2178(3) 0.5440(4) 0.154(6) Uani 1 1 d D U . . .
H45A H 0.308283 0.226709 0.561943 0.184 Uiso 1 1 calc R U . . .
C46A C 0.3198(6) 0.2315(2) 0.5104(4) 0.131(5) Uani 1 1 d D U . . .
C47A C 0.3453(6) 0.2192(3) 0.4872(3) 0.120(5) Uani 1 1 d D U . . .
H47A H 0.347010 0.229131 0.465404 0.144 Uiso 1 1 calc R U . . .
C48A C 0.3683(6) 0.1931(3) 0.4946(4) 0.119(5) Uani 1 1 d D U . . .
H48A H 0.384475 0.184990 0.477638 0.142 Uiso 1 1 calc R U . . .
C49A C 0.3196(5) 0.3071(2) 0.4835(4) 0.119(5) Uani 1 1 d D U . . .
C50A C 0.2666(5) 0.3160(2) 0.4806(4) 0.113(5) Uani 1 1 d D U . . .
C51A C 0.2323(5) 0.2967(2) 0.4894(4) 0.114(5) Uani 1 1 d D U . . .
H51A H 0.197153 0.302831 0.488485 0.137 Uiso 1 1 calc R U . . .
C52A C 0.2465(5) 0.2690(2) 0.4995(4) 0.116(5) Uani 1 1 d D U . . .
C53A C 0.2998(5) 0.2606(2) 0.5031(4) 0.114(5) Uani 1 1 d D U . . .
C54A C 0.3347(5) 0.2798(2) 0.4950(4) 0.118(5) Uani 1 1 d D U . . .
H54A H 0.370681 0.273976 0.497537 0.142 Uiso 1 1 calc R U . . .
N1B N 0.2565(7) 0.5383(3) 0.7697(4) 0.184(6) Uani 1 1 d D U . . .
N2B N 0.2331(6) 0.4877(2) 0.7370(3) 0.148(5) Uani 1 1 d D U . . .
N3B N 0.2076(7) 0.3216(3) 0.9076(3) 0.147(5) Uani 1 1 d D U . . .
N4B N 0.1881(6) 0.3386(3) 0.8356(3) 0.140(5) Uani 1 1 d D U . . .
N5B N -0.0321(4) 0.2025(3) 0.4714(2) 0.161(6) Uani 1 1 d D U . . .
N6B N 0.0137(5) 0.2462(3) 0.5149(3) 0.142(5) Uani 1 1 d D U . . .
N7B N 0.0448(4) 0.4136(2) 0.3650(3) 0.206(7) Uani 1 1 d D U . . .
N8B N 0.0680(6) 0.3943(3) 0.4360(3) 0.155(6) Uani 1 1 d D U . . .
C1B C 0.2682(10) 0.5637(3) 0.7846(4) 0.206(9) Uani 1 1 d D U . . .
H1B H 0.288647 0.565253 0.811506 0.247 Uiso 1 1 calc R U . . .
C2B C 0.2528(12) 0.5879(3) 0.7638(6) 0.241(11) Uani 1 1 d D U . . .
H2B H 0.260285 0.605413 0.776218 0.290 Uiso 1 1 calc R U . . .
C3B C 0.2262(12) 0.5858(3) 0.7245(5) 0.259(11) Uani 1 1 d D U . . .
H3B H 0.214970 0.602022 0.709117 0.311 Uiso 1 1 calc R U . . .
C4B C 0.2160(12) 0.5598(3) 0.7074(4) 0.246(10) Uani 1 1 d D U . . .
H4B H 0.198584 0.557870 0.680251 0.296 Uiso 1 1 calc R U . . .
C5B C 0.2316(10) 0.5364(3) 0.7310(4) 0.202(8) Uani 1 1 d D U . . .
C6B C 0.2227(9) 0.5085(3) 0.7152(4) 0.176(8) Uani 1 1 d D U . . .
H6B H 0.208790 0.506010 0.688003 0.212 Uiso 1 1 calc R U . . .
C7B C 0.2167(7) 0.4615(3) 0.7183(5) 0.151(6) Uani 1 1 d D U . . .
C8B C 0.2411(7) 0.4513(3) 0.6936(5) 0.151(6) Uani 1 1 d D U . . .
H8B H 0.269378 0.461486 0.688839 0.182 Uiso 1 1 calc R U . . .
C9B C 0.2243(7) 0.4256(3) 0.6754(5) 0.147(6) Uani 1 1 d D U . . .
H9B H 0.239652 0.419112 0.657090 0.177 Uiso 1 1 calc R U . . .
C10B C 0.1860(6) 0.4096(3) 0.6837(4) 0.132(6) Uani 1 1 d D U . . .
C11B C 0.1620(6) 0.4207(3) 0.7090(4) 0.142(6) Uani 1 1 d D U . . .
H11B H 0.133374 0.410828 0.713743 0.171 Uiso 1 1 calc R U . . .
C12B C 0.1787(7) 0.4454(3) 0.7271(5) 0.146(6) Uani 1 1 d D U . . .
H12B H 0.164050 0.451668 0.745993 0.176 Uiso 1 1 calc R U . . .
C13B C 0.2176(8) 0.3132(3) 0.9440(4) 0.174(7) Uani 1 1 d D U . . .
H13B H 0.223576 0.294053 0.949557 0.208 Uiso 1 1 calc R U . . .
C14B C 0.2199(9) 0.3310(4) 0.9742(4) 0.175(8) Uani 1 1 d D U . . .
H14B H 0.226572 0.324090 0.999496 0.209 Uiso 1 1 calc R U . . .
C15B C 0.2122(9) 0.3588(3) 0.9664(4) 0.177(8) Uani 1 1 d D U . . .
H15B H 0.211877 0.371431 0.986079 0.213 Uiso 1 1 calc R U . . .
C16B C 0.2048(8) 0.3682(3) 0.9293(4) 0.177(7) Uani 1 1 d D U . . .
H16B H 0.200839 0.387459 0.923499 0.213 Uiso 1 1 calc R U . . .
C17B C 0.2034(9) 0.3490(3) 0.9008(3) 0.153(7) Uani 1 1 d D U . . .
C18B C 0.1942(8) 0.3571(3) 0.8599(4) 0.156(7) Uani 1 1 d D U . . .
H18B H 0.193017 0.376048 0.852742 0.188 Uiso 1 1 calc R U . . .
C19B C 0.1771(6) 0.3461(4) 0.7958(3) 0.139(6) Uani 1 1 d D U . . .
C20B C 0.2190(6) 0.3559(4) 0.7850(3) 0.140(6) Uani 1 1 d D U . . .
H20B H 0.253898 0.359308 0.804081 0.168 Uiso 1 1 calc R U . . .
C21B C 0.2110(5) 0.3610(4) 0.7465(3) 0.142(6) Uani 1 1 d D U . . .
H21B H 0.239847 0.368330 0.739145 0.171 Uiso 1 1 calc R U . . .
C22B C 0.1595(6) 0.3550(4) 0.7182(3) 0.140(6) Uani 1 1 d D U . . .
C23B C 0.1181(5) 0.3459(4) 0.7305(3) 0.139(6) Uani 1 1 d D U . . .
H23B H 0.082540 0.342845 0.711903 0.166 Uiso 1 1 calc R U . . .
C24B C 0.1269(5) 0.3411(4) 0.7694(3) 0.139(6) Uani 1 1 d D U . . .
H24B H 0.098051 0.334431 0.777327 0.167 Uiso 1 1 calc R U . . .
C25B C -0.0573(4) 0.1808(2) 0.4494(4) 0.184(8) Uani 1 1 d D U . . .
H25B H -0.059635 0.163980 0.462034 0.221 Uiso 1 1 calc R U . . .
C26B C -0.0800(4) 0.1817(3) 0.4096(4) 0.185(8) Uani 1 1 d D U . . .
H26B H -0.097468 0.165942 0.395211 0.222 Uiso 1 1 calc R U . . .
C27B C -0.0767(5) 0.2062(3) 0.3914(2) 0.205(9) Uani 1 1 d D U . . .
H27B H -0.091935 0.207484 0.363975 0.246 Uiso 1 1 calc R U . . .
C28B C -0.0510(6) 0.2287(3) 0.4131(3) 0.206(9) Uani 1 1 d D U . . .
H28B H -0.048271 0.245743 0.400907 0.248 Uiso 1 1 calc R U . . .
C29B C -0.0291(4) 0.2262(2) 0.4531(3) 0.180(8) Uani 1 1 d D U . . .
C30B C -0.0016(6) 0.2485(3) 0.4785(4) 0.178(8) Uani 1 1 d D U . . .
H30B H 0.005303 0.265298 0.467621 0.214 Uiso 1 1 calc R U . . .
C31B C 0.0392(6) 0.2701(3) 0.5376(4) 0.133(6) Uani 1 1 d D U . . .
C32B C 0.0208(6) 0.2788(3) 0.5671(4) 0.168(7) Uani 1 1 d D U . . .
H32B H -0.007279 0.268558 0.572203 0.202 Uiso 1 1 calc R U . . .
C33B C 0.0427(6) 0.3020(3) 0.5892(4) 0.152(7) Uani 1 1 d D U . . .
H33B H 0.026699 0.308841 0.607039 0.183 Uiso 1 1 calc R U . . .
C34B C 0.0876(6) 0.3154(3) 0.5853(4) 0.141(6) Uani 1 1 d D U . . .
C35B C 0.1078(6) 0.3062(3) 0.5570(4) 0.144(6) Uani 1 1 d D U . . .
H35B H 0.138875 0.315039 0.554231 0.173 Uiso 1 1 calc R U . . .
C36B C 0.0827(6) 0.2842(3) 0.5327(4) 0.141(6) Uani 1 1 d D U . . .
H36B H 0.095574 0.278920 0.512537 0.169 Uiso 1 1 calc R U . . .
C37B C 0.0348(5) 0.4226(3) 0.3287(4) 0.234(8) Uani 1 1 d D U . . .
H37B H 0.053248 0.438726 0.324971 0.281 Uiso 1 1 calc R U . . .
C38B C -0.0009(6) 0.4094(3) 0.2964(3) 0.263(9) Uani 1 1 d D U . . .
H38B H -0.006888 0.416374 0.271188 0.316 Uiso 1 1 calc R U . . .
C39B C -0.0276(6) 0.3861(3) 0.3018(3) 0.260(9) Uani 1 1 d D U . . .
H39B H -0.052332 0.376601 0.280230 0.312 Uiso 1 1 calc R U . . .
C40B C -0.0181(5) 0.3764(3) 0.3389(4) 0.225(8) Uani 1 1 d D U . . .
H40B H -0.036295 0.360293 0.343152 0.270 Uiso 1 1 calc R U . . .
C41B C 0.0185(5) 0.3908(2) 0.3699(3) 0.189(7) Uani 1 1 d D U . . .
C42B C 0.0303(6) 0.3812(3) 0.4109(4) 0.175(8) Uani 1 1 d D U . . .
H42B H 0.010863 0.366363 0.417248 0.210 Uiso 1 1 calc R U . . .
C43B C 0.0801(5) 0.3856(4) 0.4754(3) 0.161(7) Uani 1 1 d D U . . .
C44B C 0.1347(5) 0.3855(4) 0.4999(3) 0.166(7) Uani 1 1 d D U . . .
H44B H 0.162595 0.392101 0.490906 0.200 Uiso 1 1 calc R U . . .
C45B C 0.1484(5) 0.3756(4) 0.5374(4) 0.164(7) Uani 1 1 d D U . . .
H45B H 0.185829 0.372320 0.552357 0.197 Uiso 1 1 calc R U . . .
C46B C 0.1083(6) 0.3705(3) 0.5532(3) 0.146(6) Uani 1 1 d D U . . .
C47B C 0.0540(5) 0.3717(4) 0.5292(3) 0.160(7) Uani 1 1 d D U . . .
H47B H 0.025926 0.367359 0.539360 0.191 Uiso 1 1 calc R U . . .
C48B C 0.0396(5) 0.3791(4) 0.4905(3) 0.164(7) Uani 1 1 d D U . . .
H48B H 0.002024 0.379787 0.474486 0.196 Uiso 1 1 calc R U . . .
C49B C 0.1637(7) 0.3837(3) 0.6607(3) 0.139(6) Uani 1 1 d D U . . .
C50B C 0.1501(7) 0.3591(3) 0.6761(3) 0.137(6) Uani 1 1 d D U . . .
C51B C 0.1240(7) 0.3380(3) 0.6501(3) 0.150(6) Uani 1 1 d D U . . .
H51B H 0.114439 0.321526 0.660229 0.180 Uiso 1 1 calc R U . . .
C52B C 0.1110(7) 0.3399(3) 0.6099(3) 0.141(6) Uani 1 1 d D U . . .
C53B C 0.1239(7) 0.3648(3) 0.5953(3) 0.145(6) Uani 1 1 d D U . . .
C54B C 0.1498(7) 0.3861(3) 0.6208(3) 0.150(6) Uani 1 1 d D U . . .
H54B H 0.158326 0.402828 0.610592 0.179 Uiso 1 1 calc R U . . .
N1C N 0.2013(5) 0.25527(19) 0.8765(3) 0.135(5) Uani 1 1 d D U . . .
N2C N 0.2770(5) 0.2891(3) 0.8646(4) 0.136(5) Uani 1 1 d D U . . .
N3C N 0.2059(5) 0.4945(3) 0.8145(4) 0.177(6) Uani 1 1 d D U . . .
N4C N 0.2826(5) 0.4574(3) 0.8176(4) 0.156(6) Uani 1 1 d D U . . .
N5C N 0.8208(4) 0.4416(3) 0.8029(3) 0.207(7) Uani 1 1 d D U . . .
N6C N 0.7359(5) 0.4158(3) 0.8111(4) 0.165(6) Uani 1 1 d D U . . .
N7C N 0.7596(4) 0.2105(3) 0.8513(3) 0.214(7) Uani 1 1 d D U . . .
N8C N 0.6911(6) 0.2531(3) 0.8412(4) 0.172(6) Uani 1 1 d D U . . .
C1C C 0.1618(4) 0.2374(3) 0.8767(3) 0.121(6) Uani 1 1 d D U . . .
H1C H 0.127934 0.244807 0.876810 0.145 Uiso 1 1 calc R U . . .
C2C C 0.1674(5) 0.2090(3) 0.8769(4) 0.155(7) Uani 1 1 d D U . . .
H2C H 0.137573 0.197183 0.875742 0.186 Uiso 1 1 calc R U . . .
C3C C 0.2173(6) 0.19823(19) 0.8788(5) 0.163(7) Uani 1 1 d D U . . .
H3C H 0.222692 0.178750 0.879328 0.195 Uiso 1 1 calc R U . . .
C4C C 0.2595(5) 0.2161(3) 0.8799(6) 0.171(7) Uani 1 1 d D U . . .
H4C H 0.295054 0.209132 0.883211 0.205 Uiso 1 1 calc R U . . .
C5C C 0.2490(5) 0.2444(2) 0.8762(5) 0.141(6) Uani 1 1 d D U . . .
C6C C 0.2893(6) 0.2639(3) 0.8724(5) 0.137(6) Uani 1 1 d D U . . .
H6C H 0.325439 0.257691 0.875857 0.164 Uiso 1 1 calc R U . . .
C7C C 0.3157(7) 0.3055(3) 0.8545(5) 0.142(6) Uani 1 1 d D U . . .
C8C C 0.3309(6) 0.3310(3) 0.8714(4) 0.139(6) Uani 1 1 d D U . . .
H8C H 0.313434 0.338380 0.888032 0.167 Uiso 1 1 calc R U . . .
C9C C 0.3725(6) 0.3461(3) 0.8640(4) 0.130(6) Uani 1 1 d D U . . .
H9C H 0.383814 0.363544 0.876097 0.156 Uiso 1 1 calc R U . . .
C10C C 0.3968(5) 0.3355(3) 0.8392(4) 0.131(5) Uani 1 1 d D U . . .
C11C C 0.3773(6) 0.3103(3) 0.8209(4) 0.139(6) Uani 1 1 d D U . . .
H11C H 0.391296 0.303637 0.801842 0.166 Uiso 1 1 calc R U . . .
C12C C 0.3395(7) 0.2950(3) 0.8293(4) 0.149(6) Uani 1 1 d D U . . .
H12C H 0.329336 0.277222 0.818042 0.179 Uiso 1 1 calc R U . . .
C13C C 0.1675(6) 0.5134(2) 0.8135(5) 0.196(8) Uani 1 1 d D U . . .
H13C H 0.170398 0.531299 0.803579 0.235 Uiso 1 1 calc R U . . .
C14C C 0.1241(6) 0.5084(4) 0.8261(6) 0.232(10) Uani 1 1 d D U . . .
H14C H 0.097906 0.522435 0.824897 0.278 Uiso 1 1 calc R U . . .
C15C C 0.1199(7) 0.4826(4) 0.8405(7) 0.242(10) Uani 1 1 d D U . . .
H15C H 0.089481 0.478096 0.848022 0.291 Uiso 1 1 calc R U . . .
C16C C 0.1605(7) 0.4631(3) 0.8439(6) 0.230(9) Uani 1 1 d D U . . .
H16C H 0.160306 0.445840 0.856205 0.276 Uiso 1 1 calc R U . . .
C17C C 0.2014(6) 0.4693(3) 0.8289(6) 0.180(8) Uani 1 1 d D U . . .
C18C C 0.2449(7) 0.4492(3) 0.8284(6) 0.176(8) Uani 1 1 d D U . . .
H18C H 0.243765 0.430568 0.836331 0.211 Uiso 1 1 calc R U . . .
C19C C 0.3244(6) 0.4375(3) 0.8189(5) 0.139(6) Uani 1 1 d D U . . .
C20C C 0.3771(6) 0.4425(3) 0.8422(4) 0.140(6) Uani 1 1 d D U . . .
H20C H 0.385803 0.459484 0.856074 0.168 Uiso 1 1 calc R U . . .
C21C C 0.4182(6) 0.4233(3) 0.8462(4) 0.139(6) Uani 1 1 d D U . . .
H21C H 0.454176 0.426451 0.864038 0.167 Uiso 1 1 calc R U . . .
C22C C 0.4068(5) 0.3990(3) 0.8237(4) 0.131(5) Uani 1 1 d D U . . .
C23C C 0.3534(6) 0.3953(3) 0.7992(4) 0.156(7) Uani 1 1 d D U . . .
H23C H 0.344321 0.379108 0.783696 0.188 Uiso 1 1 calc R U . . .
C24C C 0.3118(6) 0.4147(3) 0.7963(5) 0.154(7) Uani 1 1 d D U . . .
H24C H 0.275474 0.411855 0.778813 0.185 Uiso 1 1 calc R U . . .
C25C C 0.8634(6) 0.4546(3) 0.7978(3) 0.240(10) Uani 1 1 d D U . . .
H25C H 0.858039 0.472841 0.787590 0.289 Uiso 1 1 calc R U . . .
C26C C 0.9148(5) 0.4427(4) 0.8065(4) 0.263(11) Uani 1 1 d D U . . .
H26C H 0.943886 0.452629 0.802388 0.316 Uiso 1 1 calc R U . . .
C27C C 0.9226(5) 0.4163(4) 0.8213(5) 0.275(11) Uani 1 1 d D U . . .
H27C H 0.957397 0.407613 0.827567 0.329 Uiso 1 1 calc R U . . .
C28C C 0.8794(6) 0.4024(3) 0.8269(4) 0.244(10) Uani 1 1 d D U . . .
H28C H 0.884101 0.384116 0.836967 0.293 Uiso 1 1 calc R U . . .
C29C C 0.8290(5) 0.4157(3) 0.8174(3) 0.212(8) Uani 1 1 d D U . . .
C30C C 0.7812(6) 0.4032(3) 0.8221(4) 0.182(8) Uani 1 1 d D U . . .
H30C H 0.783991 0.385319 0.833530 0.219 Uiso 1 1 calc R U . . .
C31C C 0.6908(4) 0.4024(3) 0.8177(4) 0.145(6) Uani 1 1 d DG U . . .
C32C C 0.6661(5) 0.3797(3) 0.7953(4) 0.142(7) Uani 0.676(11) 1 d DG U P A 1
H32C H 0.682109 0.371598 0.778237 0.170 Uiso 0.676(11) 1 calc R U P A 1
C33C C 0.6179(5) 0.3688(2) 0.7978(4) 0.140(7) Uani 0.676(11) 1 d DG U P A 1
H33C H 0.600977 0.353254 0.782423 0.168 Uiso 0.676(11) 1 calc R U P A 1
C34C C 0.5944(4) 0.3806(2) 0.8227(4) 0.134(5) Uani 1 1 d DG U . A .
C35C C 0.6192(5) 0.4033(3) 0.8452(4) 0.134(7) Uani 0.676(11) 1 d DG U P A 1
H35C H 0.603158 0.411406 0.862212 0.161 Uiso 0.676(11) 1 calc R U P A 1
C36C C 0.6674(5) 0.4142(3) 0.8427(4) 0.142(7) Uani 0.676(11) 1 d DG U P A 1
H36C H 0.684291 0.429749 0.858028 0.170 Uiso 0.676(11) 1 calc R U P A 1
C37C C 0.7947(6) 0.1891(2) 0.8565(3) 0.214(8) Uani 1 1 d D U . . .
H37C H 0.779768 0.170949 0.851084 0.256 Uiso 1 1 calc R U . . .
C38C C 0.8509(6) 0.1920(3) 0.8694(4) 0.261(9) Uani 1 1 d D U . . .
H38C H 0.874194 0.176350 0.872654 0.313 Uiso 1 1 calc R U . . .
C39C C 0.8724(4) 0.2183(4) 0.8772(5) 0.304(10) Uani 1 1 d D U . . .
H39C H 0.911044 0.220974 0.886145 0.365 Uiso 1 1 calc R U . . .
C40C C 0.8375(6) 0.2408(3) 0.8721(5) 0.294(9) Uani 1 1 d D U . . .
H40C H 0.851728 0.259019 0.877446 0.353 Uiso 1 1 calc R U . . .
C41C C 0.7812(5) 0.2361(3) 0.8590(3) 0.262(9) Uani 1 1 d D U . . .
C42C C 0.7409(6) 0.2596(3) 0.8529(6) 0.240(9) Uani 1 1 d D U . . .
H42C H 0.752606 0.278280 0.857626 0.288 Uiso 1 1 calc R U . . .
C43C C 0.6538(6) 0.2755(3) 0.8397(4) 0.168(7) Uani 1 1 d D U . . .
C44C C 0.6148(8) 0.2829(4) 0.8042(4) 0.198(7) Uani 1 1 d D U . . .
H44C H 0.612290 0.272554 0.781727 0.238 Uiso 1 1 calc R U . . .
C45C C 0.5797(7) 0.3050(4) 0.8014(4) 0.183(7) Uani 1 1 d D U . . .
H45C H 0.556004 0.310786 0.776544 0.219 Uiso 1 1 calc R U . . .
C46C C 0.5784(5) 0.3188(3) 0.8339(4) 0.135(5) Uani 1 1 d D U . . .
C47C C 0.6127(7) 0.3090(4) 0.8692(4) 0.170(7) Uani 1 1 d D U . . .
H47C H 0.610438 0.317085 0.892075 0.204 Uiso 1 1 calc R U . . .
C48C C 0.6503(7) 0.2880(4) 0.8726(4) 0.176(8) Uani 1 1 d D U . . .
H48C H 0.673616 0.282172 0.897470 0.211 Uiso 1 1 calc R U . . .
C49C C 0.4453(5) 0.3497(2) 0.8337(4) 0.120(5) Uani 1 1 d D U . . .
C50C C 0.4504(5) 0.3780(2) 0.8265(4) 0.128(5) Uani 1 1 d D U . . .
C51C C 0.5003(5) 0.3867(3) 0.8236(5) 0.134(5) Uani 1 1 d D U . . .
H51C H 0.505461 0.405980 0.820685 0.161 Uiso 1 1 calc R U . . .
C52C C 0.5429(5) 0.3686(2) 0.8248(4) 0.125(5) Uani 1 1 d D U . . .
C53C C 0.5365(5) 0.3405(2) 0.8312(4) 0.125(5) Uani 1 1 d D U . . .
C54C C 0.4878(5) 0.3315(3) 0.8354(5) 0.132(5) Uani 1 1 d D U . . .
H54C H 0.483431 0.312409 0.839604 0.159 Uiso 1 1 calc R U . . .
C32G C 0.6405(11) 0.4007(4) 0.7867(9) 0.135(12) Uiso 0.324(11) 1 d D U P A 2
H32G H 0.641152 0.407679 0.762765 0.161 Uiso 0.324(11) 1 calc R U P A 2
C33G C 0.5902(15) 0.3903(4) 0.7857(7) 0.129(12) Uiso 0.324(11) 1 d D U P A 2
H33G H 0.557724 0.389863 0.763497 0.155 Uiso 0.324(11) 1 calc R U P A 2
C35G C 0.6429(13) 0.3818(7) 0.8543(11) 0.142(12) Uiso 0.324(11) 1 d D U P A 2
H35G H 0.642685 0.374897 0.878308 0.171 Uiso 0.324(11) 1 calc R U P A 2
C36G C 0.692(2) 0.3925(6) 0.8528(9) 0.149(12) Uiso 0.324(11) 1 d D U P A 2
H36G H 0.723944 0.392937 0.875047 0.179 Uiso 0.324(11) 1 calc R U P A 2
N1D N 0.6902(5) 0.2105(3) 0.9047(2) 0.160(6) Uani 1 1 d D U . . .
N2D N 0.5941(4) 0.2140(3) 0.8443(3) 0.137(5) Uani 1 1 d D U . . .
N3D N 0.5665(5) 0.1325(3) 0.5836(3) 0.140(5) Uani 1 1 d D U . . .
N4D N 0.5024(5) 0.1564(3) 0.6174(3) 0.139(5) Uani 1 1 d D U . . .
N5D N -0.0661(4) 0.2098(2) 0.5462(3) 0.199(7) Uani 1 1 d D U . . .
N6D N 0.0383(4) 0.2108(4) 0.5935(4) 0.172(6) Uani 1 1 d D U . . .
N7D N 0.1035(5) 0.2974(3) 0.8447(3) 0.156(6) Uani 1 1 d D U . . .
N8D N 0.1548(5) 0.2777(3) 0.7991(3) 0.133(5) Uani 1 1 d D U . . .
C1D C 0.7380(4) 0.2106(3) 0.9346(4) 0.199(8) Uani 1 1 d D U . . .
H1D H 0.769866 0.204090 0.930217 0.238 Uiso 1 1 calc R U . . .
C2D C 0.7434(5) 0.2196(4) 0.9713(3) 0.209(9) Uani 1 1 d D U . . .
H2D H 0.777735 0.218610 0.991891 0.251 Uiso 1 1 calc R U . . .
C3D C 0.6976(6) 0.2299(4) 0.9772(3) 0.195(9) Uani 1 1 d D U . . .
H3D H 0.700432 0.237566 1.001503 0.234 Uiso 1 1 calc R U . . .
C4D C 0.6474(5) 0.2290(4) 0.9474(4) 0.183(7) Uani 1 1 d D U . . .
H4D H 0.615054 0.235141 0.951482 0.220 Uiso 1 1 calc R U . . .
C5D C 0.6451(4) 0.2191(4) 0.9115(3) 0.157(7) Uani 1 1 d D U . . .
C6D C 0.5947(5) 0.2197(4) 0.8779(3) 0.139(6) Uani 1 1 d D U . . .
H6D H 0.561230 0.224466 0.881372 0.167 Uiso 1 1 calc R U . . .
C7D C 0.5415(5) 0.2151(3) 0.8139(4) 0.114(5) Uani 1 1 d D U . . .
C8D C 0.5126(5) 0.2394(3) 0.8070(4) 0.124(6) Uani 1 1 d D U . . .
H8D H 0.527077 0.255332 0.822270 0.149 Uiso 1 1 calc R U . . .
C9D C 0.4611(5) 0.2405(3) 0.7771(4) 0.121(5) Uani 1 1 d D U . . .
H9D H 0.441041 0.257335 0.772107 0.146 Uiso 1 1 calc R U . . .
C10D C 0.4394(5) 0.2174(3) 0.7551(3) 0.113(5) Uani 1 1 d D U . . .
C11D C 0.4715(5) 0.1935(3) 0.7618(4) 0.113(5) Uani 1 1 d D U . . .
H11D H 0.457871 0.177595 0.746233 0.135 Uiso 1 1 calc R U . . .
C12D C 0.5217(5) 0.1923(3) 0.7902(4) 0.116(5) Uani 1 1 d D U . . .
H12D H 0.543153 0.175942 0.793818 0.139 Uiso 1 1 calc R U . . .
C13D C 0.5994(6) 0.1200(4) 0.5675(4) 0.162(7) Uani 1 1 d D U . . .
H13D H 0.583807 0.114383 0.541208 0.195 Uiso 1 1 calc R U . . .
C14D C 0.6545(6) 0.1147(4) 0.5866(5) 0.171(8) Uani 1 1 d D U . . .
H14D H 0.675990 0.105773 0.573783 0.205 Uiso 1 1 calc R U . . .
C15D C 0.6774(6) 0.1227(4) 0.6245(4) 0.176(7) Uani 1 1 d D U . . .
H15D H 0.714606 0.118395 0.638994 0.212 Uiso 1 1 calc R U . . .
C16D C 0.6456(5) 0.1371(4) 0.6415(4) 0.172(7) Uani 1 1 d D U . . .
H16D H 0.661241 0.144083 0.667100 0.207 Uiso 1 1 calc R U . . .
C17D C 0.5903(5) 0.1411(4) 0.6203(4) 0.152(6) Uani 1 1 d D U . . .
C18D C 0.5518(6) 0.1543(4) 0.6372(4) 0.152(7) Uani 1 1 d D U . . .
H18D H 0.565077 0.161155 0.662945 0.183 Uiso 1 1 calc R U . . .
C19D C 0.4671(6) 0.1689(3) 0.6354(4) 0.123(5) Uani 1 1 d D U . . .
C20D C 0.4785(6) 0.1950(3) 0.6507(4) 0.119(5) Uani 1 1 d D U . . .
H20D H 0.508977 0.204816 0.648582 0.143 Uiso 1 1 calc R U . . .
C21D C 0.4461(6) 0.2072(3) 0.6692(4) 0.121(5) Uani 1 1 d D U . . .
H21D H 0.454962 0.225094 0.680500 0.145 Uiso 1 1 calc R U . . .
C22D C 0.3998(5) 0.1929(3) 0.6710(4) 0.121(5) Uani 1 1 d D U . . .
C23D C 0.3893(6) 0.1670(3) 0.6544(4) 0.136(6) Uani 1 1 d D U . . .
H23D H 0.357569 0.157283 0.654635 0.164 Uiso 1 1 calc R U . . .
C24D C 0.4236(6) 0.1545(3) 0.6371(4) 0.130(6) Uani 1 1 d D U . . .
H24D H 0.416392 0.136242 0.626802 0.156 Uiso 1 1 calc R U . . .
C25D C -0.1185(5) 0.2102(3) 0.5221(3) 0.223(9) Uani 1 1 d D U . . .
H25D H -0.125558 0.207063 0.495361 0.267 Uiso 1 1 calc R U . . .
C26D C -0.1627(4) 0.2149(3) 0.5338(4) 0.239(10) Uani 1 1 d D U . . .
H26D H -0.199188 0.215040 0.515753 0.287 Uiso 1 1 calc R U . . .
C27D C -0.1524(5) 0.2195(4) 0.5725(5) 0.262(10) Uani 1 1 d D U . . .
H27D H -0.181913 0.222836 0.581615 0.314 Uiso 1 1 calc R U . . .
C28D C -0.0989(6) 0.2192(4) 0.5981(3) 0.261(10) Uani 1 1 d D U . . .
H28D H -0.091224 0.222347 0.624915 0.314 Uiso 1 1 calc R U . . .
C29D C -0.0566(4) 0.2143(3) 0.5840(3) 0.221(8) Uani 1 1 d D U . . .
C30D C 0.0009(5) 0.2135(4) 0.6078(4) 0.203(8) Uani 1 1 d D U . . .
H30D H 0.010917 0.215114 0.635073 0.244 Uiso 1 1 calc R U . . .
C31D C 0.0949(4) 0.2122(3) 0.6182(4) 0.145(6) Uani 1 1 d D U . . .
C32D C 0.1289(5) 0.1892(3) 0.6228(5) 0.152(7) Uani 1 1 d D U . . .
H32D H 0.113692 0.172123 0.611020 0.182 Uiso 1 1 calc R U . . .
C33D C 0.1844(5) 0.1907(3) 0.6442(4) 0.143(6) Uani 1 1 d D U . . .
H33D H 0.206379 0.174462 0.648124 0.172 Uiso 1 1 calc R U . . .
C34D C 0.2083(4) 0.2157(3) 0.6599(4) 0.134(6) Uani 1 1 d D U . . .
C35D C 0.1745(5) 0.2386(3) 0.6564(4) 0.148(6) Uani 1 1 d D U . . .
H35D H 0.189819 0.255594 0.668284 0.177 Uiso 1 1 calc R U . . .
C36D C 0.1183(5) 0.2369(3) 0.6356(5) 0.170(7) Uani 1 1 d D U . . .
H36D H 0.095808 0.252755 0.633432 0.204 Uiso 1 1 calc R U . . .
C37D C 0.0767(6) 0.3108(4) 0.8647(4) 0.179(8) Uani 1 1 d D U . . .
H37D H 0.097992 0.320154 0.887638 0.215 Uiso 1 1 calc R U . . .
C38D C 0.0205(6) 0.3117(5) 0.8541(5) 0.216(9) Uani 1 1 d D U . . .
H38D H 0.003403 0.320068 0.870342 0.259 Uiso 1 1 calc R U . . .
C39D C -0.0097(5) 0.3002(5) 0.8193(6) 0.220(9) Uani 1 1 d D U . . .
H39D H -0.048558 0.302130 0.809609 0.264 Uiso 1 1 calc R U . . .
C40D C 0.0165(5) 0.2857(5) 0.7983(4) 0.195(8) Uani 1 1 d D U . . .
H40D H -0.004135 0.276196 0.775243 0.234 Uiso 1 1 calc R U . . .
C41D C 0.0735(5) 0.2853(4) 0.8114(4) 0.157(6) Uani 1 1 d D U . . .
C42D C 0.1046(5) 0.2719(4) 0.7886(4) 0.150(7) Uani 1 1 d D U . . .
H42D H 0.087363 0.259848 0.767546 0.180 Uiso 1 1 calc R U . . .
C43D C 0.1848(4) 0.2648(2) 0.7772(3) 0.131(6) Uani 1 1 d DG U . . .
C44D C 0.2177(4) 0.28177(18) 0.7639(3) 0.140(6) Uani 1 1 d DG U . . .
H44D H 0.217808 0.301240 0.767698 0.168 Uiso 1 1 calc R U . . .
C45D C 0.2505(4) 0.2702(2) 0.7450(3) 0.139(6) Uani 1 1 d DG U . . .
H45D H 0.272951 0.281785 0.735905 0.167 Uiso 1 1 calc R U . . .
C46D C 0.2503(4) 0.2417(2) 0.7395(3) 0.132(6) Uani 1 1 d DG U . . .
C47D C 0.2174(4) 0.22481(18) 0.7528(3) 0.141(6) Uani 1 1 d DG U . . .
H47D H 0.217318 0.205344 0.749017 0.169 Uiso 1 1 calc R U . . .
C48D C 0.1847(4) 0.2364(2) 0.7717(3) 0.138(6) Uani 1 1 d DG U . . .
H48D H 0.162176 0.224799 0.780811 0.165 Uiso 1 1 calc R U . . .
C49D C 0.3815(4) 0.2183(3) 0.7268(3) 0.118(5) Uani 1 1 d D U . . .
C50D C 0.3628(5) 0.2057(3) 0.6899(3) 0.117(5) Uani 1 1 d D U . . .
C51D C 0.3060(5) 0.2051(3) 0.6702(3) 0.120(5) Uani 1 1 d D U . . .
H51D H 0.292897 0.196556 0.645445 0.144 Uiso 1 1 calc R U . . .
C52D C 0.2672(4) 0.2162(3) 0.6846(3) 0.116(5) Uani 1 1 d D U . . .
C53D C 0.2869(4) 0.2299(3) 0.7202(3) 0.119(5) Uani 1 1 d D U . . .
C54D C 0.3435(4) 0.2306(3) 0.7404(3) 0.119(5) Uani 1 1 d D U . . .
H54D H 0.356441 0.239816 0.764680 0.143 Uiso 1 1 calc R U . . .
N1E N 0.0334(5) 0.4526(4) 0.4292(4) 0.192(7) Uani 1 1 d D U . . .
N2E N 0.1378(5) 0.4504(3) 0.4786(3) 0.153(6) Uani 1 1 d D U . . .
N3E N 0.4601(5) 0.4060(2) 0.3817(3) 0.179(6) Uani 1 1 d D U . . .
N4E N 0.4350(5) 0.4206(2) 0.4429(3) 0.142(5) Uani 1 1 d D U . . .
N5E N 0.7519(5) 0.4756(2) 0.8413(3) 0.222(8) Uani 1 1 d D U . . .
N6E N 0.6570(5) 0.4699(3) 0.7818(3) 0.160(6) Uani 1 1 d D U . . .
N7E N 0.3248(5) 0.5176(4) 0.8489(4) 0.173(6) Uani 1 1 d D U . . .
N8E N 0.3558(5) 0.4997(3) 0.7912(3) 0.153(5) Uani 1 1 d D U . . .
C1E C -0.0193(6) 0.4533(5) 0.4055(4) 0.192(9) Uani 1 1 d D U . . .
H1E H -0.026919 0.448607 0.379103 0.230 Uiso 1 1 calc R U . . .
C2E C -0.0631(6) 0.4603(6) 0.4164(5) 0.235(10) Uani 1 1 d D U . . .
H2E H -0.099407 0.460635 0.398125 0.282 Uiso 1 1 calc R U . . .
C3E C -0.0528(6) 0.4669(6) 0.4545(5) 0.224(9) Uani 1 1 d D U . . .
H3E H -0.081836 0.472267 0.463178 0.269 Uiso 1 1 calc R U . . .
C4E C 0.0010(6) 0.4654(5) 0.4802(4) 0.216(9) Uani 1 1 d D U . . .
H4E H 0.008831 0.469073 0.506923 0.259 Uiso 1 1 calc R U . . .
C5E C 0.0432(5) 0.4587(5) 0.4668(4) 0.187(8) Uani 1 1 d D U . . .
C6E C 0.1012(5) 0.4602(5) 0.4907(5) 0.178(8) Uani 1 1 d D U . . .
H6E H 0.111790 0.468616 0.515471 0.213 Uiso 1 1 calc R U . . .
C7E C 0.1927(5) 0.4509(4) 0.5060(4) 0.143(6) Uani 1 1 d D U . . .
C8E C 0.2028(5) 0.4383(4) 0.5413(4) 0.140(6) Uani 1 1 d D U . . .
H8E H 0.173770 0.430655 0.548090 0.167 Uiso 1 1 calc R U . . .
C9E C 0.2573(5) 0.4371(3) 0.5668(3) 0.126(6) Uani 1 1 d D U . . .
H9E H 0.264536 0.427818 0.590829 0.152 Uiso 1 1 calc R U . . .
C10E C 0.3006(5) 0.4487(3) 0.5590(3) 0.122(5) Uani 1 1 d D U . . .
C11E C 0.2879(5) 0.4612(4) 0.5228(4) 0.146(6) Uani 1 1 d D U . . .
H11E H 0.316371 0.469928 0.516387 0.175 Uiso 1 1 calc R U . . .
C12E C 0.2361(5) 0.4612(4) 0.4966(4) 0.138(6) Uani 1 1 d D U . . .
H12E H 0.229542 0.468475 0.471484 0.165 Uiso 1 1 calc R U . . .
C13E C 0.4729(5) 0.3987(3) 0.3507(4) 0.206(8) Uani 1 1 d D U . . .
H13E H 0.506998 0.389650 0.354934 0.247 Uiso 1 1 calc R U . . .
C14E C 0.4392(7) 0.4037(3) 0.3131(3) 0.222(9) Uani 1 1 d D U . . .
H14E H 0.449656 0.398115 0.291964 0.266 Uiso 1 1 calc R U . . .
C15E C 0.3900(6) 0.4169(3) 0.3071(3) 0.250(10) Uani 1 1 d D U . . .
H15E H 0.366113 0.420750 0.281506 0.299 Uiso 1 1 calc R U . . .
C16E C 0.3756(5) 0.4245(3) 0.3384(4) 0.242(9) Uani 1 1 d D U . . .
H16E H 0.341686 0.433618 0.334719 0.290 Uiso 1 1 calc R U . . .
C17E C 0.4116(5) 0.4186(2) 0.3754(3) 0.180(7) Uani 1 1 d D U . . .
C18E C 0.4001(6) 0.4261(3) 0.4111(3) 0.158(7) Uani 1 1 d D U . . .
H18E H 0.366624 0.434953 0.409360 0.190 Uiso 1 1 calc R U . . .
C19E C 0.4233(6) 0.4294(3) 0.4768(4) 0.134(6) Uani 1 1 d D U . . .
C20E C 0.3898(6) 0.4129(3) 0.4893(3) 0.121(5) Uani 1 1 d D U . . .
H20E H 0.369408 0.398391 0.473274 0.146 Uiso 1 1 calc R U . . .
C21E C 0.3856(6) 0.4173(3) 0.5253(3) 0.118(5) Uani 1 1 d D U . . .
H21E H 0.364300 0.405123 0.534578 0.141 Uiso 1 1 calc R U . . .
C22E C 0.4130(5) 0.4399(3) 0.5480(3) 0.112(5) Uani 1 1 d D U . . .
C23E C 0.4474(6) 0.4554(3) 0.5348(3) 0.124(5) Uani 1 1 d D U . . .
H23E H 0.467938 0.470044 0.550390 0.149 Uiso 1 1 calc R U . . .
C24E C 0.4529(6) 0.4501(3) 0.4990(4) 0.132(6) Uani 1 1 d D U . . .
H24E H 0.477142 0.460896 0.490537 0.158 Uiso 1 1 calc R U . . .
C25E C 0.7994(5) 0.4786(3) 0.8711(4) 0.259(10) Uani 1 1 d D U . . .
H25E H 0.831632 0.470614 0.868944 0.311 Uiso 1 1 calc R U . . .
C26E C 0.8039(5) 0.4925(3) 0.9048(3) 0.295(12) Uani 1 1 d D U . . .
H26E H 0.838254 0.494051 0.925221 0.354 Uiso 1 1 calc R U . . .
C27E C 0.7572(7) 0.5040(4) 0.9079(3) 0.266(11) Uani 1 1 d D U . . .
H27E H 0.758950 0.513688 0.930722 0.319 Uiso 1 1 calc R U . . .
C28E C 0.7078(5) 0.5013(3) 0.8778(4) 0.250(10) Uani 1 1 d D U . . .
H28E H 0.675243 0.509146 0.879605 0.300 Uiso 1 1 calc R U . . .
C29E C 0.7065(4) 0.4870(2) 0.8447(3) 0.198(8) Uani 1 1 d D U . . .
C30E C 0.6572(6) 0.4829(4) 0.8114(4) 0.200(9) Uani 1 1 d D U . . .
H30E H 0.623587 0.490400 0.811954 0.240 Uiso 1 1 calc R U . . .
C31E C 0.6057(4) 0.4665(3) 0.7501(3) 0.160(7) Uani 1 1 d DG U . . .
C32E C 0.5919(4) 0.4850(2) 0.7192(3) 0.175(8) Uani 1 1 d DG U . . .
H32E H 0.616011 0.499752 0.719129 0.210 Uiso 1 1 calc R U . . .
C33E C 0.5427(5) 0.4819(2) 0.6885(3) 0.176(8) Uani 1 1 d DG U . . .
H33E H 0.533234 0.494461 0.667421 0.211 Uiso 1 1 calc R U . . .
C34E C 0.5074(3) 0.4603(3) 0.6886(3) 0.140(6) Uani 1 1 d DG U . . .
C35E C 0.5212(4) 0.4418(2) 0.7195(3) 0.213(9) Uani 1 1 d DG U . . .
H35E H 0.497057 0.427045 0.719548 0.256 Uiso 1 1 calc R U . . .
C36E C 0.5704(5) 0.4449(3) 0.7502(3) 0.190(7) Uani 1 1 d DG U . . .
H36E H 0.579835 0.432335 0.771255 0.227 Uiso 1 1 calc R U . . .
C37E C 0.3093(6) 0.5248(5) 0.8788(5) 0.190(8) Uani 1 1 d D U . . .
H37E H 0.272292 0.521590 0.876810 0.228 Uiso 1 1 calc R U . . .
C38E C 0.3445(8) 0.5366(5) 0.9124(5) 0.197(9) Uani 1 1 d D U . . .
H38E H 0.331738 0.542831 0.932182 0.237 Uiso 1 1 calc R U . . .
C39E C 0.3989(8) 0.5391(6) 0.9160(5) 0.224(9) Uani 1 1 d D U . . .
H39E H 0.425063 0.545543 0.939558 0.268 Uiso 1 1 calc R U . . .
C40E C 0.4153(6) 0.5323(5) 0.8851(5) 0.220(9) Uani 1 1 d D U . . .
H40E H 0.451889 0.535645 0.886219 0.264 Uiso 1 1 calc R U . . .
C41E C 0.3772(6) 0.5204(4) 0.8525(4) 0.164(7) Uani 1 1 d D U . . .
C42E C 0.3920(6) 0.5108(4) 0.8186(4) 0.155(7) Uani 1 1 d D U . . .
H42E H 0.428147 0.513092 0.818313 0.186 Uiso 1 1 calc R U . . .
C43E C 0.3725(6) 0.4913(3) 0.7590(3) 0.180(7) Uani 1 1 d DG U . . .
C44E C 0.3905(6) 0.4643(3) 0.7583(3) 0.214(8) Uani 1 1 d DG U . . .
H44E H 0.395493 0.452399 0.779732 0.257 Uiso 1 1 calc R U . . .
C45E C 0.4013(6) 0.4547(2) 0.7261(3) 0.200(7) Uani 1 1 d DG U . . .
H45E H 0.413692 0.436244 0.725581 0.240 Uiso 1 1 calc R U . . .
C46E C 0.3941(5) 0.4721(3) 0.6947(3) 0.160(6) Uani 1 1 d DG U . . .
C47E C 0.3760(6) 0.4992(2) 0.6955(3) 0.191(8) Uani 1 1 d DG U . . .
H47E H 0.371076 0.511069 0.674028 0.229 Uiso 1 1 calc R U . . .
C48E C 0.3652(6) 0.5088(2) 0.7277(4) 0.210(8) Uani 1 1 d DG U . . .
H48E H 0.352877 0.527224 0.728179 0.252 Uiso 1 1 calc R U . . .
C49E C 0.3566(4) 0.4502(3) 0.5907(3) 0.118(5) Uani 1 1 d D U . . .
C50E C 0.4080(5) 0.4459(3) 0.5867(3) 0.115(5) Uani 1 1 d D U . . .
C51E C 0.4556(5) 0.4499(3) 0.6192(3) 0.123(5) Uani 1 1 d D U . . .
H51E H 0.490247 0.447342 0.616348 0.148 Uiso 1 1 calc R U . . .
C52E C 0.4546(4) 0.4577(3) 0.6558(3) 0.133(5) Uani 1 1 d D U . . .
C53E C 0.4032(5) 0.4614(3) 0.6595(3) 0.119(5) Uani 1 1 d D U . . .
C54E C 0.3555(5) 0.4569(3) 0.6274(3) 0.125(5) Uani 1 1 d D U . . .
H54E H 0.320942 0.458449 0.630631 0.150 Uiso 1 1 calc R U . . .
N1F N 0.4841(5) 0.1412(2) 0.5006(2) 0.133(5) Uani 1 1 d D U . . .
N2F N 0.5068(5) 0.1873(2) 0.5451(3) 0.125(5) Uani 1 1 d D U . . .
N3F N 0.6694(6) 0.1641(2) 0.8361(3) 0.180(6) Uani 1 1 d D U . . .
N4F N 0.6509(6) 0.2019(3) 0.7799(3) 0.136(5) Uani 1 1 d D U . . .
N5F N 0.7557(8) 0.4920(3) 0.7618(4) 0.197(7) Uani 1 1 d D U . . .
N6F N 0.7154(6) 0.4439(2) 0.7277(3) 0.151(5) Uani 1 1 d D U . . .
N7F N 0.5466(4) 0.4427(2) 0.4342(3) 0.156(5) Uani 1 1 d D U . . .
N8F N 0.5612(6) 0.4139(3) 0.4992(3) 0.141(5) Uani 1 1 d D U . . .
C1F C 0.4731(5) 0.1185(2) 0.4780(3) 0.139(6) Uani 1 1 d D U . . .
H1F H 0.456394 0.103162 0.485618 0.166 Uiso 1 1 calc R U . . .
C2F C 0.4846(6) 0.1163(2) 0.4443(3) 0.149(7) Uani 1 1 d D U . . .
H2F H 0.475309 0.100080 0.428832 0.178 Uiso 1 1 calc R U . . .
C3F C 0.5099(7) 0.1383(3) 0.4337(3) 0.139(6) Uani 1 1 d D U . . .
H3F H 0.520449 0.137045 0.411555 0.167 Uiso 1 1 calc R U . . .
C4F C 0.5200(6) 0.1623(2) 0.4556(3) 0.131(6) Uani 1 1 d D U . . .
H4F H 0.534390 0.178257 0.447456 0.157 Uiso 1 1 calc R U . . .
C5F C 0.5087(6) 0.1626(2) 0.4898(3) 0.121(5) Uani 1 1 d D U . . .
C6F C 0.5175(7) 0.1872(3) 0.5142(4) 0.128(5) Uani 1 1 d D U . . .
H6F H 0.531543 0.203506 0.506730 0.153 Uiso 1 1 calc R U . . .
C7F C 0.5217(6) 0.2116(3) 0.5687(4) 0.119(5) Uani 1 1 d D U . . .
C8F C 0.5741(5) 0.2141(3) 0.5951(4) 0.131(6) Uani 1 1 d D U . . .
H8F H 0.599582 0.199324 0.598610 0.158 Uiso 1 1 calc R U . . .
C9F C 0.5897(5) 0.2386(3) 0.6167(4) 0.122(5) Uani 1 1 d D U . . .
H9F H 0.626124 0.240277 0.634660 0.147 Uiso 1 1 calc R U . . .
C10F C 0.5538(6) 0.2602(2) 0.6126(4) 0.117(5) Uani 1 1 d D U . . .
C11F C 0.4995(5) 0.2555(3) 0.5885(4) 0.126(6) Uani 1 1 d D U . . .
H11F H 0.472567 0.269196 0.586909 0.151 Uiso 1 1 calc R U . . .
C12F C 0.4841(6) 0.2320(3) 0.5672(4) 0.129(6) Uani 1 1 d D U . . .
H12F H 0.446839 0.229607 0.551148 0.155 Uiso 1 1 calc R U . . .
C13F C 0.6784(7) 0.1448(3) 0.8639(3) 0.211(7) Uani 1 1 d D U . . .
H13F H 0.683867 0.150874 0.889508 0.254 Uiso 1 1 calc R U . . .
C14F C 0.6801(8) 0.1167(3) 0.8575(4) 0.232(8) Uani 1 1 d D U . . .
H14F H 0.686555 0.103812 0.878092 0.278 Uiso 1 1 calc R U . . .
C15F C 0.6722(10) 0.1078(2) 0.8205(5) 0.244(8) Uani 1 1 d D U . . .
H15F H 0.673061 0.088634 0.815108 0.293 Uiso 1 1 calc R U . . .
C16F C 0.6629(9) 0.1272(3) 0.7912(4) 0.211(7) Uani 1 1 d D U . . .
H16F H 0.658255 0.121468 0.765613 0.254 Uiso 1 1 calc R U . . .
C17F C 0.6604(9) 0.1551(2) 0.7998(3) 0.184(6) Uani 1 1 d D U . . .
C18F C 0.6475(10) 0.1773(3) 0.7698(4) 0.174(8) Uani 1 1 d D U . . .
H18F H 0.636808 0.172572 0.743139 0.208 Uiso 1 1 calc R U . . .
C19F C 0.6384(6) 0.2231(3) 0.7507(4) 0.134(6) Uani 1 1 d D U . . .
C20F C 0.6812(5) 0.2383(3) 0.7475(5) 0.158(7) Uani 1 1 d D U . . .
H20F H 0.717896 0.233309 0.762337 0.189 Uiso 1 1 calc R U . . .
C21F C 0.6714(5) 0.2610(3) 0.7230(4) 0.154(7) Uani 1 1 d D U . . .
H21F H 0.700788 0.272264 0.721956 0.184 Uiso 1 1 calc R U . . .
C22F C 0.6168(6) 0.2669(3) 0.6994(4) 0.124(6) Uani 1 1 d D U . . .
C23F C 0.5751(5) 0.2513(3) 0.7037(4) 0.132(6) Uani 1 1 d D U . . .
H23F H 0.538170 0.255981 0.689143 0.159 Uiso 1 1 calc R U . . .
C24F C 0.5856(5) 0.2287(3) 0.7291(4) 0.127(6) Uani 1 1 d D U . . .
H24F H 0.556516 0.217638 0.731017 0.152 Uiso 1 1 calc R U . . .
C25F C 0.7752(10) 0.5160(3) 0.7790(4) 0.207(9) Uani 1 1 d D U . . .
H25F H 0.788696 0.516705 0.806457 0.249 Uiso 1 1 calc R U . . .
C26F C 0.7766(12) 0.5400(3) 0.7588(6) 0.245(10) Uani 1 1 d D U . . .
H26F H 0.790188 0.556822 0.771933 0.294 Uiso 1 1 calc R U . . .
C27F C 0.7576(12) 0.5386(3) 0.7191(6) 0.244(10) Uani 1 1 d D U . . .
H27F H 0.757512 0.554733 0.704351 0.293 Uiso 1 1 calc R U . . .
C28F C 0.7386(10) 0.5139(3) 0.7005(4) 0.226(10) Uani 1 1 d D U . . .
H28F H 0.727327 0.512548 0.673187 0.271 Uiso 1 1 calc R U . . .
C29F C 0.7364(10) 0.4911(3) 0.7228(4) 0.191(8) Uani 1 1 d D U . . .
C30F C 0.7176(9) 0.4641(3) 0.7066(4) 0.170(7) Uani 1 1 d D U . . .
H30F H 0.706574 0.461592 0.679396 0.204 Uiso 1 1 calc R U . . .
C31F C 0.6912(6) 0.4181(2) 0.7107(4) 0.149(7) Uani 1 1 d D U . . .
C32F C 0.7208(5) 0.3934(3) 0.7203(4) 0.136(6) Uani 1 1 d D U . . .
H32F H 0.757206 0.393889 0.738397 0.163 Uiso 1 1 calc R U . . .
C33F C 0.6985(5) 0.3683(3) 0.7041(4) 0.154(6) Uani 1 1 d D U . . .
H33F H 0.719761 0.351794 0.710882 0.185 Uiso 1 1 calc R U . . .
C34F C 0.6452(6) 0.3672(2) 0.6778(4) 0.135(6) Uani 1 1 d D U . . .
C35F C 0.6148(5) 0.3917(3) 0.6690(4) 0.141(6) Uani 1 1 d D U . . .
H35F H 0.577889 0.391166 0.651674 0.169 Uiso 1 1 calc R U . . .
C36F C 0.6375(5) 0.4169(3) 0.6850(4) 0.144(6) Uani 1 1 d D U . . .
H36F H 0.616277 0.433409 0.678323 0.173 Uiso 1 1 calc R U . . .
C37F C 0.5412(4) 0.4566(2) 0.4015(3) 0.175(8) Uani 1 1 d D U . . .
H37F H 0.510907 0.452172 0.378925 0.209 Uiso 1 1 calc R U . . .
C38F C 0.5769(5) 0.4769(2) 0.3989(3) 0.170(8) Uani 1 1 d D U . . .
H38F H 0.571466 0.486255 0.375166 0.204 Uiso 1 1 calc R U . . .
C39F C 0.6207(5) 0.4833(2) 0.4316(4) 0.188(8) Uani 1 1 d D U . . .
H39F H 0.646135 0.497251 0.430721 0.226 Uiso 1 1 calc R U . . .
C40F C 0.6274(4) 0.4694(3) 0.4657(3) 0.172(7) Uani 1 1 d D U . . .
H40F H 0.657423 0.473593 0.488529 0.206 Uiso 1 1 calc R U . . .
C41F C 0.5895(4) 0.4491(2) 0.4660(3) 0.163(7) Uani 1 1 d D U . . .
C42F C 0.5948(6) 0.4332(3) 0.5023(4) 0.156(7) Uani 1 1 d D U . . .
H42F H 0.622229 0.437569 0.526430 0.187 Uiso 1 1 calc R U . . .
C43F C 0.5704(5) 0.3962(3) 0.5322(4) 0.119(5) Uani 1 1 d D U . . .
C44F C 0.5258(5) 0.3891(3) 0.5428(4) 0.143(6) Uani 1 1 d D U . . .
H44F H 0.491158 0.397621 0.530215 0.171 Uiso 1 1 calc R U . . .
C45F C 0.5312(5) 0.3695(3) 0.5718(4) 0.136(6) Uani 1 1 d D U . . .
H45F H 0.499840 0.363430 0.577229 0.163 Uiso 1 1 calc R U . . .
C46F C 0.5827(5) 0.3591(3) 0.5927(4) 0.132(6) Uani 1 1 d D U . . .
C47F C 0.6277(5) 0.3679(3) 0.5841(4) 0.146(6) Uani 1 1 d D U . . .
H47F H 0.663224 0.361374 0.599186 0.175 Uiso 1 1 calc R U . . .
C48F C 0.6220(5) 0.3861(3) 0.5537(4) 0.141(6) Uani 1 1 d D U . . .
H48F H 0.653288 0.391578 0.547771 0.169 Uiso 1 1 calc R U . . .
C49F C 0.5733(6) 0.2875(2) 0.6321(3) 0.121(5) Uani 1 1 d D U . . .
C50F C 0.6057(6) 0.2906(2) 0.6716(3) 0.114(5) Uani 1 1 d D U . . .
C51F C 0.6276(7) 0.3168(2) 0.6842(3) 0.134(6) Uani 1 1 d D U . . .
H51F H 0.648961 0.318791 0.710774 0.161 Uiso 1 1 calc R U . . .
C52F C 0.6206(6) 0.3404(2) 0.6609(3) 0.127(5) Uani 1 1 d D U . . .
C53F C 0.5889(6) 0.3367(2) 0.6216(3) 0.125(5) Uani 1 1 d D U . . .
C54F C 0.5663(6) 0.3108(2) 0.6083(3) 0.123(5) Uani 1 1 d D U . . .
H54F H 0.545068 0.308826 0.581636 0.147 Uiso 1 1 calc R U . . .
C1G C -0.0033(9) 0.2109(5) 0.8391(5) 0.216(9) Uani 0.881(8) 1 d D U P . .
O2G O 0.0610(7) 0.2247(4) 0.9087(5) 0.202(8) Uani 0.881(8) 1 d D U P . .
O3G O -0.0105(7) 0.1942(5) 0.9063(5) 0.239(10) Uani 0.881(8) 1 d D U P . .
O1G O 0.0625(6) 0.1771(3) 0.8905(4) 0.173(6) Uani 0.881(8) 1 d D U P . .
F3G F 0.0366(7) 0.2164(4) 0.8265(4) 0.253(7) Uani 0.881(8) 1 d D U P . .
F2G F -0.0310(6) 0.1895(4) 0.8221(5) 0.274(9) Uani 0.881(8) 1 d D U P . .
F1G F -0.0319(7) 0.2331(4) 0.8403(4) 0.266(8) Uani 0.881(8) 1 d D U P . .
S1G S 0.0319(4) 0.2005(2) 0.8946(2) 0.171(3) Uani 0.881(8) 1 d D U P . .
S1H S 0.0065(8) 0.2718(4) 0.6835(5) 0.189(8) Uani 0.551(11) 1 d D U P B 1
F1H F -0.0282(10) 0.3239(5) 0.6599(6) 0.227(11) Uiso 0.551(11) 1 d D U P B 1
F2H F -0.0125(10) 0.3177(5) 0.7214(6) 0.250(12) Uiso 0.551(11) 1 d D U P B 1
F3H F -0.0840(10) 0.2975(6) 0.6819(8) 0.264(13) Uiso 0.551(11) 1 d D U P B 1
O1H O 0.0603(9) 0.2829(5) 0.6920(7) 0.198(11) Uiso 0.551(11) 1 d D U P B 1
O2H O -0.0191(10) 0.2646(6) 0.6433(6) 0.173(11) Uiso 0.551(11) 1 d D U P B 1
O3H O -0.0015(13) 0.2527(6) 0.7087(9) 0.205(13) Uiso 0.551(11) 1 d D U P B 1
C1H C -0.0354(11) 0.3064(5) 0.6857(8) 0.242(16) Uiso 0.551(11) 1 d D U P B 1
S1HH S -0.0102(11) 0.2828(7) 0.6784(9) 0.180(10) Uani 0.355(12) 1 d D U P C 2
C1HH C -0.0919(12) 0.2937(8) 0.6513(11) 0.383(19) Uiso 0.355(12) 1 d D U P C 2
O1HH O 0.0127(19) 0.3034(10) 0.7029(12) 0.28(2) Uiso 0.355(12) 1 d D U P C 2
O3HH O -0.0006(19) 0.2782(11) 0.6431(12) 0.24(2) Uiso 0.355(12) 1 d D U P C 2
F2HH F -0.101(2) 0.3167(9) 0.6665(17) 0.383(19) Uiso 0.355(12) 1 d D U P C 2
O2HH O -0.018(2) 0.2568(9) 0.6956(16) 0.23(2) Uiso 0.355(12) 1 d D U P C 2
F1HH F -0.1200(17) 0.2729(10) 0.6585(16) 0.383(19) Uiso 0.355(12) 1 d D U P C 2
F3HH F -0.1031(19) 0.2977(12) 0.6131(11) 0.383(19) Uiso 0.355(12) 1 d D U P C 2
S1I S 0.6949(11) 0.1838(6) 0.5440(6) 0.275(7) Uani 0.382(9) 1 d D U P D 1
O1I O 0.6445(15) 0.1739(9) 0.5452(12) 0.245(10) Uiso 0.382(9) 1 d D U P D 1
O2I O 0.7382(15) 0.1640(8) 0.5496(12) 0.264(11) Uiso 0.382(9) 1 d D U P D 1
O3I O 0.7105(18) 0.2117(7) 0.5581(12) 0.266(10) Uiso 0.382(9) 1 d D U P D 1
F1I F 0.6555(16) 0.1673(7) 0.4666(9) 0.259(11) Uiso 0.382(9) 1 d D U P D 1
F2I F 0.7068(14) 0.2015(8) 0.4759(9) 0.247(11) Uiso 0.382(9) 1 d D U P D 1
F3I F 0.6281(14) 0.2067(8) 0.4772(9) 0.243(10) Uiso 0.382(9) 1 d D U P D 1
C1I C 0.6700(14) 0.1902(7) 0.4861(7) 0.245(8) Uiso 0.382(9) 1 d D U P D 1
S1II S 0.6702(11) 0.2007(5) 0.5218(7) 0.253(7) Uani 0.347(9) 1 d D U P E 2
O1II O 0.6260(17) 0.2153(9) 0.4945(11) 0.260(11) Uiso 0.347(9) 1 d D U P E 2
F2II F 0.6507(16) 0.1519(8) 0.4773(12) 0.272(12) Uiso 0.347(9) 1 d D U P E 2
O2II O 0.7194(16) 0.2159(9) 0.5390(13) 0.266(10) Uiso 0.347(9) 1 d D U P E 2
F1II F 0.7311(16) 0.1531(8) 0.5189(11) 0.275(14) Uiso 0.347(9) 1 d D U P E 2
C1II C 0.6914(14) 0.1691(6) 0.4952(10) 0.268(7) Uiso 0.347(9) 1 d D U P E 2
O3II O 0.650(2) 0.1849(10) 0.5481(13) 0.261(10) Uiso 0.347(9) 1 d D U P E 2
F3II F 0.7120(17) 0.1799(9) 0.4712(11) 0.262(11) Uiso 0.347(9) 1 d D U P E 2
O2J O 0.2094(9) 0.3819(5) 0.0481(6) 0.175(10) Uiso 0.5 1 d D U P . .
F2J F 0.2594(11) 0.3783(6) 0.1548(7) 0.271(13) Uiso 0.5 1 d D U P . .
F3J F 0.1713(10) 0.3829(6) 0.1160(8) 0.292(14) Uiso 0.5 1 d D U P . .
F1J F 0.2321(10) 0.4164(4) 0.1204(7) 0.215(10) Uiso 0.5 1 d D U P . .
S1J S 0.2427(4) 0.37211(19) 0.0830(2) 0.091(3) Uani 0.5 1 d D U P . .
O1J O 0.2958(8) 0.3767(4) 0.0918(5) 0.115(7) Uiso 0.5 1 d D U P . .
C1J C 0.2217(11) 0.3907(5) 0.1244(7) 0.36(3) Uiso 0.5 1 d D U P . .
O3J O 0.2260(11) 0.3463(5) 0.0829(8) 0.208(13) Uiso 0.5 1 d D U P . .
C1K C 0.1907(12) 0.3702(6) 0.2997(8) 0.270(7) Uiso 0.441(10) 1 d D U P F 1
F1K F 0.1493(13) 0.3623(8) 0.3110(11) 0.294(9) Uiso 0.441(10) 1 d D U P F 1
F3K F 0.1967(15) 0.3461(6) 0.2867(10) 0.288(11) Uiso 0.441(10) 1 d D U P F 1
F2K F 0.1883(16) 0.3906(7) 0.2765(8) 0.277(9) Uiso 0.441(10) 1 d D U P F 1
O2K O 0.3046(12) 0.3738(9) 0.3387(11) 0.260(9) Uiso 0.441(10) 1 d D U P F 1
O1K O 0.2434(15) 0.3658(8) 0.3716(9) 0.258(10) Uiso 0.441(10) 1 d D U P F 1
O3K O 0.2487(18) 0.4123(6) 0.3456(15) 0.270(9) Uiso 0.441(10) 1 d D U P F 1
S1K S 0.2585(9) 0.3833(5) 0.3467(6) 0.252(6) Uani 0.441(10) 1 d D U P F 1
C1Q C 0.1744(13) 0.3915(9) 0.3220(12) 0.254(7) Uani 0.270(10) 1 d D U P G 2
S1Q S 0.2566(12) 0.3848(8) 0.3326(12) 0.264(7) Uiso 0.270(10) 1 d D U P G 2
F1Q F 0.1425(19) 0.3897(13) 0.2845(13) 0.288(10) Uiso 0.270(10) 1 d D U P G 2
F2Q F 0.153(2) 0.3751(11) 0.3412(17) 0.290(10) Uiso 0.270(10) 1 d D U P G 2
F3Q F 0.174(2) 0.4174(9) 0.3331(15) 0.281(9) Uiso 0.270(10) 1 d D U P G 2
O3Q O 0.267(2) 0.3575(9) 0.3447(18) 0.269(10) Uiso 0.270(10) 1 d D U P G 2
O2Q O 0.253(2) 0.3924(13) 0.2931(14) 0.257(9) Uiso 0.270(10) 1 d D U P G 2
O1Q O 0.283(2) 0.4058(11) 0.3605(17) 0.268(9) Uiso 0.270(10) 1 d D U P G 2
S1KK S 0.214(2) 0.3963(9) 0.3330(12) 0.251(7) Uani 0.189(9) 1 d D U P H 3
C1KK C 0.255(2) 0.3750(11) 0.3018(14) 0.268(7) Uiso 0.189(9) 1 d D U P H 3
O1KK O 0.170(2) 0.4065(17) 0.301(2) 0.286(9) Uiso 0.189(9) 1 d D U P H 3
F2KK F 0.259(3) 0.3928(14) 0.2763(18) 0.247(13) Uiso 0.189(9) 1 d D U P H 3
O2KK O 0.207(4) 0.3749(14) 0.356(2) 0.277(8) Uiso 0.189(9) 1 d D U P H 3
F1KK F 0.302(2) 0.3653(16) 0.325(2) 0.267(10) Uiso 0.189(9) 1 d D U P H 3
O3KK O 0.255(3) 0.4173(14) 0.351(3) 0.275(9) Uiso 0.189(9) 1 d D U P H 3
F3KK F 0.224(3) 0.3545(13) 0.283(2) 0.276(12) Uiso 0.189(9) 1 d D U P H 3
O3L O 0.2810(8) 0.4026(4) 0.8889(5) 0.228(9) Uiso 0.786(7) 1 d D U P . .
C1L C 0.2995(10) 0.4448(4) 0.9367(7) 0.246(13) Uiso 0.786(7) 1 d D U P . .
O2L O 0.3292(7) 0.3903(4) 0.9553(5) 0.193(7) Uiso 0.786(7) 1 d D U P . .
O1L O 0.3772(7) 0.4150(4) 0.9216(5) 0.199(8) Uiso 0.786(7) 1 d D U P . .
S1L S 0.3261(4) 0.4084(2) 0.9250(3) 0.205(4) Uani 0.786(7) 1 d D U P . .
F3L F 0.2542(9) 0.4384(5) 0.9405(7) 0.353(13) Uiso 0.786(7) 1 d D U P . .
F1L F 0.3409(9) 0.4528(4) 0.9693(6) 0.312(11) Uiso 0.786(7) 1 d D U P . .
F2L F 0.2998(8) 0.4621(4) 0.9099(5) 0.257(8) Uiso 0.786(7) 1 d D U P . .
O2M O 0.5240(10) 0.0868(6) 0.6665(7) 0.213(12) Uiso 0.5 1 d D U P . .
S1M S 0.5665(5) 0.0903(3) 0.7002(3) 0.148(4) Uani 0.5 1 d D U P . .
O1M O 0.5973(8) 0.1138(4) 0.7021(6) 0.136(8) Uiso 0.5 1 d D U P . .
C1M C 0.5178(10) 0.1069(5) 0.7301(7) 0.163(15) Uiso 0.5 1 d D U P . .
F2M F 0.5474(10) 0.1136(5) 0.7640(7) 0.238(11) Uiso 0.5 1 d D U P . .
F1M F 0.4994(13) 0.1296(6) 0.7119(9) 0.308(16) Uiso 0.5 1 d D U P . .
F3M F 0.4831(9) 0.0887(5) 0.7275(6) 0.198(9) Uiso 0.5 1 d D U P . .
O3M O 0.5944(8) 0.0723(4) 0.7271(6) 0.133(8) Uiso 0.5 1 d D U P . .
O2N O 0.5012(8) 0.2820(4) 0.4320(6) 0.261(9) Uiso 0.940(8) 1 d D U P . .
S1N S 0.4544(5) 0.2635(2) 0.4362(3) 0.278(5) Uani 0.940(8) 1 d D U P . .
O1N O 0.4002(7) 0.2697(4) 0.4180(5) 0.225(9) Uiso 0.940(8) 1 d D U P . .
O3N O 0.4714(6) 0.2518(3) 0.4769(4) 0.185(6) Uiso 0.940(8) 1 d D U P . .
F3N F 0.4366(6) 0.2149(3) 0.4195(4) 0.249(7) Uiso 0.940(8) 1 d D U P . .
C1N C 0.4694(9) 0.2311(4) 0.4082(6) 0.277(13) Uiso 0.940(8) 1 d D U P . .
F1N F 0.4574(7) 0.2416(4) 0.3747(5) 0.290(8) Uiso 0.940(8) 1 d D U P . .
F2N F 0.5209(7) 0.2312(3) 0.4243(5) 0.277(8) Uiso 0.940(8) 1 d D U P . .
S1O S 0.6558(7) 0.4965(4) 0.5877(5) 0.187(4) Uani 0.463(10) 1 d D U P I 1
O2O O 0.6688(12) 0.5237(5) 0.6012(9) 0.190(7) Uiso 0.463(10) 1 d D U P I 1
O1O O 0.6861(12) 0.4725(6) 0.6076(9) 0.189(8) Uiso 0.463(10) 1 d D U P I 1
O3O O 0.6500(14) 0.4940(8) 0.5469(7) 0.206(7) Uiso 0.463(10) 1 d D U P I 1
F1O F 0.5527(12) 0.5084(6) 0.5865(8) 0.190(7) Uiso 0.463(10) 1 d D U P I 1
F2O F 0.5752(13) 0.4638(5) 0.5926(9) 0.199(7) Uiso 0.463(10) 1 d D U P I 1
C1O C 0.5775(10) 0.4879(6) 0.5766(8) 0.195(5) Uiso 0.463(10) 1 d D U P I 1
F3O F 0.5618(10) 0.4871(5) 0.5382(7) 0.200(7) Uiso 0.463(10) 1 d D U P I 1
S1OO S 0.597(2) 0.5033(12) 0.6064(14) 0.183(5) Uani 0.109(8) 1 d D U P J 2
O1OO O 0.640(3) 0.513(2) 0.6394(19) 0.201(10) Uiso 0.109(8) 1 d D U P J 2
F1OO F 0.604(4) 0.485(2) 0.5361(17) 0.191(8) Uiso 0.109(8) 1 d D U P J 2
F2OO F 0.664(4) 0.5166(19) 0.563(3) 0.191(9) Uiso 0.109(8) 1 d D U P J 2
F3OO F 0.676(4) 0.474(2) 0.584(3) 0.195(8) Uiso 0.109(8) 1 d D U P J 2
C1OO C 0.639(3) 0.4941(14) 0.5696(17) 0.192(5) Uiso 0.109(8) 1 d D U P J 2
O3OO O 0.559(3) 0.522(2) 0.584(2) 0.196(8) Uiso 0.109(8) 1 d D U P J 2
O2OO O 0.578(4) 0.4762(16) 0.611(3) 0.197(7) Uiso 0.109(8) 1 d D U P J 2
C1T C 0.5984(11) 0.4866(6) 0.5928(8) 0.177(5) Uani 0.385(11) 1 d D U P K 3
O1T O 0.6783(15) 0.4726(7) 0.5645(10) 0.191(8) Uiso 0.385(11) 1 d D U P K 3
O2T O 0.6668(16) 0.5232(6) 0.5756(12) 0.186(8) Uiso 0.385(11) 1 d D U P K 3
O3T O 0.7001(13) 0.4898(8) 0.6276(8) 0.201(8) Uiso 0.385(11) 1 d D U P K 3
S1T S 0.6702(9) 0.4950(5) 0.5856(7) 0.187(5) Uiso 0.385(11) 1 d D U P K 3
F1T F 0.6063(13) 0.4912(7) 0.6306(7) 0.200(7) Uiso 0.385(11) 1 d D U P K 3
F2T F 0.5889(14) 0.4604(6) 0.5839(10) 0.203(8) Uiso 0.385(11) 1 d D U P K 3
F3T F 0.5627(13) 0.5055(7) 0.5736(9) 0.201(7) Uiso 0.385(11) 1 d D U P K 3
S1P S 0.5416(5) 0.4830(2) 0.8650(3) 0.201(4) Uani 0.782(8) 1 d D U P . .
O3P O 0.5727(8) 0.5057(4) 0.8622(5) 0.197(8) Uani 0.782(8) 1 d D U P . .
O1P O 0.4938(8) 0.4883(4) 0.8731(5) 0.215(8) Uani 0.782(8) 1 d D U P . .
F2P F 0.6336(8) 0.4579(4) 0.9057(6) 0.292(9) Uani 0.782(8) 1 d D U P . .
F3P F 0.5559(7) 0.4419(4) 0.9098(5) 0.240(7) Uani 0.782(8) 1 d D U P . .
O2P O 0.5338(9) 0.4629(4) 0.8343(5) 0.228(8) Uani 0.782(8) 1 d D U P . .
F1P F 0.5945(9) 0.4813(4) 0.9422(5) 0.285(9) Uani 0.782(8) 1 d D U P . .
C1P C 0.5878(9) 0.4640(5) 0.9122(6) 0.241(9) Uani 0.782(8) 1 d D U P . .
S1U S 0.8021(8) 0.3229(4) 0.7863(5) 0.283(6) Uani 0.627(10) 1 d D U P L 1
O1U O 0.7477(11) 0.3157(8) 0.7784(10) 0.295(9) Uiso 0.627(10) 1 d D U P L 1
O2U O 0.8014(13) 0.3541(5) 0.7783(9) 0.274(10) Uiso 0.627(10) 1 d D U P L 1
O3U O 0.8516(12) 0.3203(7) 0.8154(8) 0.311(9) Uiso 0.627(10) 1 d D U P L 1
F3U F 0.7844(14) 0.3152(7) 0.7083(8) 0.413(14) Uiso 0.627(10) 1 d D U P L 1
F2U F 0.8678(12) 0.3175(7) 0.7406(10) 0.371(12) Uiso 0.627(10) 1 d D U P L 1
F1U F 0.8156(14) 0.2786(6) 0.7439(9) 0.382(12) Uiso 0.627(10) 1 d D U P L 1
C1U C 0.8202(13) 0.3063(6) 0.7413(8) 0.348(10) Uiso 0.627(10) 1 d D U P L 1
S1UU S 0.7850(12) 0.3117(6) 0.8085(8) 0.297(7) Uani 0.355(9) 1 d D U P M 2
O1UU O 0.807(2) 0.3272(9) 0.8405(11) 0.295(10) Uiso 0.355(9) 1 d D U P M 2
O2UU O 0.793(2) 0.2815(7) 0.8094(13) 0.298(13) Uiso 0.355(9) 1 d D U P M 2
C1UU C 0.8182(16) 0.3207(8) 0.7686(11) 0.307(7) Uiso 0.355(9) 1 d D U P M 2
F1UU F 0.8659(16) 0.3072(11) 0.7765(15) 0.336(10) Uiso 0.355(9) 1 d D U P M 2
O3UU O 0.7264(14) 0.3180(12) 0.7857(13) 0.289(10) Uiso 0.355(9) 1 d D U P M 2
F2UU F 0.7814(19) 0.3069(11) 0.7393(11) 0.325(9) Uiso 0.355(9) 1 d D U P M 2
F3UU F 0.824(3) 0.3470(9) 0.7615(17) 0.38(3) Uiso 0.355(9) 1 d D U P M 2
N1S N 0.7966(14) 0.2115(8) 0.4252(9) 0.194(14) Uiso 0.5 1 d D U P . .
C1S C 0.7862(14) 0.1878(8) 0.4208(9) 0.126(12) Uiso 0.5 1 d D U P . .
C2S C 0.7610(17) 0.1622(7) 0.4011(11) 0.195(17) Uiso 0.5 1 d D U P . .
H2SA H 0.786860 0.152705 0.391231 0.293 Uiso 0.5 1 calc R U P . .
H2SB H 0.727462 0.166716 0.379451 0.293 Uiso 0.5 1 calc R U P . .
H2SC H 0.751981 0.150075 0.419309 0.293 Uiso 0.5 1 calc R U P . .
C4S C 0.0320(15) 0.3976(6) 0.9237(10) 0.157(10) Uiso 0.5 1 d D U P . .
C3S C 0.0489(13) 0.3690(6) 0.9273(8) 0.118(8) Uiso 0.5 1 d D U P . .
N2S N 0.0631(10) 0.3471(5) 0.9383(6) 0.102(7) Uiso 0.5 1 d D U P . .
N3S N 0.3516(11) 0.4470(6) 0.2069(7) 0.210(10) Uiso 0.75 1 d D U P . .
C5S C 0.365(2) 0.4312(8) 0.1865(12) 0.33(2) Uiso 0.75 1 d D U P . .
C6S C 0.3844(15) 0.4247(8) 0.1543(10) 0.263(16) Uiso 0.75 1 d D U P . .
N4S N 0.7936(18) 0.4631(9) 0.5360(13) 0.28(2) Uiso 0.5 1 d D U P . .
C7S C 0.7744(19) 0.4425(9) 0.5447(12) 0.23(2) Uiso 0.5 1 d D U P . .
C8S C 0.7336(14) 0.4202(7) 0.5303(9) 0.152(13) Uiso 0.5 1 d D U P . .
H8SA H 0.697079 0.427184 0.527713 0.228 Uiso 0.5 1 calc R U P . .
H8SB H 0.743020 0.404649 0.548556 0.228 Uiso 0.5 1 calc R U P . .
H8SC H 0.733551 0.413873 0.505028 0.228 Uiso 0.5 1 calc R U P . .
N5S N 0.5273(12) 0.0497(6) 0.8087(8) 0.148(10) Uiso 0.5 1 d D U P . .
C9S C 0.5050(15) 0.0394(8) 0.7789(9) 0.158(14) Uiso 0.5 1 d D U P . .
C10S C 0.4931(13) 0.0279(7) 0.7403(8) 0.145(13) Uiso 0.5 1 d D U P . .
H10A H 0.453416 0.025225 0.728036 0.218 Uiso 0.5 1 calc R U P . .
H10B H 0.511810 0.010032 0.742191 0.218 Uiso 0.5 1 calc R U P . .
H10C H 0.506106 0.040698 0.724754 0.218 Uiso 0.5 1 calc R U P . .
N6S N 0.5093(10) 0.3347(5) 0.3718(6) 0.178(8) Uiso 0.75 1 d D U P . .
C12S C 0.4064(11) 0.3172(6) 0.3426(9) 0.230(14) Uiso 0.75 1 d D U P . .
H12G H 0.394684 0.322363 0.315208 0.345 Uiso 0.75 1 calc R U P . .
H12H H 0.385240 0.327861 0.355234 0.345 Uiso 0.75 1 calc R U P . .
H12I H 0.399944 0.297382 0.344808 0.345 Uiso 0.75 1 calc R U P . .
C11S C 0.4647(12) 0.3232(6) 0.3612(9) 0.200(12) Uiso 0.75 1 d D U P . .
N7S N 0.7360(14) 0.1637(6) 0.7305(9) 0.154(11) Uiso 0.5 1 d D U P . .
C13S C 0.7823(14) 0.1662(6) 0.7466(9) 0.111(11) Uiso 0.5 1 d D U P . .
C14S C 0.8406(15) 0.1604(11) 0.7658(14) 0.25(2) Uiso 0.5 1 d D U P . .
 
loop_
 _atom_site_aniso_label
 _atom_site_aniso_U_11
 _atom_site_aniso_U_22
 _atom_site_aniso_U_33
 _atom_site_aniso_U_23
 _atom_site_aniso_U_13
 _atom_site_aniso_U_12
Zn1 0.181(3) 0.132(2) 0.1100(15) 0.0011(14) 0.0612(15) 0.0109(18)
Zn2 0.139(2) 0.194(3) 0.0977(14) -0.0048(15) 0.0382(13) 0.0027(18)
Zn3 0.170(2) 0.159(2) 0.0915(14) 0.0147(14) 0.0133(14) 0.0266(18)
Zn4 0.199(3) 0.157(2) 0.1105(16) 0.0107(15) 0.0653(16) -0.006(2)
Zn5 0.163(2) 0.159(2) 0.1195(17) 0.0259(16) -0.0065(15) 0.007(2)
Zn6 0.176(3) 0.172(3) 0.1323(18) -0.0332(17) 0.0442(17) 0.018(2)
Zn7 0.134(2) 0.230(3) 0.1240(18) -0.0113(18) 0.0225(15) -0.040(2)
Zn8 0.169(3) 0.204(3) 0.1327(19) 0.0077(19) 0.0174(17) -0.043(2)
N1A 0.239(17) 0.174(17) 0.241(17) -0.016(13) 0.141(15) -0.002(13)
N2A 0.187(13) 0.135(15) 0.141(11) -0.014(10) 0.065(12) 0.007(10)
N3A 0.169(14) 0.128(13) 0.139(11) 0.018(10) -0.015(12) 0.004(10)
N4A 0.128(13) 0.149(12) 0.131(12) 0.041(9) 0.025(9) 0.011(10)
N5A 0.145(15) 0.242(17) 0.144(12) 0.000(12) 0.000(12) -0.098(11)
N6A 0.126(12) 0.162(14) 0.105(9) -0.005(11) 0.037(8) -0.017(10)
N7A 0.175(13) 0.158(14) 0.125(12) -0.014(10) 0.055(12) 0.032(10)
N8A 0.211(16) 0.113(11) 0.078(8) 0.014(9) 0.065(10) 0.005(9)
C1A 0.23(2) 0.21(2) 0.25(2) -0.022(16) 0.10(2) -0.022(16)
C2A 0.214(18) 0.23(2) 0.25(2) -0.016(18) 0.11(2) -0.021(17)
C3A 0.196(16) 0.25(2) 0.24(2) 0.004(18) 0.086(18) -0.013(17)
C4A 0.198(16) 0.25(2) 0.192(17) 0.025(15) 0.068(19) -0.004(15)
C5A 0.199(14) 0.195(18) 0.205(18) -0.010(15) 0.085(16) 0.001(14)
C6A 0.198(15) 0.147(17) 0.188(16) -0.003(14) 0.080(16) 0.009(12)
C7A 0.179(12) 0.138(16) 0.126(13) -0.011(11) 0.050(11) 0.003(13)
C8A 0.155(13) 0.129(16) 0.120(12) -0.019(10) 0.033(10) -0.004(12)
C9A 0.138(12) 0.130(15) 0.116(11) -0.006(10) 0.023(9) 0.005(12)
C10A 0.146(11) 0.124(13) 0.104(11) 0.018(9) 0.039(9) 0.010(11)
C11A 0.171(13) 0.141(16) 0.093(10) 0.018(9) 0.037(10) 0.001(12)
C12A 0.188(13) 0.106(14) 0.119(12) 0.029(10) 0.057(11) 0.013(13)
C13A 0.227(18) 0.137(18) 0.176(17) 0.048(14) 0.025(14) 0.017(13)
C14A 0.23(2) 0.194(19) 0.26(2) 0.102(16) 0.036(18) 0.013(16)
C15A 0.22(2) 0.209(19) 0.26(2) 0.110(17) 0.039(19) 0.016(16)
C16A 0.188(17) 0.176(19) 0.199(19) 0.071(14) 0.007(14) -0.012(14)
C17A 0.171(16) 0.170(15) 0.121(13) 0.045(12) 0.000(13) 0.003(12)
C18A 0.135(15) 0.169(15) 0.120(14) 0.037(11) 0.029(11) 0.000(11)
C19A 0.136(14) 0.132(11) 0.091(11) 0.007(10) 0.004(9) 0.009(10)
C20A 0.128(13) 0.129(12) 0.119(13) 0.008(10) 0.005(9) 0.005(10)
C21A 0.125(13) 0.133(12) 0.100(11) 0.007(10) 0.004(9) 0.004(10)
C22A 0.132(13) 0.125(10) 0.094(11) 0.005(10) 0.022(8) 0.000(9)
C23A 0.143(14) 0.128(12) 0.109(12) -0.006(10) 0.004(9) -0.008(10)
C24A 0.167(15) 0.130(12) 0.107(12) -0.005(11) 0.000(11) -0.005(10)
C25A 0.182(17) 0.24(2) 0.160(15) 0.00(2) 0.050(14) -0.085(15)
C26A 0.21(2) 0.24(2) 0.193(17) 0.00(2) 0.012(18) -0.089(17)
C27A 0.21(2) 0.213(18) 0.226(19) 0.022(18) 0.008(19) -0.074(14)
C28A 0.208(19) 0.204(16) 0.201(17) 0.005(19) 0.010(15) -0.087(15)
C29A 0.170(17) 0.215(15) 0.142(13) 0.016(17) 0.017(14) -0.068(13)
C30A 0.142(15) 0.166(14) 0.130(13) -0.004(15) 0.033(11) -0.026(13)
C31A 0.137(14) 0.160(14) 0.096(9) -0.008(10) 0.040(9) -0.023(10)
C32A 0.153(15) 0.200(18) 0.105(9) -0.005(11) 0.043(10) -0.031(11)
C33A 0.148(15) 0.187(18) 0.098(10) 0.000(11) 0.045(9) -0.023(11)
C34A 0.134(12) 0.138(13) 0.107(9) 0.005(10) 0.038(9) 0.002(9)
C35A 0.159(16) 0.216(19) 0.112(9) 0.000(12) 0.041(10) -0.045(12)
C36A 0.174(17) 0.197(19) 0.108(10) 0.014(12) 0.012(10) -0.058(12)
C37A 0.189(16) 0.159(18) 0.194(16) 0.026(16) 0.080(15) 0.023(12)
C38A 0.207(18) 0.178(17) 0.213(18) 0.036(17) 0.060(19) -0.002(15)
C39A 0.212(17) 0.148(14) 0.175(17) 0.031(14) 0.060(18) 0.003(14)
C40A 0.213(15) 0.133(14) 0.146(14) 0.023(14) 0.052(14) -0.006(11)
C41A 0.183(13) 0.129(12) 0.111(12) 0.016(12) 0.055(13) 0.009(11)
C42A 0.178(15) 0.123(12) 0.114(12) 0.014(13) 0.040(12) 0.005(10)
C43A 0.163(15) 0.115(11) 0.093(11) 0.005(9) 0.036(10) -0.002(10)
C44A 0.191(17) 0.134(14) 0.117(12) 0.031(11) 0.062(11) 0.030(12)
C45A 0.223(18) 0.134(14) 0.122(12) 0.027(10) 0.083(12) 0.042(13)
C46A 0.171(14) 0.118(11) 0.094(11) 0.014(9) 0.034(10) 0.022(10)
C47A 0.149(15) 0.118(13) 0.081(10) 0.014(9) 0.024(9) 0.006(11)
C48A 0.135(14) 0.118(13) 0.098(10) 0.019(9) 0.034(10) 0.005(11)
C49A 0.140(11) 0.119(12) 0.095(10) 0.002(10) 0.035(10) 0.001(9)
C50A 0.135(11) 0.124(11) 0.069(9) -0.003(9) 0.020(10) 0.000(9)
C51A 0.115(11) 0.125(12) 0.089(10) 0.002(10) 0.018(9) 0.011(9)
C52A 0.124(11) 0.124(11) 0.087(9) 0.010(10) 0.020(10) 0.006(8)
C53A 0.141(12) 0.114(10) 0.084(9) 0.011(9) 0.034(10) 0.009(9)
C54A 0.138(12) 0.132(12) 0.086(10) 0.014(10) 0.043(10) 0.008(9)
N1B 0.198(16) 0.178(15) 0.180(12) -0.060(11) 0.070(13) 0.008(14)
N2B 0.176(13) 0.159(12) 0.108(11) -0.009(8) 0.050(10) 0.017(11)
N3B 0.137(12) 0.182(13) 0.122(9) -0.023(9) 0.045(10) -0.006(13)
N4B 0.150(12) 0.137(13) 0.113(8) -0.017(9) 0.021(9) 0.017(11)
N5B 0.135(12) 0.198(15) 0.129(11) -0.015(9) 0.018(9) -0.024(12)
N6B 0.121(12) 0.172(14) 0.110(9) -0.011(9) 0.010(9) -0.004(9)
N7B 0.200(15) 0.220(15) 0.158(10) 0.016(11) 0.010(11) -0.029(11)
N8B 0.151(14) 0.169(15) 0.123(9) 0.022(10) 0.020(8) -0.002(11)
C1B 0.26(2) 0.166(18) 0.184(16) -0.041(12) 0.062(16) 0.015(19)
C2B 0.30(2) 0.178(17) 0.220(19) -0.027(15) 0.05(2) 0.00(2)
C3B 0.37(3) 0.167(15) 0.220(18) -0.011(15) 0.08(2) -0.01(2)
C4B 0.35(2) 0.164(16) 0.209(16) -0.021(12) 0.071(18) -0.02(2)
C5B 0.264(19) 0.162(12) 0.176(14) -0.028(11) 0.073(15) -0.016(17)
C6B 0.228(19) 0.157(13) 0.130(14) -0.010(9) 0.045(14) -0.014(16)
C7B 0.139(16) 0.163(13) 0.137(14) -0.017(10) 0.031(10) 0.016(11)
C8B 0.161(16) 0.144(15) 0.155(16) -0.018(11) 0.062(11) -0.006(12)
C9B 0.165(17) 0.145(15) 0.133(13) -0.010(11) 0.052(11) -0.005(11)
C10B 0.137(15) 0.134(13) 0.112(12) -0.009(9) 0.026(9) 0.008(10)
C11B 0.127(14) 0.168(15) 0.115(13) -0.013(10) 0.022(10) 0.018(12)
C12B 0.144(16) 0.173(16) 0.119(13) -0.022(11) 0.042(11) 0.016(11)
C13B 0.188(16) 0.217(16) 0.125(12) -0.008(11) 0.066(14) 0.029(15)
C14B 0.178(16) 0.218(19) 0.132(12) -0.016(12) 0.059(13) -0.003(19)
C15B 0.176(16) 0.222(18) 0.129(11) -0.023(13) 0.046(14) -0.007(19)
C16B 0.213(17) 0.196(15) 0.124(11) -0.035(10) 0.060(14) -0.034(15)
C17B 0.141(13) 0.181(14) 0.122(9) -0.034(10) 0.027(12) -0.009(15)
C18B 0.161(15) 0.168(15) 0.122(10) -0.026(9) 0.028(13) 0.017(14)
C19B 0.131(13) 0.162(15) 0.111(8) -0.013(11) 0.025(8) -0.005(13)
C20B 0.122(13) 0.164(16) 0.113(9) -0.004(12) 0.015(9) -0.002(12)
C21B 0.117(12) 0.173(16) 0.123(9) 0.010(12) 0.025(9) -0.013(12)
C22B 0.128(13) 0.167(15) 0.108(8) 0.008(10) 0.020(8) -0.005(13)
C23B 0.110(12) 0.186(16) 0.097(9) 0.001(11) 0.007(9) -0.018(12)
C24B 0.117(12) 0.173(16) 0.119(9) 0.019(12) 0.031(8) 0.007(12)
C25B 0.157(18) 0.232(17) 0.149(12) -0.046(12) 0.035(14) -0.043(14)
C26B 0.165(17) 0.233(18) 0.144(12) -0.042(14) 0.037(13) -0.042(16)
C27B 0.216(19) 0.22(2) 0.160(14) -0.042(11) 0.038(14) -0.047(17)
C28B 0.23(2) 0.230(18) 0.119(11) -0.015(11) 0.005(14) -0.049(16)
C29B 0.179(17) 0.210(16) 0.119(10) -0.002(10) 0.009(13) -0.021(14)
C30B 0.181(18) 0.199(16) 0.115(10) -0.007(11) 0.001(13) -0.027(14)
C31B 0.121(14) 0.167(15) 0.099(11) -0.001(9) 0.024(10) -0.009(10)
C32B 0.177(16) 0.221(18) 0.097(13) -0.030(10) 0.035(11) -0.045(13)
C33B 0.161(16) 0.191(17) 0.092(11) -0.015(10) 0.028(11) -0.027(11)
C34B 0.138(15) 0.153(13) 0.117(11) -0.005(9) 0.024(10) 0.001(10)
C35B 0.125(14) 0.167(16) 0.128(13) -0.024(10) 0.028(10) -0.004(11)
C36B 0.125(15) 0.174(17) 0.109(12) -0.010(9) 0.022(10) -0.015(10)
C37B 0.243(12) 0.241(11) 0.210(10) 0.029(8) 0.067(8) -0.021(9)
C38B 0.271(12) 0.260(12) 0.231(11) 0.018(8) 0.054(8) -0.037(9)
C39B 0.277(12) 0.252(12) 0.228(10) 0.019(9) 0.057(8) -0.031(9)
C40B 0.237(11) 0.217(11) 0.197(9) -0.005(8) 0.047(8) -0.028(8)
C41B 0.190(11) 0.186(11) 0.174(8) 0.006(8) 0.042(7) -0.007(8)
C42B 0.162(18) 0.189(18) 0.156(10) -0.007(12) 0.032(11) -0.030(13)
C43B 0.153(13) 0.184(16) 0.127(10) 0.026(12) 0.025(9) 0.025(15)
C44B 0.160(13) 0.202(18) 0.112(11) 0.022(13) 0.016(9) -0.002(15)
C45B 0.168(13) 0.196(18) 0.113(11) 0.032(12) 0.030(10) 0.008(15)
C46B 0.168(14) 0.136(13) 0.119(9) -0.003(10) 0.028(9) -0.017(14)
C47B 0.174(13) 0.179(16) 0.108(10) -0.019(12) 0.027(9) -0.024(15)
C48B 0.156(13) 0.194(17) 0.115(10) -0.007(13) 0.015(10) -0.017(15)
C49B 0.159(14) 0.145(13) 0.096(8) -0.007(8) 0.023(10) -0.007(11)
C50B 0.144(14) 0.154(13) 0.112(8) -0.007(8) 0.043(9) -0.010(11)
C51B 0.175(16) 0.161(14) 0.111(9) 0.000(9) 0.045(11) -0.029(12)
C52B 0.164(14) 0.144(13) 0.106(9) 0.000(8) 0.035(11) 0.001(11)
C53B 0.180(15) 0.130(13) 0.111(8) 0.003(8) 0.030(10) 0.000(12)
C54B 0.201(17) 0.135(13) 0.103(8) 0.004(8) 0.040(11) -0.001(12)
N1C 0.146(13) 0.171(13) 0.098(8) 0.005(9) 0.057(11) -0.018(9)
N2C 0.135(13) 0.165(13) 0.106(10) -0.019(11) 0.039(9) -0.004(10)
N3C 0.159(15) 0.185(16) 0.176(14) -0.037(13) 0.044(12) 0.010(11)
N4C 0.163(14) 0.177(15) 0.123(11) -0.027(10) 0.042(10) 0.018(11)
N5C 0.160(15) 0.33(2) 0.111(11) 0.032(13) 0.014(11) -0.062(13)
N6C 0.137(12) 0.211(16) 0.128(11) 0.012(11) 0.023(10) -0.020(10)
N7C 0.225(14) 0.229(13) 0.166(13) -0.041(12) 0.040(12) 0.023(10)
N8C 0.216(13) 0.148(15) 0.135(11) 0.007(10) 0.038(10) 0.020(9)
C1C 0.118(12) 0.157(14) 0.085(9) 0.022(13) 0.031(10) 0.007(10)
C2C 0.148(14) 0.161(14) 0.143(12) 0.041(15) 0.035(14) 0.013(12)
C3C 0.152(16) 0.175(14) 0.147(13) 0.034(14) 0.033(16) 0.024(11)
C4C 0.155(15) 0.190(14) 0.159(14) 0.028(17) 0.045(14) 0.021(12)
C5C 0.143(13) 0.180(13) 0.100(10) 0.003(14) 0.043(12) -0.002(10)
C6C 0.113(13) 0.185(14) 0.106(11) 0.010(14) 0.032(11) 0.019(11)
C7C 0.141(14) 0.184(14) 0.093(12) -0.013(10) 0.032(9) -0.012(11)
C8C 0.132(15) 0.181(15) 0.097(11) -0.001(10) 0.030(11) -0.001(11)
C9C 0.107(14) 0.173(15) 0.093(11) -0.006(10) 0.012(9) 0.006(10)
C10C 0.131(12) 0.155(14) 0.099(12) -0.003(9) 0.031(9) -0.001(10)
C11C 0.140(15) 0.169(16) 0.102(12) -0.017(10) 0.035(10) -0.020(11)
C12C 0.168(17) 0.186(16) 0.100(12) -0.023(11) 0.056(10) -0.037(12)
C13C 0.14(2) 0.203(17) 0.221(18) -0.031(15) 0.040(15) 0.022(13)
C14C 0.177(19) 0.27(2) 0.25(2) -0.001(19) 0.075(15) 0.055(18)
C15C 0.175(19) 0.28(3) 0.28(2) 0.00(2) 0.092(17) 0.036(16)
C16C 0.17(2) 0.27(2) 0.25(2) 0.021(17) 0.086(16) 0.039(15)
C17C 0.166(17) 0.202(17) 0.166(16) -0.023(14) 0.050(12) 0.027(13)
C18C 0.162(18) 0.207(17) 0.148(15) -0.011(14) 0.042(13) 0.032(13)
C19C 0.153(13) 0.155(15) 0.098(12) -0.018(10) 0.028(10) 0.009(11)
C20C 0.156(14) 0.166(15) 0.082(11) -0.020(11) 0.022(10) 0.007(11)
C21C 0.156(14) 0.143(15) 0.102(11) 0.000(10) 0.022(11) 0.002(10)
C22C 0.142(12) 0.146(13) 0.098(12) 0.009(9) 0.034(9) 0.010(10)
C23C 0.162(14) 0.175(16) 0.104(12) -0.028(12) 0.010(11) 0.018(11)
C24C 0.163(14) 0.169(17) 0.106(12) -0.027(10) 0.016(11) 0.022(11)
C25C 0.153(19) 0.37(2) 0.168(16) 0.024(16) 0.023(17) -0.078(16)
C26C 0.181(18) 0.39(3) 0.22(2) 0.05(2) 0.074(18) -0.063(18)
C27C 0.181(16) 0.42(3) 0.23(2) 0.08(2) 0.075(17) -0.040(17)
C28C 0.151(16) 0.37(2) 0.189(17) 0.070(17) 0.035(17) -0.038(15)
C29C 0.146(13) 0.33(2) 0.135(15) 0.031(15) 0.017(14) -0.043(14)
C30C 0.153(14) 0.25(2) 0.140(14) 0.049(14) 0.043(15) 0.006(14)
C31C 0.137(11) 0.162(13) 0.122(11) 0.008(9) 0.027(9) -0.014(9)
C32C 0.147(10) 0.144(11) 0.138(10) 0.000(7) 0.054(8) -0.002(8)
C33C 0.139(10) 0.142(11) 0.139(10) -0.003(8) 0.048(8) -0.004(7)
C34C 0.148(11) 0.123(11) 0.131(11) 0.008(8) 0.051(9) -0.007(8)
C35C 0.138(10) 0.133(10) 0.126(10) 0.003(7) 0.040(8) -0.003(8)
C36C 0.142(10) 0.135(11) 0.138(10) 0.004(8) 0.036(8) -0.010(7)
C37C 0.224(11) 0.212(11) 0.202(11) -0.008(9) 0.070(9) 0.015(8)
C38C 0.237(11) 0.258(11) 0.279(13) 0.002(9) 0.078(9) 0.011(8)
C39C 0.282(11) 0.284(12) 0.333(13) -0.002(9) 0.092(9) 0.003(8)
C40C 0.266(11) 0.281(12) 0.323(13) -0.007(9) 0.086(9) 0.001(8)
C41C 0.250(10) 0.239(11) 0.282(12) -0.011(9) 0.076(9) 0.017(8)
C42C 0.226(11) 0.219(11) 0.260(13) 0.000(9) 0.067(9) 0.003(8)
C43C 0.196(14) 0.150(16) 0.143(11) -0.010(12) 0.042(11) 0.012(10)
C44C 0.215(11) 0.197(11) 0.170(9) -0.011(8) 0.050(8) 0.046(8)
C45C 0.192(10) 0.194(11) 0.160(9) -0.007(8) 0.058(8) 0.036(8)
C46C 0.133(13) 0.143(13) 0.128(10) 0.019(10) 0.046(10) 0.000(9)
C47C 0.175(18) 0.21(2) 0.123(10) 0.017(12) 0.048(11) 0.049(12)
C48C 0.185(18) 0.19(2) 0.136(11) 0.005(12) 0.035(12) 0.053(12)
C49C 0.127(12) 0.140(12) 0.084(9) -0.006(11) 0.024(10) 0.000(8)
C50C 0.145(12) 0.142(11) 0.093(10) 0.008(11) 0.038(11) 0.006(9)
C51C 0.148(13) 0.141(13) 0.116(11) 0.006(11) 0.049(12) 0.005(9)
C52C 0.142(11) 0.133(11) 0.100(10) -0.002(11) 0.043(10) -0.007(8)
C53C 0.129(12) 0.134(11) 0.111(10) -0.002(11) 0.038(10) -0.009(9)
C54C 0.136(13) 0.129(12) 0.134(12) -0.011(11) 0.050(12) -0.007(9)
N1D 0.173(13) 0.188(14) 0.086(9) -0.017(9) 0.004(8) 0.015(13)
N2D 0.132(11) 0.161(12) 0.096(8) 0.002(9) 0.012(7) 0.009(9)
N3D 0.176(13) 0.126(13) 0.138(10) 0.000(10) 0.079(9) -0.013(10)
N4D 0.191(13) 0.142(12) 0.086(10) 0.000(9) 0.050(9) 0.008(12)
N5D 0.126(12) 0.301(19) 0.150(11) -0.029(14) 0.025(9) -0.049(14)
N6D 0.123(10) 0.260(16) 0.116(11) -0.025(11) 0.021(8) -0.017(12)
N7D 0.138(12) 0.230(17) 0.104(10) 0.004(10) 0.046(8) 0.008(11)
N8D 0.131(11) 0.189(13) 0.067(8) -0.020(8) 0.019(8) -0.027(11)
C1D 0.195(14) 0.230(19) 0.119(12) -0.014(15) -0.011(10) 0.037(16)
C2D 0.236(18) 0.23(2) 0.120(12) -0.015(14) 0.012(13) 0.022(18)
C3D 0.23(2) 0.22(2) 0.102(11) 0.012(13) 0.022(10) 0.008(18)
C4D 0.223(17) 0.201(18) 0.102(10) -0.011(13) 0.025(10) 0.012(16)
C5D 0.182(13) 0.173(16) 0.100(9) 0.005(12) 0.031(9) 0.010(14)
C6D 0.147(12) 0.158(15) 0.106(9) 0.006(12) 0.034(8) -0.001(12)
C7D 0.119(12) 0.135(13) 0.086(9) 0.015(9) 0.032(7) 0.003(10)
C8D 0.136(13) 0.146(13) 0.077(10) 0.003(10) 0.022(8) 0.015(10)
C9D 0.135(12) 0.138(13) 0.083(10) -0.006(9) 0.027(8) 0.010(10)
C10D 0.133(10) 0.128(13) 0.073(9) 0.005(9) 0.031(7) 0.002(9)
C11D 0.134(13) 0.117(12) 0.081(10) 0.001(9) 0.029(8) -0.006(9)
C12D 0.120(12) 0.142(13) 0.081(10) 0.008(8) 0.028(7) 0.011(10)
C13D 0.189(17) 0.165(17) 0.151(14) 0.012(13) 0.083(11) 0.014(15)
C14D 0.184(17) 0.187(18) 0.157(14) 0.016(15) 0.079(13) 0.031(16)
C15D 0.199(16) 0.20(2) 0.144(13) 0.043(14) 0.080(12) 0.037(14)
C16D 0.181(14) 0.194(19) 0.151(13) 0.027(13) 0.069(10) 0.024(15)
C17D 0.185(14) 0.146(15) 0.130(12) 0.017(12) 0.063(10) 0.013(13)
C18D 0.193(14) 0.153(16) 0.108(13) 0.005(12) 0.050(10) 0.025(15)
C19D 0.162(13) 0.132(14) 0.069(10) -0.009(10) 0.033(9) -0.005(10)
C20D 0.136(13) 0.131(13) 0.085(11) -0.002(9) 0.032(9) 0.000(10)
C21D 0.150(14) 0.120(13) 0.089(10) -0.002(9) 0.036(9) -0.004(10)
C22D 0.152(12) 0.115(13) 0.099(10) 0.003(9) 0.047(10) 0.008(10)
C23D 0.175(15) 0.113(13) 0.125(13) -0.012(10) 0.056(10) -0.006(11)
C24D 0.182(16) 0.115(13) 0.094(11) -0.010(10) 0.047(11) -0.010(10)
C25D 0.126(14) 0.34(2) 0.175(15) -0.050(17) 0.016(10) -0.08(2)
C26D 0.130(14) 0.36(2) 0.199(16) -0.05(2) 0.028(13) -0.060(18)
C27D 0.133(13) 0.43(3) 0.201(17) -0.06(2) 0.031(13) -0.06(2)
C28D 0.130(14) 0.47(3) 0.176(15) -0.056(19) 0.038(11) -0.05(2)
C29D 0.128(11) 0.36(2) 0.154(12) -0.043(17) 0.024(10) -0.035(17)
C30D 0.131(12) 0.33(2) 0.132(14) -0.017(16) 0.032(9) 0.001(18)
C31D 0.130(11) 0.214(17) 0.084(11) -0.001(12) 0.029(9) -0.015(11)
C32D 0.140(13) 0.193(15) 0.107(12) -0.001(13) 0.024(11) -0.029(11)
C33D 0.138(12) 0.174(14) 0.105(13) 0.004(11) 0.026(10) -0.008(11)
C34D 0.132(10) 0.164(15) 0.089(10) 0.001(11) 0.015(9) -0.003(10)
C35D 0.139(13) 0.169(14) 0.111(12) 0.007(12) 0.012(11) 0.001(11)
C36D 0.144(13) 0.207(16) 0.128(15) -0.005(12) 0.009(11) -0.006(12)
C37D 0.123(13) 0.28(2) 0.142(14) -0.021(13) 0.050(11) 0.000(16)
C38D 0.122(14) 0.37(2) 0.165(16) -0.039(16) 0.066(13) -0.005(18)
C39D 0.114(14) 0.37(3) 0.176(17) -0.031(17) 0.045(11) 0.004(16)
C40D 0.129(12) 0.31(2) 0.138(14) 0.003(14) 0.033(11) 0.003(16)
C41D 0.119(12) 0.213(17) 0.131(13) 0.003(11) 0.031(10) -0.002(13)
C42D 0.125(12) 0.217(18) 0.099(12) -0.012(11) 0.027(11) -0.020(13)
C43D 0.121(13) 0.184(14) 0.072(10) -0.001(11) 0.015(8) -0.009(12)
C44D 0.130(15) 0.176(14) 0.113(13) -0.010(11) 0.041(9) -0.001(11)
C45D 0.121(14) 0.180(13) 0.116(12) -0.010(12) 0.040(9) -0.007(12)
C46D 0.111(12) 0.180(14) 0.083(10) -0.015(11) 0.006(8) -0.008(11)
C47D 0.129(15) 0.192(14) 0.086(12) 0.003(10) 0.017(8) -0.003(11)
C48D 0.132(14) 0.178(13) 0.089(12) 0.004(11) 0.020(9) 0.000(12)
C49D 0.132(10) 0.125(13) 0.086(9) -0.001(8) 0.026(7) 0.005(10)
C50D 0.136(10) 0.124(12) 0.086(9) -0.003(9) 0.031(7) 0.016(11)
C51D 0.139(10) 0.133(14) 0.081(10) 0.000(9) 0.029(8) -0.002(12)
C52D 0.127(10) 0.138(13) 0.079(9) 0.003(8) 0.030(7) -0.011(10)
C53D 0.124(10) 0.150(13) 0.068(9) 0.005(8) 0.014(7) -0.006(10)
C54D 0.132(10) 0.147(14) 0.062(9) -0.022(9) 0.014(7) -0.001(11)
N1E 0.215(15) 0.155(13) 0.133(11) -0.024(12) -0.032(10) 0.043(14)
N2E 0.129(10) 0.156(14) 0.138(11) 0.015(10) 0.003(8) 0.012(11)
N3E 0.280(17) 0.166(15) 0.099(9) -0.005(10) 0.075(10) -0.021(12)
N4E 0.171(13) 0.146(12) 0.091(8) 0.024(9) 0.023(8) -0.031(10)
N5E 0.179(15) 0.262(19) 0.192(15) -0.050(14) 0.025(11) -0.052(15)
N6E 0.139(12) 0.213(16) 0.107(10) -0.003(10) 0.016(8) -0.030(11)
N7E 0.175(13) 0.195(15) 0.153(12) -0.027(11) 0.062(11) -0.015(14)
N8E 0.155(14) 0.154(14) 0.125(10) -0.019(9) 0.016(9) -0.013(11)
C1E 0.192(18) 0.157(17) 0.158(14) -0.018(14) -0.025(11) 0.043(18)
C2E 0.206(17) 0.22(2) 0.220(17) -0.022(19) -0.005(15) 0.070(19)
C3E 0.153(14) 0.27(2) 0.209(18) 0.00(2) 0.009(13) 0.062(18)
C4E 0.158(15) 0.25(2) 0.205(16) -0.018(17) 0.017(11) 0.043(19)
C5E 0.143(11) 0.213(17) 0.158(12) -0.037(15) -0.006(10) 0.023(16)
C6E 0.140(12) 0.209(19) 0.143(14) -0.051(14) -0.003(10) 0.015(15)
C7E 0.126(10) 0.159(16) 0.123(11) 0.014(11) 0.015(9) 0.009(12)
C8E 0.119(11) 0.177(16) 0.102(11) 0.002(11) 0.012(8) -0.009(13)
C9E 0.120(11) 0.154(15) 0.086(10) -0.007(10) 0.010(8) -0.011(12)
C10E 0.111(10) 0.135(15) 0.105(9) -0.003(9) 0.017(8) 0.002(11)
C11E 0.125(12) 0.160(16) 0.127(11) 0.018(11) 0.012(9) -0.017(13)
C12E 0.126(12) 0.151(16) 0.117(11) 0.011(11) 0.019(8) 0.010(13)
C13E 0.29(2) 0.219(19) 0.118(11) -0.040(15) 0.077(12) -0.048(16)
C14E 0.28(2) 0.31(2) 0.099(10) -0.023(15) 0.085(13) -0.052(18)
C15E 0.29(2) 0.34(3) 0.121(12) -0.034(16) 0.076(14) -0.022(19)
C16E 0.29(2) 0.30(2) 0.112(11) -0.044(16) 0.035(12) 0.016(17)
C17E 0.244(18) 0.190(18) 0.101(9) 0.008(13) 0.054(11) -0.039(14)
C18E 0.202(16) 0.161(16) 0.100(9) 0.038(12) 0.037(10) -0.002(13)
C19E 0.135(15) 0.152(15) 0.091(9) 0.024(9) 0.010(9) -0.015(10)
C20E 0.118(13) 0.148(14) 0.083(9) -0.001(9) 0.016(9) -0.011(10)
C21E 0.123(13) 0.129(14) 0.098(10) 0.006(8) 0.033(10) -0.001(9)
C22E 0.097(12) 0.139(14) 0.089(8) 0.009(8) 0.018(8) -0.002(9)
C23E 0.136(14) 0.128(13) 0.101(10) 0.017(9) 0.033(9) -0.008(10)
C24E 0.150(14) 0.145(15) 0.101(11) 0.016(9) 0.044(11) -0.017(10)
C25E 0.186(16) 0.36(3) 0.191(19) -0.097(18) 0.012(13) -0.038(19)
C26E 0.23(2) 0.42(3) 0.196(18) -0.104(19) 0.028(17) 0.00(2)
C27E 0.21(2) 0.40(3) 0.144(15) -0.102(17) 0.010(13) -0.02(2)
C28E 0.227(18) 0.37(3) 0.120(14) -0.057(16) 0.017(12) -0.029(19)
C29E 0.187(15) 0.27(2) 0.110(12) -0.021(13) 0.015(10) -0.033(15)
C30E 0.194(15) 0.25(2) 0.117(13) -0.020(13) 0.001(11) -0.014(16)
C31E 0.141(13) 0.163(15) 0.137(12) -0.001(10) -0.001(9) -0.019(11)
C32E 0.145(15) 0.182(17) 0.138(14) 0.012(11) -0.027(10) -0.028(13)
C33E 0.161(16) 0.168(17) 0.149(13) -0.006(12) -0.009(10) -0.040(12)
C34E 0.123(11) 0.178(16) 0.112(9) -0.016(10) 0.029(8) -0.020(11)
C35E 0.196(16) 0.26(2) 0.134(13) 0.027(12) 0.000(11) -0.066(14)
C36E 0.169(10) 0.194(11) 0.173(10) 0.014(8) 0.019(7) -0.027(8)
C37E 0.214(17) 0.203(19) 0.158(16) -0.039(15) 0.071(12) 0.000(16)
C38E 0.24(2) 0.184(19) 0.169(15) -0.028(14) 0.075(15) -0.03(2)
C39E 0.247(19) 0.25(2) 0.187(16) -0.070(16) 0.087(15) -0.06(2)
C40E 0.222(17) 0.25(2) 0.196(17) -0.107(16) 0.080(13) -0.062(17)
C41E 0.178(15) 0.172(16) 0.143(12) -0.024(11) 0.058(11) -0.036(15)
C42E 0.161(15) 0.170(17) 0.134(13) -0.035(12) 0.048(11) -0.047(13)
C43E 0.238(17) 0.177(14) 0.123(12) -0.007(10) 0.060(12) 0.006(14)
C44E 0.250(12) 0.217(11) 0.188(10) 0.002(8) 0.093(8) 0.028(9)
C45E 0.238(11) 0.200(11) 0.176(9) 0.008(7) 0.089(8) 0.026(9)
C46E 0.196(15) 0.145(14) 0.139(10) -0.022(10) 0.058(10) 0.004(13)
C47E 0.32(2) 0.132(14) 0.165(14) -0.005(12) 0.135(15) 0.001(15)
C48E 0.33(2) 0.160(15) 0.176(16) -0.015(11) 0.131(17) 0.014(16)
C49E 0.114(9) 0.131(13) 0.099(8) -0.005(10) 0.025(7) -0.003(11)
C50E 0.111(10) 0.135(13) 0.092(8) 0.004(9) 0.024(7) -0.005(11)
C51E 0.111(10) 0.154(14) 0.092(8) -0.004(10) 0.020(7) -0.004(11)
C52E 0.126(10) 0.159(14) 0.106(8) -0.002(10) 0.028(7) -0.012(11)
C53E 0.118(10) 0.117(12) 0.107(8) 0.010(9) 0.022(7) 0.011(11)
C54E 0.122(11) 0.156(15) 0.094(8) 0.009(10) 0.032(7) -0.015(12)
N1F 0.162(13) 0.158(13) 0.081(8) -0.013(8) 0.047(8) -0.018(10)
N2F 0.128(11) 0.157(12) 0.097(9) -0.009(8) 0.046(8) 0.023(9)
N3F 0.216(14) 0.186(13) 0.104(9) 0.005(8) 0.013(10) 0.008(12)
N4F 0.159(12) 0.173(12) 0.058(8) 0.004(8) 0.017(8) 0.003(12)
N5F 0.156(15) 0.200(16) 0.209(13) -0.026(12) 0.032(14) -0.043(13)
N6F 0.137(12) 0.184(12) 0.103(10) 0.015(9) 0.003(9) -0.019(11)
N7F 0.181(14) 0.172(14) 0.108(10) 0.030(9) 0.043(9) 0.029(11)
N8F 0.178(14) 0.141(14) 0.096(9) 0.006(8) 0.036(9) -0.003(10)
C1F 0.175(15) 0.137(13) 0.101(12) -0.001(9) 0.043(11) 0.006(12)
C2F 0.175(17) 0.165(15) 0.105(12) -0.024(11) 0.047(11) -0.013(13)
C3F 0.149(16) 0.165(16) 0.096(11) -0.009(10) 0.034(10) 0.001(13)
C4F 0.137(13) 0.162(15) 0.094(11) -0.009(9) 0.041(10) -0.014(12)
C5F 0.107(12) 0.154(13) 0.099(10) -0.009(9) 0.033(9) -0.001(11)
C6F 0.135(13) 0.143(12) 0.119(12) -0.003(9) 0.061(11) 0.003(11)
C7F 0.125(13) 0.139(13) 0.094(10) 0.010(9) 0.040(9) 0.006(10)
C8F 0.141(12) 0.153(14) 0.096(12) 0.008(9) 0.036(9) 0.005(11)
C9F 0.123(12) 0.155(14) 0.086(11) 0.012(9) 0.033(10) 0.001(10)
C10F 0.122(12) 0.140(11) 0.086(10) 0.007(9) 0.033(9) -0.002(9)
C11F 0.131(12) 0.149(14) 0.085(11) -0.010(9) 0.022(9) 0.000(10)
C12F 0.136(13) 0.133(14) 0.109(12) -0.009(9) 0.029(10) 0.007(10)
C13F 0.242(12) 0.204(10) 0.181(9) 0.019(7) 0.064(8) 0.003(9)
C14F 0.261(12) 0.216(10) 0.213(10) 0.016(8) 0.073(9) 0.005(9)
C15F 0.273(12) 0.223(10) 0.231(10) 0.004(7) 0.082(9) 0.011(9)
C16F 0.240(12) 0.197(9) 0.193(10) -0.012(7) 0.071(8) 0.013(9)
C17F 0.209(11) 0.181(9) 0.153(8) -0.003(7) 0.053(8) 0.005(9)
C18F 0.204(17) 0.180(12) 0.106(11) -0.015(10) 0.014(12) 0.020(16)
C19F 0.132(12) 0.180(13) 0.079(10) 0.026(9) 0.024(10) 0.001(11)
C20F 0.124(12) 0.189(18) 0.135(14) 0.056(11) 0.013(12) 0.011(12)
C21F 0.143(12) 0.175(17) 0.122(14) 0.048(10) 0.019(10) 0.005(12)
C22F 0.129(12) 0.134(12) 0.094(10) 0.014(8) 0.019(9) 0.001(10)
C23F 0.122(12) 0.174(16) 0.090(11) 0.034(9) 0.024(10) 0.006(10)
C24F 0.124(11) 0.176(15) 0.076(11) 0.028(9) 0.028(9) 0.005(11)
C25F 0.24(2) 0.165(19) 0.212(17) -0.001(12) 0.068(17) -0.041(18)
C26F 0.26(2) 0.214(19) 0.240(19) 0.047(16) 0.06(2) -0.028(19)
C27F 0.27(2) 0.186(17) 0.236(19) 0.035(16) 0.03(2) -0.041(18)
C28F 0.21(2) 0.174(18) 0.255(18) 0.034(13) 0.035(18) -0.040(18)
C29F 0.175(17) 0.177(14) 0.192(14) 0.018(12) 0.027(15) -0.026(15)
C30F 0.159(16) 0.165(15) 0.160(15) 0.020(10) 0.022(14) -0.019(14)
C31F 0.152(15) 0.173(12) 0.105(13) 0.016(11) 0.022(10) -0.019(11)
C32F 0.134(13) 0.182(14) 0.079(11) 0.012(11) 0.021(9) -0.020(11)
C33F 0.149(14) 0.172(13) 0.119(14) 0.022(11) 0.020(9) -0.024(11)
C34F 0.153(14) 0.142(11) 0.093(11) 0.004(10) 0.023(9) -0.024(10)
C35F 0.168(14) 0.140(13) 0.109(12) -0.009(11) 0.041(11) -0.016(10)
C36F 0.145(14) 0.141(13) 0.126(14) -0.012(11) 0.020(10) -0.015(11)
C37F 0.199(17) 0.19(2) 0.137(12) 0.044(12) 0.062(12) 0.007(13)
C38F 0.22(2) 0.176(19) 0.123(12) 0.036(13) 0.065(11) 0.011(13)
C39F 0.249(19) 0.158(17) 0.141(14) 0.038(12) 0.046(12) -0.002(14)
C40F 0.211(17) 0.142(17) 0.150(13) 0.036(11) 0.047(12) -0.009(12)
C41F 0.185(17) 0.156(16) 0.141(11) 0.026(11) 0.048(10) -0.009(12)
C42F 0.168(17) 0.154(17) 0.131(11) 0.032(11) 0.034(11) -0.002(12)
C43F 0.126(12) 0.129(13) 0.089(10) -0.001(8) 0.021(9) -0.004(11)
C44F 0.116(12) 0.155(16) 0.136(14) 0.039(10) 0.016(10) -0.007(12)
C45F 0.137(12) 0.140(16) 0.120(13) 0.021(9) 0.031(10) 0.003(11)
C46F 0.136(12) 0.141(13) 0.109(11) 0.022(8) 0.030(10) 0.001(12)
C47F 0.134(12) 0.171(17) 0.132(13) 0.037(10) 0.046(11) 0.018(12)
C48F 0.118(11) 0.167(17) 0.134(14) 0.031(10) 0.039(10) 0.001(12)
C49F 0.124(12) 0.143(10) 0.084(8) 0.009(7) 0.020(8) -0.007(10)
C50F 0.117(12) 0.135(11) 0.083(8) 0.005(7) 0.024(8) 0.002(10)
C51F 0.159(15) 0.142(12) 0.085(10) 0.005(8) 0.020(10) -0.016(12)
C52F 0.144(13) 0.136(10) 0.091(9) 0.002(7) 0.029(9) -0.005(10)
C53F 0.153(14) 0.130(11) 0.082(8) 0.004(7) 0.029(8) 0.001(10)
C54F 0.140(14) 0.137(11) 0.081(9) 0.008(7) 0.025(9) 0.000(11)
C1G 0.20(2) 0.195(19) 0.209(17) -0.002(15) 0.011(14) 0.020(13)
O2G 0.196(17) 0.201(17) 0.210(15) -0.046(14) 0.074(13) -0.005(14)
O3G 0.102(13) 0.37(3) 0.211(16) 0.046(16) 0.011(12) 0.013(13)
O1G 0.155(14) 0.168(15) 0.176(13) 0.010(11) 0.033(10) 0.007(12)
F3G 0.217(16) 0.30(2) 0.194(12) 0.013(12) 0.013(11) 0.023(12)
F2G 0.194(14) 0.255(17) 0.278(16) -0.068(14) -0.037(12) 0.016(12)
F1G 0.277(18) 0.242(16) 0.211(14) -0.006(12) -0.002(12) 0.080(14)
S1G 0.136(9) 0.174(10) 0.183(7) 0.003(6) 0.033(6) 0.018(7)
S1H 0.147(13) 0.238(18) 0.151(10) 0.016(11) 0.014(10) -0.015(13)
S1HH 0.181(17) 0.200(19) 0.186(16) 0.055(14) 0.097(13) 0.045(15)
S1I 0.278(9) 0.269(9) 0.279(9) 0.029(6) 0.097(6) 0.028(6)
S1II 0.265(8) 0.259(8) 0.270(8) 0.098(5) 0.137(6) 0.086(5)
S1J 0.104(8) 0.092(8) 0.075(5) 0.009(5) 0.029(5) 0.019(6)
S1K 0.266(7) 0.260(7) 0.264(7) 0.063(5) 0.135(5) 0.064(5)
C1Q 0.279(8) 0.277(8) 0.279(8) 0.141(6) 0.190(6) 0.140(6)
S1KK 0.274(7) 0.273(7) 0.275(7) 0.145(4) 0.183(5) 0.142(4)
S1L 0.190(9) 0.224(10) 0.191(8) 0.053(7) 0.052(7) 0.007(7)
S1M 0.180(11) 0.159(11) 0.103(7) 0.015(7) 0.045(7) -0.015(9)
S1N 0.287(13) 0.327(13) 0.216(9) 0.009(8) 0.079(9) 0.010(11)
S1O 0.195(6) 0.191(6) 0.188(5) 0.029(4) 0.083(4) 0.032(4)
S1OO 0.198(7) 0.196(7) 0.198(7) 0.091(5) 0.123(5) 0.095(5)
C1T 0.198(6) 0.196(6) 0.196(6) 0.123(4) 0.145(5) 0.127(4)
S1P 0.229(11) 0.191(10) 0.193(8) -0.048(7) 0.087(8) -0.038(8)
O3P 0.205(15) 0.206(14) 0.186(13) -0.046(10) 0.077(11) -0.032(12)
O1P 0.218(14) 0.246(17) 0.205(14) -0.007(11) 0.101(12) -0.016(12)
F2P 0.273(13) 0.311(17) 0.313(16) 0.007(13) 0.128(12) -0.012(11)
F3P 0.216(13) 0.251(13) 0.225(13) 0.001(10) 0.039(10) -0.024(11)
O2P 0.279(17) 0.182(14) 0.227(13) -0.019(12) 0.092(12) -0.008(12)
F1P 0.326(17) 0.256(15) 0.251(12) -0.031(11) 0.073(12) -0.008(13)
C1P 0.248(12) 0.237(12) 0.239(11) -0.006(8) 0.085(9) -0.013(8)
S1U 0.282(8) 0.301(8) 0.283(8) 0.020(5) 0.120(6) 0.010(5)
S1UU 0.297(8) 0.306(9) 0.307(9) 0.038(6) 0.130(6) 0.037(6)
 
_geom_special_details
;
 All esds (except the esd in the dihedral angle between two l.s. planes)
 are estimated using the full covariance matrix.  The cell esds are taken
 into account individually in the estimation of esds in distances, angles
 and torsion angles; correlations between esds in cell parameters are only
 used when they are defined by crystal symmetry.  An approximate (isotropic)
 treatment of cell esds is used for estimating esds involving l.s. planes.
;
 
loop_
 _geom_bond_atom_site_label_1
 _geom_bond_atom_site_label_2
 _geom_bond_distance
 _geom_bond_site_symmetry_2
 _geom_bond_publ_flag
Zn1 N8A 2.096(13) . ?
Zn1 N1F 2.127(8) . ?
Zn1 N7A 2.141(12) . ?
Zn1 N4D 2.158(11) . ?
Zn1 N3D 2.165(11) . ?
Zn1 N2F 2.236(12) . ?
Zn2 N4B 2.100(13) . ?
Zn2 N3B 2.110(11) . ?
Zn2 N7D 2.139(11) . ?
Zn2 N1C 2.176(9) . ?
Zn2 N2C 2.213(12) . ?
Zn2 N8D 2.224(11) . ?
Zn3 N3F 2.098(10) . ?
Zn3 N7C 2.122(11) . ?
Zn3 N2D 2.143(12) . ?
Zn3 N4F 2.180(11) . ?
Zn3 N1D 2.201(9) . ?
Zn3 N8C 2.254(14) . ?
Zn4 N3E 2.078(9) . ?
Zn4 N4E 2.126(13) . ?
Zn4 N7F 2.131(9) . ?
Zn4 N2A 2.164(13) . ?
Zn4 N1A 2.176(14) . ?
Zn4 N8F 2.187(12) . ?
Zn5 N1E 2.060(13) . ?
Zn5 N4A 2.093(13) . ?
Zn5 N3A 2.140(10) . ?
Zn5 N7B 2.167(10) . ?
Zn5 N8B 2.222(13) . ?
Zn5 N2E 2.276(12) . ?
Zn6 N7E 2.112(12) . ?
Zn6 N1B 2.117(13) . ?
Zn6 N4C 2.140(14) . ?
Zn6 N8E 2.138(13) . ?
Zn6 N2B 2.152(12) . ?
Zn6 N3C 2.169(11) . ?
Zn7 N6D 2.122(12) . ?
Zn7 N6B 2.138(13) . ?
Zn7 N5B 2.146(9) . ?
Zn7 N5A 2.153(13) . ?
Zn7 N5D 2.189(10) . ?
Zn7 N6A 2.231(12) . ?
Zn8 N5E 2.072(10) . ?
Zn8 N5C 2.088(11) . ?
Zn8 N6C 2.117(14) . ?
Zn8 N5F 2.120(13) . ?
Zn8 N6E 2.193(13) . ?
Zn8 N6F 2.207(12) . ?
N1A C1A 1.340(8) . ?
N1A C5A 1.355(8) . ?
N2A C6A 1.271(10) . ?
N2A C7A 1.432(11) . ?
N3A C13A 1.344(4) . ?
N3A C17A 1.345(4) . ?
N4A C18A 1.231(10) . ?
N4A C19A 1.437(11) . ?
N5A C25A 1.343(8) . ?
N5A C29A 1.352(8) . ?
N6A C30A 1.263(11) . ?
N6A C31A 1.434(9) . ?
N7A C41A 1.343(8) . ?
N7A C37A 1.347(8) . ?
N8A C42A 1.253(10) . ?
N8A C43A 1.440(9) . ?
C1A C2A 1.382(8) . ?
C1A H1A 0.9500 . ?
C2A C3A 1.376(8) . ?
C2A H2A 0.9500 . ?
C3A C4A 1.395(8) . ?
C3A H3A 0.9500 . ?
C4A C5A 1.388(8) . ?
C4A H4A 0.9500 . ?
C5A C6A 1.451(11) . ?
C6A H6A 0.9500 . ?
C7A C8A 1.378(11) . ?
C7A C12A 1.381(11) . ?
C8A C9A 1.403(10) . ?
C8A H8A 0.9500 . ?
C9A C10A 1.385(10) . ?
C9A H9A 0.9500 . ?
C10A C11A 1.399(10) . ?
C10A C49A 1.510(11) . ?
C11A C12A 1.362(10) . ?
C11A H11A 0.9500 . ?
C12A H12A 0.9500 . ?
C13A C14A 1.383(4) . ?
C13A H13A 0.9500 . ?
C14A C15A 1.374(4) . ?
C14A H14A 0.9500 . ?
C15A C16A 1.383(4) . ?
C15A H15A 0.9500 . ?
C16A C17A 1.391(4) . ?
C16A H16A 0.9500 . ?
C17A C18A 1.489(10) . ?
C18A H18A 0.9500 . ?
C19A C24A 1.351(11) . ?
C19A C20A 1.375(11) . ?
C20A C21A 1.390(10) . ?
C20A H20A 0.9500 . ?
C21A C22A 1.406(10) . ?
C21A H21A 0.9500 . ?
C22A C23A 1.375(10) . ?
C22A C50A 1.497(11) . ?
C23A C24A 1.398(10) . ?
C23A H23A 0.9500 . ?
C24A H24A 0.9500 . ?
C25A C26A 1.381(8) . ?
C25A H25A 0.9500 . ?
C26A C27A 1.376(8) . ?
C26A H26A 0.9500 . ?
C27A C28A 1.377(8) . ?
C27A H27A 0.9500 . ?
C28A C29A 1.394(8) . ?
C28A H28A 0.9500 . ?
C29A C30A 1.444(11) . ?
C30A H30A 0.9500 . ?
C31A C36A 1.385(8) . ?
C31A C32A 1.391(8) . ?
C32A C33A 1.389(8) . ?
C32A H32A 0.9500 . ?
C33A C34A 1.378(8) . ?
C33A H33A 0.9500 . ?
C34A C35A 1.394(8) . ?
C34A C52A 1.476(10) . ?
C35A C36A 1.401(8) . ?
C35A H35A 0.9500 . ?
C36A H36A 0.9500 . ?
C37A C38A 1.379(8) . ?
C37A H37A 0.9500 . ?
C38A C39A 1.378(8) . ?
C38A H38A 0.9500 . ?
C39A C40A 1.391(8) . ?
C39A H39A 0.9500 . ?
C40A C41A 1.394(8) . ?
C40A H40A 0.9500 . ?
C41A C42A 1.504(11) . ?
C42A H42A 0.9500 . ?
C43A C44A 1.391(8) . ?
C43A C48A 1.394(8) . ?
C44A C45A 1.397(8) . ?
C44A H44A 0.9500 . ?
C45A C46A 1.389(8) . ?
C45A H45A 0.9500 . ?
C46A C47A 1.385(8) . ?
C46A C53A 1.487(10) . ?
C47A C48A 1.382(8) . ?
C47A H47A 0.9500 . ?
C48A H48A 0.9500 . ?
C49A C54A 1.398(10) . ?
C49A C50A 1.409(10) . ?
C50A C51A 1.404(10) . ?
C51A C52A 1.403(10) . ?
C51A H51A 0.9500 . ?
C52A C53A 1.405(10) . ?
C53A C54A 1.399(10) . ?
C54A H54A 0.9500 . ?
N1B C1B 1.338(8) . ?
N1B C5B 1.350(8) . ?
N2B C6B 1.258(10) . ?
N2B C7B 1.432(11) . ?
N3B C13B 1.335(7) . ?
N3B C17B 1.345(7) . ?
N4B C18B 1.235(10) . ?
N4B C19B 1.441(11) . ?
N5B C25B 1.343(4) . ?
N5B C29B 1.346(4) . ?
N6B C30B 1.266(10) . ?
N6B C31B 1.442(9) . ?
N7B C41B 1.343(4) . ?
N7B C37B 1.345(4) . ?
N8B C42B 1.262(10) . ?
N8B C43B 1.435(9) . ?
C1B C2B 1.376(8) . ?
C1B H1B 0.9500 . ?
C2B C3B 1.378(8) . ?
C2B H2B 0.9500 . ?
C3B C4B 1.390(8) . ?
C3B H3B 0.9500 . ?
C4B C5B 1.393(8) . ?
C4B H4B 0.9500 . ?
C5B C6B 1.453(11) . ?
C6B H6B 0.9500 . ?
C7B C8B 1.370(11) . ?
C7B C12B 1.380(11) . ?
C8B C9B 1.407(10) . ?
C8B H8B 0.9500 . ?
C9B C10B 1.374(10) . ?
C9B H9B 0.9500 . ?
C10B C11B 1.398(11) . ?
C10B C49B 1.509(11) . ?
C11B C12B 1.362(10) . ?
C11B H11B 0.9500 . ?
C12B H12B 0.9500 . ?
C13B C14B 1.390(8) . ?
C13B H13B 0.9500 . ?
C14B C15B 1.372(8) . ?
C14B H14B 0.9500 . ?
C15B C16B 1.390(8) . ?
C15B H15B 0.9500 . ?
C16B C17B 1.394(7) . ?
C16B H16B 0.9500 . ?
C17B C18B 1.495(11) . ?
C18B H18B 0.9500 . ?
C19B C24B 1.350(11) . ?
C19B C20B 1.367(11) . ?
C20B C21B 1.384(10) . ?
C20B H20B 0.9500 . ?
C21B C22B 1.411(10) . ?
C21B H21B 0.9500 . ?
C22B C23B 1.377(10) . ?
C22B C50B 1.497(11) . ?
C23B C24B 1.394(10) . ?
C23B H23B 0.9500 . ?
C24B H24B 0.9500 . ?
C25B C26B 1.380(4) . ?
C25B H25B 0.9500 . ?
C26B C27B 1.375(4) . ?
C26B H26B 0.9500 . ?
C27B C28B 1.380(4) . ?
C27B H27B 0.9500 . ?
C28B C29B 1.390(4) . ?
C28B H28B 0.9500 . ?
C29B C30B 1.441(11) . ?
C30B H30B 0.9500 . ?
C31B C36B 1.384(8) . ?
C31B C32B 1.398(8) . ?
C32B C33B 1.388(8) . ?
C32B H32B 0.9500 . ?
C33B C34B 1.383(8) . ?
C33B H33B 0.9500 . ?
C34B C35B 1.393(8) . ?
C34B C52B 1.485(10) . ?
C35B C36B 1.397(8) . ?
C35B H35B 0.9500 . ?
C36B H36B 0.9500 . ?
C37B C38B 1.382(4) . ?
C37B H37B 0.9500 . ?
C38B C39B 1.373(4) . ?
C38B H38B 0.9500 . ?
C39B C40B 1.384(4) . ?
C39B H39B 0.9500 . ?
C40B C41B 1.392(4) . ?
C40B H40B 0.9500 . ?
C41B C42B 1.506(11) . ?
C42B H42B 0.9500 . ?
C43B C48B 1.389(8) . ?
C43B C44B 1.392(8) . ?
C44B C45B 1.388(8) . ?
C44B H44B 0.9500 . ?
C45B C46B 1.382(8) . ?
C45B H45B 0.9500 . ?
C46B C47B 1.383(8) . ?
C46B C53B 1.487(10) . ?
C47B C48B 1.391(8) . ?
C47B H47B 0.9500 . ?
C48B H48B 0.9500 . ?
C49B C54B 1.393(10) . ?
C49B C50B 1.412(10) . ?
C50B C51B 1.400(10) . ?
C51B C52B 1.404(10) . ?
C51B H51B 0.9500 . ?
C52B C53B 1.405(10) . ?
C53B C54B 1.398(10) . ?
C54B H54B 0.9500 . ?
N1C C1C 1.343(4) . ?
N1C C5C 1.350(4) . ?
N2C C6C 1.264(10) . ?
N2C C7C 1.428(11) . ?
N3C C13C 1.344(4) . ?
N3C C17C 1.347(4) . ?
N4C C18C 1.246(10) . ?
N4C C19C 1.436(11) . ?
N5C C25C 1.343(4) . ?
N5C C29C 1.346(4) . ?
N6C C30C 1.262(11) . ?
N6C C31C 1.431(9) . ?
N7C C41C 1.344(4) . ?
N7C C37C 1.346(4) . ?
N8C C42C 1.254(11) . ?
N8C C43C 1.439(9) . ?
C1C C2C 1.380(4) . ?
C1C H1C 0.9500 . ?
C2C C3C 1.376(4) . ?
C2C H2C 0.9500 . ?
C3C C4C 1.385(4) . ?
C3C H3C 0.9500 . ?
C4C C5C 1.390(4) . ?
C4C H4C 0.9500 . ?
C5C C6C 1.451(10) . ?
C6C H6C 0.9500 . ?
C7C C8C 1.373(11) . ?
C7C C12C 1.380(11) . ?
C8C C9C 1.407(10) . ?
C8C H8C 0.9500 . ?
C9C C10C 1.378(10) . ?
C9C H9C 0.9500 . ?
C10C C11C 1.401(11) . ?
C10C C49C 1.508(11) . ?
C11C C12C 1.349(10) . ?
C11C H11C 0.9500 . ?
C12C H12C 0.9500 . ?
C13C C14C 1.382(4) . ?
C13C H13C 0.9500 . ?
C14C C15C 1.375(4) . ?
C14C H14C 0.9500 . ?
C15C C16C 1.384(4) . ?
C15C H15C 0.9500 . ?
C16C C17C 1.391(4) . ?
C16C H16C 0.9500 . ?
C17C C18C 1.492(11) . ?
C18C H18C 0.9500 . ?
C19C C24C 1.349(11) . ?
C19C C20C 1.362(11) . ?
C20C C21C 1.385(10) . ?
C20C H20C 0.9500 . ?
C21C C22C 1.407(11) . ?
C21C H21C 0.9500 . ?
C22C C23C 1.379(10) . ?
C22C C50C 1.497(11) . ?
C23C C24C 1.405(10) . ?
C23C H23C 0.9500 . ?
C24C H24C 0.9500 . ?
C25C C26C 1.381(4) . ?
C25C H25C 0.9500 . ?
C26C C27C 1.376(4) . ?
C26C H26C 0.9500 . ?
C27C C28C 1.381(4) . ?
C27C H27C 0.9500 . ?
C28C C29C 1.390(4) . ?
C28C H28C 0.9500 . ?
C29C C30C 1.444(11) . ?
C30C H30C 0.9500 . ?
C31C C36G 1.37(2) . ?
C31C C32C 1.3900 . ?
C31C C36C 1.3900 . ?
C31C C32G 1.409(19) . ?
C32C C33C 1.3900 . ?
C32C H32C 0.9500 . ?
C33C C34C 1.3900 . ?
C33C H33C 0.9500 . ?
C34C C35G 1.39(2) . ?
C34C C35C 1.3900 . ?
C34C C33G 1.410(19) . ?
C34C C52C 1.486(10) . ?
C35C C36C 1.3900 . ?
C35C H35C 0.9500 . ?
C36C H36C 0.9500 . ?
C37C C38C 1.378(4) . ?
C37C H37C 0.9500 . ?
C38C C39C 1.374(4) . ?
C38C H38C 0.9500 . ?
C39C C40C 1.385(4) . ?
C39C H39C 0.9500 . ?
C40C C41C 1.390(4) . ?
C40C H40C 0.9500 . ?
C41C C42C 1.506(11) . ?
C42C H42C 0.9500 . ?
C43C C48C 1.387(8) . ?
C43C C44C 1.395(8) . ?
C44C C45C 1.385(8) . ?
C44C H44C 0.9500 . ?
C45C C46C 1.384(8) . ?
C45C H45C 0.9500 . ?
C46C C47C 1.381(8) . ?
C46C C53C 1.485(10) . ?
C47C C48C 1.383(8) . ?
C47C H47C 0.9500 . ?
C48C H48C 0.9500 . ?
C49C C54C 1.393(10) . ?
C49C C50C 1.407(10) . ?
C50C C51C 1.401(10) . ?
C51C C52C 1.397(10) . ?
C51C H51C 0.9500 . ?
C52C C53C 1.399(10) . ?
C53C C54C 1.397(10) . ?
C54C H54C 0.9500 . ?
C32G C33G 1.39(2) . ?
C32G H32G 0.9500 . ?
C33G H33G 0.9500 . ?
C35G C36G 1.38(2) . ?
C35G H35G 0.9500 . ?
C36G H36G 0.9500 . ?
N1D C1D 1.342(4) . ?
N1D C5D 1.347(4) . ?
N2D C6D 1.265(10) . ?
N2D C7D 1.436(11) . ?
N3D C13D 1.342(8) . ?
N3D C17D 1.345(7) . ?
N4D C18D 1.241(10) . ?
N4D C19D 1.439(11) . ?
N5D C25D 1.343(4) . ?
N5D C29D 1.346(4) . ?
N6D C30D 1.261(10) . ?
N6D C31D 1.437(9) . ?
N7D C41D 1.338(8) . ?
N7D C37D 1.343(8) . ?
N8D C42D 1.255(10) . ?
N8D C43D 1.441(8) . ?
C1D C2D 1.382(4) . ?
C1D H1D 0.9500 . ?
C2D C3D 1.375(4) . ?
C2D H2D 0.9500 . ?
C3D C4D 1.382(4) . ?
C3D H3D 0.9500 . ?
C4D C5D 1.391(4) . ?
C4D H4D 0.9500 . ?
C5D C6D 1.456(10) . ?
C6D H6D 0.9500 . ?
C7D C8D 1.369(11) . ?
C7D C12D 1.386(11) . ?
C8D C9D 1.407(10) . ?
C8D H8D 0.9500 . ?
C9D C10D 1.379(10) . ?
C9D H9D 0.9500 . ?
C10D C11D 1.394(10) . ?
C10D C49D 1.505(11) . ?
C11D C12D 1.361(10) . ?
C11D H11D 0.9500 . ?
C12D H12D 0.9500 . ?
C13D C14D 1.382(8) . ?
C13D H13D 0.9500 . ?
C14D C15D 1.373(8) . ?
C14D H14D 0.9500 . ?
C15D C16D 1.385(8) . ?
C15D H15D 0.9500 . ?
C16D C17D 1.390(7) . ?
C16D H16D 0.9500 . ?
C17D C18D 1.492(11) . ?
C18D H18D 0.9500 . ?
C19D C24D 1.347(11) . ?
C19D C20D 1.370(11) . ?
C20D C21D 1.387(10) . ?
C20D H20D 0.9500 . ?
C21D C22D 1.408(10) . ?
C21D H21D 0.9500 . ?
C22D C23D 1.379(10) . ?
C22D C50D 1.500(11) . ?
C23D C24D 1.401(10) . ?
C23D H23D 0.9500 . ?
C24D H24D 0.9500 . ?
C25D C26D 1.381(4) . ?
C25D H25D 0.9500 . ?
C26D C27D 1.375(4) . ?
C26D H26D 0.9500 . ?
C27D C28D 1.382(4) . ?
C27D H27D 0.9500 . ?
C28D C29D 1.391(4) . ?
C28D H28D 0.9500 . ?
C29D C30D 1.446(11) . ?
C30D H30D 0.9500 . ?
C31D C36D 1.388(8) . ?
C31D C32D 1.394(8) . ?
C32D C33D 1.384(8) . ?
C32D H32D 0.9500 . ?
C33D C34D 1.388(8) . ?
C33D H33D 0.9500 . ?
C34D C35D 1.390(8) . ?
C34D C52D 1.485(10) . ?
C35D C36D 1.395(8) . ?
C35D H35D 0.9500 . ?
C36D H36D 0.9500 . ?
C37D C38D 1.374(8) . ?
C37D H37D 0.9500 . ?
C38D C39D 1.369(8) . ?
C38D H38D 0.9500 . ?
C39D C40D 1.389(8) . ?
C39D H39D 0.9500 . ?
C40D C41D 1.389(8) . ?
C40D H40D 0.9500 . ?
C41D C42D 1.497(11) . ?
C42D H42D 0.9500 . ?
C43D C44D 1.3900 . ?
C43D C48D 1.3900 . ?
C44D C45D 1.3900 . ?
C44D H44D 0.9500 . ?
C45D C46D 1.3900 . ?
C45D H45D 0.9500 . ?
C46D C47D 1.3900 . ?
C46D C53D 1.485(9) . ?
C47D C48D 1.3900 . ?
C47D H47D 0.9500 . ?
C48D H48D 0.9500 . ?
C49D C54D 1.389(10) . ?
C49D C50D 1.414(10) . ?
C50D C51D 1.402(10) . ?
C51D C52D 1.398(10) . ?
C51D H51D 0.9500 . ?
C52D C53D 1.400(10) . ?
C53D C54D 1.397(10) . ?
C54D H54D 0.9500 . ?
N1E C1E 1.345(8) . ?
N1E C5E 1.355(8) . ?
N2E C6E 1.271(10) . ?
N2E C7E 1.434(11) . ?
N3E C13E 1.343(4) . ?
N3E C17E 1.345(4) . ?
N4E C18E 1.239(10) . ?
N4E C19E 1.446(11) . ?
N5E C25E 1.345(4) . ?
N5E C29E 1.346(4) . ?
N6E C30E 1.259(11) . ?
N6E C31E 1.445(9) . ?
N7E C41E 1.329(8) . ?
N7E C37E 1.345(8) . ?
N8E C42E 1.239(10) . ?
N8E C43E 1.453(9) . ?
C1E C2E 1.374(8) . ?
C1E H1E 0.9500 . ?
C2E C3E 1.374(8) . ?
C2E H2E 0.9500 . ?
C3E C4E 1.391(8) . ?
C3E H3E 0.9500 . ?
C4E C5E 1.389(8) . ?
C4E H4E 0.9500 . ?
C5E C6E 1.459(11) . ?
C6E H6E 0.9500 . ?
C7E C8E 1.375(11) . ?
C7E C12E 1.381(11) . ?
C8E C9E 1.401(10) . ?
C8E H8E 0.9500 . ?
C9E C10E 1.374(10) . ?
C9E H9E 0.9500 . ?
C10E C11E 1.396(10) . ?
C10E C49E 1.518(11) . ?
C11E C12E 1.358(10) . ?
C11E H11E 0.9500 . ?
C12E H12E 0.9500 . ?
C13E C14E 1.380(4) . ?
C13E H13E 0.9500 . ?
C14E C15E 1.374(4) . ?
C14E H14E 0.9500 . ?
C15E C16E 1.384(4) . ?
C15E H15E 0.9500 . ?
C16E C17E 1.390(4) . ?
C16E H16E 0.9500 . ?
C17E C18E 1.492(10) . ?
C18E H18E 0.9500 . ?
C19E C24E 1.352(11) . ?
C19E C20E 1.374(11) . ?
C20E C21E 1.383(10) . ?
C20E H20E 0.9500 . ?
C21E C22E 1.409(10) . ?
C21E H21E 0.9500 . ?
C22E C23E 1.378(10) . ?
C22E C50E 1.505(11) . ?
C23E C24E 1.399(10) . ?
C23E H23E 0.9500 . ?
C24E H24E 0.9500 . ?
C25E C26E 1.380(4) . ?
C25E H25E 0.9500 . ?
C26E C27E 1.374(4) . ?
C26E H26E 0.9500 . ?
C27E C28E 1.381(4) . ?
C27E H27E 0.9500 . ?
C28E C29E 1.392(4) . ?
C28E H28E 0.9500 . ?
C29E C30E 1.448(11) . ?
C30E H30E 0.9500 . ?
C31E C32E 1.3900 . ?
C31E C36E 1.3900 . ?
C32E C33E 1.3900 . ?
C32E H32E 0.9500 . ?
C33E C34E 1.3900 . ?
C33E H33E 0.9500 . ?
C34E C35E 1.3900 . ?
C34E C52E 1.486(10) . ?
C35E C36E 1.3900 . ?
C35E H35E 0.9500 . ?
C36E H36E 0.9500 . ?
C37E C38E 1.381(8) . ?
C37E H37E 0.9500 . ?
C38E C39E 1.376(8) . ?
C38E H38E 0.9500 . ?
C39E C40E 1.389(8) . ?
C39E H39E 0.9500 . ?
C40E C41E 1.388(8) . ?
C40E H40E 0.9500 . ?
C41E C42E 1.502(11) . ?
C42E H42E 0.9500 . ?
C43E C44E 1.3900 . ?
C43E C48E 1.3900 . ?
C44E C45E 1.3900 . ?
C44E H44E 0.9500 . ?
C45E C46E 1.3900 . ?
C45E H45E 0.9500 . ?
C46E C47E 1.3900 . ?
C46E C53E 1.493(9) . ?
C47E C48E 1.3900 . ?
C47E H47E 0.9500 . ?
C48E H48E 0.9500 . ?
C49E C54E 1.399(10) . ?
C49E C50E 1.409(10) . ?
C50E C51E 1.406(10) . ?
C51E C52E 1.408(10) . ?
C51E H51E 0.9500 . ?
C52E C53E 1.399(10) . ?
C53E C54E 1.403(10) . ?
C54E H54E 0.9500 . ?
N1F C1F 1.344(4) . ?
N1F C5F 1.347(4) . ?
N2F C6F 1.262(10) . ?
N2F C7F 1.433(11) . ?
N3F C13F 1.345(4) . ?
N3F C17F 1.348(4) . ?
N4F C18F 1.238(10) . ?
N4F C19F 1.442(11) . ?
N5F C25F 1.335(8) . ?
N5F C29F 1.347(8) . ?
N6F C30F 1.262(10) . ?
N6F C31F 1.438(9) . ?
N7F C41F 1.345(4) . ?
N7F C37F 1.346(4) . ?
N8F C42F 1.252(10) . ?
N8F C43F 1.438(9) . ?
C1F C2F 1.379(4) . ?
C1F H1F 0.9500 . ?
C2F C3F 1.374(4) . ?
C2F H2F 0.9500 . ?
C3F C4F 1.384(4) . ?
C3F H3F 0.9500 . ?
C4F C5F 1.390(4) . ?
C4F H4F 0.9500 . ?
C5F C6F 1.459(10) . ?
C6F H6F 0.9500 . ?
C7F C12F 1.375(11) . ?
C7F C8F 1.376(11) . ?
C8F C9F 1.408(10) . ?
C8F H8F 0.9500 . ?
C9F C10F 1.372(10) . ?
C9F H9F 0.9500 . ?
C10F C11F 1.400(10) . ?
C10F C49F 1.505(11) . ?
C11F C12F 1.358(10) . ?
C11F H11F 0.9500 . ?
C12F H12F 0.9500 . ?
C13F C14F 1.381(4) . ?
C13F H13F 0.9500 . ?
C14F C15F 1.375(4) . ?
C14F H14F 0.9500 . ?
C15F C16F 1.384(4) . ?
C15F H15F 0.9500 . ?
C16F C17F 1.390(4) . ?
C16F H16F 0.9500 . ?
C17F C18F 1.495(10) . ?
C18F H18F 0.9500 . ?
C19F C24F 1.352(11) . ?
C19F C20F 1.370(11) . ?
C20F C21F 1.386(10) . ?
C20F H20F 0.9500 . ?
C21F C22F 1.410(10) . ?
C21F H21F 0.9500 . ?
C22F C23F 1.372(10) . ?
C22F C50F 1.499(11) . ?
C23F C24F 1.400(10) . ?
C23F H23F 0.9500 . ?
C24F H24F 0.9500 . ?
C25F C26F 1.382(8) . ?
C25F H25F 0.9500 . ?
C26F C27F 1.376(8) . ?
C26F H26F 0.9500 . ?
C27F C28F 1.376(8) . ?
C27F H27F 0.9500 . ?
C28F C29F 1.388(8) . ?
C28F H28F 0.9500 . ?
C29F C30F 1.445(11) . ?
C30F H30F 0.9500 . ?
C31F C36F 1.388(8) . ?
C31F C32F 1.394(8) . ?
C32F C33F 1.390(8) . ?
C32F H32F 0.9500 . ?
C33F C34F 1.389(8) . ?
C33F H33F 0.9500 . ?
C34F C35F 1.395(8) . ?
C34F C52F 1.484(10) . ?
C35F C36F 1.392(8) . ?
C35F H35F 0.9500 . ?
C36F H36F 0.9500 . ?
C37F C38F 1.378(4) . ?
C37F H37F 0.9500 . ?
C38F C39F 1.374(4) . ?
C38F H38F 0.9500 . ?
C39F C40F 1.384(4) . ?
C39F H39F 0.9500 . ?
C40F C41F 1.390(4) . ?
C40F H40F 0.9500 . ?
C41F C42F 1.509(10) . ?
C42F H42F 0.9500 . ?
C43F C48F 1.390(8) . ?
C43F C44F 1.390(8) . ?
C44F C45F 1.398(8) . ?
C44F H44F 0.9500 . ?
C45F C46F 1.385(8) . ?
C45F H45F 0.9500 . ?
C46F C47F 1.381(8) . ?
C46F C53F 1.486(10) . ?
C47F C48F 1.390(8) . ?
C47F H47F 0.9500 . ?
C48F H48F 0.9500 . ?
C49F C54F 1.398(10) . ?
C49F C50F 1.412(10) . ?
C50F C51F 1.398(10) . ?
C51F C52F 1.397(10) . ?
C51F H51F 0.9500 . ?
C52F C53F 1.408(10) . ?
C53F C54F 1.397(10) . ?
C54F H54F 0.9500 . ?
C1G F2G 1.291(17) . ?
C1G F3G 1.305(17) . ?
C1G F1G 1.311(17) . ?
C1G S1G 1.992(19) . ?
O2G S1G 1.391(15) . ?
O3G S1G 1.350(15) . ?
O1G S1G 1.421(14) . ?
S1H O3H 1.38(2) . ?
S1H O1H 1.42(2) . ?
S1H O2H 1.44(2) . ?
S1H C1H 2.01(2) . ?
F1H C1H 1.332(18) . ?
F2H C1H 1.357(19) . ?
F3H C1H 1.293(19) . ?
S1HH O1HH 1.34(3) . ?
S1HH O3HH 1.43(3) . ?
S1HH O2HH 1.45(3) . ?
S1HH C1HH 2.08(3) . ?
C1HH F2HH 1.30(2) . ?
C1HH F1HH 1.32(2) . ?
C1HH F3HH 1.35(2) . ?
S1I O1I 1.41(2) . ?
S1I O2I 1.44(2) . ?
S1I O3I 1.45(2) . ?
S1I C1I 2.03(2) . ?
F1I C1I 1.303(19) . ?
F2I C1I 1.266(19) . ?
F3I C1I 1.296(19) . ?
S1II O2II 1.42(2) . ?
S1II O1II 1.42(2) . ?
S1II O3II 1.47(2) . ?
S1II C1II 1.99(2) . ?
F2II C1II 1.32(2) . ?
F1II C1II 1.34(2) . ?
C1II F3II 1.29(2) . ?
O2J S1J 1.361(18) . ?
F2J C1J 1.345(19) . ?
F3J C1J 1.293(19) . ?
F1J C1J 1.289(19) . ?
S1J O3J 1.320(19) . ?
S1J O1J 1.322(16) . ?
S1J C1J 2.00(2) . ?
C1K F2K 1.290(19) . ?
C1K F3K 1.288(19) . ?
C1K F1K 1.338(19) . ?
C1K S1K 2.09(2) . ?
O2K S1K 1.41(2) . ?
O1K S1K 1.40(2) . ?
O3K S1K 1.42(2) . ?
C1Q F3Q 1.32(2) . ?
C1Q F2Q 1.31(2) . ?
C1Q F1Q 1.34(2) . ?
C1Q S1Q 2.06(3) . ?
S1Q O3Q 1.38(3) . ?
S1Q O1Q 1.44(3) . ?
S1Q O2Q 1.47(3) . ?
S1KK O2KK 1.39(3) . ?
S1KK O1KK 1.42(3) . ?
S1KK O3KK 1.45(3) . ?
S1KK C1KK 2.08(3) . ?
C1KK F2KK 1.31(2) . ?
C1KK F3KK 1.32(2) . ?
C1KK F1KK 1.32(2) . ?
O3L S1L 1.464(16) . ?
C1L F3L 1.271(18) . ?
C1L F2L 1.295(17) . ?
C1L F1L 1.361(18) . ?
C1L S1L 1.99(2) . ?
O2L S1L 1.399(15) . ?
O1L S1L 1.414(15) . ?
O2M S1M 1.355(19) . ?
S1M O3M 1.327(16) . ?
S1M O1M 1.377(17) . ?
S1M C1M 2.11(2) . ?
C1M F3M 1.238(18) . ?
C1M F2M 1.261(18) . ?
C1M F1M 1.289(18) . ?
O2N S1N 1.559(16) . ?
S1N O1N 1.367(14) . ?
S1N O3N 1.518(13) . ?
S1N C1N 1.99(2) . ?
F3N C1N 1.327(17) . ?
C1N F2N 1.261(17) . ?
C1N F1N 1.272(17) . ?
S1O O2O 1.40(2) . ?
S1O O1O 1.45(2) . ?
S1O O3O 1.46(2) . ?
S1O C1O 1.98(2) . ?
F1O C1O 1.300(19) . ?
F2O C1O 1.313(19) . ?
C1O F3O 1.332(19) . ?
S1OO O3OO 1.40(3) . ?
S1OO O1OO 1.42(3) . ?
S1OO O2OO 1.43(3) . ?
S1OO C1OO 2.06(3) . ?
F1OO C1OO 1.33(2) . ?
F2OO C1OO 1.33(2) . ?
F3OO C1OO 1.32(2) . ?
C1T F2T 1.310(19) . ?
C1T F3T 1.317(19) . ?
C1T F1T 1.355(19) . ?
C1T S1T 2.01(2) . ?
O1T S1T 1.39(2) . ?
O2T S1T 1.41(2) . ?
O3T S1T 1.49(2) . ?
S1P O3P 1.387(15) . ?
S1P O1P 1.396(16) . ?
S1P O2P 1.453(16) . ?
S1P C1P 1.96(2) . ?
F2P C1P 1.327(17) . ?
F3P C1P 1.334(18) . ?
F1P C1P 1.350(17) . ?
S1U O3U 1.36(2) . ?
S1U O1U 1.39(2) . ?
S1U O2U 1.53(2) . ?
S1U C1U 2.04(2) . ?
F3U C1U 1.32(2) . ?
F2U C1U 1.357(19) . ?
F1U C1U 1.346(19) . ?
S1UU O1UU 1.35(2) . ?
S1UU O2UU 1.48(2) . ?
S1UU O3UU 1.49(3) . ?
S1UU C1UU 1.99(3) . ?
C1UU F3UU 1.319(19) . ?
C1UU F1UU 1.34(2) . ?
C1UU F2UU 1.34(2) . ?
N1S C1S 1.175(17) . ?
C1S C2S 1.467(17) . ?
C2S H2SA 0.9800 . ?
C2S H2SB 0.9800 . ?
C2S H2SC 0.9800 . ?
C4S C3S 1.442(16) . ?
C3S N2S 1.148(16) . ?
N3S C5S 1.201(18) . ?
C5S C6S 1.479(18) . ?
N4S C7S 1.208(19) . ?
C7S C8S 1.474(19) . ?
C8S H8SA 0.9800 . ?
C8S H8SB 0.9800 . ?
C8S H8SC 0.9800 . ?
N5S C9S 1.161(17) . ?
C9S C10S 1.458(17) . ?
C10S H10A 0.9800 . ?
C10S H10B 0.9800 . ?
C10S H10C 0.9800 . ?
N6S C11S 1.221(16) . ?
C12S C11S 1.459(16) . ?
C12S H12G 0.9800 . ?
C12S H12H 0.9800 . ?
C12S H12I 0.9800 . ?
N7S C13S 1.148(16) . ?
C13S C14S 1.458(17) . ?
 
loop_
 _geom_angle_atom_site_label_1
 _geom_angle_atom_site_label_2
 _geom_angle_atom_site_label_3
 _geom_angle
 _geom_angle_site_symmetry_1
 _geom_angle_site_symmetry_3
 _geom_angle_publ_flag
N8A Zn1 N1F 94.3(5) . . ?
N8A Zn1 N7A 78.3(5) . . ?
N1F Zn1 N7A 98.9(5) . . ?
N8A Zn1 N4D 98.9(5) . . ?
N1F Zn1 N4D 161.7(5) . . ?
N7A Zn1 N4D 96.2(6) . . ?
N8A Zn1 N3D 171.2(5) . . ?
N1F Zn1 N3D 92.2(5) . . ?
N7A Zn1 N3D 94.9(5) . . ?
N4D Zn1 N3D 76.2(4) . . ?
N8A Zn1 N2F 96.1(4) . . ?
N1F Zn1 N2F 76.6(4) . . ?
N7A Zn1 N2F 172.6(5) . . ?
N4D Zn1 N2F 89.3(5) . . ?
N3D Zn1 N2F 91.2(5) . . ?
N4B Zn2 N3B 78.2(5) . . ?
N4B Zn2 N7D 92.7(6) . . ?
N3B Zn2 N7D 94.3(5) . . ?
N4B Zn2 N1C 173.0(5) . . ?
N3B Zn2 N1C 104.3(5) . . ?
N7D Zn2 N1C 93.6(5) . . ?
N4B Zn2 N2C 97.3(5) . . ?
N3B Zn2 N2C 95.3(6) . . ?
N7D Zn2 N2C 167.4(5) . . ?
N1C Zn2 N2C 76.1(4) . . ?
N4B Zn2 N8D 96.5(5) . . ?
N3B Zn2 N8D 167.9(5) . . ?
N7D Zn2 N8D 75.0(4) . . ?
N1C Zn2 N8D 82.3(5) . . ?
N2C Zn2 N8D 96.1(4) . . ?
N3F Zn3 N7C 96.6(6) . . ?
N3F Zn3 N2D 97.2(6) . . ?
N7C Zn3 N2D 163.5(5) . . ?
N3F Zn3 N4F 77.4(4) . . ?
N7C Zn3 N4F 94.1(5) . . ?
N2D Zn3 N4F 97.7(5) . . ?
N3F Zn3 N1D 99.5(5) . . ?
N7C Zn3 N1D 91.6(4) . . ?
N2D Zn3 N1D 77.3(4) . . ?
N4F Zn3 N1D 173.8(5) . . ?
N3F Zn3 N8C 168.2(5) . . ?
N7C Zn3 N8C 74.8(5) . . ?
N2D Zn3 N8C 92.7(5) . . ?
N4F Zn3 N8C 94.9(5) . . ?
N1D Zn3 N8C 88.9(5) . . ?
N3E Zn4 N4E 78.3(5) . . ?
N3E Zn4 N7F 90.3(4) . . ?
N4E Zn4 N7F 97.7(4) . . ?
N3E Zn4 N2A 99.1(5) . . ?
N4E Zn4 N2A 97.2(5) . . ?
N7F Zn4 N2A 163.7(5) . . ?
N3E Zn4 N1A 101.8(6) . . ?
N4E Zn4 N1A 174.1(5) . . ?
N7F Zn4 N1A 88.2(5) . . ?
N2A Zn4 N1A 77.0(5) . . ?
N3E Zn4 N8F 165.5(4) . . ?
N4E Zn4 N8F 96.9(5) . . ?
N7F Zn4 N8F 76.6(4) . . ?
N2A Zn4 N8F 95.1(5) . . ?
N1A Zn4 N8F 84.3(7) . . ?
N1E Zn5 N4A 166.4(6) . . ?
N1E Zn5 N3A 98.7(6) . . ?
N4A Zn5 N3A 78.0(5) . . ?
N1E Zn5 N7B 94.8(5) . . ?
N4A Zn5 N7B 98.6(5) . . ?
N3A Zn5 N7B 96.2(5) . . ?
N1E Zn5 N8B 86.5(7) . . ?
N4A Zn5 N8B 98.9(5) . . ?
N3A Zn5 N8B 169.4(5) . . ?
N7B Zn5 N8B 74.1(5) . . ?
N1E Zn5 N2E 76.6(5) . . ?
N4A Zn5 N2E 90.4(5) . . ?
N3A Zn5 N2E 94.5(5) . . ?
N7B Zn5 N2E 167.2(5) . . ?
N8B Zn5 N2E 95.6(5) . . ?
N7E Zn6 N1B 90.9(6) . . ?
N7E Zn6 N4C 96.7(7) . . ?
N1B Zn6 N4C 170.4(6) . . ?
N7E Zn6 N8E 77.8(5) . . ?
N1B Zn6 N8E 91.8(6) . . ?
N4C Zn6 N8E 95.4(5) . . ?
N7E Zn6 N2B 167.2(6) . . ?
N1B Zn6 N2B 78.4(5) . . ?
N4C Zn6 N2B 94.7(5) . . ?
N8E Zn6 N2B 95.4(5) . . ?
N7E Zn6 N3C 93.2(6) . . ?
N1B Zn6 N3C 97.9(6) . . ?
N4C Zn6 N3C 76.0(5) . . ?
N8E Zn6 N3C 166.9(5) . . ?
N2B Zn6 N3C 95.2(6) . . ?
N6D Zn7 N6B 98.7(6) . . ?
N6D Zn7 N5B 170.1(5) . . ?
N6B Zn7 N5B 77.2(4) . . ?
N6D Zn7 N5A 94.3(7) . . ?
N6B Zn7 N5A 161.0(5) . . ?
N5B Zn7 N5A 92.0(6) . . ?
N6D Zn7 N5D 76.4(5) . . ?
N6B Zn7 N5D 96.2(5) . . ?
N5B Zn7 N5D 95.0(4) . . ?
N5A Zn7 N5D 100.3(5) . . ?
N6D Zn7 N6A 98.3(5) . . ?
N6B Zn7 N6A 89.1(5) . . ?
N5B Zn7 N6A 90.7(4) . . ?
N5A Zn7 N6A 75.2(5) . . ?
N5D Zn7 N6A 172.9(5) . . ?
N5E Zn8 N5C 96.6(5) . . ?
N5E Zn8 N6C 94.3(5) . . ?
N5C Zn8 N6C 77.7(5) . . ?
N5E Zn8 N5F 94.2(5) . . ?
N5C Zn8 N5F 92.8(7) . . ?
N6C Zn8 N5F 168.0(6) . . ?
N5E Zn8 N6E 78.0(5) . . ?
N5C Zn8 N6E 173.3(4) . . ?
N6C Zn8 N6E 98.5(5) . . ?
N5F Zn8 N6E 91.6(7) . . ?
N5E Zn8 N6F 165.8(5) . . ?
N5C Zn8 N6F 94.3(5) . . ?
N6C Zn8 N6F 96.8(5) . . ?
N5F Zn8 N6F 76.3(5) . . ?
N6E Zn8 N6F 91.7(5) . . ?
C1A N1A C5A 116.4(10) . . ?
C1A N1A Zn4 126.3(13) . . ?
C5A N1A Zn4 111.1(9) . . ?
C6A N2A C7A 114.4(12) . . ?
C6A N2A Zn4 112.2(9) . . ?
C7A N2A Zn4 133.0(10) . . ?
C13A N3A C17A 117.5(4) . . ?
C13A N3A Zn5 129.8(8) . . ?
C17A N3A Zn5 112.3(7) . . ?
C18A N4A C19A 118.6(12) . . ?
C18A N4A Zn5 115.0(9) . . ?
C19A N4A Zn5 126.3(10) . . ?
C25A N5A C29A 117.6(10) . . ?
C25A N5A Zn7 126.5(11) . . ?
C29A N5A Zn7 115.8(8) . . ?
C30A N6A C31A 118.8(13) . . ?
C30A N6A Zn7 112.2(9) . . ?
C31A N6A Zn7 129.0(10) . . ?
C41A N7A C37A 117.0(9) . . ?
C41A N7A Zn1 112.2(8) . . ?
C37A N7A Zn1 130.8(10) . . ?
C42A N8A C43A 113.3(12) . . ?
C42A N8A Zn1 115.9(9) . . ?
C43A N8A Zn1 130.8(10) . . ?
N1A C1A C2A 125.7(11) . . ?
N1A C1A H1A 117.2 . . ?
C2A C1A H1A 117.2 . . ?
C3A C2A C1A 117.0(10) . . ?
C3A C2A H2A 121.5 . . ?
C1A C2A H2A 121.5 . . ?
C2A C3A C4A 118.8(10) . . ?
C2A C3A H3A 120.6 . . ?
C4A C3A H3A 120.6 . . ?
C5A C4A C3A 120.1(10) . . ?
C5A C4A H4A 120.0 . . ?
C3A C4A H4A 120.0 . . ?
N1A C5A C4A 121.6(9) . . ?
N1A C5A C6A 115.1(11) . . ?
C4A C5A C6A 123.1(12) . . ?
N2A C6A C5A 121.4(13) . . ?
N2A C6A H6A 119.3 . . ?
C5A C6A H6A 119.3 . . ?
C8A C7A C12A 119.1(12) . . ?
C8A C7A N2A 117.9(12) . . ?
C12A C7A N2A 121.9(12) . . ?
C7A C8A C9A 118.8(12) . . ?
C7A C8A H8A 120.6 . . ?
C9A C8A H8A 120.6 . . ?
C10A C9A C8A 122.3(11) . . ?
C10A C9A H9A 118.8 . . ?
C8A C9A H9A 118.8 . . ?
C9A C10A C11A 116.6(10) . . ?
C9A C10A C49A 118.5(10) . . ?
C11A C10A C49A 124.4(11) . . ?
C12A C11A C10A 121.3(11) . . ?
C12A C11A H11A 119.4 . . ?
C10A C11A H11A 119.4 . . ?
C11A C12A C7A 121.3(12) . . ?
C11A C12A H12A 119.4 . . ?
C7A C12A H12A 119.4 . . ?
N3A C13A C14A 123.5(4) . . ?
N3A C13A H13A 118.3 . . ?
C14A C13A H13A 118.3 . . ?
C15A C14A C13A 118.1(4) . . ?
C15A C14A H14A 120.9 . . ?
C13A C14A H14A 120.9 . . ?
C14A C15A C16A 119.5(4) . . ?
C14A C15A H15A 120.2 . . ?
C16A C15A H15A 120.2 . . ?
C15A C16A C17A 118.7(4) . . ?
C15A C16A H16A 120.6 . . ?
C17A C16A H16A 120.6 . . ?
N3A C17A C16A 122.1(4) . . ?
N3A C17A C18A 114.2(9) . . ?
C16A C17A C18A 123.3(9) . . ?
N4A C18A C17A 120.1(12) . . ?
N4A C18A H18A 119.9 . . ?
C17A C18A H18A 119.9 . . ?
C24A C19A C20A 121.9(11) . . ?
C24A C19A N4A 117.3(11) . . ?
C20A C19A N4A 120.4(11) . . ?
C19A C20A C21A 119.7(11) . . ?
C19A C20A H20A 120.2 . . ?
C21A C20A H20A 120.2 . . ?
C20A C21A C22A 120.0(11) . . ?
C20A C21A H21A 120.0 . . ?
C22A C21A H21A 120.0 . . ?
C23A C22A C21A 117.8(10) . . ?
C23A C22A C50A 119.3(10) . . ?
C21A C22A C50A 122.7(10) . . ?
C22A C23A C24A 122.2(11) . . ?
C22A C23A H23A 118.9 . . ?
C24A C23A H23A 118.9 . . ?
C19A C24A C23A 118.4(12) . . ?
C19A C24A H24A 120.8 . . ?
C23A C24A H24A 120.8 . . ?
N5A C25A C26A 123.4(10) . . ?
N5A C25A H25A 118.3 . . ?
C26A C25A H25A 118.3 . . ?
C27A C26A C25A 117.8(10) . . ?
C27A C26A H26A 121.1 . . ?
C25A C26A H26A 121.1 . . ?
C26A C27A C28A 120.5(10) . . ?
C26A C27A H27A 119.8 . . ?
C28A C27A H27A 119.8 . . ?
C27A C28A C29A 118.0(10) . . ?
C27A C28A H28A 121.0 . . ?
C29A C28A H28A 121.0 . . ?
N5A C29A C28A 122.2(9) . . ?
N5A C29A C30A 114.0(11) . . ?
C28A C29A C30A 123.1(12) . . ?
N6A C30A C29A 121.9(13) . . ?
N6A C30A H30A 119.1 . . ?
C29A C30A H30A 119.1 . . ?
C36A C31A C32A 117.9(8) . . ?
C36A C31A N6A 122.0(10) . . ?
C32A C31A N6A 120.1(10) . . ?
C33A C32A C31A 122.0(9) . . ?
C33A C32A H32A 119.0 . . ?
C31A C32A H32A 119.0 . . ?
C34A C33A C32A 120.2(9) . . ?
C34A C33A H33A 119.9 . . ?
C32A C33A H33A 119.9 . . ?
C33A C34A C35A 117.9(8) . . ?
C33A C34A C52A 119.2(10) . . ?
C35A C34A C52A 122.8(10) . . ?
C34A C35A C36A 121.5(9) . . ?
C34A C35A H35A 119.3 . . ?
C36A C35A H35A 119.3 . . ?
C31A C36A C35A 120.0(9) . . ?
C31A C36A H36A 120.0 . . ?
C35A C36A H36A 120.0 . . ?
N7A C37A C38A 124.7(11) . . ?
N7A C37A H37A 117.7 . . ?
C38A C37A H37A 117.7 . . ?
C39A C38A C37A 117.5(10) . . ?
C39A C38A H38A 121.2 . . ?
C37A C38A H38A 121.2 . . ?
C38A C39A C40A 119.2(10) . . ?
C38A C39A H39A 120.4 . . ?
C40A C39A H39A 120.4 . . ?
C39A C40A C41A 119.2(10) . . ?
C39A C40A H40A 120.4 . . ?
C41A C40A H40A 120.4 . . ?
N7A C41A C40A 122.1(9) . . ?
N7A C41A C42A 115.6(10) . . ?
C40A C41A C42A 122.2(11) . . ?
N8A C42A C41A 117.9(12) . . ?
N8A C42A H42A 121.0 . . ?
C41A C42A H42A 121.0 . . ?
C44A C43A C48A 119.4(8) . . ?
C44A C43A N8A 119.9(9) . . ?
C48A C43A N8A 120.2(9) . . ?
C43A C44A C45A 120.4(9) . . ?
C43A C44A H44A 119.8 . . ?
C45A C44A H44A 119.8 . . ?
C46A C45A C44A 120.2(9) . . ?
C46A C45A H45A 119.9 . . ?
C44A C45A H45A 119.9 . . ?
C47A C46A C45A 118.1(8) . . ?
C47A C46A C53A 120.3(9) . . ?
C45A C46A C53A 120.9(9) . . ?
C48A C47A C46A 122.5(9) . . ?
C48A C47A H47A 118.8 . . ?
C46A C47A H47A 118.8 . . ?
C47A C48A C43A 119.0(9) . . ?
C47A C48A H48A 120.5 . . ?
C43A C48A H48A 120.5 . . ?
C54A C49A C50A 118.2(10) . . ?
C54A C49A C10A 114.7(10) . . ?
C50A C49A C10A 127.0(10) . . ?
C51A C50A C49A 117.5(10) . . ?
C51A C50A C22A 118.0(10) . . ?
C49A C50A C22A 124.3(10) . . ?
C50A C51A C52A 124.4(11) . . ?
C50A C51A H51A 117.8 . . ?
C52A C51A H51A 117.8 . . ?
C51A C52A C53A 117.4(10) . . ?
C51A C52A C34A 118.2(10) . . ?
C53A C52A C34A 124.4(11) . . ?
C54A C53A C52A 118.5(10) . . ?
C54A C53A C46A 117.0(10) . . ?
C52A C53A C46A 124.1(10) . . ?
C49A C54A C53A 123.8(10) . . ?
C49A C54A H54A 118.1 . . ?
C53A C54A H54A 118.1 . . ?
C1B N1B C5B 116.9(10) . . ?
C1B N1B Zn6 130.5(10) . . ?
C5B N1B Zn6 112.4(8) . . ?
C6B N2B C7B 115.9(12) . . ?
C6B N2B Zn6 111.5(9) . . ?
C7B N2B Zn6 132.5(10) . . ?
C13B N3B C17B 117.3(9) . . ?
C13B N3B Zn2 129.8(9) . . ?
C17B N3B Zn2 112.6(8) . . ?
C18B N4B C19B 119.2(12) . . ?
C18B N4B Zn2 115.3(9) . . ?
C19B N4B Zn2 125.4(10) . . ?
C25B N5B C29B 117.5(4) . . ?
C25B N5B Zn7 129.1(7) . . ?
C29B N5B Zn7 113.3(7) . . ?
C30B N6B C31B 117.3(11) . . ?
C30B N6B Zn7 112.2(9) . . ?
C31B N6B Zn7 129.6(9) . . ?
C41B N7B C37B 117.8(4) . . ?
C41B N7B Zn5 115.5(7) . . ?
C37B N7B Zn5 126.7(7) . . ?
C42B N8B C43B 116.0(12) . . ?
C42B N8B Zn5 117.5(9) . . ?
C43B N8B Zn5 125.2(10) . . ?
N1B C1B C2B 124.6(11) . . ?
N1B C1B H1B 117.7 . . ?
C2B C1B H1B 117.7 . . ?
C1B C2B C3B 118.0(10) . . ?
C1B C2B H2B 121.0 . . ?
C3B C2B H2B 121.0 . . ?
C2B C3B C4B 119.2(10) . . ?
C2B C3B H3B 120.4 . . ?
C4B C3B H3B 120.4 . . ?
C3B C4B C5B 118.8(10) . . ?
C3B C4B H4B 120.6 . . ?
C5B C4B H4B 120.6 . . ?
N1B C5B C4B 122.4(9) . . ?
N1B C5B C6B 115.8(10) . . ?
C4B C5B C6B 121.9(11) . . ?
N2B C6B C5B 121.2(12) . . ?
N2B C6B H6B 119.4 . . ?
C5B C6B H6B 119.4 . . ?
C8B C7B C12B 119.3(12) . . ?
C8B C7B N2B 120.7(12) . . ?
C12B C7B N2B 119.9(12) . . ?
C7B C8B C9B 119.7(12) . . ?
C7B C8B H8B 120.2 . . ?
C9B C8B H8B 120.2 . . ?
C10B C9B C8B 121.3(11) . . ?
C10B C9B H9B 119.3 . . ?
C8B C9B H9B 119.3 . . ?
C9B C10B C11B 117.2(11) . . ?
C9B C10B C49B 120.5(11) . . ?
C11B C10B C49B 121.4(11) . . ?
C12B C11B C10B 121.7(12) . . ?
C12B C11B H11B 119.2 . . ?
C10B C11B H11B 119.2 . . ?
C11B C12B C7B 120.5(12) . . ?
C11B C12B H12B 119.7 . . ?
C7B C12B H12B 119.7 . . ?
N3B C13B C14B 123.9(10) . . ?
N3B C13B H13B 118.1 . . ?
C14B C13B H13B 118.1 . . ?
C15B C14B C13B 118.3(10) . . ?
C15B C14B H14B 120.9 . . ?
C13B C14B H14B 120.9 . . ?
C14B C15B C16B 119.1(10) . . ?
C14B C15B H15B 120.5 . . ?
C16B C15B H15B 120.5 . . ?
C15B C16B C17B 118.8(9) . . ?
C15B C16B H16B 120.6 . . ?
C17B C16B H16B 120.6 . . ?
N3B C17B C16B 122.4(8) . . ?
N3B C17B C18B 114.9(10) . . ?
C16B C17B C18B 122.6(10) . . ?
N4B C18B C17B 118.5(12) . . ?
N4B C18B H18B 120.7 . . ?
C17B C18B H18B 120.7 . . ?
C24B C19B C20B 121.2(11) . . ?
C24B C19B N4B 119.2(12) . . ?
C20B C19B N4B 119.3(11) . . ?
C19B C20B C21B 120.7(11) . . ?
C19B C20B H20B 119.7 . . ?
C21B C20B H20B 119.7 . . ?
C20B C21B C22B 119.3(11) . . ?
C20B C21B H21B 120.4 . . ?
C22B C21B H21B 120.4 . . ?
C23B C22B C21B 118.0(10) . . ?
C23B C22B C50B 121.3(10) . . ?
C21B C22B C50B 120.7(10) . . ?
C22B C23B C24B 121.7(11) . . ?
C22B C23B H23B 119.2 . . ?
C24B C23B H23B 119.2 . . ?
C19B C24B C23B 119.0(11) . . ?
C19B C24B H24B 120.5 . . ?
C23B C24B H24B 120.5 . . ?
N5B C25B C26B 123.7(4) . . ?
N5B C25B H25B 118.1 . . ?
C26B C25B H25B 118.1 . . ?
C27B C26B C25B 118.1(4) . . ?
C27B C26B H26B 120.9 . . ?
C25B C26B H26B 120.9 . . ?
C26B C27B C28B 119.5(4) . . ?
C26B C27B H27B 120.2 . . ?
C28B C27B H27B 120.2 . . ?
C27B C28B C29B 119.0(4) . . ?
C27B C28B H28B 120.5 . . ?
C29B C28B H28B 120.5 . . ?
N5B C29B C28B 122.1(4) . . ?
N5B C29B C30B 114.4(9) . . ?
C28B C29B C30B 123.5(9) . . ?
N6B C30B C29B 121.8(12) . . ?
N6B C30B H30B 119.1 . . ?
C29B C30B H30B 119.1 . . ?
C36B C31B C32B 118.1(8) . . ?
C36B C31B N6B 123.3(10) . . ?
C32B C31B N6B 118.6(10) . . ?
C33B C32B C31B 121.2(9) . . ?
C33B C32B H32B 119.4 . . ?
C31B C32B H32B 119.4 . . ?
C34B C33B C32B 120.4(9) . . ?
C34B C33B H33B 119.8 . . ?
C32B C33B H33B 119.8 . . ?
C33B C34B C35B 118.7(8) . . ?
C33B C34B C52B 119.3(10) . . ?
C35B C34B C52B 121.9(10) . . ?
C34B C35B C36B 120.6(9) . . ?
C34B C35B H35B 119.7 . . ?
C36B C35B H35B 119.7 . . ?
C31B C36B C35B 120.7(9) . . ?
C31B C36B H36B 119.7 . . ?
C35B C36B H36B 119.7 . . ?
N7B C37B C38B 123.4(4) . . ?
N7B C37B H37B 118.3 . . ?
C38B C37B H37B 118.3 . . ?
C39B C38B C37B 118.2(4) . . ?
C39B C38B H38B 120.9 . . ?
C37B C38B H38B 120.9 . . ?
C38B C39B C40B 119.7(4) . . ?
C38B C39B H39B 120.1 . . ?
C40B C39B H39B 120.1 . . ?
C39B C40B C41B 118.6(4) . . ?
C39B C40B H40B 120.7 . . ?
C41B C40B H40B 120.7 . . ?
N7B C41B C40B 122.3(4) . . ?
N7B C41B C42B 116.9(9) . . ?
C40B C41B C42B 120.8(9) . . ?
N8B C42B C41B 114.7(11) . . ?
N8B C42B H42B 122.7 . . ?
C41B C42B H42B 122.7 . . ?
C48B C43B C44B 118.7(8) . . ?
C48B C43B N8B 122.9(10) . . ?
C44B C43B N8B 118.2(10) . . ?
C45B C44B C43B 120.0(9) . . ?
C45B C44B H44B 120.0 . . ?
C43B C44B H44B 120.0 . . ?
C46B C45B C44B 120.9(9) . . ?
C46B C45B H45B 119.5 . . ?
C44B C45B H45B 119.5 . . ?
C45B C46B C47B 118.2(8) . . ?
C45B C46B C53B 120.3(10) . . ?
C47B C46B C53B 121.5(10) . . ?
C46B C47B C48B 121.2(9) . . ?
C46B C47B H47B 119.4 . . ?
C48B C47B H47B 119.4 . . ?
C43B C48B C47B 120.1(9) . . ?
C43B C48B H48B 120.0 . . ?
C47B C48B H48B 120.0 . . ?
C54B C49B C50B 119.1(10) . . ?
C54B C49B C10B 115.5(10) . . ?
C50B C49B C10B 125.0(10) . . ?
C51B C50B C49B 117.6(10) . . ?
C51B C50B C22B 118.8(10) . . ?
C49B C50B C22B 123.5(10) . . ?
C50B C51B C52B 124.0(10) . . ?
C50B C51B H51B 118.0 . . ?
C52B C51B H51B 118.0 . . ?
C51B C52B C53B 117.1(10) . . ?
C51B C52B C34B 119.4(10) . . ?
C53B C52B C34B 123.4(10) . . ?
C54B C53B C52B 119.7(10) . . ?
C54B C53B C46B 117.4(10) . . ?
C52B C53B C46B 122.8(10) . . ?
C49B C54B C53B 122.4(10) . . ?
C49B C54B H54B 118.8 . . ?
C53B C54B H54B 118.8 . . ?
C1C N1C C5C 117.2(4) . . ?
C1C N1C Zn2 126.8(7) . . ?
C5C N1C Zn2 112.4(7) . . ?
C6C N2C C7C 116.6(12) . . ?
C6C N2C Zn2 112.6(9) . . ?
C7C N2C Zn2 129.3(10) . . ?
C13C N3C C17C 117.5(4) . . ?
C13C N3C Zn6 128.4(8) . . ?
C17C N3C Zn6 114.1(8) . . ?
C18C N4C C19C 116.7(12) . . ?
C18C N4C Zn6 116.5(9) . . ?
C19C N4C Zn6 126.8(10) . . ?
C25C N5C C29C 117.6(4) . . ?
C25C N5C Zn8 128.1(8) . . ?
C29C N5C Zn8 114.3(8) . . ?
C30C N6C C31C 117.0(12) . . ?
C30C N6C Zn8 113.3(9) . . ?
C31C N6C Zn8 129.4(10) . . ?
C41C N7C C37C 117.7(4) . . ?
C41C N7C Zn3 115.7(8) . . ?
C37C N7C Zn3 125.5(8) . . ?
C42C N8C C43C 115.1(13) . . ?
C42C N8C Zn3 114.7(9) . . ?
C43C N8C Zn3 127.5(12) . . ?
N1C C1C C2C 124.0(4) . . ?
N1C C1C H1C 118.0 . . ?
C2C C1C H1C 118.0 . . ?
C3C C2C C1C 118.1(4) . . ?
C3C C2C H2C 120.9 . . ?
C1C C2C H2C 120.9 . . ?
C2C C3C C4C 119.3(4) . . ?
C2C C3C H3C 120.4 . . ?
C4C C3C H3C 120.4 . . ?
C3C C4C C5C 118.9(4) . . ?
C3C C4C H4C 120.6 . . ?
C5C C4C H4C 120.6 . . ?
N1C C5C C4C 122.0(4) . . ?
N1C C5C C6C 116.3(9) . . ?
C4C C5C C6C 121.6(9) . . ?
N2C C6C C5C 120.8(12) . . ?
N2C C6C H6C 119.6 . . ?
C5C C6C H6C 119.6 . . ?
C8C C7C C12C 120.6(12) . . ?
C8C C7C N2C 119.9(12) . . ?
C12C C7C N2C 119.4(11) . . ?
C7C C8C C9C 119.8(12) . . ?
C7C C8C H8C 120.1 . . ?
C9C C8C H8C 120.1 . . ?
C10C C9C C8C 119.8(11) . . ?
C10C C9C H9C 120.1 . . ?
C8C C9C H9C 120.1 . . ?
C9C C10C C11C 118.1(11) . . ?
C9C C10C C49C 121.2(10) . . ?
C11C C10C C49C 120.6(10) . . ?
C12C C11C C10C 122.3(11) . . ?
C12C C11C H11C 118.9 . . ?
C10C C11C H11C 118.9 . . ?
C11C C12C C7C 119.2(12) . . ?
C11C C12C H12C 120.4 . . ?
C7C C12C H12C 120.4 . . ?
N3C C13C C14C 123.7(4) . . ?
N3C C13C H13C 118.2 . . ?
C14C C13C H13C 118.2 . . ?
C15C C14C C13C 118.2(4) . . ?
C15C C14C H14C 120.9 . . ?
C13C C14C H14C 120.9 . . ?
C14C C15C C16C 119.5(4) . . ?
C14C C15C H15C 120.3 . . ?
C16C C15C H15C 120.3 . . ?
C15C C16C C17C 118.7(4) . . ?
C15C C16C H16C 120.6 . . ?
C17C C16C H16C 120.6 . . ?
N3C C17C C16C 122.2(4) . . ?
N3C C17C C18C 114.4(9) . . ?
C16C C17C C18C 123.4(10) . . ?
N4C C18C C17C 118.8(12) . . ?
N4C C18C H18C 120.6 . . ?
C17C C18C H18C 120.6 . . ?
C24C C19C C20C 120.7(12) . . ?
C24C C19C N4C 120.3(12) . . ?
C20C C19C N4C 119.0(12) . . ?
C19C C20C C21C 121.1(12) . . ?
C19C C20C H20C 119.5 . . ?
C21C C20C H20C 119.5 . . ?
C20C C21C C22C 120.0(11) . . ?
C20C C21C H21C 120.0 . . ?
C22C C21C H21C 120.0 . . ?
C23C C22C C21C 116.8(10) . . ?
C23C C22C C50C 121.6(11) . . ?
C21C C22C C50C 121.6(11) . . ?
C22C C23C C24C 122.5(11) . . ?
C22C C23C H23C 118.8 . . ?
C24C C23C H23C 118.8 . . ?
C19C C24C C23C 118.7(12) . . ?
C19C C24C H24C 120.6 . . ?
C23C C24C H24C 120.6 . . ?
N5C C25C C26C 123.5(4) . . ?
N5C C25C H25C 118.3 . . ?
C26C C25C H25C 118.3 . . ?
C27C C26C C25C 118.2(4) . . ?
C27C C26C H26C 120.9 . . ?
C25C C26C H26C 120.9 . . ?
C26C C27C C28C 119.6(4) . . ?
C26C C27C H27C 120.2 . . ?
C28C C27C H27C 120.2 . . ?
C27C C28C C29C 118.8(4) . . ?
C27C C28C H28C 120.6 . . ?
C29C C28C H28C 120.6 . . ?
N5C C29C C28C 122.3(4) . . ?
N5C C29C C30C 114.4(10) . . ?
C28C C29C C30C 123.3(10) . . ?
N6C C30C C29C 120.2(12) . . ?
N6C C30C H30C 119.9 . . ?
C29C C30C H30C 119.9 . . ?
C32C C31C C36C 120.0 . . ?
C36G C31C C32G 117(3) . . ?
C36G C31C N6C 125(2) . . ?
C32C C31C N6C 119.5(9) . . ?
C36C C31C N6C 120.0(8) . . ?
C32G C31C N6C 118.1(19) . . ?
C31C C32C C33C 120.0 . . ?
C31C C32C H32C 120.0 . . ?
C33C C32C H32C 120.0 . . ?
C34C C33C C32C 120.0 . . ?
C34C C33C H33C 120.0 . . ?
C32C C33C H33C 120.0 . . ?
C35C C34C C33C 120.0 . . ?
C35G C34C C33G 123(3) . . ?
C35G C34C C52C 123(2) . . ?
C35C C34C C52C 120.9(8) . . ?
C33C C34C C52C 119.1(8) . . ?
C33G C34C C52C 114.3(18) . . ?
C36C C35C C34C 120.0 . . ?
C36C C35C H35C 120.0 . . ?
C34C C35C H35C 120.0 . . ?
C35C C36C C31C 120.0 . . ?
C35C C36C H36C 120.0 . . ?
C31C C36C H36C 120.0 . . ?
N7C C37C C38C 123.6(4) . . ?
N7C C37C H37C 118.2 . . ?
C38C C37C H37C 118.2 . . ?
C39C C38C C37C 118.2(4) . . ?
C39C C38C H38C 120.9 . . ?
C37C C38C H38C 120.9 . . ?
C38C C39C C40C 119.7(4) . . ?
C38C C39C H39C 120.2 . . ?
C40C C39C H39C 120.2 . . ?
C39C C40C C41C 118.7(4) . . ?
C39C C40C H40C 120.7 . . ?
C41C C40C H40C 120.7 . . ?
N7C C41C C40C 122.2(4) . . ?
N7C C41C C42C 116.3(10) . . ?
C40C C41C C42C 121.5(10) . . ?
N8C C42C C41C 116.3(12) . . ?
N8C C42C H42C 121.8 . . ?
C41C C42C H42C 121.8 . . ?
C48C C43C C44C 117.5(8) . . ?
C48C C43C N8C 122.9(11) . . ?
C44C C43C N8C 119.2(10) . . ?
C45C C44C C43C 120.9(10) . . ?
C45C C44C H44C 119.5 . . ?
C43C C44C H44C 119.5 . . ?
C46C C45C C44C 121.4(10) . . ?
C46C C45C H45C 119.3 . . ?
C44C C45C H45C 119.3 . . ?
C47C C46C C45C 116.7(8) . . ?
C47C C46C C53C 121.5(10) . . ?
C45C C46C C53C 121.3(10) . . ?
C46C C47C C48C 122.8(10) . . ?
C46C C47C H47C 118.6 . . ?
C48C C47C H47C 118.6 . . ?
C47C C48C C43C 120.0(10) . . ?
C47C C48C H48C 120.0 . . ?
C43C C48C H48C 120.0 . . ?
C54C C49C C50C 119.6(10) . . ?
C54C C49C C10C 113.2(9) . . ?
C50C C49C C10C 127.1(10) . . ?
C51C C50C C49C 117.2(10) . . ?
C51C C50C C22C 119.3(10) . . ?
C49C C50C C22C 123.4(10) . . ?
C52C C51C C50C 123.5(11) . . ?
C52C C51C H51C 118.3 . . ?
C50C C51C H51C 118.3 . . ?
C51C C52C C53C 118.4(10) . . ?
C51C C52C C34C 118.2(10) . . ?
C53C C52C C34C 123.1(10) . . ?
C54C C53C C52C 118.8(10) . . ?
C54C C53C C46C 116.5(10) . . ?
C52C C53C C46C 124.7(11) . . ?
C49C C54C C53C 122.3(11) . . ?
C49C C54C H54C 118.8 . . ?
C53C C54C H54C 118.8 . . ?
C33G C32G C31C 130(3) . . ?
C33G C32G H32G 115.1 . . ?
C31C C32G H32G 115.1 . . ?
C32G C33G C34C 110(3) . . ?
C32G C33G H33G 125.1 . . ?
C34C C33G H33G 125.1 . . ?
C36G C35G C34C 124(4) . . ?
C36G C35G H35G 118.0 . . ?
C34C C35G H35G 118.0 . . ?
C31C C36G C35G 117(4) . . ?
C31C C36G H36G 121.5 . . ?
C35G C36G H36G 121.5 . . ?
C1D N1D C5D 117.6(4) . . ?
C1D N1D Zn3 129.9(7) . . ?
C5D N1D Zn3 111.1(7) . . ?
C6D N2D C7D 116.2(11) . . ?
C6D N2D Zn3 112.7(8) . . ?
C7D N2D Zn3 130.8(9) . . ?
C13D N3D C17D 116.4(9) . . ?
C13D N3D Zn1 129.5(9) . . ?
C17D N3D Zn1 113.8(8) . . ?
C18D N4D C19D 117.2(11) . . ?
C18D N4D Zn1 115.0(9) . . ?
C19D N4D Zn1 127.4(9) . . ?
C25D N5D C29D 117.6(4) . . ?
C25D N5D Zn7 129.0(7) . . ?
C29D N5D Zn7 113.3(7) . . ?
C30D N6D C31D 119.8(12) . . ?
C30D N6D Zn7 114.3(9) . . ?
C31D N6D Zn7 125.9(10) . . ?
C41D N7D C37D 117.9(9) . . ?
C41D N7D Zn2 115.5(8) . . ?
C37D N7D Zn2 126.1(10) . . ?
C42D N8D C43D 116.1(10) . . ?
C42D N8D Zn2 115.6(8) . . ?
C43D N8D Zn2 126.7(8) . . ?
N1D C1D C2D 123.7(4) . . ?
N1D C1D H1D 118.1 . . ?
C2D C1D H1D 118.1 . . ?
C3D C2D C1D 117.9(4) . . ?
C3D C2D H2D 121.0 . . ?
C1D C2D H2D 121.0 . . ?
C2D C3D C4D 119.6(4) . . ?
C2D C3D H3D 120.2 . . ?
C4D C3D H3D 120.2 . . ?
C3D C4D C5D 118.9(4) . . ?
C3D C4D H4D 120.6 . . ?
C5D C4D H4D 120.6 . . ?
N1D C5D C4D 122.0(4) . . ?
N1D C5D C6D 115.6(9) . . ?
C4D C5D C6D 122.2(9) . . ?
N2D C6D C5D 122.1(11) . . ?
N2D C6D H6D 119.0 . . ?
C5D C6D H6D 119.0 . . ?
C8D C7D C12D 120.3(11) . . ?
C8D C7D N2D 119.2(11) . . ?
C12D C7D N2D 120.4(11) . . ?
C7D C8D C9D 119.1(11) . . ?
C7D C8D H8D 120.4 . . ?
C9D C8D H8D 120.4 . . ?
C10D C9D C8D 121.0(11) . . ?
C10D C9D H9D 119.5 . . ?
C8D C9D H9D 119.5 . . ?
C9D C10D C11D 117.9(10) . . ?
C9D C10D C49D 119.5(10) . . ?
C11D C10D C49D 122.6(10) . . ?
C12D C11D C10D 121.6(11) . . ?
C12D C11D H11D 119.2 . . ?
C10D C11D H11D 119.2 . . ?
C11D C12D C7D 119.9(11) . . ?
C11D C12D H12D 120.0 . . ?
C7D C12D H12D 120.0 . . ?
N3D C13D C14D 124.3(10) . . ?
N3D C13D H13D 117.8 . . ?
C14D C13D H13D 117.8 . . ?
C15D C14D C13D 118.3(10) . . ?
C15D C14D H14D 120.9 . . ?
C13D C14D H14D 120.9 . . ?
C14D C15D C16D 119.1(10) . . ?
C14D C15D H15D 120.4 . . ?
C16D C15D H15D 120.4 . . ?
C15D C16D C17D 118.5(9) . . ?
C15D C16D H16D 120.7 . . ?
C17D C16D H16D 120.7 . . ?
N3D C17D C16D 123.2(8) . . ?
N3D C17D C18D 114.4(10) . . ?
C16D C17D C18D 122.4(11) . . ?
N4D C18D C17D 119.7(12) . . ?
N4D C18D H18D 120.2 . . ?
C17D C18D H18D 120.2 . . ?
C24D C19D C20D 121.5(12) . . ?
C24D C19D N4D 118.9(12) . . ?
C20D C19D N4D 119.6(11) . . ?
C19D C20D C21D 120.9(11) . . ?
C19D C20D H20D 119.5 . . ?
C21D C20D H20D 119.5 . . ?
C20D C21D C22D 119.1(11) . . ?
C20D C21D H21D 120.4 . . ?
C22D C21D H21D 120.4 . . ?
C23D C22D C21D 117.8(10) . . ?
C23D C22D C50D 121.3(11) . . ?
C21D C22D C50D 120.9(10) . . ?
C22D C23D C24D 122.3(11) . . ?
C22D C23D H23D 118.8 . . ?
C24D C23D H23D 118.8 . . ?
C19D C24D C23D 118.3(12) . . ?
C19D C24D H24D 120.9 . . ?
C23D C24D H24D 120.9 . . ?
N5D C25D C26D 123.8(4) . . ?
N5D C25D H25D 118.1 . . ?
C26D C25D H25D 118.1 . . ?
C27D C26D C25D 118.0(4) . . ?
C27D C26D H26D 121.0 . . ?
C25D C26D H26D 121.0 . . ?
C26D C27D C28D 119.6(4) . . ?
C26D C27D H27D 120.2 . . ?
C28D C27D H27D 120.2 . . ?
C27D C28D C29D 119.0(4) . . ?
C27D C28D H28D 120.5 . . ?
C29D C28D H28D 120.5 . . ?
N5D C29D C28D 122.0(4) . . ?
N5D C29D C30D 113.8(9) . . ?
C28D C29D C30D 124.2(10) . . ?
N6D C30D C29D 122.1(12) . . ?
N6D C30D H30D 119.0 . . ?
C29D C30D H30D 119.0 . . ?
C36D C31D C32D 118.1(8) . . ?
C36D C31D N6D 121.4(11) . . ?
C32D C31D N6D 120.3(11) . . ?
C33D C32D C31D 121.2(10) . . ?
C33D C32D H32D 119.4 . . ?
C31D C32D H32D 119.4 . . ?
C32D C33D C34D 120.6(9) . . ?
C32D C33D H33D 119.7 . . ?
C34D C33D H33D 119.7 . . ?
C33D C34D C35D 118.5(8) . . ?
C33D C34D C52D 119.1(10) . . ?
C35D C34D C52D 121.8(10) . . ?
C34D C35D C36D 120.6(9) . . ?
C34D C35D H35D 119.7 . . ?
C36D C35D H35D 119.7 . . ?
C31D C36D C35D 120.8(10) . . ?
C31D C36D H36D 119.6 . . ?
C35D C36D H36D 119.6 . . ?
N7D C37D C38D 124.2(10) . . ?
N7D C37D H37D 117.9 . . ?
C38D C37D H37D 117.9 . . ?
C39D C38D C37D 117.3(10) . . ?
C39D C38D H38D 121.3 . . ?
C37D C38D H38D 121.3 . . ?
C38D C39D C40D 119.7(10) . . ?
C38D C39D H39D 120.2 . . ?
C40D C39D H39D 120.2 . . ?
C41D C40D C39D 119.0(10) . . ?
C41D C40D H40D 120.5 . . ?
C39D C40D H40D 120.5 . . ?
N7D C41D C40D 121.5(8) . . ?
N7D C41D C42D 116.6(10) . . ?
C40D C41D C42D 121.9(11) . . ?
N8D C42D C41D 115.9(12) . . ?
N8D C42D H42D 122.0 . . ?
C41D C42D H42D 122.0 . . ?
C44D C43D C48D 120.0 . . ?
C44D C43D N8D 117.7(8) . . ?
C48D C43D N8D 122.2(8) . . ?
C45D C44D C43D 120.0 . . ?
C45D C44D H44D 120.0 . . ?
C43D C44D H44D 120.0 . . ?
C46D C45D C44D 120.0 . . ?
C46D C45D H45D 120.0 . . ?
C44D C45D H45D 120.0 . . ?
C45D C46D C47D 120.0 . . ?
C45D C46D C53D 118.8(8) . . ?
C47D C46D C53D 121.2(8) . . ?
C46D C47D C48D 120.0 . . ?
C46D C47D H47D 120.0 . . ?
C48D C47D H47D 120.0 . . ?
C47D C48D C43D 120.0 . . ?
C47D C48D H48D 120.0 . . ?
C43D C48D H48D 120.0 . . ?
C54D C49D C50D 119.0(10) . . ?
C54D C49D C10D 115.3(9) . . ?
C50D C49D C10D 125.5(9) . . ?
C51D C50D C49D 117.0(10) . . ?
C51D C50D C22D 118.8(9) . . ?
C49D C50D C22D 124.2(10) . . ?
C52D C51D C50D 124.4(10) . . ?
C52D C51D H51D 117.8 . . ?
C50D C51D H51D 117.8 . . ?
C51D C52D C53D 117.4(10) . . ?
C51D C52D C34D 119.1(10) . . ?
C53D C52D C34D 123.1(10) . . ?
C54D C53D C52D 119.1(10) . . ?
C54D C53D C46D 117.6(9) . . ?
C52D C53D C46D 123.0(9) . . ?
C49D C54D C53D 123.0(10) . . ?
C49D C54D H54D 118.5 . . ?
C53D C54D H54D 118.5 . . ?
C1E N1E C5E 116.5(9) . . ?
C1E N1E Zn5 126.0(10) . . ?
C5E N1E Zn5 115.4(9) . . ?
C6E N2E C7E 115.5(12) . . ?
C6E N2E Zn5 109.3(9) . . ?
C7E N2E Zn5 135.1(10) . . ?
C13E N3E C17E 117.8(4) . . ?
C13E N3E Zn4 128.3(7) . . ?
C17E N3E Zn4 113.6(7) . . ?
C18E N4E C19E 116.9(12) . . ?
C18E N4E Zn4 114.0(9) . . ?
C19E N4E Zn4 128.6(9) . . ?
C25E N5E C29E 117.6(4) . . ?
C25E N5E Zn8 127.2(7) . . ?
C29E N5E Zn8 115.2(7) . . ?
C30E N6E C31E 118.9(12) . . ?
C30E N6E Zn8 110.0(9) . . ?
C31E N6E Zn8 131.1(9) . . ?
C41E N7E C37E 118.8(10) . . ?
C41E N7E Zn6 113.4(8) . . ?
C37E N7E Zn6 127.7(10) . . ?
C42E N8E C43E 115.5(12) . . ?
C42E N8E Zn6 114.6(9) . . ?
C43E N8E Zn6 129.7(9) . . ?
N1E C1E C2E 125.1(11) . . ?
N1E C1E H1E 117.4 . . ?
C2E C1E H1E 117.4 . . ?
C1E C2E C3E 118.1(10) . . ?
C1E C2E H2E 120.9 . . ?
C3E C2E H2E 120.9 . . ?
C2E C3E C4E 118.5(10) . . ?
C2E C3E H3E 120.8 . . ?
C4E C3E H3E 120.8 . . ?
C5E C4E C3E 120.0(10) . . ?
C5E C4E H4E 120.0 . . ?
C3E C4E H4E 120.0 . . ?
N1E C5E C4E 121.7(9) . . ?
N1E C5E C6E 114.6(10) . . ?
C4E C5E C6E 123.5(11) . . ?
N2E C6E C5E 120.8(12) . . ?
N2E C6E H6E 119.6 . . ?
C5E C6E H6E 119.6 . . ?
C8E C7E C12E 119.5(11) . . ?
C8E C7E N2E 118.4(11) . . ?
C12E C7E N2E 121.9(12) . . ?
C7E C8E C9E 118.1(11) . . ?
C7E C8E H8E 120.9 . . ?
C9E C8E H8E 120.9 . . ?
C10E C9E C8E 123.4(11) . . ?
C10E C9E H9E 118.3 . . ?
C8E C9E H9E 118.3 . . ?
C9E C10E C11E 116.0(10) . . ?
C9E C10E C49E 119.6(10) . . ?
C11E C10E C49E 124.0(11) . . ?
C12E C11E C10E 121.8(11) . . ?
C12E C11E H11E 119.1 . . ?
C10E C11E H11E 119.1 . . ?
C11E C12E C7E 121.0(12) . . ?
C11E C12E H12E 119.5 . . ?
C7E C12E H12E 119.5 . . ?
N3E C13E C14E 123.4(4) . . ?
N3E C13E H13E 118.3 . . ?
C14E C13E H13E 118.3 . . ?
C15E C14E C13E 118.3(4) . . ?
C15E C14E H14E 120.9 . . ?
C13E C14E H14E 120.9 . . ?
C14E C15E C16E 119.6(4) . . ?
C14E C15E H15E 120.2 . . ?
C16E C15E H15E 120.2 . . ?
C15E C16E C17E 118.6(4) . . ?
C15E C16E H16E 120.7 . . ?
C17E C16E H16E 120.7 . . ?
N3E C17E C16E 122.3(4) . . ?
N3E C17E C18E 114.9(9) . . ?
C16E C17E C18E 122.8(9) . . ?
N4E C18E C17E 118.6(12) . . ?
N4E C18E H18E 120.7 . . ?
C17E C18E H18E 120.7 . . ?
C24E C19E C20E 121.2(11) . . ?
C24E C19E N4E 119.6(11) . . ?
C20E C19E N4E 118.0(11) . . ?
C19E C20E C21E 120.2(11) . . ?
C19E C20E H20E 119.9 . . ?
C21E C20E H20E 119.9 . . ?
C20E C21E C22E 119.9(11) . . ?
C20E C21E H21E 120.0 . . ?
C22E C21E H21E 120.0 . . ?
C23E C22E C21E 117.7(10) . . ?
C23E C22E C50E 120.8(10) . . ?
C21E C22E C50E 121.4(10) . . ?
C22E C23E C24E 121.8(11) . . ?
C22E C23E H23E 119.1 . . ?
C24E C23E H23E 119.1 . . ?
C19E C24E C23E 119.0(11) . . ?
C19E C24E H24E 120.5 . . ?
C23E C24E H24E 120.5 . . ?
N5E C25E C26E 123.7(4) . . ?
N5E C25E H25E 118.2 . . ?
C26E C25E H25E 118.2 . . ?
C27E C26E C25E 118.1(4) . . ?
C27E C26E H26E 121.0 . . ?
C25E C26E H26E 121.0 . . ?
C26E C27E C28E 119.7(4) . . ?
C26E C27E H27E 120.2 . . ?
C28E C27E H27E 120.2 . . ?
C27E C28E C29E 118.9(4) . . ?
C27E C28E H28E 120.5 . . ?
C29E C28E H28E 120.5 . . ?
N5E C29E C28E 122.0(4) . . ?
N5E C29E C30E 114.3(9) . . ?
C28E C29E C30E 123.7(10) . . ?
N6E C30E C29E 122.6(13) . . ?
N6E C30E H30E 118.7 . . ?
C29E C30E H30E 118.7 . . ?
C32E C31E C36E 120.0 . . ?
C32E C31E N6E 119.6(8) . . ?
C36E C31E N6E 120.4(8) . . ?
C33E C32E C31E 120.0 . . ?
C33E C32E H32E 120.0 . . ?
C31E C32E H32E 120.0 . . ?
C32E C33E C34E 120.0 . . ?
C32E C33E H33E 120.0 . . ?
C34E C33E H33E 120.0 . . ?
C35E C34E C33E 120.0 . . ?
C35E C34E C52E 121.1(8) . . ?
C33E C34E C52E 118.9(8) . . ?
C36E C35E C34E 120.0 . . ?
C36E C35E H35E 120.0 . . ?
C34E C35E H35E 120.0 . . ?
C35E C36E C31E 120.0 . . ?
C35E C36E H36E 120.0 . . ?
C31E C36E H36E 120.0 . . ?
N7E C37E C38E 123.2(10) . . ?
N7E C37E H37E 118.4 . . ?
C38E C37E H37E 118.4 . . ?
C39E C38E C37E 117.5(10) . . ?
C39E C38E H38E 121.2 . . ?
C37E C38E H38E 121.2 . . ?
C38E C39E C40E 119.8(10) . . ?
C38E C39E H39E 120.1 . . ?
C40E C39E H39E 120.1 . . ?
C41E C40E C39E 118.6(10) . . ?
C41E C40E H40E 120.7 . . ?
C39E C40E H40E 120.7 . . ?
N7E C41E C40E 121.7(9) . . ?
N7E C41E C42E 115.8(10) . . ?
C40E C41E C42E 122.4(11) . . ?
N8E C42E C41E 118.2(12) . . ?
N8E C42E H42E 120.9 . . ?
C41E C42E H42E 120.9 . . ?
C44E C43E C48E 120.0 . . ?
C44E C43E N8E 118.4(8) . . ?
C48E C43E N8E 121.3(8) . . ?
C43E C44E C45E 120.0 . . ?
C43E C44E H44E 120.0 . . ?
C45E C44E H44E 120.0 . . ?
C46E C45E C44E 120.0 . . ?
C46E C45E H45E 120.0 . . ?
C44E C45E H45E 120.0 . . ?
C47E C46E C45E 120.0 . . ?
C47E C46E C53E 120.0(8) . . ?
C45E C46E C53E 120.0(8) . . ?
C48E C47E C46E 120.0 . . ?
C48E C47E H47E 120.0 . . ?
C46E C47E H47E 120.0 . . ?
C47E C48E C43E 120.0 . . ?
C47E C48E H48E 120.0 . . ?
C43E C48E H48E 120.0 . . ?
C54E C49E C50E 118.2(10) . . ?
C54E C49E C10E 114.8(9) . . ?
C50E C49E C10E 126.9(9) . . ?
C51E C50E C49E 118.4(10) . . ?
C51E C50E C22E 119.6(9) . . ?
C49E C50E C22E 121.7(9) . . ?
C50E C51E C52E 123.3(10) . . ?
C50E C51E H51E 118.3 . . ?
C52E C51E H51E 118.3 . . ?
C53E C52E C51E 117.6(10) . . ?
C53E C52E C34E 123.4(10) . . ?
C51E C52E C34E 119.0(10) . . ?
C52E C53E C54E 119.4(10) . . ?
C52E C53E C46E 125.2(10) . . ?
C54E C53E C46E 115.3(9) . . ?
C49E C54E C53E 122.9(10) . . ?
C49E C54E H54E 118.5 . . ?
C53E C54E H54E 118.5 . . ?
C1F N1F C5F 117.5(4) . . ?
C1F N1F Zn1 127.6(6) . . ?
C5F N1F Zn1 113.8(6) . . ?
C6F N2F C7F 116.9(11) . . ?
C6F N2F Zn1 110.6(8) . . ?
C7F N2F Zn1 131.4(9) . . ?
C13F N3F C17F 117.2(4) . . ?
C13F N3F Zn3 128.2(7) . . ?
C17F N3F Zn3 114.3(7) . . ?
C18F N4F C19F 118.9(11) . . ?
C18F N4F Zn3 113.5(9) . . ?
C19F N4F Zn3 127.6(9) . . ?
C25F N5F C29F 118.3(10) . . ?
C25F N5F Zn8 126.2(11) . . ?
C29F N5F Zn8 114.8(8) . . ?
C30F N6F C31F 120.6(12) . . ?
C30F N6F Zn8 111.8(9) . . ?
C31F N6F Zn8 127.0(10) . . ?
C41F N7F C37F 117.4(4) . . ?
C41F N7F Zn4 112.7(6) . . ?
C37F N7F Zn4 127.6(6) . . ?
C42F N8F C43F 117.2(11) . . ?
C42F N8F Zn4 114.7(9) . . ?
C43F N8F Zn4 125.8(9) . . ?
N1F C1F C2F 123.8(4) . . ?
N1F C1F H1F 118.1 . . ?
C2F C1F H1F 118.1 . . ?
C3F C2F C1F 118.1(4) . . ?
C3F C2F H2F 121.0 . . ?
C1F C2F H2F 121.0 . . ?
C2F C3F C4F 119.5(4) . . ?
C2F C3F H3F 120.2 . . ?
C4F C3F H3F 120.2 . . ?
C3F C4F C5F 118.8(4) . . ?
C3F C4F H4F 120.6 . . ?
C5F C4F H4F 120.6 . . ?
N1F C5F C4F 122.0(4) . . ?
N1F C5F C6F 115.5(8) . . ?
C4F C5F C6F 122.1(9) . . ?
N2F C6F C5F 121.6(11) . . ?
N2F C6F H6F 119.2 . . ?
C5F C6F H6F 119.2 . . ?
C12F C7F C8F 118.7(12) . . ?
C12F C7F N2F 121.6(12) . . ?
C8F C7F N2F 119.5(12) . . ?
C7F C8F C9F 119.6(12) . . ?
C7F C8F H8F 120.2 . . ?
C9F C8F H8F 120.2 . . ?
C10F C9F C8F 121.7(11) . . ?
C10F C9F H9F 119.2 . . ?
C8F C9F H9F 119.2 . . ?
C9F C10F C11F 116.4(11) . . ?
C9F C10F C49F 120.6(11) . . ?
C11F C10F C49F 123.0(10) . . ?
C12F C11F C10F 122.1(11) . . ?
C12F C11F H11F 118.9 . . ?
C10F C11F H11F 118.9 . . ?
C11F C12F C7F 120.8(12) . . ?
C11F C12F H12F 119.6 . . ?
C7F C12F H12F 119.6 . . ?
N3F C13F C14F 123.8(4) . . ?
N3F C13F H13F 118.1 . . ?
C14F C13F H13F 118.1 . . ?
C15F C14F C13F 118.2(4) . . ?
C15F C14F H14F 120.9 . . ?
C13F C14F H14F 120.9 . . ?
C14F C15F C16F 119.4(4) . . ?
C14F C15F H15F 120.3 . . ?
C16F C15F H15F 120.3 . . ?
C15F C16F C17F 118.9(4) . . ?
C15F C16F H16F 120.5 . . ?
C17F C16F H16F 120.5 . . ?
N3F C17F C16F 122.3(4) . . ?
N3F C17F C18F 114.9(9) . . ?
C16F C17F C18F 122.8(9) . . ?
N4F C18F C17F 119.3(12) . . ?
N4F C18F H18F 120.3 . . ?
C17F C18F H18F 120.3 . . ?
C24F C19F C20F 122.0(11) . . ?
C24F C19F N4F 120.1(11) . . ?
C20F C19F N4F 117.8(11) . . ?
C19F C20F C21F 120.4(11) . . ?
C19F C20F H20F 119.8 . . ?
C21F C20F H20F 119.8 . . ?
C20F C21F C22F 118.7(11) . . ?
C20F C21F H21F 120.7 . . ?
C22F C21F H21F 120.7 . . ?
C23F C22F C21F 118.9(10) . . ?
C23F C22F C50F 121.7(10) . . ?
C21F C22F C50F 119.4(10) . . ?
C22F C23F C24F 121.7(11) . . ?
C22F C23F H23F 119.2 . . ?
C24F C23F H23F 119.2 . . ?
C19F C24F C23F 118.2(11) . . ?
C19F C24F H24F 120.9 . . ?
C23F C24F H24F 120.9 . . ?
N5F C25F C26F 123.2(10) . . ?
N5F C25F H25F 118.4 . . ?
C26F C25F H25F 118.4 . . ?
C27F C26F C25F 117.8(10) . . ?
C27F C26F H26F 121.1 . . ?
C25F C26F H26F 121.1 . . ?
C26F C27F C28F 120.3(10) . . ?
C26F C27F H27F 119.8 . . ?
C28F C27F H27F 119.8 . . ?
C27F C28F C29F 118.3(10) . . ?
C27F C28F H28F 120.9 . . ?
C29F C28F H28F 120.8 . . ?
N5F C29F C28F 122.0(9) . . ?
N5F C29F C30F 114.7(11) . . ?
C28F C29F C30F 123.1(12) . . ?
N6F C30F C29F 121.5(13) . . ?
N6F C30F H30F 119.3 . . ?
C29F C30F H30F 119.3 . . ?
C36F C31F C32F 118.3(8) . . ?
C36F C31F N6F 121.0(10) . . ?
C32F C31F N6F 120.7(10) . . ?
C33F C32F C31F 121.8(9) . . ?
C33F C32F H32F 119.1 . . ?
C31F C32F H32F 119.1 . . ?
C34F C33F C32F 119.8(9) . . ?
C34F C33F H33F 120.1 . . ?
C32F C33F H33F 120.1 . . ?
C33F C34F C35F 118.6(8) . . ?
C33F C34F C52F 120.2(10) . . ?
C35F C34F C52F 121.2(10) . . ?
C36F C35F C34F 121.4(9) . . ?
C36F C35F H35F 119.3 . . ?
C34F C35F H35F 119.3 . . ?
C31F C36F C35F 120.1(9) . . ?
C31F C36F H36F 120.0 . . ?
C35F C36F H36F 120.0 . . ?
N7F C37F C38F 123.8(4) . . ?
N7F C37F H37F 118.1 . . ?
C38F C37F H37F 118.1 . . ?
C39F C38F C37F 118.2(4) . . ?
C39F C38F H38F 120.9 . . ?
C37F C38F H38F 120.9 . . ?
C38F C39F C40F 119.5(4) . . ?
C38F C39F H39F 120.3 . . ?
C40F C39F H39F 120.3 . . ?
C39F C40F C41F 119.0(4) . . ?
C39F C40F H40F 120.5 . . ?
C41F C40F H40F 120.5 . . ?
N7F C41F C40F 122.2(4) . . ?
N7F C41F C42F 116.5(8) . . ?
C40F C41F C42F 121.4(9) . . ?
N8F C42F C41F 116.8(11) . . ?
N8F C42F H42F 121.6 . . ?
C41F C42F H42F 121.6 . . ?
C48F C43F C44F 119.0(8) . . ?
C48F C43F N8F 122.5(10) . . ?
C44F C43F N8F 118.5(10) . . ?
C43F C44F C45F 120.8(9) . . ?
C43F C44F H44F 119.6 . . ?
C45F C44F H44F 119.6 . . ?
C46F C45F C44F 119.5(9) . . ?
C46F C45F H45F 120.2 . . ?
C44F C45F H45F 120.2 . . ?
C47F C46F C45F 119.5(8) . . ?
C47F C46F C53F 119.9(10) . . ?
C45F C46F C53F 120.4(10) . . ?
C46F C47F C48F 121.2(9) . . ?
C46F C47F H47F 119.4 . . ?
C48F C47F H47F 119.4 . . ?
C43F C48F C47F 119.7(9) . . ?
C43F C48F H48F 120.2 . . ?
C47F C48F H48F 120.2 . . ?
C54F C49F C50F 117.7(10) . . ?
C54F C49F C10F 117.0(9) . . ?
C50F C49F C10F 124.5(9) . . ?
C51F C50F C49F 117.7(10) . . ?
C51F C50F C22F 120.3(9) . . ?
C49F C50F C22F 122.0(9) . . ?
C50F C51F C52F 125.5(10) . . ?
C50F C51F H51F 117.2 . . ?
C52F C51F H51F 117.2 . . ?
C51F C52F C53F 115.7(10) . . ?
C51F C52F C34F 120.5(10) . . ?
C53F C52F C34F 123.7(10) . . ?
C54F C53F C52F 119.9(10) . . ?
C54F C53F C46F 118.1(10) . . ?
C52F C53F C46F 121.7(10) . . ?
C53F C54F C49F 123.4(10) . . ?
C53F C54F H54F 118.3 . . ?
C49F C54F H54F 118.3 . . ?
F2G C1G F3G 112(2) . . ?
F2G C1G F1G 116(2) . . ?
F3G C1G F1G 112(2) . . ?
F2G C1G S1G 106.1(15) . . ?
F3G C1G S1G 106.3(15) . . ?
F1G C1G S1G 103.6(14) . . ?
O3G S1G O2G 117.8(15) . . ?
O3G S1G O1G 113.7(14) . . ?
O2G S1G O1G 117.3(13) . . ?
O3G S1G C1G 104.5(11) . . ?
O2G S1G C1G 99.8(11) . . ?
O1G S1G C1G 99.5(10) . . ?
O3H S1H O1H 118.1(18) . . ?
O3H S1H O2H 114.0(19) . . ?
O1H S1H O2H 112.6(19) . . ?
O3H S1H C1H 108.5(17) . . ?
O1H S1H C1H 100.6(15) . . ?
O2H S1H C1H 100.3(14) . . ?
F3H C1H F1H 120(3) . . ?
F3H C1H F2H 109(2) . . ?
F1H C1H F2H 108(2) . . ?
F3H C1H S1H 104.0(18) . . ?
F1H C1H S1H 106.6(18) . . ?
F2H C1H S1H 108.1(19) . . ?
O1HH S1HH O3HH 124(3) . . ?
O1HH S1HH O2HH 117(3) . . ?
O3HH S1HH O2HH 111(3) . . ?
O1HH S1HH C1HH 106(2) . . ?
O3HH S1HH C1HH 94.2(19) . . ?
O2HH S1HH C1HH 99(2) . . ?
F2HH C1HH F1HH 112(3) . . ?
F2HH C1HH F3HH 109(3) . . ?
F1HH C1HH F3HH 113(3) . . ?
F2HH C1HH S1HH 109(2) . . ?
F1HH C1HH S1HH 105(2) . . ?
F3HH C1HH S1HH 111(2) . . ?
O1I S1I O2I 117(3) . . ?
O1I S1I O3I 117(3) . . ?
O2I S1I O3I 117(3) . . ?
O1I S1I C1I 97.1(19) . . ?
O2I S1I C1I 101(2) . . ?
O3I S1I C1I 101(2) . . ?
F2I C1I F3I 108(3) . . ?
F2I C1I F1I 108(3) . . ?
F3I C1I F1I 109(3) . . ?
F2I C1I S1I 112(2) . . ?
F3I C1I S1I 107(2) . . ?
F1I C1I S1I 112(2) . . ?
O2II S1II O1II 116(3) . . ?
O2II S1II O3II 117(3) . . ?
O1II S1II O3II 110(3) . . ?
O2II S1II C1II 105(2) . . ?
O1II S1II C1II 109(2) . . ?
O3II S1II C1II 99(2) . . ?
F3II C1II F2II 111(3) . . ?
F3II C1II F1II 106(3) . . ?
F2II C1II F1II 105(3) . . ?
F3II C1II S1II 106(2) . . ?
F2II C1II S1II 115(2) . . ?
F1II C1II S1II 114(2) . . ?
O3J S1J O1J 118.3(16) . . ?
O3J S1J O2J 103.1(16) . . ?
O1J S1J O2J 116.1(14) . . ?
O3J S1J C1J 104.4(14) . . ?
O1J S1J C1J 105.9(12) . . ?
O2J S1J C1J 108.2(13) . . ?
F1J C1J F3J 119(2) . . ?
F1J C1J F2J 114(2) . . ?
F3J C1J F2J 117(2) . . ?
F1J C1J S1J 102.8(18) . . ?
F3J C1J S1J 101.9(19) . . ?
F2J C1J S1J 97.1(17) . . ?
F2K C1K F3K 115(3) . . ?
F2K C1K F1K 124(3) . . ?
F3K C1K F1K 94(2) . . ?
F2K C1K S1K 98.8(19) . . ?
F3K C1K S1K 114(2) . . ?
F1K C1K S1K 111(2) . . ?
O1K S1K O2K 113(2) . . ?
O1K S1K O3K 122(3) . . ?
O2K S1K O3K 118(3) . . ?
O1K S1K C1K 90.8(17) . . ?
O2K S1K C1K 105.1(19) . . ?
O3K S1K C1K 101(2) . . ?
F3Q C1Q F2Q 111(3) . . ?
F3Q C1Q F1Q 108(3) . . ?
F2Q C1Q F1Q 107(3) . . ?
F3Q C1Q S1Q 103(2) . . ?
F2Q C1Q S1Q 114(2) . . ?
F1Q C1Q S1Q 114(2) . . ?
O3Q S1Q O1Q 117(3) . . ?
O3Q S1Q O2Q 120(3) . . ?
O1Q S1Q O2Q 113(3) . . ?
O3Q S1Q C1Q 107(2) . . ?
O1Q S1Q C1Q 103(2) . . ?
O2Q S1Q C1Q 93(2) . . ?
O2KK S1KK O1KK 121(3) . . ?
O2KK S1KK O3KK 119(3) . . ?
O1KK S1KK O3KK 113(3) . . ?
O2KK S1KK C1KK 100(2) . . ?
O1KK S1KK C1KK 98(2) . . ?
O3KK S1KK C1KK 100(2) . . ?
F2KK C1KK F3KK 107(3) . . ?
F2KK C1KK F1KK 115(3) . . ?
F3KK C1KK F1KK 110(3) . . ?
F2KK C1KK S1KK 105(2) . . ?
F3KK C1KK S1KK 110(3) . . ?
F1KK C1KK S1KK 110(3) . . ?
F3L C1L F2L 120(2) . . ?
F3L C1L F1L 117(2) . . ?
F2L C1L F1L 106(2) . . ?
F3L C1L S1L 102.3(17) . . ?
F2L C1L S1L 108.1(16) . . ?
F1L C1L S1L 102.5(16) . . ?
O2L S1L O1L 114.6(12) . . ?
O2L S1L O3L 114.4(13) . . ?
O1L S1L O3L 116.1(13) . . ?
O2L S1L C1L 108.0(11) . . ?
O1L S1L C1L 103.2(11) . . ?
O3L S1L C1L 98.0(11) . . ?
O3M S1M O2M 131.6(18) . . ?
O3M S1M O1M 110.1(15) . . ?
O2M S1M O1M 115.0(16) . . ?
O3M S1M C1M 97.4(12) . . ?
O2M S1M C1M 94.6(14) . . ?
O1M S1M C1M 95.9(12) . . ?
F3M C1M F2M 116(2) . . ?
F3M C1M F1M 116(3) . . ?
F2M C1M F1M 107(2) . . ?
F3M C1M S1M 104.2(17) . . ?
F2M C1M S1M 110.3(18) . . ?
F1M C1M S1M 103.5(19) . . ?
O1N S1N O3N 117.6(13) . . ?
O1N S1N O2N 122.1(14) . . ?
O3N S1N O2N 110.1(12) . . ?
O1N S1N C1N 105.8(12) . . ?
O3N S1N C1N 100.1(10) . . ?
O2N S1N C1N 95.7(10) . . ?
F2N C1N F1N 108.4(19) . . ?
F2N C1N F3N 123(2) . . ?
F1N C1N F3N 125(2) . . ?
F2N C1N S1N 96.9(15) . . ?
F1N C1N S1N 99.5(16) . . ?
F3N C1N S1N 92.3(13) . . ?
O2O S1O O1O 123(2) . . ?
O2O S1O O3O 111.5(19) . . ?
O1O S1O O3O 107.3(19) . . ?
O2O S1O C1O 112.0(17) . . ?
O1O S1O C1O 106.0(16) . . ?
O3O S1O C1O 92.2(16) . . ?
F1O C1O F2O 116(2) . . ?
F1O C1O F3O 109(2) . . ?
F2O C1O F3O 114(2) . . ?
F1O C1O S1O 110.9(19) . . ?
F2O C1O S1O 107.2(19) . . ?
F3O C1O S1O 98.0(17) . . ?
O3OO S1OO O1OO 119(3) . . ?
O3OO S1OO O2OO 117(3) . . ?
O1OO S1OO O2OO 114(3) . . ?
O3OO S1OO C1OO 100(3) . . ?
O1OO S1OO C1OO 101(3) . . ?
O2OO S1OO C1OO 99(2) . . ?
F3OO C1OO F2OO 110(3) . . ?
F3OO C1OO F1OO 109(3) . . ?
F2OO C1OO F1OO 109(3) . . ?
F3OO C1OO S1OO 111(3) . . ?
F2OO C1OO S1OO 110(3) . . ?
F1OO C1OO S1OO 109(3) . . ?
F2T C1T F3T 120(3) . . ?
F2T C1T F1T 112(2) . . ?
F3T C1T F1T 105(2) . . ?
F2T C1T S1T 105(2) . . ?
F3T C1T S1T 107(2) . . ?
F1T C1T S1T 107(2) . . ?
O1T S1T O2T 128(3) . . ?
O1T S1T O3T 109(2) . . ?
O2T S1T O3T 113(2) . . ?
O1T S1T C1T 104.2(19) . . ?
O2T S1T C1T 104.7(19) . . ?
O3T S1T C1T 90.1(16) . . ?
O3P S1P O1P 117.1(15) . . ?
O3P S1P O2P 113.3(13) . . ?
O1P S1P O2P 113.3(14) . . ?
O3P S1P C1P 104.0(12) . . ?
O1P S1P C1P 102.3(12) . . ?
O2P S1P C1P 104.7(12) . . ?
F2P C1P F3P 113(2) . . ?
F2P C1P F1P 115(2) . . ?
F3P C1P F1P 117(2) . . ?
F2P C1P S1P 104.9(16) . . ?
F3P C1P S1P 98.1(14) . . ?
F1P C1P S1P 107.6(16) . . ?
O3U S1U O1U 139(2) . . ?
O3U S1U O2U 101(2) . . ?
O1U S1U O2U 105(2) . . ?
O3U S1U C1U 100.4(17) . . ?
O1U S1U C1U 103.7(18) . . ?
O2U S1U C1U 102.7(15) . . ?
F3U C1U F1U 110(2) . . ?
F3U C1U F2U 102(2) . . ?
F1U C1U F2U 120(3) . . ?
F3U C1U S1U 109(2) . . ?
F1U C1U S1U 106.2(19) . . ?
F2U C1U S1U 109.0(19) . . ?
O1UU S1UU O2UU 121(3) . . ?
O1UU S1UU O3UU 115(3) . . ?
O2UU S1UU O3UU 109(3) . . ?
O1UU S1UU C1UU 112(2) . . ?
O2UU S1UU C1UU 98(2) . . ?
O3UU S1UU C1UU 99(2) . . ?
F3UU C1UU F1UU 110(3) . . ?
F3UU C1UU F2UU 115(3) . . ?
F1UU C1UU F2UU 106(3) . . ?
F3UU C1UU S1UU 118(3) . . ?
F1UU C1UU S1UU 110(2) . . ?
F2UU C1UU S1UU 97(2) . . ?
N1S C1S C2S 158(4) . . ?
C1S C2S H2SA 109.5 . . ?
C1S C2S H2SB 109.5 . . ?
H2SA C2S H2SB 109.5 . . ?
C1S C2S H2SC 109.5 . . ?
H2SA C2S H2SC 109.5 . . ?
H2SB C2S H2SC 109.5 . . ?
N2S C3S C4S 165(3) . . ?
N3S C5S C6S 153(4) . . ?
N4S C7S C8S 145(4) . . ?
C7S C8S H8SA 109.5 . . ?
C7S C8S H8SB 109.5 . . ?
H8SA C8S H8SB 109.5 . . ?
C7S C8S H8SC 109.5 . . ?
H8SA C8S H8SC 109.5 . . ?
H8SB C8S H8SC 109.5 . . ?
N5S C9S C10S 163(4) . . ?
C9S C10S H10A 109.5 . . ?
C9S C10S H10B 109.5 . . ?
H10A C10S H10B 109.5 . . ?
C9S C10S H10C 109.5 . . ?
H10A C10S H10C 109.5 . . ?
H10B C10S H10C 109.5 . . ?
C11S C12S H12G 109.5 . . ?
C11S C12S H12H 109.5 . . ?
H12G C12S H12H 109.5 . . ?
C11S C12S H12I 109.5 . . ?
H12G C12S H12I 109.5 . . ?
H12H C12S H12I 109.5 . . ?
N6S C11S C12S 163(3) . . ?
N7S C13S C14S 163(4) . . ?
 
loop_
 _geom_torsion_atom_site_label_1
 _geom_torsion_atom_site_label_2
 _geom_torsion_atom_site_label_3
 _geom_torsion_atom_site_label_4
 _geom_torsion
 _geom_torsion_site_symmetry_1
 _geom_torsion_site_symmetry_2
 _geom_torsion_site_symmetry_3
 _geom_torsion_site_symmetry_4
 _geom_torsion_publ_flag
C5A N1A C1A C2A 6(5) . . . . ?
Zn4 N1A C1A C2A 156(2) . . . . ?
N1A C1A C2A C3A -8(5) . . . . ?
C1A C2A C3A C4A 5(5) . . . . ?
C2A C3A C4A C5A -1(4) . . . . ?
C1A N1A C5A C4A -1(4) . . . . ?
Zn4 N1A C5A C4A -156(2) . . . . ?
C1A N1A C5A C6A 173(2) . . . . ?
Zn4 N1A C5A C6A 19(3) . . . . ?
C3A C4A C5A N1A -1(4) . . . . ?
C3A C4A C5A C6A -174(2) . . . . ?
C7A N2A C6A C5A -178.3(19) . . . . ?
Zn4 N2A C6A C5A -4(3) . . . . ?
N1A C5A C6A N2A -10(4) . . . . ?
C4A C5A C6A N2A 164(2) . . . . ?
C6A N2A C7A C8A 50(3) . . . . ?
Zn4 N2A C7A C8A -121.9(15) . . . . ?
C6A N2A C7A C12A -142(2) . . . . ?
Zn4 N2A C7A C12A 46(3) . . . . ?
C12A C7A C8A C9A 7(3) . . . . ?
N2A C7A C8A C9A 175.1(16) . . . . ?
C7A C8A C9A C10A -2(3) . . . . ?
C8A C9A C10A C11A -1(3) . . . . ?
C8A C9A C10A C49A 171.5(16) . . . . ?
C9A C10A C11A C12A -2(3) . . . . ?
C49A C10A C11A C12A -173.7(16) . . . . ?
C10A C11A C12A C7A 7(3) . . . . ?
C8A C7A C12A C11A -10(3) . . . . ?
N2A C7A C12A C11A -177.4(17) . . . . ?
C17A N3A C13A C14A 3.3(18) . . . . ?
Zn5 N3A C13A C14A 175.6(14) . . . . ?
N3A C13A C14A C15A 3(2) . . . . ?
C13A C14A C15A C16A -4(3) . . . . ?
C14A C15A C16A C17A 0(4) . . . . ?
C13A N3A C17A C16A -8(3) . . . . ?
Zn5 N3A C17A C16A 178.3(16) . . . . ?
C13A N3A C17A C18A 178.7(15) . . . . ?
Zn5 N3A C17A C18A 5(2) . . . . ?
C15A C16A C17A N3A 7(3) . . . . ?
C15A C16A C17A C18A 179(2) . . . . ?
C19A N4A C18A C17A -177.2(15) . . . . ?
Zn5 N4A C18A C17A 2(2) . . . . ?
N3A C17A C18A N4A -5(3) . . . . ?
C16A C17A C18A N4A -178(2) . . . . ?
C18A N4A C19A C24A -130(2) . . . . ?
Zn5 N4A C19A C24A 51(2) . . . . ?
C18A N4A C19A C20A 57(2) . . . . ?
Zn5 N4A C19A C20A -122.1(15) . . . . ?
C24A C19A C20A C21A 0(3) . . . . ?
N4A C19A C20A C21A 173.3(16) . . . . ?
C19A C20A C21A C22A 1(3) . . . . ?
C20A C21A C22A C23A -1(3) . . . . ?
C20A C21A C22A C50A 174.7(15) . . . . ?
C21A C22A C23A C24A 1(3) . . . . ?
C50A C22A C23A C24A -175.0(16) . . . . ?
C20A C19A C24A C23A -1(3) . . . . ?
N4A C19A C24A C23A -173.7(16) . . . . ?
C22A C23A C24A C19A 0(3) . . . . ?
C29A N5A C25A C26A -1(4) . . . . ?
Zn7 N5A C25A C26A -177(2) . . . . ?
N5A C25A C26A C27A -5(5) . . . . ?
C25A C26A C27A C28A 6(5) . . . . ?
C26A C27A C28A C29A 0(4) . . . . ?
C25A N5A C29A C28A 7(4) . . . . ?
Zn7 N5A C29A C28A -177.0(18) . . . . ?
C25A N5A C29A C30A 177.9(18) . . . . ?
Zn7 N5A C29A C30A -6(3) . . . . ?
C27A C28A C29A N5A -6(4) . . . . ?
C27A C28A C29A C30A -177(2) . . . . ?
C31A N6A C30A C29A 173.0(16) . . . . ?
Zn7 N6A C30A C29A -10(3) . . . . ?
N5A C29A C30A N6A 11(3) . . . . ?
C28A C29A C30A N6A -178(2) . . . . ?
C30A N6A C31A C36A -95(2) . . . . ?
Zn7 N6A C31A C36A 88(2) . . . . ?
C30A N6A C31A C32A 86(2) . . . . ?
Zn7 N6A C31A C32A -90.7(18) . . . . ?
C36A C31A C32A C33A 2(3) . . . . ?
N6A C31A C32A C33A -179.3(18) . . . . ?
C31A C32A C33A C34A 3(3) . . . . ?
C32A C33A C34A C35A -8(3) . . . . ?
C32A C33A C34A C52A 176.2(16) . . . . ?
C33A C34A C35A C36A 8(3) . . . . ?
C52A C34A C35A C36A -176.1(18) . . . . ?
C32A C31A C36A C35A -2(3) . . . . ?
N6A C31A C36A C35A 179.5(18) . . . . ?
C34A C35A C36A C31A -3(3) . . . . ?
C41A N7A C37A C38A 5(3) . . . . ?
Zn1 N7A C37A C38A -177.3(18) . . . . ?
N7A C37A C38A C39A -6(4) . . . . ?
C37A C38A C39A C40A 3(4) . . . . ?
C38A C39A C40A C41A 1(3) . . . . ?
C37A N7A C41A C40A -1(3) . . . . ?
Zn1 N7A C41A C40A -179.3(15) . . . . ?
C37A N7A C41A C42A 177.9(17) . . . . ?
Zn1 N7A C41A C42A 0(2) . . . . ?
C39A C40A C41A N7A -1(3) . . . . ?
C39A C40A C41A C42A 179.3(19) . . . . ?
C43A N8A C42A C41A -175.6(13) . . . . ?
Zn1 N8A C42A C41A 3(2) . . . . ?
N7A C41A C42A N8A -2(3) . . . . ?
C40A C41A C42A N8A 177.1(19) . . . . ?
C42A N8A C43A C44A 71(2) . . . . ?
Zn1 N8A C43A C44A -107.5(16) . . . . ?
C42A N8A C43A C48A -116.3(18) . . . . ?
Zn1 N8A C43A C48A 65.0(19) . . . . ?
C48A C43A C44A C45A -3(3) . . . . ?
N8A C43A C44A C45A 169.7(17) . . . . ?
C43A C44A C45A C46A 6(3) . . . . ?
C44A C45A C46A C47A -7(3) . . . . ?
C44A C45A C46A C53A -177.0(17) . . . . ?
C45A C46A C47A C48A 5(3) . . . . ?
C53A C46A C47A C48A 175.0(15) . . . . ?
C46A C47A C48A C43A -2(3) . . . . ?
C44A C43A C48A C47A 1(3) . . . . ?
N8A C43A C48A C47A -171.9(15) . . . . ?
C9A C10A C49A C54A -42(2) . . . . ?
C11A C10A C49A C54A 129.9(17) . . . . ?
C9A C10A C49A C50A 138.3(17) . . . . ?
C11A C10A C49A C50A -50(2) . . . . ?
C54A C49A C50A C51A 0(2) . . . . ?
C10A C49A C50A C51A 179.5(14) . . . . ?
C54A C49A C50A C22A -175.1(13) . . . . ?
C10A C49A C50A C22A 4(2) . . . . ?
C23A C22A C50A C51A -44(2) . . . . ?
C21A C22A C50A C51A 139.6(16) . . . . ?
C23A C22A C50A C49A 130.6(17) . . . . ?
C21A C22A C50A C49A -45(2) . . . . ?
C49A C50A C51A C52A -3(2) . . . . ?
C22A C50A C51A C52A 172.9(13) . . . . ?
C50A C51A C52A C53A 4(2) . . . . ?
C50A C51A C52A C34A -178.9(13) . . . . ?
C33A C34A C52A C51A 76.9(19) . . . . ?
C35A C34A C52A C51A -98.8(19) . . . . ?
C33A C34A C52A C53A -105.9(19) . . . . ?
C35A C34A C52A C53A 78(2) . . . . ?
C51A C52A C53A C54A -2(2) . . . . ?
C34A C52A C53A C54A -179.5(13) . . . . ?
C51A C52A C53A C46A -174.8(13) . . . . ?
C34A C52A C53A C46A 8(2) . . . . ?
C47A C46A C53A C54A -43(2) . . . . ?
C45A C46A C53A C54A 126.0(17) . . . . ?
C47A C46A C53A C52A 129.1(17) . . . . ?
C45A C46A C53A C52A -62(2) . . . . ?
C50A C49A C54A C53A 1(2) . . . . ?
C10A C49A C54A C53A -178.3(13) . . . . ?
C52A C53A C54A C49A 0(2) . . . . ?
C46A C53A C54A C49A 172.9(14) . . . . ?
C5B N1B C1B C2B 6(4) . . . . ?
Zn6 N1B C1B C2B 180(2) . . . . ?
N1B C1B C2B C3B -4(5) . . . . ?
C1B C2B C3B C4B 0(5) . . . . ?
C2B C3B C4B C5B 2(5) . . . . ?
C1B N1B C5B C4B -3(4) . . . . ?
Zn6 N1B C5B C4B -179(2) . . . . ?
C1B N1B C5B C6B 176(2) . . . . ?
Zn6 N1B C5B C6B 1(3) . . . . ?
C3B C4B C5B N1B 0(5) . . . . ?
C3B C4B C5B C6B -179(3) . . . . ?
C7B N2B C6B C5B 173(2) . . . . ?
Zn6 N2B C6B C5B -10(3) . . . . ?
N1B C5B C6B N2B 6(4) . . . . ?
C4B C5B C6B N2B -174(3) . . . . ?
C6B N2B C7B C8B 66(3) . . . . ?
Zn6 N2B C7B C8B -110.5(18) . . . . ?
C6B N2B C7B C12B -118(2) . . . . ?
Zn6 N2B C7B C12B 65(2) . . . . ?
C12B C7B C8B C9B 5(3) . . . . ?
N2B C7B C8B C9B -179.8(16) . . . . ?
C7B C8B C9B C10B -4(3) . . . . ?
C8B C9B C10B C11B 4(3) . . . . ?
C8B C9B C10B C49B 173.1(16) . . . . ?
C9B C10B C11B C12B -5(3) . . . . ?
C49B C10B C11B C12B -173.9(16) . . . . ?
C10B C11B C12B C7B 6(3) . . . . ?
C8B C7B C12B C11B -6(3) . . . . ?
N2B C7B C12B C11B 178.8(16) . . . . ?
C17B N3B C13B C14B 5(3) . . . . ?
Zn2 N3B C13B C14B -169.2(16) . . . . ?
N3B C13B C14B C15B -1(4) . . . . ?
C13B C14B C15B C16B -3(4) . . . . ?
C14B C15B C16B C17B 2(4) . . . . ?
C13B N3B C17B C16B -5(3) . . . . ?
Zn2 N3B C17B C16B 170.0(16) . . . . ?
C13B N3B C17B C18B 177.9(17) . . . . ?
Zn2 N3B C17B C18B -7(2) . . . . ?
C15B C16B C17B N3B 2(3) . . . . ?
C15B C16B C17B C18B 178(2) . . . . ?
C19B N4B C18B C17B 177.7(15) . . . . ?
Zn2 N4B C18B C17B 1(2) . . . . ?
N3B C17B C18B N4B 4(3) . . . . ?
C16B C17B C18B N4B -173(2) . . . . ?
C18B N4B C19B C24B -110(2) . . . . ?
Zn2 N4B C19B C24B 66(2) . . . . ?
C18B N4B C19B C20B 75(2) . . . . ?
Zn2 N4B C19B C20B -108.6(18) . . . . ?
C24B C19B C20B C21B 0(3) . . . . ?
N4B C19B C20B C21B 174.3(16) . . . . ?
C19B C20B C21B C22B -2(3) . . . . ?
C20B C21B C22B C23B 4(3) . . . . ?
C20B C21B C22B C50B -177.3(16) . . . . ?
C21B C22B C23B C24B -4(3) . . . . ?
C50B C22B C23B C24B 177.6(16) . . . . ?
C20B C19B C24B C23B 1(3) . . . . ?
N4B C19B C24B C23B -173.9(16) . . . . ?
C22B C23B C24B C19B 1(3) . . . . ?
C29B N5B C25B C26B -0.2(18) . . . . ?
Zn7 N5B C25B C26B -176.4(8) . . . . ?
N5B C25B C26B C27B -0.1(18) . . . . ?
C25B C26B C27B C28B 0.1(4) . . . . ?
C26B C27B C28B C29B -0.1(5) . . . . ?
C25B N5B C29B C28B -0.1(4) . . . . ?
Zn7 N5B C29B C28B 176.9(7) . . . . ?
C25B N5B C29B C30B 180.0(2) . . . . ?
Zn7 N5B C29B C30B -3.0(8) . . . . ?
C27B C28B C29B N5B 0.1(5) . . . . ?
C27B C28B C29B C30B -179.9(3) . . . . ?
C31B N6B C30B C29B -177.9(10) . . . . ?
Zn7 N6B C30B C29B 11.8(16) . . . . ?
N5B C29B C30B N6B -6.1(14) . . . . ?
C28B C29B C30B N6B 173.9(14) . . . . ?
C30B N6B C31B C36B -51(2) . . . . ?
Zn7 N6B C31B C36B 117.0(16) . . . . ?
C30B N6B C31B C32B 131.2(18) . . . . ?
Zn7 N6B C31B C32B -60(2) . . . . ?
C36B C31B C32B C33B 4(3) . . . . ?
N6B C31B C32B C33B -178.1(16) . . . . ?
C31B C32B C33B C34B -7(3) . . . . ?
C32B C33B C34B C35B 5(3) . . . . ?
C32B C33B C34B C52B -178.7(16) . . . . ?
C33B C34B C35B C36B 1(3) . . . . ?
C52B C34B C35B C36B -175.8(16) . . . . ?
C32B C31B C36B C35B 1(3) . . . . ?
N6B C31B C36B C35B -176.3(16) . . . . ?
C34B C35B C36B C31B -4(3) . . . . ?
C41B N7B C37B C38B 0.00(17) . . . . ?
Zn5 N7B C37B C38B -177.2(9) . . . . ?
N7B C37B C38B C39B 0.01(16) . . . . ?
C37B C38B C39B C40B 0.0(4) . . . . ?
C38B C39B C40B C41B -0.1(5) . . . . ?
C37B N7B C41B C40B -0.1(4) . . . . ?
Zn5 N7B C41B C40B 177.4(8) . . . . ?
C37B N7B C41B C42B 180.0(2) . . . . ?
Zn5 N7B C41B C42B -2.5(9) . . . . ?
C39B C40B C41B N7B 0.1(5) . . . . ?
C39B C40B C41B C42B -179.9(3) . . . . ?
C43B N8B C42B C41B 179.8(11) . . . . ?
Zn5 N8B C42B C41B 12.3(18) . . . . ?
N7B C41B C42B N8B -6.6(15) . . . . ?
C40B C41B C42B N8B 173.4(15) . . . . ?
C42B N8B C43B C48B -42(3) . . . . ?
Zn5 N8B C43B C48B 124.1(19) . . . . ?
C42B N8B C43B C44B 142(2) . . . . ?
Zn5 N8B C43B C44B -52(2) . . . . ?
C48B C43B C44B C45B 8(3) . . . . ?
N8B C43B C44B C45B -176.0(18) . . . . ?
C43B C44B C45B C46B -12(3) . . . . ?
C44B C45B C46B C47B 9(3) . . . . ?
C44B C45B C46B C53B -169.0(17) . . . . ?
C45B C46B C47B C48B -3(3) . . . . ?
C53B C46B C47B C48B 174.8(16) . . . . ?
C44B C43B C48B C47B -2(3) . . . . ?
N8B C43B C48B C47B -178.0(18) . . . . ?
C46B C47B C48B C43B 0(3) . . . . ?
C9B C10B C49B C54B -44(2) . . . . ?
C11B C10B C49B C54B 124.6(18) . . . . ?
C9B C10B C49B C50B 143.9(19) . . . . ?
C11B C10B C49B C50B -47(3) . . . . ?
C54B C49B C50B C51B 1(3) . . . . ?
C10B C49B C50B C51B 172.7(16) . . . . ?
C54B C49B C50B C22B -175.5(15) . . . . ?
C10B C49B C50B C22B -4(3) . . . . ?
C23B C22B C50B C51B -48(3) . . . . ?
C21B C22B C50B C51B 133.4(19) . . . . ?
C23B C22B C50B C49B 129(2) . . . . ?
C21B C22B C50B C49B -50(3) . . . . ?
C49B C50B C51B C52B 1(3) . . . . ?
C22B C50B C51B C52B 177.3(16) . . . . ?
C50B C51B C52B C53B -2(3) . . . . ?
C50B C51B C52B C34B 174.7(17) . . . . ?
C33B C34B C52B C51B 51(2) . . . . ?
C35B C34B C52B C51B -132.2(19) . . . . ?
C33B C34B C52B C53B -132.4(19) . . . . ?
C35B C34B C52B C53B 44(3) . . . . ?
C51B C52B C53B C54B 2(3) . . . . ?
C34B C52B C53B C54B -174.9(16) . . . . ?
C51B C52B C53B C46B -174.9(15) . . . . ?
C34B C52B C53B C46B 9(3) . . . . ?
C45B C46B C53B C54B 64(2) . . . . ?
C47B C46B C53B C54B -114(2) . . . . ?
C45B C46B C53B C52B -119(2) . . . . ?
C47B C46B C53B C52B 63(3) . . . . ?
C50B C49B C54B C53B -1(3) . . . . ?
C10B C49B C54B C53B -173.8(16) . . . . ?
C52B C53B C54B C49B 0(3) . . . . ?
C46B C53B C54B C49B 176.6(16) . . . . ?
C5C N1C C1C C2C 0.3(14) . . . . ?
Zn2 N1C C1C C2C 157.0(10) . . . . ?
N1C C1C C2C C3C 3.2(17) . . . . ?
C1C C2C C3C C4C -1(3) . . . . ?
C2C C3C C4C C5C -5(3) . . . . ?
C1C N1C C5C C4C -6(2) . . . . ?
Zn2 N1C C5C C4C -166.3(15) . . . . ?
C1C N1C C5C C6C 174.6(12) . . . . ?
Zn2 N1C C5C C6C 14.6(19) . . . . ?
C3C C4C C5C N1C 9(3) . . . . ?
C3C C4C C5C C6C -172.3(18) . . . . ?
C7C N2C C6C C5C -168.9(14) . . . . ?
Zn2 N2C C6C C5C -2(2) . . . . ?
N1C C5C C6C N2C -9(3) . . . . ?
C4C C5C C6C N2C 171.7(19) . . . . ?
C6C N2C C7C C8C -132.5(19) . . . . ?
Zn2 N2C C7C C8C 63(2) . . . . ?
C6C N2C C7C C12C 44(3) . . . . ?
Zn2 N2C C7C C12C -120.8(15) . . . . ?
C12C C7C C8C C9C -2(3) . . . . ?
N2C C7C C8C C9C 174.5(15) . . . . ?
C7C C8C C9C C10C 1(3) . . . . ?
C8C C9C C10C C11C 2(3) . . . . ?
C8C C9C C10C C49C -173.7(15) . . . . ?
C9C C10C C11C C12C -6(3) . . . . ?
C49C C10C C11C C12C 170.2(16) . . . . ?
C10C C11C C12C C7C 5(3) . . . . ?
C8C C7C C12C C11C -1(3) . . . . ?
N2C C7C C12C C11C -177.8(17) . . . . ?
C17C N3C C13C C14C -0.4(19) . . . . ?
Zn6 N3C C13C C14C -179.6(14) . . . . ?
N3C C13C C14C C15C 0(2) . . . . ?
C13C C14C C15C C16C 4(3) . . . . ?
C14C C15C C16C C17C -7(4) . . . . ?
C13C N3C C17C C16C -3(3) . . . . ?
Zn6 N3C C17C C16C 176.5(18) . . . . ?
C13C N3C C17C C18C 179.0(16) . . . . ?
Zn6 N3C C17C C18C -2(2) . . . . ?
C15C C16C C17C N3C 6(4) . . . . ?
C15C C16C C17C C18C -176(2) . . . . ?
C19C N4C C18C C17C 178.0(16) . . . . ?
Zn6 N4C C18C C17C -5(3) . . . . ?
N3C C17C C18C N4C 4(3) . . . . ?
C16C C17C C18C N4C -174(2) . . . . ?
C18C N4C C19C C24C 64(3) . . . . ?
Zn6 N4C C19C C24C -112.6(17) . . . . ?
C18C N4C C19C C20C -118(2) . . . . ?
Zn6 N4C C19C C20C 65(2) . . . . ?
C24C C19C C20C C21C -6(3) . . . . ?
N4C C19C C20C C21C 176.3(16) . . . . ?
C19C C20C C21C C22C 5(3) . . . . ?
C20C C21C C22C C23C -2(3) . . . . ?
C20C C21C C22C C50C 178.6(15) . . . . ?
C21C C22C C23C C24C 0(3) . . . . ?
C50C C22C C23C C24C 179.7(16) . . . . ?
C20C C19C C24C C23C 4(3) . . . . ?
N4C C19C C24C C23C -178.1(16) . . . . ?
C22C C23C C24C C19C -1(3) . . . . ?
C29C N5C C25C C26C  0.3(18) . . . . ?
Zn8 N5C C25C C26C -177.2(9) . . . . ?
N5C C25C C26C C27C -0.03(16) . . . . ?
C25C C26C C27C C28C 0.1(4) . . . . ?
C26C C27C C28C C29C -0.2(5) . . . . ?
C25C N5C C29C C28C -0.1(4) . . . . ?
Zn8 N5C C29C C28C 177.5(8) . . . . ?
C25C N5C C29C C30C -180.0(2) . . . . ?
Zn8 N5C C29C C30C -2.4(8) . . . . ?
C27C C28C C29C N5C 0.2(5) . . . . ?
C27C C28C C29C C30C -180.0(3) . . . . ?
C31C N6C C30C C29C -178.3(9) . . . . ?
Zn8 N6C C30C C29C -2.8(17) . . . . ?
N5C C29C C30C N6C 3.6(15) . . . . ?
C28C C29C C30C N6C -176.3(15) . . . . ?
C30C N6C C31C C36G 53(2) . . . . ?
Zn8 N6C C31C C36G -121.4(15) . . . . ?
C30C N6C C31C C32C -73.0(18) . . . . ?
Zn8 N6C C31C C32C 112.4(11) . . . . ?
C30C N6C C31C C36C 115.6(15) . . . . ?
Zn8 N6C C31C C36C -59.0(15) . . . . ?
C30C N6C C31C C32G -131.2(17) . . . . ?
Zn8 N6C C31C C32G 54.3(16) . . . . ?
C36C C31C C32C C33C 0.0 . . . . ?
N6C C31C C32C C33C -171.4(12) . . . . ?
C31C C32C C33C C34C 0.0 . . . . ?
C32C C33C C34C C35C 0.0 . . . . ?
C32C C33C C34C C52C 179.9(12) . . . . ?
C33C C34C C35C C36C 0.0 . . . . ?
C52C C34C C35C C36C -179.9(12) . . . . ?
C34C C35C C36C C31C 0.0 . . . . ?
C32C C31C C36C C35C 0.0 . . . . ?
N6C C31C C36C C35C 171.3(12) . . . . ?
C41C N7C C37C C38C 0.5(18) . . . . ?
Zn3 N7C C37C C38C -167.4(9) . . . . ?
N7C C37C C38C C39C 0.04(16) . . . . ?
C37C C38C C39C C40C -0.1(4) . . . . ?
C38C C39C C40C C41C 0.0(5) . . . . ?
C37C N7C C41C C40C -0.1(4) . . . . ?
Zn3 N7C C41C C40C 168.6(8) . . . . ?
C37C N7C C41C C42C -180.0(2) . . . . ?
Zn3 N7C C41C C42C -11.3(8) . . . . ?
C39C C40C C41C N7C 0.1(5) . . . . ?
C39C C40C C41C C42C 179.9(3) . . . . ?
C43C N8C C42C C41C 173.4(9) . . . . ?
Zn3 N8C C42C C41C 10.3(17) . . . . ?
N7C C41C C42C N8C 0.2(15) . . . . ?
C40C C41C C42C N8C -179.7(15) . . . . ?
C42C N8C C43C C48C -70(3) . . . . ?
Zn3 N8C C43C C48C 91(2) . . . . ?
C42C N8C C43C C44C 119(2) . . . . ?
Zn3 N8C C43C C44C -81(2) . . . . ?
C48C C43C C44C C45C 10(4) . . . . ?
N8C C43C C44C C45C -177(2) . . . . ?
C43C C44C C45C C46C -6(4) . . . . ?
C44C C45C C46C C47C -2(3) . . . . ?
C44C C45C C46C C53C -173.1(19) . . . . ?
C45C C46C C47C C48C 5(3) . . . . ?
C53C C46C C47C C48C 176.9(19) . . . . ?
C46C C47C C48C C43C -1(4) . . . . ?
C44C C43C C48C C47C -7(3) . . . . ?
N8C C43C C48C C47C -179(2) . . . . ?
C9C C10C C49C C54C 133.0(16) . . . . ?
C11C C10C C49C C54C -43(2) . . . . ?
C9C C10C C49C C50C -49(2) . . . . ?
C11C C10C C49C C50C 135.5(17) . . . . ?
C54C C49C C50C C51C -4(2) . . . . ?
C10C C49C C50C C51C 177.9(14) . . . . ?
C54C C49C C50C C22C 179.3(14) . . . . ?
C10C C49C C50C C22C 1(2) . . . . ?
C23C C22C C50C C51C 130.2(18) . . . . ?
C21C C22C C50C C51C -50(2) . . . . ?
C23C C22C C50C C49C -53(2) . . . . ?
C21C C22C C50C C49C 126.6(17) . . . . ?
C49C C50C C51C C52C 5(3) . . . . ?
C22C C50C C51C C52C -178.3(14) . . . . ?
C50C C51C C52C C53C -3(3) . . . . ?
C50C C51C C52C C34C -178.2(14) . . . . ?
C35G C34C C52C C51C 107.4(17) . . . . ?
C35C C34C C52C C51C 46.5(18) . . . . ?
C33C C34C C52C C51C -133.4(13) . . . . ?
C33G C34C C52C C51C -73.4(17) . . . . ?
C35G C34C C52C C53C -67.3(18) . . . . ?
C35C C34C C52C C53C -128.1(14) . . . . ?
C33C C34C C52C C53C 52.0(18) . . . . ?
C33G C34C C52C C53C 112.0(17) . . . . ?
C51C C52C C53C C54C 1(2) . . . . ?
C34C C52C C53C C54C 175.6(13) . . . . ?
C51C C52C C53C C46C -178.9(13) . . . . ?
C34C C52C C53C C46C -4(2) . . . . ?
C47C C46C C53C C54C -80(2) . . . . ?
C45C C46C C53C C54C 91(2) . . . . ?
C47C C46C C53C C52C 100(2) . . . . ?
C45C C46C C53C C52C -89(2) . . . . ?
C50C C49C C54C C53C 2(3) . . . . ?
C10C C49C C54C C53C -179.8(14) . . . . ?
C52C C53C C54C C49C 0(2) . . . . ?
C46C C53C C54C C49C 179.7(14) . . . . ?
C36G C31C C32G C33G 0.01(17) . . . . ?
N6C C31C C32G C33G -176.1(10) . . . . ?
C31C C32G C33G C34C -0.03(15) . . . . ?
C35G C34C C33G C32G 0.1(4) . . . . ?
C52C C34C C33G C32G -179.2(8) . . . . ?
C33G C34C C35G C36G -0.1(6) . . . . ?
C52C C34C C35G C36G 179.1(9) . . . . ?
C32G C31C C36G C35G 0.0(4) . . . . ?
N6C C31C C36G C35G 175.7(11) . . . . ?
C34C C35G C36G C31C 0.1(5) . . . . ?
C5D N1D C1D C2D -1.7(16) . . . . ?
Zn3 N1D C1D C2D 163.2(14) . . . . ?
N1D C1D C2D C3D -2(2) . . . . ?
C1D C2D C3D C4D 5(3) . . . . ?
C2D C3D C4D C5D -4(3) . . . . ?
C1D N1D C5D C4D 3(3) . . . . ?
Zn3 N1D C5D C4D -164.5(16) . . . . ?
C1D N1D C5D C6D 177.8(14) . . . . ?
Zn3 N1D C5D C6D 10(2) . . . . ?
C3D C4D C5D N1D -1(3) . . . . ?
C3D C4D C5D C6D -175(2) . . . . ?
C7D N2D C6D C5D 179.5(15) . . . . ?
Zn3 N2D C6D C5D -5(2) . . . . ?
N1D C5D C6D N2D -4(3) . . . . ?
C4D C5D C6D N2D 170.8(19) . . . . ?
C6D N2D C7D C8D 59(2) . . . . ?
Zn3 N2D C7D C8D -115.4(15) . . . . ?
C6D N2D C7D C12D -124.8(18) . . . . ?
Zn3 N2D C7D C12D 61(2) . . . . ?
C12D C7D C8D C9D 4(2) . . . . ?
N2D C7D C8D C9D 179.8(13) . . . . ?
C7D C8D C9D C10D 1(2) . . . . ?
C8D C9D C10D C11D -4(2) . . . . ?
C8D C9D C10D C49D 172.4(13) . . . . ?
C9D C10D C11D C12D 2(2) . . . . ?
C49D C10D C11D C12D -173.4(14) . . . . ?
C10D C11D C12D C7D 2(2) . . . . ?
C8D C7D C12D C11D -5(2) . . . . ?
N2D C7D C12D C11D 179.1(14) . . . . ?
C17D N3D C13D C14D 3(3) . . . . ?
Zn1 N3D C13D C14D 175.1(16) . . . . ?
N3D C13D C14D C15D 0(4) . . . . ?
C13D C14D C15D C16D -4(3) . . . . ?
C14D C15D C16D C17D 5(3) . . . . ?
C13D N3D C17D C16D -1(3) . . . . ?
Zn1 N3D C17D C16D -175.2(17) . . . . ?
C13D N3D C17D C18D -178.8(18) . . . . ?
Zn1 N3D C17D C18D 8(2) . . . . ?
C15D C16D C17D N3D -2(3) . . . . ?
C15D C16D C17D C18D 174.9(19) . . . . ?
C19D N4D C18D C17D 178.9(15) . . . . ?
Zn1 N4D C18D C17D -8(3) . . . . ?
N3D C17D C18D N4D 0(3) . . . . ?
C16D C17D C18D N4D -177(2) . . . . ?
C18D N4D C19D C24D -123(2) . . . . ?
Zn1 N4D C19D C24D 65(2) . . . . ?
C18D N4D C19D C20D 57(2) . . . . ?
Zn1 N4D C19D C20D -115.5(14) . . . . ?
C24D C19D C20D C21D 1(3) . . . . ?
N4D C19D C20D C21D -178.2(14) . . . . ?
C19D C20D C21D C22D -2(2) . . . . ?
C20D C21D C22D C23D 0(2) . . . . ?
C20D C21D C22D C50D -178.4(13) . . . . ?
C21D C22D C23D C24D 2(3) . . . . ?
C50D C22D C23D C24D -179.1(14) . . . . ?
C20D C19D C24D C23D 1(3) . . . . ?
N4D C19D C24D C23D -179.4(14) . . . . ?
C22D C23D C24D C19D -3(3) . . . . ?
C29D N5D C25D C26D 0.01(17) . . . . ?
Zn7 N5D C25D C26D -177.2(10) . . . . ?
N5D C25D C26D C27D 0.00(16) . . . . ?
C25D C26D C27D C28D 0.0(4) . . . . ?
C26D C27D C28D C29D 0.0(5) . . . . ?
C25D N5D C29D C28D 0.0(4) . . . . ?
Zn7 N5D C29D C28D 177.6(9) . . . . ?
C25D N5D C29D C30D -180.0(2) . . . . ?
Zn7 N5D C29D C30D -2.3(9) . . . . ?
C27D C28D C29D N5D 0.0(5) . . . . ?
C27D C28D C29D C30D 179.9(3) . . . . ?
C31D N6D C30D C29D 175.4(10) . . . . ?
Zn7 N6D C30D C29D -4(2) . . . . ?
N5D C29D C30D N6D 4.7(18) . . . . ?
C28D C29D C30D N6D -175.2(18) . . . . ?
C30D N6D C31D C36D -69(3) . . . . ?
Zn7 N6D C31D C36D 110.9(17) . . . . ?
C30D N6D C31D C32D 116(2) . . . . ?
Zn7 N6D C31D C32D -64(2) . . . . ?
C36D C31D C32D C33D 0(3) . . . . ?
N6D C31D C32D C33D 175.3(15) . . . . ?
C31D C32D C33D C34D -4(3) . . . . ?
C32D C33D C34D C35D 5(3) . . . . ?
C32D C33D C34D C52D 176.5(15) . . . . ?
C33D C34D C35D C36D -4(3) . . . . ?
C52D C34D C35D C36D -174.6(15) . . . . ?
C32D C31D C36D C35D 1(3) . . . . ?
N6D C31D C36D C35D -173.7(16) . . . . ?
C34D C35D C36D C31D 0(3) . . . . ?
C41D N7D C37D C38D 3(3) . . . . ?
Zn2 N7D C37D C38D 174.2(19) . . . . ?
N7D C37D C38D C39D -6(4) . . . . ?
C37D C38D C39D C40D 7(4) . . . . ?
C38D C39D C40D C41D -6(4) . . . . ?
C37D N7D C41D C40D -2(3) . . . . ?
Zn2 N7D C41D C40D -173.8(17) . . . . ?
C37D N7D C41D C42D 176.6(18) . . . . ?
Zn2 N7D C41D C42D 5(2) . . . . ?
C39D C40D C41D N7D 3(4) . . . . ?
C39D C40D C41D C42D -175(2) . . . . ?
C43D N8D C42D C41D 180.0(14) . . . . ?
Zn2 N8D C42D C41D 14(2) . . . . ?
N7D C41D C42D N8D -13(3) . . . . ?
C40D C41D C42D N8D 166(2) . . . . ?
C42D N8D C43D C44D 130.6(15) . . . . ?
Zn2 N8D C43D C44D -64.9(12) . . . . ?
C42D N8D C43D C48D -54.0(19) . . . . ?
Zn2 N8D C43D C48D 110.5(9) . . . . ?
C48D C43D C44D C45D 0.0 . . . . ?
N8D C43D C44D C45D 175.6(10) . . . . ?
C43D C44D C45D C46D 0.0 . . . . ?
C44D C45D C46D C47D 0.0 . . . . ?
C44D C45D C46D C53D -178.3(9) . . . . ?
C45D C46D C47D C48D 0.0 . . . . ?
C53D C46D C47D C48D 178.2(9) . . . . ?
C46D C47D C48D C43D 0.0 . . . . ?
C44D C43D C48D C47D 0.0 . . . . ?
N8D C43D C48D C47D -175.4(10) . . . . ?
C9D C10D C49D C54D -43(2) . . . . ?
C11D C10D C49D C54D 132.4(16) . . . . ?
C9D C10D C49D C50D 142.7(16) . . . . ?
C11D C10D C49D C50D -42(2) . . . . ?
C54D C49D C50D C51D -3(2) . . . . ?
C10D C49D C50D C51D 170.3(15) . . . . ?
C54D C49D C50D C22D 177.1(15) . . . . ?
C10D C49D C50D C22D -9(2) . . . . ?
C23D C22D C50D C51D -47(2) . . . . ?
C21D C22D C50D C51D 131.8(16) . . . . ?
C23D C22D C50D C49D 132.4(17) . . . . ?
C21D C22D C50D C49D -49(2) . . . . ?
C49D C50D C51D C52D 0(3) . . . . ?
C22D C50D C51D C52D 179.9(14) . . . . ?
C50D C51D C52D C53D 3(3) . . . . ?
C50D C51D C52D C34D 176.5(15) . . . . ?
C33D C34D C52D C51D 54(2) . . . . ?
C35D C34D C52D C51D -135.4(18) . . . . ?
C33D C34D C52D C53D -133.4(16) . . . . ?
C35D C34D C52D C53D 38(2) . . . . ?
C51D C52D C53D C54D -3(2) . . . . ?
C34D C52D C53D C54D -176.5(15) . . . . ?
C51D C52D C53D C46D -177.6(13) . . . . ?
C34D C52D C53D C46D 9(2) . . . . ?
C45D C46D C53D C54D 69.4(15) . . . . ?
C47D C46D C53D C54D -108.8(13) . . . . ?
C45D C46D C53D C52D -116.3(13) . . . . ?
C47D C46D C53D C52D 65.5(15) . . . . ?
C50D C49D C54D C53D 3(3) . . . . ?
C10D C49D C54D C53D -171.2(14) . . . . ?
C52D C53D C54D C49D 0(3) . . . . ?
C46D C53D C54D C49D 174.9(14) . . . . ?
C5E N1E C1E C2E 2(4) . . . . ?
Zn5 N1E C1E C2E 164(2) . . . . ?
N1E C1E C2E C3E -1(5) . . . . ?
C1E C2E C3E C4E -2(5) . . . . ?
C2E C3E C4E C5E 3(5) . . . . ?
C1E N1E C5E C4E 0(4) . . . . ?
Zn5 N1E C5E C4E -165(2) . . . . ?
C1E N1E C5E C6E -174(2) . . . . ?
Zn5 N1E C5E C6E 21(3) . . . . ?
C3E C4E C5E N1E -2(4) . . . . ?
C3E C4E C5E C6E 172(2) . . . . ?
C7E N2E C6E C5E -174.5(18) . . . . ?
Zn5 N2E C6E C5E 2(3) . . . . ?
N1E C5E C6E N2E -15(4) . . . . ?
C4E C5E C6E N2E 171(3) . . . . ?
C6E N2E C7E C8E 55(3) . . . . ?
Zn5 N2E C7E C8E -119.6(17) . . . . ?
C6E N2E C7E C12E -131(2) . . . . ?
Zn5 N2E C7E C12E 54(3) . . . . ?
C12E C7E C8E C9E 1(3) . . . . ?
N2E C7E C8E C9E 175.6(16) . . . . ?
C7E C8E C9E C10E 2(3) . . . . ?
C8E C9E C10E C11E -2(3) . . . . ?
C8E C9E C10E C49E 170.7(15) . . . . ?
C9E C10E C11E C12E -2(3) . . . . ?
C49E C10E C11E C12E -174.3(17) . . . . ?
C10E C11E C12E C7E 6(3) . . . . ?
C8E C7E C12E C11E -5(3) . . . . ?
N2E C7E C12E C11E -179.3(17) . . . . ?
C17E N3E C13E C14E 1(2) . . . . ?
Zn4 N3E C13E C14E -172.1(8) . . . . ?
N3E C13E C14E C15E 0.3(3) . . . . ?
C13E C14E C15E C16E -0.6(7) . . . . ?
C14E C15E C16E C17E 0.1(9) . . . . ?
C13E N3E C17E C16E -1.0(7) . . . . ?
Zn4 N3E C17E C16E 172.7(8) . . . . ?
C13E N3E C17E C18E -179.9(4) . . . . ?
Zn4 N3E C17E C18E -6.2(9) . . . . ?
C15E C16E C17E N3E 0.7(10) . . . . ?
C15E C16E C17E C18E 179.5(6) . . . . ?
C19E N4E C18E C17E 177.3(9) . . . . ?
Zn4 N4E C18E C17E 5.3(10) . . . . ?
N3E C17E C18E N4E 0.6(9) . . . . ?
C16E C17E C18E N4E -178.4(7) . . . . ?
C18E N4E C19E C24E -110.4(16) . . . . ?
Zn4 N4E C19E C24E 60.3(19) . . . . ?
C18E N4E C19E C20E 82.0(17) . . . . ?
Zn4 N4E C19E C20E -107.3(15) . . . . ?
C24E C19E C20E C21E 0(3) . . . . ?
N4E C19E C20E C21E 167.7(14) . . . . ?
C19E C20E C21E C22E 4(3) . . . . ?
C20E C21E C22E C23E -6(2) . . . . ?
C20E C21E C22E C50E 178.1(13) . . . . ?
C21E C22E C23E C24E 4(3) . . . . ?
C50E C22E C23E C24E 179.7(14) . . . . ?
C20E C19E C24E C23E -3(3) . . . . ?
N4E C19E C24E C23E -169.8(14) . . . . ?
C22E C23E C24E C19E 1(3) . . . . ?
C29E N5E C25E C26E 0.00(17) . . . . ?
Zn8 N5E C25E C26E 178.9(11) . . . . ?
N5E C25E C26E C27E -0.02(16) . . . . ?
C25E C26E C27E C28E 0.1(4) . . . . ?
C26E C27E C28E C29E -0.1(5) . . . . ?
C25E N5E C29E C28E 0.0(4) . . . . ?
Zn8 N5E C29E C28E -179.0(9) . . . . ?
C25E N5E C29E C30E -180.0(2) . . . . ?
Zn8 N5E C29E C30E 1.0(10) . . . . ?
C27E C28E C29E N5E 0.1(5) . . . . ?
C27E C28E C29E C30E -180.0(3) . . . . ?
C31E N6E C30E C29E 179.1(9) . . . . ?
Zn8 N6E C30E C29E -0.7(18) . . . . ?
N5E C29E C30E N6E -0.2(17) . . . . ?
C28E C29E C30E N6E 179.9(16) . . . . ?
C30E N6E C31E C32E 95.6(17) . . . . ?
Zn8 N6E C31E C32E -84.6(13) . . . . ?
C30E N6E C31E C36E -84.6(18) . . . . ?
Zn8 N6E C31E C36E 95.2(12) . . . . ?
C36E C31E C32E C33E 0.0 . . . . ?
N6E C31E C32E C33E 179.8(12) . . . . ?
C31E C32E C33E C34E 0.0 . . . . ?
C32E C33E C34E C35E 0.0 . . . . ?
C32E C33E C34E C52E 178.9(11) . . . . ?
C33E C34E C35E C36E 0.0 . . . . ?
C52E C34E C35E C36E -178.9(11) . . . . ?
C34E C35E C36E C31E 0.0 . . . . ?
C32E C31E C36E C35E 0.0 . . . . ?
N6E C31E C36E C35E -179.8(12) . . . . ?
C41E N7E C37E C38E 4(4) . . . . ?
Zn6 N7E C37E C38E 179.2(18) . . . . ?
N7E C37E C38E C39E -5(4) . . . . ?
C37E C38E C39E C40E 6(4) . . . . ?
C38E C39E C40E C41E -6(4) . . . . ?
C37E N7E C41E C40E -4(4) . . . . ?
Zn6 N7E C41E C40E 179.9(19) . . . . ?
C37E N7E C41E C42E 177(2) . . . . ?
Zn6 N7E C41E C42E 1(3) . . . . ?
C39E C40E C41E N7E 5(4) . . . . ?
C39E C40E C41E C42E -176(2) . . . . ?
C43E N8E C42E C41E 178.7(15) . . . . ?
Zn6 N8E C42E C41E 4(3) . . . . ?
N7E C41E C42E N8E -4(3) . . . . ?
C40E C41E C42E N8E 178(2) . . . . ?
C42E N8E C43E C44E 93.8(18) . . . . ?
Zn6 N8E C43E C44E -92.2(12) . . . . ?
C42E N8E C43E C48E -93.0(17) . . . . ?
Zn6 N8E C43E C48E 81.0(13) . . . . ?
C48E C43E C44E C45E 0.0 . . . . ?
N8E C43E C44E C45E 173.3(12) . . . . ?
C43E C44E C45E C46E 0.0 . . . . ?
C44E C45E C46E C47E 0.0 . . . . ?
C44E C45E C46E C53E -177.2(11) . . . . ?
C45E C46E C47E C48E 0.0 . . . . ?
C53E C46E C47E C48E 177.2(11) . . . . ?
C46E C47E C48E C43E 0.0 . . . . ?
C44E C43E C48E C47E 0.0 . . . . ?
N8E C43E C48E C47E -173.1(13) . . . . ?
C9E C10E C49E C54E -40(2) . . . . ?
C11E C10E C49E C54E 132.7(18) . . . . ?
C9E C10E C49E C50E 141.1(18) . . . . ?
C11E C10E C49E C50E -47(3) . . . . ?
C54E C49E C50E C51E -3(2) . . . . ?
C10E C49E C50E C51E 176.0(15) . . . . ?
C54E C49E C50E C22E -177.1(14) . . . . ?
C10E C49E C50E C22E 2(3) . . . . ?
C23E C22E C50E C51E -46(2) . . . . ?
C21E C22E C50E C51E 129.4(16) . . . . ?
C23E C22E C50E C49E 127.3(17) . . . . ?
C21E C22E C50E C49E -57(2) . . . . ?
C49E C50E C51E C52E 1(3) . . . . ?
C22E C50E C51E C52E 175.0(15) . . . . ?
C50E C51E C52E C53E 0(3) . . . . ?
C50E C51E C52E C34E 177.4(14) . . . . ?
C35E C34E C52E C53E 65.6(18) . . . . ?
C33E C34E C52E C53E -113.3(15) . . . . ?
C35E C34E C52E C51E -111.8(14) . . . . ?
C33E C34E C52E C51E 69.3(17) . . . . ?
C51E C52E C53E C54E 1(2) . . . . ?
C34E C52E C53E C54E -176.1(13) . . . . ?
C51E C52E C53E C46E -173.9(13) . . . . ?
C34E C52E C53E C46E 9(2) . . . . ?
C47E C46E C53E C52E 104.4(16) . . . . ?
C45E C46E C53E C52E -78.3(17) . . . . ?
C47E C46E C53E C54E -71.0(16) . . . . ?
C45E C46E C53E C54E 106.2(13) . . . . ?
C50E C49E C54E C53E 5(3) . . . . ?
C10E C49E C54E C53E -174.7(15) . . . . ?
C52E C53E C54E C49E -4(3) . . . . ?
C46E C53E C54E C49E 172.0(14) . . . . ?
C5F N1F C1F C2F -1.2(15) . . . . ?
Zn1 N1F C1F C2F -168.5(11) . . . . ?
N1F C1F C2F C3F 1.5(17) . . . . ?
C1F C2F C3F C4F -4(2) . . . . ?
C2F C3F C4F C5F 6(3) . . . . ?
C1F N1F C5F C4F 3(2) . . . . ?
Zn1 N1F C5F C4F 172.3(12) . . . . ?
C1F N1F C5F C6F 177.2(12) . . . . ?
Zn1 N1F C5F C6F -13.8(19) . . . . ?
C3F C4F C5F N1F -6(3) . . . . ?
C3F C4F C5F C6F -179.1(16) . . . . ?
C7F N2F C6F C5F 174.3(14) . . . . ?
Zn1 N2F C6F C5F 5(2) . . . . ?
N1F C5F C6F N2F 6(3) . . . . ?
C4F C5F C6F N2F 179.6(16) . . . . ?
C6F N2F C7F C12F 98.0(19) . . . . ?
Zn1 N2F C7F C12F -95.4(17) . . . . ?
C6F N2F C7F C8F -85.6(19) . . . . ?
Zn1 N2F C7F C8F 81.0(17) . . . . ?
C12F C7F C8F C9F -7(2) . . . . ?
N2F C7F C8F C9F 176.5(13) . . . . ?
C7F C8F C9F C10F 1(3) . . . . ?
C8F C9F C10F C11F 6(2) . . . . ?
C8F C9F C10F C49F -172.0(14) . . . . ?
C9F C10F C11F C12F -6(2) . . . . ?
C49F C10F C11F C12F 171.5(15) . . . . ?
C10F C11F C12F C7F 0(3) . . . . ?
C8F C7F C12F C11F 7(3) . . . . ?
N2F C7F C12F C11F -176.9(14) . . . . ?
C17F N3F C13F C14F 1.5(19) . . . . ?
Zn3 N3F C13F C14F -172.2(14) . . . . ?
N3F C13F C14F C15F 0(2) . . . . ?
C13F C14F C15F C16F 0(3) . . . . ?
C14F C15F C16F C17F -2(4) . . . . ?
C13F N3F C17F C16F -3(3) . . . . ?
Zn3 N3F C17F C16F 171.4(18) . . . . ?
C13F N3F C17F C18F 176.7(17) . . . . ?
Zn3 N3F C17F C18F -9(2) . . . . ?
C15F C16F C17F N3F 3(4) . . . . ?
C15F C16F C17F C18F -177(2) . . . . ?
C19F N4F C18F C17F 179.9(16) . . . . ?
Zn3 N4F C18F C17F -1(3) . . . . ?
N3F C17F C18F N4F 7(3) . . . . ?
C16F C17F C18F N4F -173(2) . . . . ?
C18F N4F C19F C24F 76(3) . . . . ?
Zn3 N4F C19F C24F -102.5(16) . . . . ?
C18F N4F C19F C20F -108(2) . . . . ?
Zn3 N4F C19F C20F 73(2) . . . . ?
C24F C19F C20F C21F 3(3) . . . . ?
N4F C19F C20F C21F -173.0(16) . . . . ?
C19F C20F C21F C22F -4(3) . . . . ?
C20F C21F C22F C23F 5(3) . . . . ?
C20F C21F C22F C50F -177.6(16) . . . . ?
C21F C22F C23F C24F -4(3) . . . . ?
C50F C22F C23F C24F 178.4(14) . . . . ?
C20F C19F C24F C23F -2(3) . . . . ?
N4F C19F C24F C23F 173.8(14) . . . . ?
C22F C23F C24F C19F 3(3) . . . . ?
C29F N5F C25F C26F 0(4) . . . . ?
Zn8 N5F C25F C26F -170(2) . . . . ?
N5F C25F C26F C27F -1(5) . . . . ?
C25F C26F C27F C28F -1(5) . . . . ?
C26F C27F C28F C29F 3(5) . . . . ?
C25F N5F C29F C28F 3(4) . . . . ?
Zn8 N5F C29F C28F 174(2) . . . . ?
C25F N5F C29F C30F 178(2) . . . . ?
Zn8 N5F C29F C30F -11(3) . . . . ?
C27F C28F C29F N5F -5(4) . . . . ?
C27F C28F C29F C30F -180(3) . . . . ?
C31F N6F C30F C29F 173.5(19) . . . . ?
Zn8 N6F C30F C29F 2(3) . . . . ?
N5F C29F C30F N6F 6(4) . . . . ?
C28F C29F C30F N6F -179(2) . . . . ?
C30F N6F C31F C36F -57(3) . . . . ?
Zn8 N6F C31F C36F 113.2(16) . . . . ?
C30F N6F C31F C32F 124(2) . . . . ?
Zn8 N6F C31F C32F -66(2) . . . . ?
C36F C31F C32F C33F 2(3) . . . . ?
N6F C31F C32F C33F -179.4(16) . . . . ?
C31F C32F C33F C34F -1(3) . . . . ?
C32F C33F C34F C35F -1(3) . . . . ?
C32F C33F C34F C52F -178.8(16) . . . . ?
C33F C34F C35F C36F 2(3) . . . . ?
C52F C34F C35F C36F 179.5(15) . . . . ?
C32F C31F C36F C35F -1(3) . . . . ?
N6F C31F C36F C35F -179.9(16) . . . . ?
C34F C35F C36F C31F -1(3) . . . . ?
C41F N7F C37F C38F -0.1(17) . . . . ?
Zn4 N7F C37F C38F -161.9(8) . . . . ?
N7F C37F C38F C39F 0.2(17) . . . . ?
C37F C38F C39F C40F -0.1(4) . . . . ?
C38F C39F C40F C41F 0.1(5) . . . . ?
C37F N7F C41F C40F 0.0(4) . . . . ?
Zn4 N7F C41F C40F 164.5(7) . . . . ?
C37F N7F C41F C42F -179.9(2) . . . . ?
Zn4 N7F C41F C42F -15.4(8) . . . . ?
C39F C40F C41F N7F 0.0(5) . . . . ?
C39F C40F C41F C42F 179.9(3) . . . . ?
C43F N8F C42F C41F 171.8(9) . . . . ?
Zn4 N8F C42F C41F 7.8(17) . . . . ?
N7F C41F C42F N8F 5.2(15) . . . . ?
C40F C41F C42F N8F -174.7(14) . . . . ?
C42F N8F C43F C48F -44(2) . . . . ?
Zn4 N8F C43F C48F 117.9(15) . . . . ?
C42F N8F C43F C44F 135.9(18) . . . . ?
Zn4 N8F C43F C44F -62(2) . . . . ?
C48F C43F C44F C45F -7(3) . . . . ?
N8F C43F C44F C45F 172.7(15) . . . . ?
C43F C44F C45F C46F 6(3) . . . . ?
C44F C45F C46F C47F -1(3) . . . . ?
C44F C45F C46F C53F -175.4(15) . . . . ?
C45F C46F C47F C48F -3(3) . . . . ?
C53F C46F C47F C48F 171.6(15) . . . . ?
C44F C43F C48F C47F 3(3) . . . . ?
N8F C43F C48F C47F -176.5(16) . . . . ?
C46F C47F C48F C43F 2(3) . . . . ?
C9F C10F C49F C54F 120.0(17) . . . . ?
C11F C10F C49F C54F -58(2) . . . . ?
C9F C10F C49F C50F -49(2) . . . . ?
C11F C10F C49F C50F 132.9(16) . . . . ?
C54F C49F C50F C51F 1(2) . . . . ?
C10F C49F C50F C51F 170.4(15) . . . . ?
C54F C49F C50F C22F -178.7(14) . . . . ?
C10F C49F C50F C22F -9(2) . . . . ?
C23F C22F C50F C51F 126.7(18) . . . . ?
C21F C22F C50F C51F -51(2) . . . . ?
C23F C22F C50F C49F -54(2) . . . . ?
C21F C22F C50F C49F 128.8(17) . . . . ?
C49F C50F C51F C52F -1(3) . . . . ?
C22F C50F C51F C52F 179.2(16) . . . . ?
C50F C51F C52F C53F 0(3) . . . . ?
C50F C51F C52F C34F 178.9(16) . . . . ?
C33F C34F C52F C51F 44(2) . . . . ?
C35F C34F C52F C51F -133.9(18) . . . . ?
C33F C34F C52F C53F -137.3(17) . . . . ?
C35F C34F C52F C53F 45(2) . . . . ?
C51F C52F C53F C54F 0(2) . . . . ?
C34F C52F C53F C54F -178.5(16) . . . . ?
C51F C52F C53F C46F -173.7(14) . . . . ?
C34F C52F C53F C46F 7(2) . . . . ?
C47F C46F C53F C54F -108.8(19) . . . . ?
C45F C46F C53F C54F 66(2) . . . . ?
C47F C46F C53F C52F 66(2) . . . . ?
C45F C46F C53F C52F -120.0(18) . . . . ?
C52F C53F C54F C49F 0(3) . . . . ?
C46F C53F C54F C49F 174.5(14) . . . . ?
C50F C49F C54F C53F -1(3) . . . . ?
C10F C49F C54F C53F -171.0(15) . . . . ?
 
_refine_diff_density_max    0.902
_refine_diff_density_min   -0.449
_refine_diff_density_rms    0.092

_shelx_res_file
;
TITL cut1_a.res in P2(1)/c
    jd354_sq.res
    created by SHELXL-2018/3 at 11:51:05 on 22-Feb-2021
CELL  0.68890  25.9759  48.2777  36.8773   90.000  110.331   90.000
ZERR     4.00   0.0004   0.0006   0.0004    0.000    0.001    0.000
LATT   1
SYMM  - X, 1/2 + Y, 1/2 - Z
SFAC  C    H    N    O    F    S    ZN
DISP $C  0.00315  0.00158 10.63663
DISP $H -0.00002  0.00000  0.66583
DISP $N  0.00614  0.00319 18.02576
DISP $Zn  0.30323  1.36268 5381.41079
DISP $S  0.12025  0.11793 478.96261
DISP $O  0.01061  0.00581 29.59539
DISP $F  0.01683  0.00993 46.72991
UNIT  1392 960 208 192 192 64 32
MERG   2
OMIT    -1   2   6
OMIT     1   4   4
OMIT     2   1   6
OMIT     0   3   8
OMIT    -2   1   1
OMIT     5   1   4
OMIT     1   3   8
OMIT    -2   4   5
OMIT    -4   5   5
OMIT     3   4   3
OMIT    -3  11   2
OMIT     4   7   5
OMIT    -5   1   2
OMIT    -5   1   7
OMIT     0   8   4
OMIT    -4   4   8
OMIT    -6   2   1
OMIT    -1   9   2
OMIT    -3   5   6
OMIT    -4   0   6
OMIT     2   1   3
OMIT    -1   7   4
OMIT     2   3   7
OMIT     1   9   0
OMIT     0   1   1
OMIT     1   0   6
OMIT    -4   0  10
OMIT     1   3   3
OMIT     1   2   6
OMIT     0   2   1
ABIN
DFIX 1.16 N1s C1s N2s C3s N3s C5s N4s C7s N5s C9s
DFIX 1.45 c1s c2s c3s c4s c5s c6s c7s c8s c9s c10s
DFIX 2.61 N1s C2s N2s C4s N3s C6s N4s C8s N5s C10s
DFIX 1.16 N6s C11s N7s c13s
DFIX 1.45 c11s c12s c13s c14s
DFIX 2.61  N6s C12s N7s c14s
DFIX 1.418 0.030 S1G O1G
DFIX 1.418 0.030 S1G O2G
DFIX 2.064 0.030 S1G C1G
DFIX 1.418 0.030 S1G O3G
DFIX 1.321 0.020 C1G F1G
DFIX 1.321 0.020 C1G F2G
DFIX 1.321 0.020 C1G F3G
DANG  2.409 O1G   O2G
DANG  2.409 O1G  O3G
DANG  2.722 O1G   C1G
DANG  2.410 O2G   O3G
DANG  2.722 O2G   C1G
DANG  2.722 O3G   C1G
DANG  2.823 S1G   F1G
DANG  2.824 S1G   F2G
DANG  2.824 S1G   F3G
DANG  2.134 F1G   F2G
DANG  2.134 F1G   F3G
DANG  2.134 F2G   F3G
DFIX 1.418 0.030 S1H O1H
DFIX 1.418 0.030 S1H O2H
DFIX 2.064 0.030 S1H C1H
DFIX 1.418 0.030 S1H O3H
DFIX 1.321 0.020 C1H F1H
DFIX 1.321 0.020 C1H F2H
DFIX 1.321 0.020 C1H F3H
DANG  2.409 O1H   O2H
DANG  2.409 O1H  O3H
DANG  2.722 O1H   C1H
DANG  2.410 O2H   O3H
DANG  2.722 O2H   C1H
DANG  2.722 O3H   C1H
DANG  2.823 S1H   F1H
DANG  2.824 S1H   F2H
DANG  2.824 S1H   F3H
DANG  2.134 F1H   F2H
DANG  2.134 F1H   F3H
DANG  2.134 F2H   F3H
DFIX 1.418 0.030 S1I O1I
DFIX 1.418 0.030 S1I O2I
DFIX 2.064 0.030 S1I C1I
DFIX 1.418 0.030 S1I O3I
DFIX 1.321 0.020 C1I F1I
DFIX 1.321 0.020 C1I F2I
DFIX 1.321 0.020 C1I F3I
DANG  2.409 O1I   O2I
DANG  2.409 O1I  O3I
DANG  2.722 O1I   C1I
DANG  2.410 O2I   O3I
DANG  2.722 O2I   C1I
DANG  2.722 O3I   C1I
DANG  2.823 S1I   F1I
DANG  2.824 S1I   F2I
DANG  2.824 S1I   F3I
DANG  2.134 F1I   F2I
DANG  2.134 F1I   F3I
DANG  2.134 F2I   F3I
DFIX 1.418 0.030 S1J O1J
DFIX 1.418 0.030 S1J O2J
DFIX 2.064 0.030 S1J C1J
DFIX 1.418 0.030 S1J O3J
DFIX 1.321 0.020 C1J F1J
DFIX 1.321 0.020 C1J F2J
DFIX 1.321 0.020 C1J F3J
DANG  2.409 O1J   O2J
DANG  2.409 O1J  O3J
DANG  2.722 O1J   C1J
DANG  2.410 O2J   O3J
DANG  2.722 O2J   C1J
DANG  2.722 O3J   C1J
DANG  2.823 S1J   F1J
DANG  2.824 S1J   F2J
DANG  2.824 S1J   F3J
DANG  2.134 F1J   F2J
DANG  2.134 F1J   F3J
DANG  2.134 F2J   F3J
DFIX 1.418 0.030 S1K O1K
DFIX 1.418 0.030 S1K O2K
DFIX 2.064 0.030 S1K C1K
DFIX 1.418 0.030 S1K O3K
DFIX 1.321 0.020 C1K F1K
DFIX 1.321 0.020 C1K F2K
DFIX 1.321 0.020 C1K F3K
DANG  2.409 O1K   O2K
DANG  2.409 O1K  O3K
DANG  2.722 O1K   C1K
DANG  2.410 O2K   O3K
DANG  2.722 O2K   C1K
DANG  2.722 O3K   C1K
DANG  2.823 S1K   F1K
DANG  2.824 S1K   F2K
DANG  2.824 S1K   F3K
DANG  2.134 F1K   F2K
DANG  2.134 F1K   F3K
DANG  2.134 F2K   F3K
DFIX 1.418 0.030 S1L O1L
DFIX 1.418 0.030 S1L O2L
DFIX 2.064 0.030 S1L C1L
DFIX 1.418 0.030 S1L O3L
DFIX 1.321 0.020 C1L F1L
DFIX 1.321 0.020 C1L F2L
DFIX 1.321 0.020 C1L F3L
DANG  2.409 O1L   O2L
DANG  2.409 O1L  O3L
DANG  2.722 O1L   C1L
DANG  2.410 O2L   O3L
DANG  2.722 O2L   C1L
DANG  2.722 O3L   C1L
DANG  2.823 S1L   F1L
DANG  2.824 S1L   F2L
DANG  2.824 S1L   F3L
DANG  2.134 F1L   F2L
DANG  2.134 F1L   F3L
DANG  2.134 F2L   F3L
DFIX 1.418 0.030 S1M O1M
DFIX 1.418 0.030 S1M O2M
DFIX 2.064 0.030 S1M C1M
DFIX 1.418 0.030 S1M O3M
DFIX 1.321 0.020 C1M F1M
DFIX 1.321 0.020 C1M F2M
DFIX 1.321 0.020 C1M F3M
DANG  2.409 O1M   O2M
DANG  2.409 O1M  O3M
DANG  2.722 O1M   C1M
DANG  2.410 O2M   O3M
DANG  2.722 O2M   C1M
DANG  2.722 O3M   C1M
DANG  2.823 S1M   F1M
DANG  2.824 S1M   F2M
DANG  2.824 S1M   F3M
DANG  2.134 F1M   F2M
DANG  2.134 F1M   F3M
DANG  2.134 F2M   F3M
DFIX 1.418 0.030 S1N O1N
DFIX 1.418 0.030 S1N O2N
DFIX 2.064 0.030 S1N C1N
DFIX 1.418 0.030 S1N O3N
DFIX 1.321 0.020 C1N F1N
DFIX 1.321 0.020 C1N F2N
DFIX 1.321 0.020 C1N F3N
DANG  2.409 O1N   O2N
DANG  2.409 O1N  O3N
DANG  2.722 O1N   C1N
DANG  2.410 O2N   O3N
DANG  2.722 O2N   C1N
DANG  2.722 O3N   C1N
DANG  2.823 S1N   F1N
DANG  2.824 S1N   F2N
DANG  2.824 S1N   F3N
DANG  2.134 F1N   F2N
DANG  2.134 F1N   F3N
DANG  2.134 F2N   F3N
DFIX 1.418 0.030 S1O O1O
DFIX 1.418 0.030 S1O O2O
DFIX 2.064 0.030 S1O C1O
DFIX 1.418 0.030 S1O O3O
DFIX 1.321 0.020 C1O F1O
DFIX 1.321 0.020 C1O F2O
DFIX 1.321 0.020 C1O F3O
DANG  2.409 O1O   O2O
DANG  2.409 O1O  O3O
DANG  2.722 O1O   C1O
DANG  2.410 O2O   O3O
DANG  2.722 O2O   C1O
DANG  2.722 O3O   C1O
DANG  2.823 S1O   F1O
DANG  2.824 S1O   F2O
DANG  2.824 S1O   F3O
DANG  2.134 F1O   F2O
DANG  2.134 F1O   F3O
DANG  2.134 F2O   F3O
DFIX 1.418 0.030 S1P O1P
DFIX 1.418 0.030 S1P O2P
DFIX 2.064 0.030 S1P C1P
DFIX 1.418 0.030 S1P O3P
DFIX 1.321 0.020 C1P F1P
DFIX 1.321 0.020 C1P F2P
DFIX 1.321 0.020 C1P F3P
DANG  2.409 O1P   O2P
DANG  2.409 O1P  O3P
DANG  2.722 O1P   C1P
DANG  2.410 O2P   O3P
DANG  2.722 O2P   C1P
DANG  2.722 O3P   C1P
DANG  2.823 S1P   F1P
DANG  2.824 S1P   F2P
DANG  2.824 S1P   F3P
DANG  2.134 F1P   F2P
DANG  2.134 F1P   F3P
DANG  2.134 F2P   F3P
DFIX 1.418 0.030 S1U O1U
DFIX 1.418 0.030 S1U O2U
DFIX 2.064 0.030 S1U C1U
DFIX 1.418 0.030 S1U O3U
DFIX 1.321 0.020 C1U F1U
DFIX 1.321 0.020 C1U F2U
DFIX 1.321 0.020 C1U F3U
DANG  2.409 O1U   O2U
DANG  2.409 O1U  O3U
DANG  2.722 O1U   C1U
DANG  2.410 O2U   O3U
DANG  2.722 O2U   C1U
DANG  2.722 O3U   C1U
DANG  2.823 S1U   F1U
DANG  2.824 S1U   F2U
DANG  2.824 S1U   F3U
DANG  2.134 F1U   F2U
DANG  2.134 F1U   F3U
DANG  2.134 F2U   F3U
DFIX 1.418 0.030 S1Q O1Q
DFIX 1.418 0.030 S1Q O2Q
DFIX 2.064 0.030 S1Q C1Q
DFIX 1.418 0.030 S1Q O3Q
DFIX 1.321 0.020 C1Q F1Q
DFIX 1.321 0.020 C1Q F2Q
DFIX 1.321 0.020 C1Q F3Q
DANG  2.409 O1Q   O2Q
DANG  2.409 O1Q  O3Q
DANG  2.722 O1Q   C1Q
DANG  2.410 O2Q   O3Q
DANG  2.722 O2Q   C1Q
DANG  2.722 O3Q   C1Q
DANG  2.823 S1Q   F1Q
DANG  2.824 S1Q   F2Q
DANG  2.824 S1Q   F3Q
DANG  2.134 F1Q   F2Q
DANG  2.134 F1Q   F3Q
DANG  2.134 F2Q   F3Q
DFIX  1.345 0.005 n7C   c37C
DFIX  1.346 0.005 n7C   c41C
DFIX  1.381 0.005 c37C   c38C
DFIX  1.375 0.005 c38C  c39C
DFIX  1.382 0.005 c39C   c40C
DFIX  1.391 0.005 c40C  c41C
DANG  2.301 0.005 c37C   c41C
DANG  2.403  0.005 n7C   c38C
DANG  2.363 0.005 c37C   c39C
DANG  2.382 0.005 c38C  c40C
DANG  2.388 0.005 c39C   c41C
DANG  2.395 0.005 n7C   c40C
FLAT 0.005 n7c c37c > c41c  c42c
DFIX  1.345 0.005 n7F   c37F
DFIX  1.346 0.005 n7F   c41F
DFIX  1.381 0.005 c37F   c38F
DFIX  1.375 0.005 c38F  c39F
DFIX  1.382 0.005 c39F   c40F
DFIX  1.391 0.005 c40F c41F
DANG  2.301 0.005 c37F   c41F
DANG  2.403  0.005 n7F   c38F
DANG  2.363 0.005 c37F   c39F
DANG  2.382 0.005 c38F  c40F
DANG  2.388 0.005 c39F   c41F
DANG  2.395 0.005 n7F   c40F
FLAT 0.005 n7F c37F > c41F  c42F
DFIX  1.345 0.005 n7B   c37B
DFIX  1.346 0.005 n7B   c41B
DFIX  1.381 0.005 c37B   c38B
DFIX  1.375 0.005 c38B  c39B
DFIX  1.382 0.005 c39B   c40B
DFIX  1.391 0.005 c40B c41B
DANG  2.301 0.005 c37B   c41B
DANG  2.403  0.005 n7B   c38B
DANG  2.363 0.005 c37B   c39B
DANG  2.382 0.005 c38B  c40B
DANG  2.388 0.005 c39B   c41B
DANG  2.395 0.005 n7B   c40B
FLAT 0.005 n7B c37B > c41B  c42B
DFIX  1.345 0.005 N3A  C13A
DFIX  1.346 0.005 N3A   C17A
DFIX  1.381 0.005 C13A   C14A
DFIX  1.375 0.005 C14A   C15A
DFIX  1.382 0.005 C15A   C16A
DFIX  1.391 0.005 C16A  C17A
DANG  2.301 0.005 C13A   C17A
DANG  2.403  0.005 N3A   C14A
DANG  2.363 0.005 C13A   C15A
DANG  2.382 0.005 C14A   C16A
DANG  2.388 0.005 C15A   C17A
DANG  2.395 0.005 N3A   C16A
FLAT n3A C13A > C17A
DFIX  1.345 0.005 N3E  C13E
DFIX  1.346 0.005 N3E   C17E
DFIX  1.381 0.005 C13E   C14E
DFIX  1.375 0.005 C14E   C15E
DFIX  1.382 0.005 C15E   C16E
DFIX  1.391 0.005 C16E  C17E
DANG  2.301 0.005 C13E   C17E
DANG  2.403  0.005 N3E   C14E
DANG  2.363 0.005 C13E   C15E
DANG  2.382 0.005 C14E   C16E
DANG  2.388 0.005 C15E   C17E
DANG  2.395 0.005 N3E   C16E
FLAT 0.01 n3E C13E > C17E n4e c18e
DFIX  1.345 0.005 N3F  C13F
DFIX  1.346 0.005 N3F   C17F
DFIX  1.381 0.005 C13F   C14F
DFIX  1.375 0.005 C14F   C15F
DFIX  1.382 0.005 C15F   C16F
DFIX  1.391 0.005 C16F  C17F
DANG  2.301 0.005 C13F   C17F
DANG  2.403  0.005 N3F   C14F
DANG  2.363 0.005 C13F   C15F
DANG  2.382 0.005 C14F   C16F
DANG  2.388 0.005 C15F   C17F
DANG  2.395 0.005 N3F   C16F
FLAT n3F C13F > C17F
DFIX  1.345 0.005 N3C  C13C
DFIX  1.346 0.005 N3C   C17C
DFIX  1.381 0.005 C13C   C14C
DFIX  1.375 0.005 C14C   C15C
DFIX  1.382 0.005 C15C   C16C
DFIX  1.391 0.005 C16C  C17C
DANG  2.301 0.005 C13C   C17C
DANG  2.403  0.005 N3C   C14C
DANG  2.363 0.005 C13C   C15C
DANG  2.382 0.005 C14C   C16C
DANG  2.388 0.005 C15C   C17C
DANG  2.395 0.005 N3C   C16C
FLAT n3C C13C > C17C
DFIX  1.345 0.005 N5B   C25B
DFIX  1.346 0.005 N5B   C29B
DFIX  1.381 0.005 C25B   C26B
DFIX  1.375 0.005 C26B  C27B
DFIX  1.382 0.005 C27B   C28B
DFIX  1.391 0.005 C28B   C29B
DANG  2.301 0.005 C25B   C29B
DANG  2.403  0.005 N5B   C26B
DANG  2.363 0.005 C25B  C27B
DANG  2.382 0.005 C26B   C28B
DANG  2.388 0.005 C27B   C29B
DANG  2.395 0.005 N5B   C28B
FLAT 0.005 N5B C25B > C30B
DFIX  1.345 0.005 N5D   C25D
DFIX  1.346 0.005 N5D   C29D
DFIX  1.381 0.005 C25D   C26D
DFIX  1.375 0.005 C26D  C27D
DFIX  1.382 0.005 C27D   C28D
DFIX  1.391 0.005 C28D   C29D
DANG  2.301 0.005 C25D   C29D
DANG  2.403  0.005 N5D   C26D
DANG  2.363 0.005 C25D  C27D
DANG  2.382 0.005 C26D   C28D
DANG  2.388 0.005 C27D   C29D
DANG  2.395 0.005 N5D   C28D
FLAT 0.005 N5D C25D > C30D
DFIX  1.345 0.005 N5C   C25C
DFIX  1.346 0.005 N5C   C29C
DFIX  1.381 0.005 C25C   C26C
DFIX  1.375 0.005 C26C  C27C
DFIX  1.382 0.005 C27C   C28C
DFIX  1.391 0.005 C28C   C29C
DANG  2.301 0.005 C25C   C29C
DANG  2.403  0.005 N5C   C26C
DANG  2.363 0.005 C25C  C27C
DANG  2.382 0.005 C26C   C28C
DANG  2.388 0.005 C27C   C29C
DANG  2.395 0.005 N5C   C28C
FLAT 0.005 N5C C25C > C30C
DFIX  1.345 0.005 N5E   C25E
DFIX  1.346 0.005 N5E   C29E
DFIX  1.381 0.005 C25E   C26E
DFIX  1.375 0.005 C26E  C27E
DFIX  1.382 0.005 C27E   C28E
DFIX  1.391 0.005 C28E   C29E
DANG  2.301 0.005 C25E   C29E
DANG  2.403  0.005 N5E   C26E
DANG  2.363 0.005 C25E  C27E
DANG  2.382 0.005 C26E   C28E
DANG  2.388 0.005 C27E   C29E
DANG  2.395 0.005 N5E   C28E
FLAT 0.005 N5E C25E > C30E
DFIX 1.418 0.030 S1HH O1HH
DFIX 1.418 0.030 S1HH O2HH
DFIX 2.064 0.030 S1HH C1HH
DFIX 1.418 0.030 S1HH O3HH
DFIX 1.321 0.020 C1HH F1HH
DFIX 1.321 0.020 C1HH F2HH
DFIX 1.321 0.020 C1HH F3HH
DANG  2.409 O1HH   O2HH
DANG  2.409 O1HH  O3HH
DANG  2.722 O1HH   C1HH
DANG  2.410 O2HH   O3HH
DANG  2.722 O2HH   C1HH
DANG  2.722 O3HH   C1HH
DANG  2.823 S1HH   F1HH
DANG  2.824 S1HH   F2HH
DANG  2.824 S1HH   F3HH
DANG  2.134 F1HH   F2HH
DANG  2.134 F1HH   F3HH
DANG  2.134 F2HH   F3HH
DFIX 1.418 0.030 S1II O1II
DFIX 1.418 0.030 S1II O2II
DFIX 2.064 0.030 S1II C1II
DFIX 1.418 0.030 S1II O3II
DFIX 1.321 0.020 C1II F1II
DFIX 1.321 0.020 C1II F2II
DFIX 1.321 0.020 C1II F3II
DANG  2.409 O1II   O2II
DANG  2.409 O1II  O3II
DANG  2.722 O1II   C1II
DANG  2.410 O2II   O3II
DANG  2.722 O2II   C1II
DANG  2.722 O3II   C1II
DANG  2.823 S1II   F1II
DANG  2.824 S1II   F2II
DANG  2.824 S1II   F3II
DANG  2.134 F1II   F2II
DANG  2.134 F1II   F3II
DANG  2.134 F2II   F3II
DFIX 1.418 0.030 S1OO O1OO
DFIX 1.418 0.030 S1OO O2OO
DFIX 2.064 0.030 S1OO C1OO
DFIX 1.418 0.030 S1OO O3OO
DFIX 1.321 0.020 C1OO F1OO
DFIX 1.321 0.020 C1OO F2OO
DFIX 1.321 0.020 C1OO F3OO
DANG  2.409 O1OO   O2OO
DANG  2.409 O1OO  O3OO
DANG  2.722 O1OO   C1OO
DANG  2.410 O2OO   O3OO
DANG  2.722 O2OO   C1OO
DANG  2.722 O3OO   C1OO
DANG  2.823 S1OO   F1OO
DANG  2.824 S1OO   F2OO
DANG  2.824 S1OO   F3OO
DANG  2.134 F1OO   F2OO
DANG  2.134 F1OO   F3OO
DANG  2.134 F2OO   F3OO
DFIX 1.418 0.030 S1KK O1KK
DFIX 1.418 0.030 S1KK O2KK
DFIX 2.064 0.030 S1KK C1KK
DFIX 1.418 0.030 S1KK O3KK
DFIX 1.321 0.020 C1KK F1KK
DFIX 1.321 0.020 C1KK F2KK
DFIX 1.321 0.020 C1KK F3KK
DANG  2.409 O1KK   O2KK
DANG  2.409 O1KK  O3KK
DANG  2.722 O1KK   C1KK
DANG  2.410 O2KK   O3KK
DANG  2.722 O2KK   C1KK
DANG  2.722 O3KK   C1KK
DANG  2.823 S1KK   F1KK
DANG  2.824 S1KK   F2KK
DANG  2.824 S1KK   F3KK
DANG  2.134 F1KK   F2KK
DANG  2.134 F1KK   F3KK
DANG  2.134 F2KK   F3KK
DFIX 1.418 0.030 S1UU O1UU
DFIX 1.418 0.030 S1UU O2UU
DFIX 2.064 0.030 S1UU C1UU
DFIX 1.418 0.030 S1UU O3UU
DFIX 1.321 0.020 C1UU F1UU
DFIX 1.321 0.020 C1UU F2UU
DFIX 1.321 0.020 C1UU F3UU
DANG  2.409 O1UU   O2UU
DANG  2.409 O1UU  O3UU
DANG  2.722 O1UU   C1UU
DANG  2.410 O2UU   O3UU
DANG  2.722 O2UU   C1UU
DANG  2.722 O3UU   C1UU
DANG  2.823 S1UU   F1UU
DANG  2.824 S1UU   F2UU
DANG  2.824 S1UU   F3UU
DANG  2.134 F1UU   F2UU
DANG  2.134 F1UU   F3UU
DANG  2.134 F2UU   F3UU
DFIX 1.418 0.030 S1T O1T
DFIX 1.418 0.030 S1T O2T
DFIX 2.064 0.030 S1T C1T
DFIX 1.418 0.030 S1T O3T
DFIX 1.321 0.020 C1T F1T
DFIX 1.321 0.020 C1T F2T
DFIX 1.321 0.020 C1T F3T
DANG  2.409 O1T   O2T
DANG  2.409 O1T  O3T
DANG  2.722 O1T   C1T
DANG  2.410 O2T   O3T
DANG  2.722 O2T   C1T
DANG  2.722 O3T   C1T
DANG  2.823 S1T   F1T
DANG  2.824 S1T   F2T
DANG  2.824 S1T   F3T
DANG  2.134 F1T   F2T
DANG  2.134 F1T   F3T
DANG  2.134 F2T   F3T
DFIX  1.345 0.005 N1F   C1F
DFIX  1.346 0.005 N1F   C5F
DFIX  1.381 0.005 C1F   C2F
DFIX  1.375 0.005 C2F   C3F
DFIX  1.382 0.005 C3F   C4F
DFIX  1.391 0.005 C4F   C5F
DANG  2.301 0.005 C1F   C5F
DANG  2.403  0.005 N1F   C2F
DANG  2.363 0.005 C1F  C3F
DANG  2.382 0.005 C2F   C4F
DANG  2.388 0.005 C3F   C5F
DANG  2.395 0.005 N1F   C4F
Flat n1f c1f c2f c3f c4f c5f c6f
DFIX  1.345 0.005 N1D   C1D
DFIX  1.346 0.005 N1D   C5D
DFIX  1.381 0.005 C1D   C2D
DFIX  1.375 0.005 C2D   C3D
DFIX  1.382 0.005 C3D   C4D
DFIX  1.391 0.005 C4D   C5D
DANG  2.301 0.005 C1D   C5D
DANG  2.403  0.005 N1D   C2D
DANG  2.363 0.005 C1D  C3D
DANG  2.382 0.005 C2D   C4D
DANG  2.388 0.005 C3D   C5D
DANG  2.395 0.005 N1D   C4D
flat n1D c1D c2D c3D c4D c5D c6D
Flat n1c c1c c2c c3c c4c c5c c6c
DFIX  1.345 0.005 N1C   C1C
DFIX  1.346 0.005 N1C   C5C
DFIX  1.381 0.005 C1C   C2C
DFIX  1.375 0.005 C2C   C3C
DFIX  1.382 0.005 C3C   C4C
DFIX  1.391 0.005 C4C   C5C
DANG  2.301 0.005 C1C   C5C
DANG  2.403  0.005 N1C   C2C
DANG  2.363 0.005 C1C  C3C
DANG  2.382 0.005 C2C   C4C
DANG  2.388 0.005 C3C   C5C
DANG  2.395 0.005 N1C   C4C
isor 0.01  c32c c33c c36c c35c
SIMU $C $N $S $O $F
RIGU  $C $N $S $O $F
FLAT 0.005 c32g c31c c33g c34c c35g c36g
DFIX 1.39 C31C C32G C32G C33G C33G C34C C34C C35G C35g C36G C36G C31C
ISOR 0.01 c37b > c41b c36e c44e c45e
ISOR 0.01 c37c > C42C  c44c c45c c13f > c17f
SIMU 0.01 0.02 s1i > f3ii
SIMU 0.01 0.02 s1u > F2uu
ISOR 0.01 o3p > c1p
ISOR 0.01 s1kk
eadp c1hh f1hh f2hh f3hh
simu 0.005 0.01 c4s c3s n2s
simu 0.01 0.02 c1k > F3kk
simu 0.01 0.02 S1O > F3T
FMAP   2
PLAN  100
SIZE     0.040   0.040   0.050
ACTA
BOND   $H
CONF
L.S.  48
TEMP  -173.00
WGHT    0.170000
FVAR       0.10657   0.88139   0.38154   0.55108   0.67639   0.44086   0.26996
FVAR       0.78611   0.18874   0.93976   0.46291   0.78175   0.53086   0.35526
FVAR       0.62656   0.40000   0.50000   0.38472   0.35489   0.34744   0.10858
ZN1   7    0.481561    0.145006    0.557393    11.00000    0.18143    0.13169 =
         0.11002    0.00106    0.06118    0.01093
ZN2   7    0.190144    0.298010    0.856549    11.00000    0.13866    0.19362 =
         0.09770   -0.00475    0.03824    0.00272
ZN3   7    0.674596    0.207304    0.842265    11.00000    0.17033    0.15851 =
         0.09150    0.01467    0.01330    0.02659
ZN4   7    0.509324    0.404311    0.439731    11.00000    0.19943    0.15711 =
         0.11051    0.01067    0.06527   -0.00610
ZN5   7    0.096983    0.433405    0.417769    11.00000    0.16252    0.15897 =
         0.11953    0.02590   -0.00650    0.00683
ZN6   7    0.276341    0.498940    0.796316    11.00000    0.17615    0.17190 =
         0.13235   -0.03319    0.04423    0.01801
ZN7   7    0.009045    0.204456    0.532797    11.00000    0.13433    0.22968 =
         0.12399   -0.01134    0.02249   -0.03972
ZN8   7    0.740339    0.455892    0.789155    11.00000    0.16853    0.20400 =
         0.13268    0.00772    0.01738   -0.04330
SAME 0.01 n1b > c54b
N1A   3    0.582116    0.383393    0.437057    11.00000    0.23949    0.17351 =
         0.24104   -0.01632    0.14113   -0.00191
N2A   3    0.495457    0.361575    0.451476    11.00000    0.18743    0.13482 =
         0.14107   -0.01394    0.06451    0.00655
N3A   3    0.121915    0.467247    0.390206    11.00000    0.16871    0.12768 =
         0.13868    0.01760   -0.01518    0.00386
N4A   3    0.173105    0.419709    0.417137    11.00000    0.12773    0.14875 =
         0.13130    0.04136    0.02494    0.01054
N5A   3    0.017736    0.160109    0.537170    11.00000    0.14527    0.24162 =
         0.14375    0.00046   -0.00016   -0.09785
N6A   3    0.089424    0.195827    0.525768    11.00000    0.12612    0.16236 =
         0.10524   -0.00501    0.03732   -0.01722
N7A   3    0.448695    0.105085    0.562306    11.00000    0.17475    0.15788 =
         0.12486   -0.01397    0.05543    0.03173
N8A   3    0.397094    0.153208    0.538370    11.00000    0.21110    0.11306 =
         0.07835    0.01411    0.06547    0.00528
C1A   1    0.628375    0.395580    0.436857    11.00000    0.22853    0.20784 =
         0.24855   -0.02178    0.09972   -0.02199
AFIX  43
H1A   2    0.625554    0.414129    0.427770    11.00000   -1.20000
AFIX   0
C2A   1    0.679815    0.383521    0.448716    11.00000    0.21427    0.22770 =
         0.25396   -0.01566    0.10649   -0.02083
AFIX  43
H2A   2    0.710128    0.392440    0.444891    11.00000   -1.20000
AFIX   0
C3A   1    0.685174    0.358017    0.466312    11.00000    0.19570    0.25231 =
         0.23763    0.00372    0.08552   -0.01276
AFIX  43
H3A   2    0.720154    0.349453    0.476897    11.00000   -1.20000
AFIX   0
C4A   1    0.638347    0.344962    0.468332    11.00000    0.19819    0.24504 =
         0.19243    0.02546    0.06831   -0.00444
AFIX  43
H4A   2    0.641176    0.327186    0.479914    11.00000   -1.20000
AFIX   0
C5A   1    0.587602    0.357924    0.453429    11.00000    0.19870    0.19489 =
         0.20470   -0.00969    0.08502    0.00146
C6A   1    0.538012    0.346729    0.457460    11.00000    0.19819    0.14680 =
         0.18759   -0.00307    0.07986    0.00860
AFIX  43
H6A   2    0.537352    0.327891    0.464730    11.00000   -1.20000
AFIX   0
C7A   1    0.450648    0.347612    0.457773    11.00000    0.17852    0.13785 =
         0.12612   -0.01106    0.05046    0.00328
C8A   1    0.461175    0.333516    0.492078    11.00000    0.15452    0.12938 =
         0.11954   -0.01889    0.03341   -0.00381
AFIX  43
H8A   2    0.497609    0.331936    0.509952    11.00000   -1.20000
AFIX   0
C9A   1    0.417137    0.321535    0.500148    11.00000    0.13826    0.13045 =
         0.11562   -0.00625    0.02287    0.00542
AFIX  43
H9A   2    0.424497    0.311413    0.523499    11.00000   -1.20000
AFIX   0
C10A  1    0.363294    0.323941    0.475273    11.00000    0.14608    0.12450 =
         0.10390    0.01781    0.03877    0.01048
C11A  1    0.354498    0.339478    0.441615    11.00000    0.17097    0.14055 =
         0.09297    0.01750    0.03678    0.00091
AFIX  43
H11A  2    0.318294    0.341274    0.423466    11.00000   -1.20000
AFIX   0
C12A  1    0.396832    0.352072    0.434379    11.00000    0.18760    0.10622 =
         0.11896    0.02856    0.05703    0.01268
AFIX  43
H12A  2    0.389196    0.364159    0.412818    11.00000   -1.20000
AFIX   0
C13A  1    0.097505    0.491835    0.378509    11.00000    0.22692    0.13718 =
         0.17561    0.04785    0.02452    0.01664
AFIX  43
H13A  2    0.062747    0.495077    0.380891    11.00000   -1.20000
AFIX   0
C14A  1    0.120285    0.512655    0.363196    11.00000    0.22546    0.19383 =
         0.25927    0.10178    0.03565    0.01270
AFIX  43
H14A  2    0.102469    0.530053    0.356306    11.00000   -1.20000
AFIX   0
C15A  1    0.169432    0.507468    0.358226    11.00000    0.21955    0.20922 =
         0.26182    0.11027    0.03861    0.01597
AFIX  43
H15A  2    0.184973    0.520862    0.346193    11.00000   -1.20000
AFIX   0
C16A  1    0.196108    0.482616    0.370864    11.00000    0.18842    0.17602 =
         0.19866    0.07128    0.00710   -0.01184
AFIX  43
H16A  2    0.230041    0.478670    0.367567    11.00000   -1.20000
AFIX   0
C17A  1    0.172321    0.463510    0.388490    11.00000    0.17103    0.16975 =
         0.12124    0.04472    0.00018    0.00319
C18A  1    0.197020    0.435999    0.402748    11.00000    0.13550    0.16912 =
         0.12035    0.03745    0.02861    0.00017
AFIX  43
H18A  2    0.231303    0.431012    0.400735    11.00000   -1.20000
AFIX   0
C19A  1    0.199282    0.393867    0.432188    11.00000    0.13557    0.13185 =
         0.09106    0.00714    0.00411    0.00855
C20A  1    0.250643    0.393515    0.460202    11.00000    0.12800    0.12880 =
         0.11880    0.00783    0.00498    0.00539
AFIX  43
H20A  2    0.270773    0.410244    0.467814    11.00000   -1.20000
AFIX   0
C21A  1    0.272987    0.368563    0.477339    11.00000    0.12501    0.13317 =
         0.10036    0.00663    0.00438    0.00423
AFIX  43
H21A  2    0.308337    0.368229    0.496865    11.00000   -1.20000
AFIX   0
C22A  1    0.243238    0.343819    0.465756    11.00000    0.13206    0.12538 =
         0.09428    0.00487    0.02206    0.00037
C23A  1    0.191798    0.345447    0.437928    11.00000    0.14301    0.12759 =
         0.10921   -0.00630    0.00356   -0.00794
AFIX  43
H23A  2    0.170888    0.328964    0.430119    11.00000   -1.20000
AFIX   0
C24A  1    0.169247    0.370549    0.420747    11.00000    0.16683    0.13030 =
         0.10724   -0.00540    0.00031   -0.00499
AFIX  43
H24A  2    0.133681    0.371191    0.401504    11.00000   -1.20000
AFIX   0
C25A  1   -0.016962    0.142223    0.544584    11.00000    0.18186    0.24093 =
         0.16039    0.00190    0.04988   -0.08455
AFIX  43
H25A  2   -0.049763    0.149309    0.546957    11.00000   -1.20000
AFIX   0
C26A  1   -0.007432    0.114063    0.548935    11.00000    0.21109    0.23521 =
         0.19290   -0.00222    0.01205   -0.08884
AFIX  43
H26A  2   -0.031403    0.102219    0.556205    11.00000   -1.20000
AFIX   0
C27A  1    0.037920    0.103736    0.542394    11.00000    0.20512    0.21339 =
         0.22599    0.02156    0.00796   -0.07368
AFIX  43
H27A  2    0.043833    0.084298    0.542927    11.00000   -1.20000
AFIX   0
C28A  1    0.074818    0.121382    0.535077    11.00000    0.20789    0.20388 =
         0.20068    0.00466    0.01037   -0.08685
AFIX  43
H28A  2    0.106264    0.114422    0.530557    11.00000   -1.20000
AFIX   0
C29A  1    0.064651    0.149756    0.534501    11.00000    0.16963    0.21533 =
         0.14160    0.01591    0.01708   -0.06824
C30A  1    0.098663    0.170172    0.525099    11.00000    0.14193    0.16621 =
         0.13000   -0.00444    0.03335   -0.02558
AFIX  43
H30A  2    0.128850    0.164141    0.518213    11.00000   -1.20000
AFIX   0
C31A  1    0.128373    0.214983    0.520424    11.00000    0.13707    0.15990 =
         0.09631   -0.00832    0.04026   -0.02266
C32A  1    0.125042    0.222657    0.483311    11.00000    0.15280    0.20048 =
         0.10531   -0.00536    0.04267   -0.03057
AFIX  43
H32A  2    0.096456    0.215183    0.461775    11.00000   -1.20000
AFIX   0
C33A  1    0.162227    0.240909    0.476776    11.00000    0.14762    0.18728 =
         0.09824   -0.00019    0.04473   -0.02350
AFIX  43
H33A  2    0.157742    0.246425    0.451128    11.00000   -1.20000
AFIX   0
C34A  1    0.205616    0.251045    0.507389    11.00000    0.13430    0.13771 =
         0.10684    0.00490    0.03794    0.00152
C35A  1    0.206851    0.245204    0.544689    11.00000    0.15922    0.21603 =
         0.11168    0.00006    0.04068   -0.04521
AFIX  43
H35A  2    0.233664    0.253918    0.566079    11.00000   -1.20000
AFIX   0
C36A  1    0.169443    0.226771    0.551353    11.00000    0.17368    0.19723 =
         0.10847    0.01417    0.01225   -0.05767
AFIX  43
H36A  2    0.172251    0.222361    0.577077    11.00000   -1.20000
AFIX   0
C37A  1    0.474052    0.080956    0.576025    11.00000    0.18898    0.15864 =
         0.19440    0.02584    0.08015    0.02350
AFIX  43
H37A  2    0.513035    0.080969    0.586382    11.00000   -1.20000
AFIX   0
C38A  1    0.447468    0.056238    0.576111    11.00000    0.20750    0.17816 =
         0.21328    0.03594    0.06020   -0.00161
AFIX  43
H38A  2    0.467353    0.039456    0.583887    11.00000   -1.20000
AFIX   0
C39A  1    0.390986    0.056782    0.564500    11.00000    0.21182    0.14804 =
         0.17492    0.03053    0.05968    0.00286
AFIX  43
H39A  2    0.371086    0.040397    0.565175    11.00000   -1.20000
AFIX   0
C40A  1    0.363472    0.081623    0.551778    11.00000    0.21258    0.13320 =
         0.14646    0.02276    0.05164   -0.00626
AFIX  43
H40A  2    0.324584    0.082439    0.543916    11.00000   -1.20000
AFIX   0
C41A  1    0.393623    0.105293    0.550704    11.00000    0.18285    0.12922 =
         0.11135    0.01557    0.05479    0.00902
C42A  1    0.366710    0.132770    0.536862    11.00000    0.17755    0.12314 =
         0.11362    0.01416    0.03974    0.00484
AFIX  43
H42A  2    0.327873    0.134573    0.527271    11.00000   -1.20000
AFIX   0
C43A  1    0.367344    0.178807    0.527177    11.00000    0.16349    0.11541 =
         0.09253    0.00517    0.03614   -0.00247
C44A  1    0.342874    0.191012    0.551307    11.00000    0.19142    0.13363 =
         0.11672    0.03072    0.06169    0.02977
AFIX  43
H44A  2    0.340632    0.181043    0.572919    11.00000   -1.20000
AFIX   0
C45A  1    0.321587    0.217826    0.543958    11.00000    0.22292    0.13423 =
         0.12179    0.02660    0.08260    0.04165
AFIX  43
H45A  2    0.308283    0.226709    0.561943    11.00000   -1.20000
AFIX   0
C46A  1    0.319810    0.231539    0.510441    11.00000    0.17095    0.11776 =
         0.09380    0.01355    0.03407    0.02198
C47A  1    0.345280    0.219231    0.487215    11.00000    0.14868    0.11810 =
         0.08099    0.01409    0.02388    0.00580
AFIX  43
H47A  2    0.347010    0.229131    0.465404    11.00000   -1.20000
AFIX   0
C48A  1    0.368273    0.193098    0.494563    11.00000    0.13502    0.11792 =
         0.09780    0.01862    0.03351    0.00508
AFIX  43
H48A  2    0.384475    0.184990    0.477638    11.00000   -1.20000
AFIX   0
C49A  1    0.319647    0.307107    0.483541    11.00000    0.13988    0.11855 =
         0.09497    0.00249    0.03501    0.00061
C50A  1    0.266648    0.316002    0.480553    11.00000    0.13526    0.12425 =
         0.06863   -0.00316    0.01986   -0.00008
C51A  1    0.232347    0.296713    0.489409    11.00000    0.11529    0.12457 =
         0.08867    0.00242    0.01803    0.01068
AFIX  43
H51A  2    0.197153    0.302831    0.488485    11.00000   -1.20000
AFIX   0
C52A  1    0.246514    0.269001    0.499537    11.00000    0.12448    0.12359 =
         0.08664    0.00952    0.01977    0.00578
C53A  1    0.299831    0.260580    0.503117    11.00000    0.14060    0.11432 =
         0.08425    0.01057    0.03449    0.00859
C54A  1    0.334683    0.279810    0.495049    11.00000    0.13804    0.13228 =
         0.08643    0.01443    0.04259    0.00768
AFIX  43
H54A  2    0.370681    0.273976    0.497537    11.00000   -1.20000
AFIX   0
SAME 0.01 n1c > c54c
N1B   3    0.256503    0.538271    0.769707    11.00000    0.19827    0.17764 =
         0.18041   -0.05969    0.06977    0.00762
N2B   3    0.233050    0.487668    0.737036    11.00000    0.17585    0.15897 =
         0.10839   -0.00933    0.05009    0.01730
N3B   3    0.207592    0.321557    0.907640    11.00000    0.13709    0.18164 =
         0.12239   -0.02286    0.04489   -0.00555
N4B   3    0.188057    0.338603    0.835609    11.00000    0.14980    0.13722 =
         0.11294   -0.01683    0.02051    0.01656
N5B   3   -0.032129    0.202455    0.471354    11.00000    0.13541    0.19778 =
         0.12871   -0.01529    0.01794   -0.02384
N6B   3    0.013731    0.246226    0.514923    11.00000    0.12060    0.17240 =
         0.10970   -0.01097    0.01048   -0.00382
N7B   3    0.044788    0.413646    0.365045    11.00000    0.20000    0.21951 =
         0.15831    0.01635    0.01010   -0.02908
N8B   3    0.068038    0.394301    0.436040    11.00000    0.15121    0.16878 =
         0.12268    0.02194    0.01957   -0.00228
C1B   1    0.268239    0.563731    0.784649    11.00000    0.25702    0.16587 =
         0.18365   -0.04138    0.06173    0.01516
AFIX  43
H1B   2    0.288647    0.565253    0.811506    11.00000   -1.20000
AFIX   0
C2B   1    0.252808    0.587868    0.763821    11.00000    0.29712    0.17807 =
         0.22033   -0.02684    0.05415   -0.00128
AFIX  43
H2B   2    0.260285    0.605413    0.776218    11.00000   -1.20000
AFIX   0
C3B   1    0.226192    0.585814    0.724452    11.00000    0.37048    0.16742 =
         0.21992   -0.01145    0.07698   -0.00991
AFIX  43
H3B   2    0.214970    0.602022    0.709117    11.00000   -1.20000
AFIX   0
C4B   1    0.215951    0.559755    0.707435    11.00000    0.34634    0.16392 =
         0.20891   -0.02136    0.07128   -0.02236
AFIX  43
H4B   2    0.198584    0.557870    0.680251    11.00000   -1.20000
AFIX   0
C5B   1    0.231636    0.536442    0.730997    11.00000    0.26437    0.16250 =
         0.17641   -0.02773    0.07341   -0.01584
C6B   1    0.222699    0.508537    0.715246    11.00000    0.22791    0.15745 =
         0.13038   -0.01046    0.04521   -0.01411
AFIX  43
H6B   2    0.208790    0.506010    0.688003    11.00000   -1.20000
AFIX   0
C7B   1    0.216685    0.461501    0.718302    11.00000    0.13859    0.16270 =
         0.13692   -0.01717    0.03077    0.01585
C8B   1    0.241147    0.451267    0.693633    11.00000    0.16104    0.14433 =
         0.15475   -0.01840    0.06210   -0.00573
AFIX  43
H8B   2    0.269378    0.461486    0.688839    11.00000   -1.20000
AFIX   0
C9B   1    0.224260    0.425558    0.675438    11.00000    0.16473    0.14498 =
         0.13297   -0.00992    0.05236   -0.00495
AFIX  43
H9B   2    0.239652    0.419112    0.657090    11.00000   -1.20000
AFIX   0
C10B  1    0.185955    0.409589    0.683676    11.00000    0.13745    0.13381 =
         0.11194   -0.00911    0.02601    0.00783
C11B  1    0.162012    0.420738    0.709026    11.00000    0.12686    0.16850 =
         0.11536   -0.01313    0.02176    0.01762
AFIX  43
H11B  2    0.133374    0.410828    0.713743    11.00000   -1.20000
AFIX   0
C12B  1    0.178689    0.445441    0.727133    11.00000    0.14379    0.17322 =
         0.11927   -0.02191    0.04212    0.01636
AFIX  43
H12B  2    0.164050    0.451668    0.745993    11.00000   -1.20000
AFIX   0
C13B  1    0.217624    0.313245    0.943987    11.00000    0.18802    0.21738 =
         0.12487   -0.00805    0.06633    0.02937
AFIX  43
H13B  2    0.223576    0.294053    0.949557    11.00000   -1.20000
AFIX   0
C14B  1    0.219874    0.331012    0.974151    11.00000    0.17785    0.21843 =
         0.13157   -0.01601    0.05913   -0.00299
AFIX  43
H14B  2    0.226572    0.324090    0.999496    11.00000   -1.20000
AFIX   0
C15B  1    0.212172    0.358809    0.966387    11.00000    0.17559    0.22187 =
         0.12864   -0.02290    0.04617   -0.00677
AFIX  43
H15B  2    0.211877    0.371431    0.986079    11.00000   -1.20000
AFIX   0
C16B  1    0.204809    0.368236    0.929309    11.00000    0.21311    0.19615 =
         0.12370   -0.03527    0.05993   -0.03379
AFIX  43
H16B  2    0.200839    0.387459    0.923499    11.00000   -1.20000
AFIX   0
C17B  1    0.203354    0.348987    0.900801    11.00000    0.14070    0.18083 =
         0.12197   -0.03431    0.02689   -0.00915
C18B  1    0.194152    0.357093    0.859897    11.00000    0.16126    0.16823 =
         0.12226   -0.02558    0.02773    0.01715
AFIX  43
H18B  2    0.193017    0.376048    0.852742    11.00000   -1.20000
AFIX   0
C19B  1    0.177114    0.346085    0.795808    11.00000    0.13077    0.16216 =
         0.11056   -0.01324    0.02508   -0.00452
C20B  1    0.218965    0.355909    0.784974    11.00000    0.12194    0.16399 =
         0.11283   -0.00353    0.01509   -0.00242
AFIX  43
H20B  2    0.253898    0.359308    0.804081    11.00000   -1.20000
AFIX   0
C21B  1    0.210968    0.360957    0.746451    11.00000    0.11707    0.17281 =
         0.12288    0.00953    0.02454   -0.01252
AFIX  43
H21B  2    0.239847    0.368330    0.739145    11.00000   -1.20000
AFIX   0
C22B  1    0.159479    0.355036    0.718156    11.00000    0.12833    0.16659 =
         0.10781    0.00762    0.02032   -0.00543
C23B  1    0.118053    0.345927    0.730450    11.00000    0.10986    0.18584 =
         0.09736    0.00097    0.00724   -0.01841
AFIX  43
H23B  2    0.082540    0.342845    0.711903    11.00000   -1.20000
AFIX   0
C24B  1    0.126916    0.341113    0.769437    11.00000    0.11679    0.17302 =
         0.11878    0.01939    0.03117    0.00690
AFIX  43
H24B  2    0.098051    0.334431    0.777327    11.00000   -1.20000
AFIX   0
C25B  1   -0.057314    0.180847    0.449423    11.00000    0.15742    0.23214 =
         0.14897   -0.04623    0.03452   -0.04317
AFIX  43
H25B  2   -0.059635    0.163980    0.462034    11.00000   -1.20000
AFIX   0
C26B  1   -0.080016    0.181748    0.409610    11.00000    0.16549    0.23256 =
         0.14369   -0.04221    0.03708   -0.04162
AFIX  43
H26B  2   -0.097468    0.165942    0.395211    11.00000   -1.20000
AFIX   0
C27B  1   -0.076673    0.206167    0.391355    11.00000    0.21628    0.21853 =
         0.15964   -0.04224    0.03775   -0.04750
AFIX  43
H27B  2   -0.091935    0.207484    0.363975    11.00000   -1.20000
AFIX   0
C28B  1   -0.050983    0.228745    0.413099    11.00000    0.22626    0.23038 =
         0.11872   -0.01537    0.00467   -0.04926
AFIX  43
H28B  2   -0.048271    0.245743    0.400907    11.00000   -1.20000
AFIX   0
C29B  1   -0.029132    0.226233    0.453124    11.00000    0.17893    0.20978 =
         0.11854   -0.00231    0.00902   -0.02072
C30B  1   -0.001570    0.248478    0.478514    11.00000    0.18092    0.19897 =
         0.11486   -0.00699    0.00140   -0.02746
AFIX  43
H30B  2    0.005303    0.265298    0.467621    11.00000   -1.20000
AFIX   0
C31B  1    0.039241    0.270066    0.537630    11.00000    0.12136    0.16703 =
         0.09890   -0.00128    0.02387   -0.00865
C32B  1    0.020764    0.278764    0.567148    11.00000    0.17657    0.22093 =
         0.09738   -0.02985    0.03491   -0.04499
AFIX  43
H32B  2   -0.007279    0.268558    0.572203    11.00000   -1.20000
AFIX   0
C33B  1    0.042655    0.302036    0.589191    11.00000    0.16083    0.19057 =
         0.09214   -0.01549    0.02755   -0.02706
AFIX  43
H33B  2    0.026699    0.308841    0.607039    11.00000   -1.20000
AFIX   0
C34B  1    0.087576    0.315380    0.585320    11.00000    0.13766    0.15304 =
         0.11653   -0.00455    0.02418    0.00106
C35B  1    0.107757    0.306231    0.557019    11.00000    0.12547    0.16706 =
         0.12757   -0.02431    0.02808   -0.00440
AFIX  43
H35B  2    0.138875    0.315039    0.554231    11.00000   -1.20000
AFIX   0
C36B  1    0.082682    0.284223    0.532683    11.00000    0.12466    0.17355 =
         0.10868   -0.00950    0.02199   -0.01456
AFIX  43
H36B  2    0.095574    0.278920    0.512537    11.00000   -1.20000
AFIX   0
C37B  1    0.034801    0.422566    0.328680    11.00000    0.24289    0.24053 =
         0.20982    0.02919    0.06695   -0.02129
AFIX  43
H37B  2    0.053248    0.438726    0.324971    11.00000   -1.20000
AFIX   0
C38B  1   -0.000922    0.409431    0.296428    11.00000    0.27138    0.25954 =
         0.23125    0.01839    0.05359   -0.03742
AFIX  43
H38B  2   -0.006888    0.416374    0.271188    11.00000   -1.20000
AFIX   0
C39B  1   -0.027553    0.386079    0.301845    11.00000    0.27670    0.25170 =
         0.22822    0.01855    0.05705   -0.03064
AFIX  43
H39B  2   -0.052332    0.376601    0.280230    11.00000   -1.20000
AFIX   0
C40B  1   -0.018141    0.376406    0.338938    11.00000    0.23732    0.21712 =
         0.19743   -0.00498    0.04699   -0.02759
AFIX  43
H40B  2   -0.036295    0.360293    0.343152    11.00000   -1.20000
AFIX   0
C41B  1    0.018472    0.390781    0.369922    11.00000    0.19038    0.18590 =
         0.17371    0.00578    0.04232   -0.00743
C42B  1    0.030286    0.381156    0.410868    11.00000    0.16177    0.18903 =
         0.15605   -0.00685    0.03184   -0.02991
AFIX  43
H42B  2    0.010863    0.366363    0.417248    11.00000   -1.20000
AFIX   0
C43B  1    0.080112    0.385635    0.475357    11.00000    0.15278    0.18435 =
         0.12718    0.02643    0.02546    0.02496
C44B  1    0.134712    0.385463    0.499861    11.00000    0.16049    0.20162 =
         0.11214    0.02213    0.01564   -0.00174
AFIX  43
H44B  2    0.162595    0.392101    0.490906    11.00000   -1.20000
AFIX   0
C45B  1    0.148395    0.375594    0.537371    11.00000    0.16784    0.19635 =
         0.11278    0.03174    0.03014    0.00828
AFIX  43
H45B  2    0.185829    0.372320    0.552357    11.00000   -1.20000
AFIX   0
C46B  1    0.108332    0.370459    0.553240    11.00000    0.16759    0.13578 =
         0.11876   -0.00309    0.02838   -0.01672
C47B  1    0.053967    0.371686    0.529237    11.00000    0.17441    0.17894 =
         0.10814   -0.01898    0.02747   -0.02364
AFIX  43
H47B  2    0.025926    0.367359    0.539360    11.00000   -1.20000
AFIX   0
C48B  1    0.039595    0.379139    0.490544    11.00000    0.15648    0.19353 =
         0.11474   -0.00671    0.01451   -0.01747
AFIX  43
H48B  2    0.002024    0.379787    0.474486    11.00000   -1.20000
AFIX   0
C49B  1    0.163668    0.383665    0.660733    11.00000    0.15868    0.14510 =
         0.09630   -0.00746    0.02294   -0.00736
C50B  1    0.150130    0.359077    0.676102    11.00000    0.14430    0.15413 =
         0.11212   -0.00711    0.04293   -0.01015
C51B  1    0.123974    0.338049    0.650069    11.00000    0.17492    0.16118 =
         0.11074    0.00047    0.04464   -0.02878
AFIX  43
H51B  2    0.114439    0.321526    0.660229    11.00000   -1.20000
AFIX   0
C52B  1    0.110971    0.339882    0.609869    11.00000    0.16426    0.14421 =
         0.10602   -0.00010    0.03499    0.00098
C53B  1    0.123854    0.364818    0.595326    11.00000    0.17984    0.13006 =
         0.11070    0.00328    0.03044    0.00045
C54B  1    0.149817    0.386094    0.620843    11.00000    0.20131    0.13480 =
         0.10254    0.00417    0.04005   -0.00119
AFIX  43
H54B  2    0.158326    0.402828    0.610592    11.00000   -1.20000
AFIX   0
SAME 0.01 n1d > c54d
N1C   3    0.201310    0.255267    0.876507    11.00000    0.14614    0.17097 =
         0.09788    0.00501    0.05662   -0.01778
N2C   3    0.276984    0.289059    0.864613    11.00000    0.13476    0.16472 =
         0.10599   -0.01909    0.03940   -0.00390
N3C   3    0.205862    0.494463    0.814515    11.00000    0.15910    0.18499 =
         0.17624   -0.03677    0.04417    0.00962
N4C   3    0.282638    0.457373    0.817554    11.00000    0.16309    0.17734 =
         0.12293   -0.02655    0.04198    0.01828
N5C   3    0.820770    0.441596    0.802949    11.00000    0.15955    0.32554 =
         0.11130    0.03197    0.01408   -0.06211
N6C   3    0.735903    0.415795    0.811130    11.00000    0.13703    0.21148 =
         0.12769    0.01229    0.02278   -0.02037
N7C   3    0.759643    0.210509    0.851282    11.00000    0.22455    0.22871 =
         0.16587   -0.04121    0.03976    0.02261
N8C   3    0.691064    0.253073    0.841211    11.00000    0.21623    0.14801 =
         0.13494    0.00709    0.03806    0.01952
C1C   1    0.161797    0.237414    0.876747    11.00000    0.11759    0.15674 =
         0.08491    0.02192    0.03086    0.00699
AFIX  43
H1C   2    0.127934    0.244807    0.876810    11.00000   -1.20000
AFIX   0
C2C   1    0.167365    0.208989    0.876909    11.00000    0.14795    0.16142 =
         0.14266    0.04128    0.03517    0.01264
AFIX  43
H2C   2    0.137573    0.197183    0.875742    11.00000   -1.20000
AFIX   0
C3C   1    0.217267    0.198227    0.878806    11.00000    0.15153    0.17466 =
         0.14742    0.03365    0.03279    0.02443
AFIX  43
H3C   2    0.222692    0.178750    0.879328    11.00000   -1.20000
AFIX   0
C4C   1    0.259515    0.216095    0.879949    11.00000    0.15549    0.19021 =
         0.15913    0.02834    0.04451    0.02060
AFIX  43
H4C   2    0.295054    0.209132    0.883211    11.00000   -1.20000
AFIX   0
C5C   1    0.249050    0.244389    0.876243    11.00000    0.14339    0.17993 =
         0.10020    0.00302    0.04345   -0.00169
C6C   1    0.289346    0.263898    0.872434    11.00000    0.11338    0.18523 =
         0.10606    0.00963    0.03160    0.01897
AFIX  43
H6C   2    0.325439    0.257691    0.875857    11.00000   -1.20000
AFIX   0
C7C   1    0.315672    0.305523    0.854513    11.00000    0.14147    0.18367 =
         0.09263   -0.01268    0.03211   -0.01179
C8C   1    0.330911    0.330994    0.871408    11.00000    0.13217    0.18119 =
         0.09700   -0.00129    0.03017   -0.00064
AFIX  43
H8C   2    0.313434    0.338380    0.888032    11.00000   -1.20000
AFIX   0
C9C   1    0.372500    0.346110    0.864007    11.00000    0.10701    0.17250 =
         0.09291   -0.00570    0.01182    0.00550
AFIX  43
H9C   2    0.383814    0.363544    0.876097    11.00000   -1.20000
AFIX   0
C10C  1    0.396774    0.335538    0.839157    11.00000    0.13079    0.15481 =
         0.09941   -0.00344    0.03057   -0.00051
C11C  1    0.377333    0.310260    0.820861    11.00000    0.13963    0.16886 =
         0.10173   -0.01705    0.03513   -0.02014
AFIX  43
H11C  2    0.391296    0.303637    0.801842    11.00000   -1.20000
AFIX   0
C12C  1    0.339480    0.294999    0.829308    11.00000    0.16816    0.18646 =
         0.09954   -0.02271    0.05607   -0.03681
AFIX  43
H12C  2    0.329336    0.277222    0.818042    11.00000   -1.20000
AFIX   0
C13C  1    0.167509    0.513437    0.813512    11.00000    0.14464    0.20305 =
         0.22083   -0.03079    0.03962    0.02236
AFIX  43
H13C  2    0.170398    0.531299    0.803579    11.00000   -1.20000
AFIX   0
C14C  1    0.124119    0.508414    0.826121    11.00000    0.17722    0.26950 =
         0.24902   -0.00089    0.07527    0.05453
AFIX  43
H14C  2    0.097906    0.522435    0.824897    11.00000   -1.20000
AFIX   0
C15C  1    0.119938    0.482563    0.840485    11.00000    0.17545    0.27635 =
         0.28498    0.00442    0.09231    0.03573
AFIX  43
H15C  2    0.089481    0.478096    0.848022    11.00000   -1.20000
AFIX   0
C16C  1    0.160455    0.463102    0.843874    11.00000    0.17339    0.27284 =
         0.25209    0.02112    0.08572    0.03910
AFIX  43
H16C  2    0.160306    0.445840    0.856205    11.00000   -1.20000
AFIX   0
C17C  1    0.201400    0.469288    0.828890    11.00000    0.16584    0.20250 =
         0.16619   -0.02346    0.04986    0.02712
C18C  1    0.244867    0.449226    0.828447    11.00000    0.16222    0.20748 =
         0.14808   -0.01090    0.04160    0.03232
AFIX  43
H18C  2    0.243765    0.430568    0.836331    11.00000   -1.20000
AFIX   0
C19C  1    0.324407    0.437516    0.818866    11.00000    0.15253    0.15533 =
         0.09807   -0.01824    0.02768    0.00934
C20C  1    0.377106    0.442514    0.842238    11.00000    0.15583    0.16596 =
         0.08180   -0.01977    0.02168    0.00707
AFIX  43
H20C  2    0.385803    0.459484    0.856074    11.00000   -1.20000
AFIX   0
C21C  1    0.418229    0.423256    0.846162    11.00000    0.15575    0.14316 =
         0.10176   -0.00047    0.02231    0.00173
AFIX  43
H21C  2    0.454176    0.426451    0.864038    11.00000   -1.20000
AFIX   0
C22C  1    0.406781    0.398972    0.823688    11.00000    0.14217    0.14650 =
         0.09782    0.00855    0.03378    0.01003
C23C  1    0.353361    0.395335    0.799200    11.00000    0.16191    0.17471 =
         0.10394   -0.02786    0.01037    0.01808
AFIX  43
H23C  2    0.344321    0.379108    0.783696    11.00000   -1.20000
AFIX   0
C24C  1    0.311785    0.414733    0.796315    11.00000    0.16327    0.16912 =
         0.10645   -0.02655    0.01643    0.02174
AFIX  43
H24C  2    0.275474    0.411855    0.778813    11.00000   -1.20000
AFIX   0
C25C  1    0.863438    0.454568    0.797778    11.00000    0.15344    0.37461 =
         0.16754    0.02367    0.02318   -0.07819
AFIX  43
H25C  2    0.858039    0.472841    0.787590    11.00000   -1.20000
AFIX   0
C26C  1    0.914754    0.442750    0.806487    11.00000    0.18121    0.39224 =
         0.21919    0.04858    0.07409   -0.06289
AFIX  43
H26C  2    0.943886    0.452629    0.802388    11.00000   -1.20000
AFIX   0
C27C  1    0.922552    0.416289    0.821257    11.00000    0.18094    0.41881 =
         0.22700    0.08400    0.07468   -0.04030
AFIX  43
H27C  2    0.957397    0.407613    0.827567    11.00000   -1.20000
AFIX   0
C28C  1    0.879406    0.402412    0.826857    11.00000    0.15059    0.37440 =
         0.18874    0.06972    0.03482   -0.03763
AFIX  43
H28C  2    0.884101    0.384116    0.836967    11.00000   -1.20000
AFIX   0
C29C  1    0.828990    0.415722    0.817421    11.00000    0.14640    0.33016 =
         0.13549    0.03087    0.01705   -0.04278
C30C  1    0.781250    0.403154    0.822125    11.00000    0.15261    0.24719 =
         0.14034    0.04890    0.04302    0.00580
AFIX  43
H30C  2    0.783991    0.385319    0.833530    11.00000   -1.20000
AFIX  66
C31C  1    0.690828    0.402398    0.817739    11.00000    0.13680    0.16219 =
         0.12205    0.00833    0.02726   -0.01423
PART    1
C32C  1    0.666083    0.379678    0.795284    51.00000    0.14727    0.14361 =
         0.13768   -0.00035    0.05413   -0.00239
AFIX  43
H32C  2    0.682109    0.371598    0.778237    51.00000   -1.20000
AFIX  65
C33C  1    0.617889    0.368782    0.797770    51.00000    0.13894    0.14188 =
         0.13906   -0.00268    0.04773   -0.00427
AFIX  43
H33C  2    0.600977    0.353254    0.782423    51.00000   -1.20000
PART    0
AFIX  65
C34C  1    0.594440    0.380606    0.822711    11.00000    0.14833    0.12323 =
         0.13144    0.00762    0.05065   -0.00726
PART    1
C35C  1    0.619185    0.403325    0.845166    51.00000    0.13821    0.13301 =
         0.12646    0.00263    0.04044   -0.00267
AFIX  43
H35C  2    0.603158    0.411406    0.862212    51.00000   -1.20000
AFIX  65
C36C  1    0.667379    0.414221    0.842681    51.00000    0.14243    0.13461 =
         0.13791    0.00438    0.03572   -0.00994
AFIX  43
H36C  2    0.684291    0.429749    0.858028    51.00000   -1.20000
AFIX   0
PART    0
C37C  1    0.794651    0.189085    0.856523    11.00000    0.22434    0.21207 =
         0.20171   -0.00819    0.07028    0.01536
AFIX  43
H37C  2    0.779768    0.170949    0.851084    11.00000   -1.20000
AFIX   0
C38C  1    0.850914    0.192031    0.869352    11.00000    0.23700    0.25824 =
         0.27875    0.00215    0.07798    0.01067
AFIX  43
H38C  2    0.874194    0.176350    0.872654    11.00000   -1.20000
AFIX   0
C39C  1    0.872420    0.218271    0.877235    11.00000    0.28216    0.28435 =
         0.33337   -0.00214    0.09192    0.00344
AFIX  43
H39C  2    0.911044    0.220974    0.886145    11.00000   -1.20000
AFIX   0
C40C  1    0.837493    0.240752    0.872124    11.00000    0.26604    0.28104 =
         0.32273   -0.00691    0.08631    0.00093
AFIX  43
H40C  2    0.851728    0.259019    0.877446    11.00000   -1.20000
AFIX   0
C41C  1    0.781182    0.236065    0.859049    11.00000    0.25037    0.23856 =
         0.28238   -0.01085    0.07561    0.01703
C42C  1    0.740896    0.259564    0.852902    11.00000    0.22619    0.21923 =
         0.26020    0.00021    0.06675    0.00325
AFIX  43
H42C  2    0.752606    0.278280    0.857626    11.00000   -1.20000
AFIX   0
C43C  1    0.653842    0.275479    0.839717    11.00000    0.19614    0.14967 =
         0.14347   -0.00992    0.04209    0.01210
C44C  1    0.614817    0.282854    0.804233    11.00000    0.21456    0.19673 =
         0.16993   -0.01073    0.04957    0.04638
AFIX  43
H44C  2    0.612290    0.272554    0.781727    11.00000   -1.20000
AFIX   0
C45C  1    0.579682    0.304994    0.801353    11.00000    0.19154    0.19371 =
         0.16041   -0.00661    0.05828    0.03592
AFIX  43
H45C  2    0.556004    0.310786    0.776544    11.00000   -1.20000
AFIX   0
C46C  1    0.578370    0.318849    0.833881    11.00000    0.13327    0.14340 =
         0.12763    0.01919    0.04620    0.00002
C47C  1    0.612711    0.309043    0.869168    11.00000    0.17503    0.20882 =
         0.12344    0.01734    0.04775    0.04921
AFIX  43
H47C  2    0.610438    0.317085    0.892075    11.00000   -1.20000
AFIX   0
C48C  1    0.650265    0.288023    0.872596    11.00000    0.18451    0.19148 =
         0.13618    0.00490    0.03491    0.05253
AFIX  43
H48C  2    0.673616    0.282172    0.897470    11.00000   -1.20000
AFIX   0
C49C  1    0.445318    0.349696    0.833672    11.00000    0.12707    0.14012 =
         0.08377   -0.00572    0.02356    0.00032
C50C  1    0.450430    0.378001    0.826458    11.00000    0.14532    0.14180 =
         0.09319    0.00792    0.03798    0.00604
C51C  1    0.500300    0.386739    0.823608    11.00000    0.14823    0.14125 =
         0.11612    0.00569    0.04881    0.00453
AFIX  43
H51C  2    0.505461    0.405980    0.820685    11.00000   -1.20000
AFIX   0
C52C  1    0.542856    0.368649    0.824837    11.00000    0.14215    0.13316 =
         0.10031   -0.00188    0.04342   -0.00657
C53C  1    0.536522    0.340473    0.831161    11.00000    0.12888    0.13361 =
         0.11067   -0.00243    0.03842   -0.00925
C54C  1    0.487778    0.331545    0.835397    11.00000    0.13576    0.12922 =
         0.13385   -0.01125    0.04979   -0.00654
AFIX  43
H54C  2    0.483431    0.312409    0.839604    11.00000   -1.20000
AFIX   0
PART    2
C32G  1    0.640534    0.400686    0.786689   -51.00000    0.13454
AFIX  43
H32G  2    0.641152    0.407679    0.762765   -51.00000   -1.20000
AFIX   0
C33G  1    0.590159    0.390325    0.785729   -51.00000    0.12905
AFIX  43
H33G  2    0.557724    0.389863    0.763497   -51.00000   -1.20000
AFIX   0
C35G  1    0.642920    0.381819    0.854252   -51.00000    0.14248
AFIX  43
H35G  2    0.642685    0.374897    0.878308   -51.00000   -1.20000
AFIX   0
C36G  1    0.691527    0.392484    0.852802   -51.00000    0.14949
AFIX  43
H36G  2    0.723944    0.392937    0.875047   -51.00000   -1.20000
AFIX   0
PART    0
SAME 0.01 n1e > c54e
N1D   3    0.690246    0.210541    0.904715    11.00000    0.17283    0.18810 =
         0.08648   -0.01682    0.00445    0.01479
N2D   3    0.594078    0.213969    0.844277    11.00000    0.13201    0.16083 =
         0.09595    0.00205    0.01159    0.00925
N3D   3    0.566498    0.132459    0.583577    11.00000    0.17646    0.12594 =
         0.13827   -0.00039    0.07927   -0.01305
N4D   3    0.502363    0.156402    0.617366    11.00000    0.19102    0.14224 =
         0.08553    0.00039    0.05000    0.00759
N5D   3   -0.066102    0.209826    0.546216    11.00000    0.12618    0.30117 =
         0.14977   -0.02921    0.02453   -0.04850
N6D   3    0.038265    0.210820    0.593510    11.00000    0.12268    0.25972 =
         0.11633   -0.02467    0.02096   -0.01748
N7D   3    0.103491    0.297381    0.844654    11.00000    0.13826    0.22978 =
         0.10369    0.00397    0.04596    0.00761
N8D   3    0.154753    0.277664    0.799084    11.00000    0.13126    0.18885 =
         0.06693   -0.02021    0.01877   -0.02728
C1D   1    0.737991    0.210589    0.934582    11.00000    0.19544    0.22958 =
         0.11868   -0.01374   -0.01122    0.03740
AFIX  43
H1D   2    0.769866    0.204090    0.930217    11.00000   -1.20000
AFIX   0
C2D   1    0.743414    0.219557    0.971318    11.00000    0.23622    0.23119 =
         0.12033   -0.01537    0.01234    0.02154
AFIX  43
H2D   2    0.777735    0.218610    0.991891    11.00000   -1.20000
AFIX   0
C3D   1    0.697608    0.229890    0.977165    11.00000    0.23369    0.22020 =
         0.10244    0.01236    0.02200    0.00779
AFIX  43
H3D   2    0.700432    0.237566    1.001503    11.00000   -1.20000
AFIX   0
C4D   1    0.647409    0.229047    0.947430    11.00000    0.22314    0.20059 =
         0.10184   -0.01057    0.02543    0.01218
AFIX  43
H4D   2    0.615054    0.235141    0.951482    11.00000   -1.20000
AFIX   0
C5D   1    0.645061    0.219124    0.911469    11.00000    0.18218    0.17325 =
         0.09998    0.00482    0.03107    0.00988
C6D   1    0.594693    0.219673    0.877910    11.00000    0.14666    0.15752 =
         0.10645    0.00597    0.03403   -0.00063
AFIX  43
H6D   2    0.561230    0.224466    0.881372    11.00000   -1.20000
AFIX   0
C7D   1    0.541497    0.215081    0.813867    11.00000    0.11863    0.13491 =
         0.08561    0.01526    0.03155    0.00296
C8D   1    0.512594    0.239393    0.807034    11.00000    0.13647    0.14626 =
         0.07672    0.00260    0.02181    0.01476
AFIX  43
H8D   2    0.527077    0.255332    0.822270    11.00000   -1.20000
AFIX   0
C9D   1    0.461134    0.240469    0.777140    11.00000    0.13472    0.13802 =
         0.08323   -0.00574    0.02714    0.00975
AFIX  43
H9D   2    0.441041    0.257335    0.772107    11.00000   -1.20000
AFIX   0
C10D  1    0.439445    0.217416    0.755052    11.00000    0.13328    0.12775 =
         0.07310    0.00521    0.03144    0.00249
C11D  1    0.471458    0.193484    0.761822    11.00000    0.13381    0.11736 =
         0.08051    0.00064    0.02938   -0.00554
AFIX  43
H11D  2    0.457871    0.177595    0.746233    11.00000   -1.20000
AFIX   0
C12D  1    0.521697    0.192326    0.790219    11.00000    0.12029    0.14181 =
         0.08127    0.00842    0.02847    0.01116
AFIX  43
H12D  2    0.543153    0.175942    0.793818    11.00000   -1.20000
AFIX   0
C13D  1    0.599413    0.119969    0.567475    11.00000    0.18925    0.16515 =
         0.15117    0.01150    0.08283    0.01449
AFIX  43
H13D  2    0.583807    0.114383    0.541208    11.00000   -1.20000
AFIX   0
C14D  1    0.654518    0.114697    0.586583    11.00000    0.18440    0.18696 =
         0.15730    0.01638    0.07873    0.03108
AFIX  43
H14D  2    0.675990    0.105773    0.573783    11.00000   -1.20000
AFIX   0
C15D  1    0.677416    0.122692    0.624547    11.00000    0.19901    0.20184 =
         0.14410    0.04326    0.07964    0.03653
AFIX  43
H15D  2    0.714606    0.118395    0.638994    11.00000   -1.20000
AFIX   0
C16D  1    0.645612    0.137100    0.641515    11.00000    0.18097    0.19361 =
         0.15148    0.02694    0.06906    0.02419
AFIX  43
H16D  2    0.661241    0.144083    0.667100    11.00000   -1.20000
AFIX   0
C17D  1    0.590300    0.141126    0.620290    11.00000    0.18496    0.14634 =
         0.13047    0.01747    0.06307    0.01252
C18D  1    0.551808    0.154347    0.637173    11.00000    0.19328    0.15315 =
         0.10849    0.00494    0.04989    0.02471
AFIX  43
H18D  2    0.565077    0.161155    0.662945    11.00000   -1.20000
AFIX   0
C19D  1    0.467063    0.168896    0.635396    11.00000    0.16226    0.13240 =
         0.06874   -0.00935    0.03316   -0.00548
C20D  1    0.478461    0.194983    0.650687    11.00000    0.13647    0.13136 =
         0.08462   -0.00182    0.03161   -0.00024
AFIX  43
H20D  2    0.508977    0.204816    0.648582    11.00000   -1.20000
AFIX   0
C21D  1    0.446072    0.207245    0.669203    11.00000    0.14975    0.11978 =
         0.08855   -0.00160    0.03615   -0.00379
AFIX  43
H21D  2    0.454962    0.225094    0.680500    11.00000   -1.20000
AFIX   0
C22D  1    0.399836    0.192898    0.671043    11.00000    0.15184    0.11454 =
         0.09852    0.00309    0.04736    0.00833
C23D  1    0.389257    0.166987    0.654380    11.00000    0.17509    0.11277 =
         0.12463   -0.01182    0.05613   -0.00607
AFIX  43
H23D  2    0.357569    0.157283    0.654635    11.00000   -1.20000
AFIX   0
C24D  1    0.423595    0.154455    0.637078    11.00000    0.18207    0.11510 =
         0.09354   -0.01020    0.04730   -0.01038
AFIX  43
H24D  2    0.416392    0.136242    0.626802    11.00000   -1.20000
AFIX   0
C25D  1   -0.118508    0.210220    0.522083    11.00000    0.12571    0.33810 =
         0.17518   -0.05026    0.01586   -0.07538
AFIX  43
H25D  2   -0.125558    0.207063    0.495361    11.00000   -1.20000
AFIX   0
C26D  1   -0.162742    0.214946    0.533845    11.00000    0.13012    0.36495 =
         0.19939   -0.05441    0.02764   -0.05987
AFIX  43
H26D  2   -0.199188    0.215040    0.515753    11.00000   -1.20000
AFIX   0
C27D  1   -0.152444    0.219510    0.572523    11.00000    0.13284    0.43072 =
         0.20093   -0.05783    0.03112   -0.06245
AFIX  43
H27D  2   -0.181913    0.222836    0.581615    11.00000   -1.20000
AFIX   0
C28D  1   -0.098939    0.219230    0.598107    11.00000    0.13044    0.46558 =
         0.17632   -0.05602    0.03805   -0.05141
AFIX  43
H28D  2   -0.091224    0.222347    0.624915    11.00000   -1.20000
AFIX   0
C29D  1   -0.056562    0.214319    0.584031    11.00000    0.12770    0.36091 =
         0.15428   -0.04336    0.02430   -0.03544
C30D  1    0.000941    0.213535    0.607814    11.00000    0.13115    0.33474 =
         0.13222   -0.01660    0.03200    0.00052
AFIX  43
H30D  2    0.010917    0.215114    0.635073    11.00000   -1.20000
AFIX   0
C31D  1    0.094890    0.212238    0.618177    11.00000    0.12977    0.21444 =
         0.08353   -0.00138    0.02868   -0.01500
C32D  1    0.128892    0.189174    0.622776    11.00000    0.14046    0.19319 =
         0.10724   -0.00116    0.02428   -0.02891
AFIX  43
H32D  2    0.113692    0.172123    0.611020    11.00000   -1.20000
AFIX   0
C33D  1    0.184406    0.190683    0.644169    11.00000    0.13754    0.17379 =
         0.10518    0.00380    0.02584   -0.00789
AFIX  43
H33D  2    0.206379    0.174462    0.648124    11.00000   -1.20000
AFIX   0
C34D  1    0.208254    0.215677    0.659892    11.00000    0.13158    0.16408 =
         0.08865    0.00075    0.01481   -0.00335
C35D  1    0.174494    0.238596    0.656411    11.00000    0.13902    0.16857 =
         0.11098    0.00720    0.01230    0.00146
AFIX  43
H35D  2    0.189819    0.255594    0.668284    11.00000   -1.20000
AFIX   0
C36D  1    0.118306    0.236879    0.635645    11.00000    0.14399    0.20697 =
         0.12821   -0.00544    0.00872   -0.00624
AFIX  43
H36D  2    0.095808    0.252755    0.633432    11.00000   -1.20000
AFIX   0
C37D  1    0.076721    0.310757    0.864687    11.00000    0.12258    0.27580 =
         0.14206   -0.02124    0.04992   -0.00022
AFIX  43
H37D  2    0.097992    0.320154    0.887638    11.00000   -1.20000
AFIX   0
C38D  1    0.020542    0.311731    0.854132    11.00000    0.12200    0.37499 =
         0.16475   -0.03854    0.06637   -0.00535
AFIX  43
H38D  2    0.003403    0.320068    0.870342    11.00000   -1.20000
AFIX   0
C39D  1   -0.009744    0.300205    0.819317    11.00000    0.11406    0.36535 =
         0.17593   -0.03083    0.04457    0.00400
AFIX  43
H39D  2   -0.048558    0.302130    0.809609    11.00000   -1.20000
AFIX   0
C40D  1    0.016548    0.285687    0.798266    11.00000    0.12885    0.30787 =
         0.13808    0.00263    0.03252    0.00322
AFIX  43
H40D  2   -0.004135    0.276196    0.775243    11.00000   -1.20000
AFIX   0
C41D  1    0.073534    0.285259    0.811391    11.00000    0.11893    0.21287 =
         0.13087    0.00340    0.03099   -0.00240
C42D  1    0.104585    0.271922    0.788625    11.00000    0.12546    0.21717 =
         0.09908   -0.01234    0.02722   -0.02038
AFIX  43
H42D  2    0.087363    0.259848    0.767546    11.00000   -1.20000
AFIX  66
C43D  1    0.184808    0.264849    0.777244    11.00000    0.12115    0.18448 =
         0.07152   -0.00081    0.01464   -0.00855
C44D  1    0.217709    0.281774    0.763906    11.00000    0.13007    0.17567 =
         0.11323   -0.01012    0.04097   -0.00107
AFIX  43
H44D  2    0.217808    0.301240    0.767698    11.00000   -1.20000
AFIX  65
C45D  1    0.250464    0.270217    0.745020    11.00000    0.12120    0.18031 =
         0.11578   -0.01031    0.03992   -0.00672
AFIX  43
H45D  2    0.272951    0.281785    0.735905    11.00000   -1.20000
AFIX  65
C46D  1    0.250319    0.241735    0.739472    11.00000    0.11088    0.17963 =
         0.08324   -0.01531    0.00628   -0.00752
C47D  1    0.217418    0.224810    0.752809    11.00000    0.12865    0.19212 =
         0.08614    0.00326    0.01748   -0.00332
AFIX  43
H47D  2    0.217318    0.205344    0.749017    11.00000   -1.20000
AFIX  65
C48D  1    0.184662    0.236366    0.771695    11.00000    0.13170    0.17831 =
         0.08897    0.00376    0.01999    0.00004
AFIX  43
H48D  2    0.162176    0.224799    0.780811    11.00000   -1.20000
AFIX   0
C49D  1    0.381492    0.218296    0.726762    11.00000    0.13198    0.12512 =
         0.08607   -0.00102    0.02555    0.00472
C50D  1    0.362849    0.205674    0.689874    11.00000    0.13585    0.12446 =
         0.08587   -0.00324    0.03078    0.01604
C51D  1    0.305962    0.205080    0.670198    11.00000    0.13850    0.13326 =
         0.08069    0.00036    0.02935   -0.00230
AFIX  43
H51D  2    0.292897    0.196556    0.645445    11.00000   -1.20000
AFIX   0
C52D  1    0.267192    0.216188    0.684564    11.00000    0.12700    0.13839 =
         0.07889    0.00298    0.03031   -0.01133
C53D  1    0.286938    0.229908    0.720189    11.00000    0.12446    0.14961 =
         0.06809    0.00459    0.01414   -0.00572
C54D  1    0.343451    0.230562    0.740447    11.00000    0.13234    0.14711 =
         0.06196   -0.02162    0.01419   -0.00130
AFIX  43
H54D  2    0.356441    0.239816    0.764680    11.00000   -1.20000
AFIX   0
SAME 0.01 n1f > c54f
N1E   3    0.033386    0.452561    0.429151    11.00000    0.21503    0.15471 =
         0.13260   -0.02411   -0.03167    0.04316
N2E   3    0.137778    0.450418    0.478628    11.00000    0.12936    0.15573 =
         0.13839    0.01548    0.00288    0.01221
N3E   3    0.460090    0.405979    0.381706    11.00000    0.28042    0.16573 =
         0.09918   -0.00537    0.07521   -0.02129
N4E   3    0.435015    0.420631    0.442944    11.00000    0.17059    0.14637 =
         0.09111    0.02371    0.02298   -0.03050
N5E   3    0.751939    0.475637    0.841283    11.00000    0.17895    0.26223 =
         0.19210   -0.05005    0.02484   -0.05191
N6E   3    0.657016    0.469946    0.781789    11.00000    0.13888    0.21268 =
         0.10689   -0.00306    0.01583   -0.02958
N7E   3    0.324786    0.517562    0.848943    11.00000    0.17530    0.19516 =
         0.15347   -0.02697    0.06186   -0.01512
N8E   3    0.355809    0.499672    0.791190    11.00000    0.15457    0.15362 =
         0.12495   -0.01937    0.01634   -0.01327
C1E   1   -0.019332    0.453304    0.405469    11.00000    0.19239    0.15668 =
         0.15841   -0.01769   -0.02497    0.04310
AFIX  43
H1E   2   -0.026919    0.448607    0.379103    11.00000   -1.20000
AFIX   0
C2E   1   -0.063098    0.460323    0.416408    11.00000    0.20591    0.21794 =
         0.21976   -0.02199   -0.00518    0.07036
AFIX  43
H2E   2   -0.099407    0.460635    0.398125    11.00000   -1.20000
AFIX   0
C3E   1   -0.052848    0.466877    0.454548    11.00000    0.15316    0.26747 =
         0.20935    0.00268    0.00938    0.06210
AFIX  43
H3E   2   -0.081836    0.472267    0.463178    11.00000   -1.20000
AFIX   0
C4E   1    0.000956    0.465436    0.480218    11.00000    0.15782    0.25032 =
         0.20451   -0.01792    0.01735    0.04278
AFIX  43
H4E   2    0.008831    0.469073    0.506923    11.00000   -1.20000
AFIX   0
C5E   1    0.043185    0.458680    0.466819    11.00000    0.14251    0.21342 =
         0.15850   -0.03676   -0.00578    0.02261
C6E   1    0.101220    0.460207    0.490664    11.00000    0.13958    0.20934 =
         0.14261   -0.05114   -0.00287    0.01504
AFIX  43
H6E   2    0.111790    0.468616    0.515471    11.00000   -1.20000
AFIX   0
C7E   1    0.192745    0.450851    0.506000    11.00000    0.12579    0.15923 =
         0.12317    0.01379    0.01549    0.00863
C8E   1    0.202849    0.438301    0.541258    11.00000    0.11927    0.17685 =
         0.10203    0.00228    0.01244   -0.00885
AFIX  43
H8E   2    0.173770    0.430655    0.548090    11.00000   -1.20000
AFIX   0
C9E   1    0.257251    0.437100    0.566846    11.00000    0.11952    0.15367 =
         0.08594   -0.00678    0.01007   -0.01062
AFIX  43
H9E   2    0.264536    0.427818    0.590829    11.00000   -1.20000
AFIX   0
C10E  1    0.300603    0.448663    0.559017    11.00000    0.11075    0.13536 =
         0.10532   -0.00308    0.01736    0.00186
C11E  1    0.287938    0.461187    0.522844    11.00000    0.12469    0.16008 =
         0.12721    0.01842    0.01191   -0.01705
AFIX  43
H11E  2    0.316371    0.469928    0.516387    11.00000   -1.20000
AFIX   0
C12E  1    0.236100    0.461217    0.496638    11.00000    0.12640    0.15102 =
         0.11708    0.01125    0.01876    0.01011
AFIX  43
H12E  2    0.229542    0.468475    0.471484    11.00000   -1.20000
AFIX   0
C13E  1    0.472932    0.398695    0.350737    11.00000    0.28744    0.21887 =
         0.11759   -0.04000    0.07745   -0.04841
AFIX  43
H13E  2    0.506998    0.389650    0.354934    11.00000   -1.20000
AFIX   0
C14E  1    0.439176    0.403675    0.313122    11.00000    0.27618    0.30517 =
         0.09942   -0.02331    0.08478   -0.05178
AFIX  43
H14E  2    0.449656    0.398115    0.291964    11.00000   -1.20000
AFIX   0
C15E  1    0.390027    0.416881    0.307069    11.00000    0.29382    0.33768 =
         0.12058   -0.03365    0.07626   -0.02227
AFIX  43
H15E  2    0.366113    0.420750    0.281506    11.00000   -1.20000
AFIX   0
C16E  1    0.375554    0.424513    0.338410    11.00000    0.28842    0.29693 =
         0.11187   -0.04391    0.03489    0.01590
AFIX  43
H16E  2    0.341686    0.433618    0.334719    11.00000   -1.20000
AFIX   0
C17E  1    0.411588    0.418584    0.375399    11.00000    0.24437    0.19008 =
         0.10102    0.00831    0.05401   -0.03880
C18E  1    0.400067    0.426123    0.411059    11.00000    0.20203    0.16063 =
         0.09958    0.03825    0.03749   -0.00235
AFIX  43
H18E  2    0.366624    0.434953    0.409360    11.00000   -1.20000
AFIX   0
C19E  1    0.423304    0.429388    0.476772    11.00000    0.13497    0.15229 =
         0.09146    0.02363    0.00999   -0.01490
C20E  1    0.389784    0.412885    0.489325    11.00000    0.11849    0.14841 =
         0.08279   -0.00085    0.01629   -0.01127
AFIX  43
H20E  2    0.369408    0.398391    0.473274    11.00000   -1.20000
AFIX   0
C21E  1    0.385605    0.417305    0.525259    11.00000    0.12284    0.12906 =
         0.09758    0.00573    0.03331   -0.00128
AFIX  43
H21E  2    0.364300    0.405123    0.534578    11.00000   -1.20000
AFIX   0
C22E  1    0.412985    0.439899    0.548025    11.00000    0.09719    0.13858 =
         0.08863    0.00900    0.01789   -0.00199
C23E  1    0.447413    0.455386    0.534801    11.00000    0.13631    0.12771 =
         0.10112    0.01666    0.03318   -0.00799
AFIX  43
H23E  2    0.467938    0.470044    0.550390    11.00000   -1.20000
AFIX   0
C24E  1    0.452937    0.450099    0.499044    11.00000    0.15027    0.14493 =
         0.10085    0.01615    0.04372   -0.01727
AFIX  43
H24E  2    0.477142    0.460896    0.490537    11.00000   -1.20000
AFIX   0
C25E  1    0.799394    0.478566    0.871146    11.00000    0.18619    0.35676 =
         0.19117   -0.09703    0.01175   -0.03774
AFIX  43
H25E  2    0.831632    0.470614    0.868944    11.00000   -1.20000
AFIX   0
C26E  1    0.803889    0.492471    0.904805    11.00000    0.23117    0.42004 =
         0.19640   -0.10424    0.02752   -0.00217
AFIX  43
H26E  2    0.838254    0.494051    0.925221    11.00000   -1.20000
AFIX   0
C27E  1    0.757234    0.503964    0.907934    11.00000    0.21328    0.39897 =
         0.14432   -0.10153    0.00975   -0.01963
AFIX  43
H27E  2    0.758950    0.513688    0.930722    11.00000   -1.20000
AFIX   0
C28E  1    0.707820    0.501318    0.877799    11.00000    0.22656    0.36841 =
         0.11965   -0.05714    0.01676   -0.02936
AFIX  43
H28E  2    0.675243    0.509146    0.879605    11.00000   -1.20000
AFIX   0
C29E  1    0.706539    0.486990    0.844733    11.00000    0.18737    0.26743 =
         0.10993   -0.02116    0.01538   -0.03257
C30E  1    0.657169    0.482950    0.811426    11.00000    0.19378    0.24713 =
         0.11675   -0.02015    0.00076   -0.01431
AFIX  43
H30E  2    0.623587    0.490400    0.811954    11.00000   -1.20000
AFIX  66
C31E  1    0.605707    0.466541    0.750053    11.00000    0.14101    0.16297 =
         0.13668   -0.00123   -0.00051   -0.01921
C32E  1    0.591865    0.484993    0.719214    11.00000    0.14459    0.18237 =
         0.13835    0.01202   -0.02663   -0.02771
AFIX  43
H32E  2    0.616011    0.499752    0.719129    11.00000   -1.20000
AFIX  65
C33E  1    0.542694    0.481850    0.688499    11.00000    0.16078    0.16816 =
         0.14864   -0.00603   -0.00924   -0.03976
AFIX  43
H33E  2    0.533234    0.494461    0.667421    11.00000   -1.20000
AFIX  65
C34E  1    0.507363    0.460256    0.688624    11.00000    0.12262    0.17755 =
         0.11217   -0.01640    0.02933   -0.02007
C35E  1    0.521204    0.441804    0.719463    11.00000    0.19639    0.26369 =
         0.13393    0.02663    0.00006   -0.06605
AFIX  43
H35E  2    0.497057    0.427045    0.719548    11.00000   -1.20000
AFIX  65
C36E  1    0.570376    0.444946    0.750178    11.00000    0.16929    0.19400 =
         0.17347    0.01384    0.01939   -0.02680
AFIX  43
H36E  2    0.579835    0.432335    0.771255    11.00000   -1.20000
AFIX   0
C37E  1    0.309279    0.524790    0.878844    11.00000    0.21357    0.20290 =
         0.15780   -0.03893    0.07082    0.00044
AFIX  43
H37E  2    0.272292    0.521590    0.876810    11.00000   -1.20000
AFIX   0
C38E  1    0.344527    0.536640    0.912364    11.00000    0.24219    0.18379 =
         0.16882   -0.02770    0.07470   -0.03103
AFIX  43
H38E  2    0.331738    0.542831    0.932182    11.00000   -1.20000
AFIX   0
C39E  1    0.398878    0.539146    0.915992    11.00000    0.24711    0.24598 =
         0.18723   -0.06973    0.08729   -0.05596
AFIX  43
H39E  2    0.425063    0.545543    0.939558    11.00000   -1.20000
AFIX   0
C40E  1    0.415318    0.532290    0.885070    11.00000    0.22199    0.24809 =
         0.19635   -0.10714    0.07979   -0.06236
AFIX  43
H40E  2    0.451889    0.535645    0.886219    11.00000   -1.20000
AFIX   0
C41E  1    0.377187    0.520436    0.852467    11.00000    0.17804    0.17186 =
         0.14267   -0.02352    0.05832   -0.03647
C42E  1    0.391997    0.510765    0.818643    11.00000    0.16054    0.16962 =
         0.13355   -0.03532    0.04808   -0.04688
AFIX  43
H42E  2    0.428147    0.513092    0.818313    11.00000   -1.20000
AFIX  66
C43E  1    0.372474    0.491330    0.759047    11.00000    0.23792    0.17690 =
         0.12252   -0.00747    0.05977    0.00554
C44E  1    0.390536    0.464308    0.758275    11.00000    0.25003    0.21743 =
         0.18838    0.00204    0.09326    0.02759
AFIX  43
H44E  2    0.395493    0.452399    0.779732    11.00000   -1.20000
AFIX  65
C45E  1    0.401347    0.454712    0.726109    11.00000    0.23832    0.19955 =
         0.17641    0.00777    0.08907    0.02562
AFIX  43
H45E  2    0.413692    0.436244    0.725581    11.00000   -1.20000
AFIX  65
C46E  1    0.394095    0.472138    0.694713    11.00000    0.19639    0.14528 =
         0.13897   -0.02243    0.05814    0.00441
C47E  1    0.376033    0.499159    0.695485    11.00000    0.31708    0.13239 =
         0.16468   -0.00454    0.13496    0.00071
AFIX  43
H47E  2    0.371076    0.511069    0.674028    11.00000   -1.20000
AFIX  65
C48E  1    0.365222    0.508756    0.727652    11.00000    0.32827    0.16023 =
         0.17606   -0.01523    0.13097    0.01388
AFIX  43
H48E  2    0.352877    0.527224    0.728179    11.00000   -1.20000
AFIX   0
C49E  1    0.356575    0.450186    0.590722    11.00000    0.11421    0.13145 =
         0.09897   -0.00453    0.02486   -0.00317
C50E  1    0.407954    0.445872    0.586701    11.00000    0.11114    0.13460 =
         0.09204    0.00440    0.02447   -0.00468
C51E  1    0.455600    0.449939    0.619199    11.00000    0.11107    0.15415 =
         0.09177   -0.00415    0.01960   -0.00437
AFIX  43
H51E  2    0.490247    0.447342    0.616348    11.00000   -1.20000
AFIX   0
C52E  1    0.454587    0.457668    0.655764    11.00000    0.12575    0.15919 =
         0.10553   -0.00156    0.02828   -0.01154
C53E  1    0.403249    0.461444    0.659462    11.00000    0.11842    0.11738 =
         0.10747    0.00956    0.02167    0.01092
C54E  1    0.355522    0.456899    0.627353    11.00000    0.12156    0.15601 =
         0.09405    0.00889    0.03160   -0.01465
AFIX  43
H54E  2    0.320942    0.458449    0.630631    11.00000   -1.20000
AFIX   0
SAME 0.01 n1a > c54a
N1F   3    0.484119    0.141153    0.500597    11.00000    0.16151    0.15847 =
         0.08147   -0.01275    0.04667   -0.01791
N2F   3    0.506774    0.187253    0.545101    11.00000    0.12792    0.15667 =
         0.09686   -0.00914    0.04605    0.02332
N3F   3    0.669370    0.164090    0.836099    11.00000    0.21565    0.18594 =
         0.10361    0.00456    0.01311    0.00789
N4F   3    0.650886    0.201852    0.779899    11.00000    0.15919    0.17302 =
         0.05837    0.00431    0.01693    0.00283
N5F   3    0.755704    0.491982    0.761768    11.00000    0.15641    0.20037 =
         0.20872   -0.02634    0.03234   -0.04290
N6F   3    0.715387    0.443915    0.727685    11.00000    0.13652    0.18397 =
         0.10306    0.01455    0.00267   -0.01860
N7F   3    0.546565    0.442651    0.434235    11.00000    0.18109    0.17206 =
         0.10831    0.02981    0.04252    0.02914
N8F   3    0.561229    0.413939    0.499169    11.00000    0.17750    0.14115 =
         0.09583    0.00551    0.03644   -0.00330
C1F   1    0.473087    0.118524    0.477974    11.00000    0.17459    0.13660 =
         0.10104   -0.00124    0.04309    0.00594
AFIX  43
H1F   2    0.456394    0.103162    0.485618    11.00000   -1.20000
AFIX   0
C2F   1    0.484609    0.116323    0.444289    11.00000    0.17457    0.16529 =
         0.10458   -0.02428    0.04707   -0.01339
AFIX  43
H2F   2    0.475309    0.100080    0.428832    11.00000   -1.20000
AFIX   0
C3F   1    0.509934    0.138307    0.433734    11.00000    0.14932    0.16536 =
         0.09608   -0.00921    0.03390    0.00065
AFIX  43
H3F   2    0.520449    0.137045    0.411555    11.00000   -1.20000
AFIX   0
C4F   1    0.520013    0.162295    0.455632    11.00000    0.13667    0.16212 =
         0.09406   -0.00927    0.04139   -0.01402
AFIX  43
H4F   2    0.534390    0.178257    0.447456    11.00000   -1.20000
AFIX   0
C5F   1    0.508713    0.162603    0.489814    11.00000    0.10691    0.15377 =
         0.09911   -0.00858    0.03300   -0.00107
C6F   1    0.517462    0.187175    0.514239    11.00000    0.13467    0.14268 =
         0.11912   -0.00336    0.06144    0.00334
AFIX  43
H6F   2    0.531543    0.203506    0.506730    11.00000   -1.20000
AFIX   0
C7F   1    0.521700    0.211592    0.568709    11.00000    0.12547    0.13893 =
         0.09382    0.01031    0.03966    0.00613
C8F   1    0.574102    0.214081    0.595057    11.00000    0.14077    0.15273 =
         0.09622    0.00761    0.03570    0.00489
AFIX  43
H8F   2    0.599582    0.199324    0.598610    11.00000   -1.20000
AFIX   0
C9F   1    0.589748    0.238620    0.616722    11.00000    0.12334    0.15542 =
         0.08559    0.01194    0.03310    0.00109
AFIX  43
H9F   2    0.626124    0.240277    0.634660    11.00000   -1.20000
AFIX   0
C10F  1    0.553809    0.260198    0.612594    11.00000    0.12212    0.14004 =
         0.08579    0.00732    0.03331   -0.00232
C11F  1    0.499503    0.255493    0.588468    11.00000    0.13143    0.14918 =
         0.08540   -0.00967    0.02174   -0.00018
AFIX  43
H11F  2    0.472567    0.269196    0.586909    11.00000   -1.20000
AFIX   0
C12F  1    0.484089    0.231989    0.567233    11.00000    0.13572    0.13288 =
         0.10872   -0.00948    0.02894    0.00700
AFIX  43
H12F  2    0.446839    0.229607    0.551148    11.00000   -1.20000
AFIX   0
C13F  1    0.678366    0.144806    0.863927    11.00000    0.24248    0.20352 =
         0.18065    0.01879    0.06383    0.00320
AFIX  43
H13F  2    0.683867    0.150874    0.889508    11.00000   -1.20000
AFIX   0
C14F  1    0.680080    0.116689    0.857504    11.00000    0.26072    0.21561 =
         0.21260    0.01609    0.07327    0.00458
AFIX  43
H14F  2    0.686555    0.103812    0.878092    11.00000   -1.20000
AFIX   0
C15F  1    0.672160    0.107834    0.820502    11.00000    0.27306    0.22274 =
         0.23137    0.00445    0.08183    0.01138
AFIX  43
H15F  2    0.673061    0.088634    0.815108    11.00000   -1.20000
AFIX   0
C16F  1    0.662868    0.127166    0.791210    11.00000    0.24042    0.19724 =
         0.19303   -0.01201    0.07138    0.01292
AFIX  43
H16F  2    0.658255    0.121468    0.765613    11.00000   -1.20000
AFIX   0
C17F  1    0.660391    0.155052    0.799836    11.00000    0.20856    0.18081 =
         0.15347   -0.00263    0.05315    0.00525
C18F  1    0.647494    0.177266    0.769756    11.00000    0.20390    0.18021 =
         0.10566   -0.01452    0.01426    0.02024
AFIX  43
H18F  2    0.636808    0.172572    0.743139    11.00000   -1.20000
AFIX   0
C19F  1    0.638400    0.223128    0.750652    11.00000    0.13189    0.18030 =
         0.07890    0.02643    0.02430    0.00076
C20F  1    0.681223    0.238322    0.747546    11.00000    0.12404    0.18889 =
         0.13486    0.05639    0.01288    0.01117
AFIX  43
H20F  2    0.717896    0.233309    0.762337    11.00000   -1.20000
AFIX   0
C21F  1    0.671364    0.260966    0.722952    11.00000    0.14291    0.17484 =
         0.12222    0.04804    0.01943    0.00537
AFIX  43
H21F  2    0.700788    0.272264    0.721956    11.00000   -1.20000
AFIX   0
C22F  1    0.616813    0.266899    0.699445    11.00000    0.12912    0.13407 =
         0.09403    0.01423    0.01943    0.00092
C23F  1    0.575118    0.251318    0.703734    11.00000    0.12179    0.17387 =
         0.09039    0.03434    0.02382    0.00566
AFIX  43
H23F  2    0.538170    0.255981    0.689143    11.00000   -1.20000
AFIX   0
C24F  1    0.585647    0.228729    0.729059    11.00000    0.12398    0.17565 =
         0.07559    0.02762    0.02781    0.00515
AFIX  43
H24F  2    0.556516    0.217638    0.731017    11.00000   -1.20000
AFIX   0
C25F  1    0.775163    0.516024    0.779001    11.00000    0.23693    0.16543 =
         0.21227   -0.00094    0.06817   -0.04055
AFIX  43
H25F  2    0.788696    0.516705    0.806457    11.00000   -1.20000
AFIX   0
C26F  1    0.776561    0.539969    0.758809    11.00000    0.26207    0.21447 =
         0.23986    0.04687    0.06339   -0.02796
AFIX  43
H26F  2    0.790188    0.556822    0.771933    11.00000   -1.20000
AFIX   0
C27F  1    0.757558    0.538578    0.719072    11.00000    0.26511    0.18627 =
         0.23612    0.03504    0.03029   -0.04119
AFIX  43
H27F  2    0.757512    0.554733    0.704351    11.00000   -1.20000
AFIX   0
C28F  1    0.738622    0.513917    0.700544    11.00000    0.21325    0.17376 =
         0.25488    0.03367    0.03544   -0.03962
AFIX  43
H28F  2    0.727327    0.512548    0.673187    11.00000   -1.20000
AFIX   0
C29F  1    0.736442    0.491086    0.722843    11.00000    0.17549    0.17710 =
         0.19194    0.01802    0.02740   -0.02640
C30F  1    0.717575    0.464141    0.706577    11.00000    0.15901    0.16486 =
         0.15959    0.01990    0.02221   -0.01906
AFIX  43
H30F  2    0.706574    0.461592    0.679396    11.00000   -1.20000
AFIX   0
C31F  1    0.691175    0.418083    0.710733    11.00000    0.15155    0.17325 =
         0.10467    0.01593    0.02224   -0.01919
C32F  1    0.720787    0.393448    0.720283    11.00000    0.13392    0.18173 =
         0.07906    0.01236    0.02052   -0.02029
AFIX  43
H32F  2    0.757206    0.393889    0.738397    11.00000   -1.20000
AFIX   0
C33F  1    0.698539    0.368256    0.704053    11.00000    0.14943    0.17245 =
         0.11928    0.02181    0.01964   -0.02409
AFIX  43
H33F  2    0.719761    0.351794    0.710882    11.00000   -1.20000
AFIX   0
C34F  1    0.645161    0.367234    0.677810    11.00000    0.15344    0.14198 =
         0.09288    0.00370    0.02347   -0.02364
C35F  1    0.614811    0.391718    0.668978    11.00000    0.16800    0.14039 =
         0.10901   -0.00861    0.04050   -0.01643
AFIX  43
H35F  2    0.577889    0.391166    0.651674    11.00000   -1.20000
AFIX   0
C36F  1    0.637529    0.416948    0.685007    11.00000    0.14505    0.14117 =
         0.12559   -0.01171    0.01972   -0.01465
AFIX  43
H36F  2    0.616277    0.433409    0.678323    11.00000   -1.20000
AFIX   0
C37F  1    0.541150    0.456600    0.401525    11.00000    0.19861    0.19136 =
         0.13701    0.04401    0.06246    0.00683
AFIX  43
H37F  2    0.510907    0.452172    0.378925    11.00000   -1.20000
AFIX   0
C38F  1    0.576919    0.476933    0.398899    11.00000    0.21503    0.17587 =
         0.12350    0.03650    0.06453    0.01098
AFIX  43
H38F  2    0.571466    0.486255    0.375166    11.00000   -1.20000
AFIX   0
C39F  1    0.620687    0.483349    0.431556    11.00000    0.24895    0.15795 =
         0.14101    0.03789    0.04633   -0.00248
AFIX  43
H39F  2    0.646135    0.497251    0.430721    11.00000   -1.20000
AFIX   0
C40F  1    0.627402    0.469394    0.465683    11.00000    0.21103    0.14212 =
         0.14979    0.03640    0.04688   -0.00945
AFIX  43
H40F  2    0.657423    0.473593    0.488529    11.00000   -1.20000
AFIX   0
C41F  1    0.589549    0.449145    0.466007    11.00000    0.18520    0.15555 =
         0.14065    0.02633    0.04773   -0.00868
C42F  1    0.594783    0.433199    0.502327    11.00000    0.16776    0.15390 =
         0.13149    0.03155    0.03395   -0.00232
AFIX  43
H42F  2    0.622229    0.437569    0.526430    11.00000   -1.20000
AFIX   0
C43F  1    0.570372    0.396249    0.532184    11.00000    0.12634    0.12930 =
         0.08883   -0.00056    0.02069   -0.00359
C44F  1    0.525754    0.389101    0.542816    11.00000    0.11555    0.15509 =
         0.13560    0.03878    0.01595   -0.00727
AFIX  43
H44F  2    0.491158    0.397621    0.530215    11.00000   -1.20000
AFIX   0
C45F  1    0.531203    0.369524    0.571832    11.00000    0.13651    0.14021 =
         0.11981    0.02120    0.03059    0.00301
AFIX  43
H45F  2    0.499840    0.363430    0.577229    11.00000   -1.20000
AFIX   0
C46F  1    0.582684    0.359068    0.592668    11.00000    0.13623    0.14079 =
         0.10890    0.02227    0.02998    0.00106
C47F  1    0.627716    0.367878    0.584085    11.00000    0.13406    0.17101 =
         0.13238    0.03714    0.04639    0.01841
AFIX  43
H47F  2    0.663224    0.361374    0.599186    11.00000   -1.20000
AFIX   0
C48F  1    0.622020    0.386095    0.553742    11.00000    0.11778    0.16742 =
         0.13397    0.03067    0.03876    0.00104
AFIX  43
H48F  2    0.653288    0.391578    0.547771    11.00000   -1.20000
AFIX   0
C49F  1    0.573347    0.287542    0.632142    11.00000    0.12409    0.14255 =
         0.08382    0.00892    0.01958   -0.00709
C50F  1    0.605677    0.290633    0.671575    11.00000    0.11692    0.13497 =
         0.08298    0.00534    0.02393    0.00205
C51F  1    0.627567    0.316827    0.684152    11.00000    0.15889    0.14176 =
         0.08452    0.00455    0.01963   -0.01582
AFIX  43
H51F  2    0.648961    0.318791    0.710774    11.00000   -1.20000
AFIX   0
C52F  1    0.620649    0.340366    0.660887    11.00000    0.14424    0.13608 =
         0.09111    0.00200    0.02929   -0.00482
C53F  1    0.588892    0.336704    0.621587    11.00000    0.15291    0.12992 =
         0.08186    0.00384    0.02873    0.00063
C54F  1    0.566313    0.310770    0.608289    11.00000    0.13960    0.13705 =
         0.08096    0.00772    0.02507    0.00003
AFIX  43
H54F  2    0.545068    0.308826    0.581636    11.00000   -1.20000
AFIX   0
C1G   1   -0.003282    0.210908    0.839146    21.00000    0.19804    0.19457 =
         0.20914   -0.00162    0.01092    0.01977
O2G   4    0.061006    0.224705    0.908739    21.00000    0.19600    0.20131 =
         0.21014   -0.04575    0.07375   -0.00485
O3G   4   -0.010507    0.194206    0.906273    21.00000    0.10188    0.36952 =
         0.21147    0.04577    0.01088    0.01335
O1G   4    0.062484    0.177063    0.890480    21.00000    0.15508    0.16791 =
         0.17615    0.01042    0.03265    0.00678
F3G   5    0.036630    0.216413    0.826451    21.00000    0.21699    0.30313 =
         0.19387    0.01281    0.01345    0.02321
F2G   5   -0.030996    0.189508    0.822115    21.00000    0.19442    0.25484 =
         0.27803   -0.06836   -0.03718    0.01580
F1G   5   -0.031865    0.233055    0.840337    21.00000    0.27734    0.24219 =
         0.21085   -0.00607   -0.00223    0.07981
S1G   6    0.031909    0.200511    0.894577    21.00000    0.13619    0.17421 =
         0.18316    0.00345    0.03262    0.01829
PART    1
S1H   6    0.006545    0.271831    0.683509    41.00000    0.14703    0.23773 =
         0.15129    0.01637    0.01370   -0.01470
F1H   5   -0.028249    0.323891    0.659949    41.00000    0.22707
F2H   5   -0.012472    0.317685    0.721373    41.00000    0.25042
F3H   5   -0.084001    0.297453    0.681872    41.00000    0.26366
O1H   4    0.060262    0.282884    0.691977    41.00000    0.19845
O2H   4   -0.019085    0.264579    0.643312    41.00000    0.17287
O3H   4   -0.001480    0.252722    0.708697    41.00000    0.20475
C1H   1   -0.035440    0.306362    0.685691    41.00000    0.24188
PART    2
S1HH  6   -0.010237    0.282806    0.678439   191.00000    0.18139    0.19975 =
         0.18611    0.05505    0.09713    0.04458
C1HH  1   -0.091943    0.293698    0.651343   191.00000    0.38260
O1HH  4    0.012745    0.303397    0.702902   191.00000    0.27684
O3HH  4   -0.000607    0.278222    0.643093   191.00000    0.24048
F2HH  5   -0.101111    0.316736    0.666489   191.00000    0.38260
O2HH  4   -0.017743    0.256821    0.695554   191.00000    0.23483
F1HH  5   -0.119985    0.272907    0.658505   191.00000    0.38260
F3HH  5   -0.103077    0.297660    0.613123   191.00000    0.38260
PART    1
S1I   6    0.694868    0.183833    0.544034    31.00000    0.27830    0.26901 =
         0.27901    0.02901    0.09749    0.02766
O1I   4    0.644512    0.173894    0.545167    31.00000    0.24452
O2I   4    0.738180    0.164012    0.549607    31.00000    0.26436
O3I   4    0.710497    0.211675    0.558090    31.00000    0.26604
F1I   5    0.655486    0.167290    0.466569    31.00000    0.25899
F2I   5    0.706759    0.201523    0.475873    31.00000    0.24685
F3I   5    0.628078    0.206725    0.477228    31.00000    0.24285
C1I   1    0.669970    0.190221    0.486082    31.00000    0.24526
PART    2
S1II  6    0.670233    0.200731    0.521793   201.00000    0.26494    0.25950 =
         0.26980    0.09818    0.13722    0.08645
O1II  4    0.626020    0.215344    0.494499   201.00000    0.25956
F2II  5    0.650654    0.151914    0.477340   201.00000    0.27223
O2II  4    0.719409    0.215922    0.539029   201.00000    0.26639
F1II  5    0.731129    0.153109    0.518919   201.00000    0.27480
C1II  1    0.691385    0.169073    0.495204   201.00000    0.26843
O3II  4    0.649768    0.184878    0.548119   201.00000    0.26063
F3II  5    0.711985    0.179920    0.471223   201.00000    0.26192
PART    0
O2J   4    0.209385    0.381909    0.048088    10.50000    0.17457
F2J   5    0.259364    0.378316    0.154796    10.50000    0.27058
F3J   5    0.171287    0.382889    0.116005    10.50000    0.29210
F1J   5    0.232138    0.416419    0.120445    10.50000    0.21510
S1J   6    0.242664    0.372108    0.082976    10.50000    0.10381    0.09183 =
         0.07517    0.00888    0.02920    0.01879
O1J   4    0.295783    0.376739    0.091794    10.50000    0.11536
C1J   1    0.221704    0.390728    0.124413    10.50000    0.36205
O3J   4    0.226033    0.346273    0.082938    10.50000    0.20776
PART    1
C1K   1    0.190746    0.370222    0.299684    61.00000    0.26951
F1K   5    0.149334    0.362303    0.311014    61.00000    0.29423
F3K   5    0.196727    0.346132    0.286686    61.00000    0.28765
F2K   5    0.188344    0.390555    0.276468    61.00000    0.27727
O2K   4    0.304646    0.373765    0.338721    61.00000    0.25974
O1K   4    0.243363    0.365825    0.371569    61.00000    0.25769
O3K   4    0.248730    0.412269    0.345585    61.00000    0.27033
S1K   6    0.258485    0.383299    0.346670    61.00000    0.26572    0.26038 =
         0.26414    0.06339    0.13483    0.06384
PART    2
C1Q   1    0.174404    0.391519    0.322012    71.00000    0.27880    0.27662 =
         0.27871    0.14113    0.18985    0.13985
S1Q   6    0.256646    0.384762    0.332576    71.00000    0.26364
F1Q   5    0.142482    0.389705    0.284550    71.00000    0.28776
F2Q   5    0.153134    0.375111    0.341245    71.00000    0.29026
F3Q   5    0.173549    0.417413    0.333095    71.00000    0.28083
O3Q   4    0.267081    0.357544    0.344677    71.00000    0.26894
O2Q   4    0.252592    0.392351    0.293085    71.00000    0.25724
O1Q   4    0.282993    0.405776    0.360502    71.00000    0.26793
PART    3
S1KK  6    0.214414    0.396286    0.333031    91.00000    0.27410    0.27261 =
         0.27462    0.14498    0.18325    0.14193
C1KK  1    0.254675    0.375049    0.301803    91.00000    0.26799
O1KK  4    0.169665    0.406465    0.301337    91.00000    0.28569
F2KK  5    0.258877    0.392771    0.276252    91.00000    0.24702
O2KK  4    0.207238    0.374912    0.355900    91.00000    0.27683
F1KK  5    0.301868    0.365271    0.325257    91.00000    0.26739
O3KK  4    0.255039    0.417303    0.350765    91.00000    0.27492
F3KK  5    0.223641    0.354513    0.282682    91.00000    0.27632
PART    0
O3L   4    0.280982    0.402591    0.888905    81.00000    0.22786
C1L   1    0.299526    0.444786    0.936691    81.00000    0.24555
O2L   4    0.329216    0.390284    0.955328    81.00000    0.19251
O1L   4    0.377201    0.415008    0.921580    81.00000    0.19880
S1L   6    0.326052    0.408434    0.925043    81.00000    0.19011    0.22365 =
         0.19078    0.05272    0.05188    0.00672
F3L   5    0.254220    0.438378    0.940501    81.00000    0.35269
F1L   5    0.340899    0.452831    0.969292    81.00000    0.31209
F2L   5    0.299840    0.462080    0.909907    81.00000    0.25710
O2M   4    0.524002    0.086821    0.666496    10.50000    0.21252
S1M   6    0.566533    0.090273    0.700165    10.50000    0.17979    0.15946 =
         0.10286    0.01458    0.04493   -0.01540
O1M   4    0.597328    0.113809    0.702093    10.50000    0.13555
C1M   1    0.517816    0.106901    0.730085    10.50000    0.16297
F2M   5    0.547427    0.113623    0.763963    10.50000    0.23774
F1M   5    0.499357    0.129627    0.711854    10.50000    0.30754
F3M   5    0.483065    0.088738    0.727512    10.50000    0.19833
O3M   4    0.594435    0.072321    0.727084    10.50000    0.13322
O2N   4    0.501241    0.282044    0.432047   101.00000    0.26132
S1N   6    0.454434    0.263535    0.436248   101.00000    0.28674    0.32661 =
         0.21553    0.00912    0.07900    0.01037
O1N   4    0.400202    0.269737    0.418017   101.00000    0.22502
O3N   4    0.471384    0.251765    0.476882   101.00000    0.18523
F3N   5    0.436551    0.214863    0.419471   101.00000    0.24909
C1N   1    0.469423    0.231089    0.408238   101.00000    0.27746
F1N   5    0.457445    0.241609    0.374698   101.00000    0.28954
F2N   5    0.520940    0.231193    0.424297   101.00000    0.27664
PART    1
S1O   6    0.655822    0.496492    0.587695   111.00000    0.19515    0.19059 =
         0.18795    0.02899    0.08284    0.03178
O2O   4    0.668778    0.523699    0.601158   111.00000    0.19034
O1O   4    0.686094    0.472468    0.607565   111.00000    0.18949
O3O   4    0.650039    0.493986    0.546887   111.00000    0.20609
F1O   5    0.552659    0.508361    0.586467   111.00000    0.19010
F2O   5    0.575226    0.463801    0.592583   111.00000    0.19883
C1O   1    0.577456    0.487860    0.576594   111.00000    0.19483
F3O   5    0.561756    0.487050    0.538160   111.00000    0.19993
PART    2
S1OO  6    0.597279    0.503332    0.606392   211.00000    0.19845    0.19575 =
         0.19822    0.09098    0.12286    0.09480
O1OO  4    0.640484    0.512926    0.639414   211.00000    0.20053
F1OO  5    0.603584    0.485485    0.536101   211.00000    0.19068
F2OO  5    0.663996    0.516618    0.563322   211.00000    0.19109
F3OO  5    0.675514    0.474334    0.584292   211.00000    0.19540
C1OO  1    0.639215    0.494061    0.569551   211.00000    0.19214
O3OO  4    0.559020    0.522349    0.583552   211.00000    0.19591
O2OO  4    0.577647    0.476207    0.610674   211.00000    0.19658
PART    3
C1T   1    0.598399    0.486604    0.592839   181.00000    0.19765    0.19594 =
         0.19632    0.12328    0.14461    0.12736
O1T   4    0.678324    0.472613    0.564493   181.00000    0.19101
O2T   4    0.666817    0.523215    0.575566   181.00000    0.18628
O3T   4    0.700108    0.489831    0.627595   181.00000    0.20085
S1T   6    0.670190    0.495001    0.585605   181.00000    0.18748
F1T   5    0.606263    0.491216    0.630622   181.00000    0.20044
F2T   5    0.588939    0.460379    0.583853   181.00000    0.20257
F3T   5    0.562737    0.505480    0.573642   181.00000    0.20091
PART    0
S1P   6    0.541552    0.483044    0.865049   121.00000    0.22940    0.19129 =
         0.19319   -0.04755    0.08656   -0.03821
O3P   4    0.572716    0.505733    0.862216   121.00000    0.20493    0.20556 =
         0.18592   -0.04628    0.07655   -0.03226
O1P   4    0.493780    0.488350    0.873071   121.00000    0.21782    0.24555 =
         0.20480   -0.00734    0.10138   -0.01552
F2P   5    0.633645    0.457901    0.905699   121.00000    0.27261    0.31054 =
         0.31327    0.00748    0.12759   -0.01217
F3P   5    0.555858    0.441940    0.909813   121.00000    0.21586    0.25109 =
         0.22461    0.00069    0.03899   -0.02417
O2P   4    0.533803    0.462899    0.834342   121.00000    0.27903    0.18221 =
         0.22708   -0.01918    0.09190   -0.00828
F1P   5    0.594471    0.481305    0.942210   121.00000    0.32587    0.25648 =
         0.25071   -0.03118    0.07330   -0.00750
C1P   1    0.587783    0.464010    0.912163   121.00000    0.24777    0.23679 =
         0.23861   -0.00583    0.08471   -0.01306
PART    1
S1U   6    0.802110    0.322897    0.786349   151.00000    0.28193    0.30084 =
         0.28304    0.01959    0.11962    0.00993
O1U   4    0.747655    0.315742    0.778423   151.00000    0.29514
O2U   4    0.801393    0.354114    0.778321   151.00000    0.27430
O3U   4    0.851632    0.320284    0.815376   151.00000    0.31052
F3U   5    0.784391    0.315178    0.708340   151.00000    0.41287
F2U   5    0.867779    0.317546    0.740602   151.00000    0.37136
F1U   5    0.815555    0.278643    0.743898   151.00000    0.38201
C1U   1    0.820237    0.306281    0.741273   151.00000    0.34839
PART    2
S1UU  6    0.785033    0.311732    0.808534   141.00000    0.29695    0.30615 =
         0.30689    0.03824    0.13047    0.03707
O1UU  4    0.807035    0.327224    0.840532   141.00000    0.29542
O2UU  4    0.793388    0.281465    0.809378   141.00000    0.29803
C1UU  1    0.818191    0.320661    0.768619   141.00000    0.30741
F1UU  5    0.865924    0.307230    0.776489   141.00000    0.33621
O3UU  4    0.726370    0.317985    0.785723   141.00000    0.28857
F2UU  5    0.781406    0.306933    0.739289   141.00000    0.32461
F3UU  5    0.823972    0.347044    0.761537   141.00000    0.38311
PART    0
N1S   3    0.796554    0.211506    0.425213    10.50000    0.19351
C1S   1    0.786182    0.187770    0.420818    10.50000    0.12582
C2S   1    0.761035    0.162195    0.401064    10.50000    0.19547
AFIX 137
H2SA  2    0.786860    0.152705    0.391231    10.50000   -1.50000
H2SB  2    0.727462    0.166716    0.379451    10.50000   -1.50000
H2SC  2    0.751981    0.150075    0.419309    10.50000   -1.50000
AFIX   0
C4S   1    0.031981    0.397623    0.923710    10.50000    0.15678
C3S   1    0.048851    0.368991    0.927327    10.50000    0.11766
N2S   3    0.063051    0.347054    0.938258    10.50000    0.10161
N3S   3    0.351575    0.446974    0.206943    10.75000    0.21049
C5S   1    0.364694    0.431243    0.186469    10.75000    0.32741
C6S   1    0.384434    0.424745    0.154347    10.75000    0.26304
N4S   3    0.793616    0.463147    0.536044    10.50000    0.28287
C7S   1    0.774415    0.442466    0.544749    10.50000    0.23168
C8S   1    0.733594    0.420174    0.530300    10.50000    0.15216
AFIX 137
H8SA  2    0.697079    0.427184    0.527713    10.50000   -1.50000
H8SB  2    0.743020    0.404649    0.548556    10.50000   -1.50000
H8SC  2    0.733551    0.413873    0.505028    10.50000   -1.50000
AFIX   0
N5S   3    0.527287    0.049730    0.808682    10.50000    0.14780
C9S   1    0.505019    0.039350    0.778940    10.50000    0.15811
C10S  1    0.493113    0.027887    0.740317    10.50000    0.14529
AFIX 137
H10A  2    0.453416    0.025225    0.728036    10.50000   -1.50000
H10B  2    0.511810    0.010032    0.742191    10.50000   -1.50000
H10C  2    0.506106    0.040698    0.724754    10.50000   -1.50000
AFIX   0
N6S   3    0.509333    0.334729    0.371824    10.75000    0.17826
C12S  1    0.406351    0.317212    0.342586    10.75000    0.23026
AFIX 137
H12G  2    0.394684    0.322363    0.315208    10.75000   -1.50000
H12H  2    0.385240    0.327861    0.355234    10.75000   -1.50000
H12I  2    0.399944    0.297382    0.344808    10.75000   -1.50000
AFIX   0
C11S  1    0.464695    0.323211    0.361207    10.75000    0.20031
N7S   3    0.735959    0.163708    0.730502    10.50000    0.15381
C13S  1    0.782277    0.166159    0.746602    10.50000    0.11080
C14S  1    0.840586    0.160416    0.765762    10.50000    0.25080
HKLF    4


REM  cut1_a.res in P2(1)/c
REM wR2 = 0.3444, GooF = S = 0.999, Restrained GooF = 1.029 for all data
REM R1 = 0.1208 for 10495 Fo > 4sig(Fo) and 0.1935 for all 33662 data
REM 4230 parameters refined using 9973 restraints

END

WGHT      0.2000      0.0000

REM Highest difference peak  0.902,  deepest hole -0.449,  1-sigma level  0.092
Q1    1   0.5460  0.0949  0.6963  11.00000  0.05    0.84
Q2    1   0.0599  0.3792  0.9109  11.00000  0.05    0.78
Q3    1   0.7746  0.1708  0.7218  11.00000  0.05    0.77
Q4    1   0.7668  0.1599  0.7533  11.00000  0.05    0.75
Q5    1   0.2500  0.4220  0.0964  11.00000  0.05    0.68
Q6    1   0.4260  0.2258  0.4414  11.00000  0.05    0.53
Q7    1   0.5463  0.1290  0.7279  11.00000  0.05    0.51
Q8    1   0.6194  0.4951  0.5869  11.00000  0.05    0.50
Q9    1   0.7734  0.1469  0.4284  11.00000  0.05    0.48
Q10   1   0.2544  0.4118  0.1310  11.00000  0.05    0.48
Q11   1   0.0866  0.4649  0.4221  11.00000  0.05    0.48
Q12   1   0.3624  0.3063  0.3380  11.00000  0.05    0.47
Q13   1   0.5198  0.2490  0.4307  11.00000  0.05    0.43
Q14   1   0.1702  0.2738  0.8668  11.00000  0.05    0.43
Q15   1   0.7868  0.4241  0.5519  11.00000  0.05    0.42
Q16   1   0.4717  0.1068  0.7140  11.00000  0.05    0.42
Q17   1  -0.1294  0.2896  0.5780  11.00000  0.05    0.42
Q18   1   0.8000  0.2749  0.7827  11.00000  0.05    0.37
Q19   1   0.5477  0.4719  0.8961  11.00000  0.05    0.37
Q20   1   0.2736  0.4255  0.9069  11.00000  0.05    0.36
Q21   1   0.2749  0.4224  0.9606  11.00000  0.05    0.34
Q22   1   0.5800  0.4539  0.8723  11.00000  0.05    0.33
Q23   1   0.5037  0.2343  0.3905  11.00000  0.05    0.33
Q24   1   0.1598  0.3199  0.8539  11.00000  0.05    0.33
Q25   1   0.7567  0.1759  0.3936  11.00000  0.05    0.32
Q26   1   0.8380  0.4680  0.5399  11.00000  0.05    0.32
Q27   1   0.6474  0.1711  0.5309  11.00000  0.05    0.31
Q28   1   0.5211  0.2484  0.4705  11.00000  0.05    0.31
Q29   1   0.8799  0.3344  0.8098  11.00000  0.05    0.31
Q30   1  -0.0324  0.2890  0.6385  11.00000  0.05    0.30
Q31   1  -0.0823  0.2852  0.7125  11.00000  0.05    0.30
Q32   1   0.5788  0.4901  0.7436  11.00000  0.05    0.30
Q33   1   0.5729  0.0654  0.8182  11.00000  0.05    0.30
Q34   1   0.4260  0.3037  0.3518  11.00000  0.05    0.29
Q35   1   0.5264  0.3332  0.8462  11.00000  0.05    0.29
Q36   1   0.7482  0.4001  0.5318  11.00000  0.05    0.29
Q37   1   0.5396  0.2321  0.4577  11.00000  0.05    0.29
Q38   1  -0.0136  0.1761  0.5410  11.00000  0.05    0.29
Q39   1   0.5604  0.3445  0.3812  11.00000  0.05    0.29
Q40   1   0.6191  0.3161  0.8075  11.00000  0.05    0.28
Q41   1   0.4494  0.1415  0.4281  11.00000  0.05    0.28
Q42   1   0.3575  0.4500  0.7089  11.00000  0.05    0.28
Q43   1  -0.0017  0.2724  0.7072  11.00000  0.05    0.28
Q44   1   0.3822  0.4347  0.9676  11.00000  0.05    0.28
Q45   1   0.5496  0.4708  0.7501  11.00000  0.05    0.27
Q46   1   0.8520  0.1936  0.8372  11.00000  0.05    0.27
Q47   1   0.8320  0.3460  0.8305  11.00000  0.05    0.27
Q48   1  -0.0794  0.3078  0.6690  11.00000  0.05    0.27
Q49   1   0.5947  0.3542  0.4117  11.00000  0.05    0.27
Q50   1   0.6017  0.1288  0.7777  11.00000  0.05    0.27
Q51   1   0.0257  0.3891  0.2922  11.00000  0.05    0.26
Q52   1  -0.0214  0.2860  0.6905  11.00000  0.05    0.26
Q53   1   0.4662  0.4113  0.4305  11.00000  0.05    0.26
Q54   1   0.7692  0.4560  0.5110  11.00000  0.05    0.26
Q55   1   0.5095  0.4871  0.7099  11.00000  0.05    0.26
Q56   1   0.2628  0.3665  0.1460  11.00000  0.05    0.26
Q57   1   0.5198  0.3771  0.4146  11.00000  0.05    0.25
Q58   1   0.4892  0.4288  0.4417  11.00000  0.05    0.25
Q59   1   0.3439  0.4618  0.7423  11.00000  0.05    0.25
Q60   1   0.7966  0.2302  0.4348  11.00000  0.05    0.25
Q61   1   0.6581  0.4891  0.6313  11.00000  0.05    0.24
Q62   1   0.4528  0.0342  0.7461  11.00000  0.05    0.24
Q63   1   0.4176  0.2631  0.3703  11.00000  0.05    0.24
Q64   1   0.3944  0.4925  0.7560  11.00000  0.05    0.24
Q65   1   0.0069  0.1704  0.9023  11.00000  0.05    0.24
Q66   1   0.1123  0.3720  0.7280  11.00000  0.05    0.24
Q67   1   0.5358  0.0454  0.7821  11.00000  0.05    0.24
Q68   1   0.2541  0.4831  0.8083  11.00000  0.05    0.23
Q69   1   0.6098  0.3889  0.7730  11.00000  0.05    0.23
Q70   1   0.3390  0.4573  0.2139  11.00000  0.05    0.23
Q71   1   0.7341  0.1616  0.4916  11.00000  0.05    0.23
Q72   1   0.8122  0.2432  0.8294  11.00000  0.05    0.23
Q73   1   0.4490  0.2677  0.4831  11.00000  0.05    0.23
Q74   1   0.2409  0.5332  0.3410  11.00000  0.05    0.23
Q75   1   0.7283  0.1526  0.8704  11.00000  0.05    0.23
Q76   1   0.4222  0.2989  0.8361  11.00000  0.05    0.23
Q77   1   0.7672  0.3525  0.7904  11.00000  0.05    0.22
Q78   1   0.3770  0.3078  0.8421  11.00000  0.05    0.22
Q79   1   0.2808  0.3423  0.4831  11.00000  0.05    0.22
Q80   1   0.0164  0.2965  0.6788  11.00000  0.05    0.22
Q81   1   0.3402  0.3735  0.9503  11.00000  0.05    0.22
Q82   1  -0.0625  0.4070  0.3077  11.00000  0.05    0.22
Q83   1   0.1087  0.3820  0.2722  11.00000  0.05    0.22
Q84   1   0.0217  0.2168  0.9040  11.00000  0.05    0.22
Q85   1   0.3767  0.4046  0.1768  11.00000  0.05    0.22
Q86   1  -0.0562  0.3856  0.3495  11.00000  0.05    0.22
Q87   1   0.1504  0.4326  0.8532  11.00000  0.05    0.22
Q88   1   0.3285  0.5051  0.8120  11.00000  0.05    0.21
Q89   1   0.0627  0.4208  0.4331  11.00000  0.05    0.21
Q90   1   0.1926  0.4666  0.5442  11.00000  0.05    0.21
Q91   1   0.3384  0.4572  0.9198  11.00000  0.05    0.21
Q92   1   0.8680  0.3748  0.8373  11.00000  0.05    0.21
Q93   1   0.4128  0.4451  0.1465  11.00000  0.05    0.21
Q94   1   0.1505  0.3914  0.7121  11.00000  0.05    0.21
Q95   1   0.7204  0.3838  0.8086  11.00000  0.05    0.21
Q96   1   0.1078  0.3083  0.7802  11.00000  0.05    0.21
Q97   1   0.6092  0.5016  0.6416  11.00000  0.05    0.21
Q98   1   0.8383  0.3491  0.7306  11.00000  0.05    0.20
Q99   1   0.8446  0.3827  0.8307  11.00000  0.05    0.20
Q100  1   0.2416  0.4983  0.4930  11.00000  0.05    0.20
;
_shelx_res_checksum   36598

_shelx_hkl_file
;
  -1  13 -26   17.81    9.77
   0  14 -23   52.63   13.94
  -1  -1 -20  -14.47   16.95
  -7   3  26   -6.85   14.35
  -8  -8  24   19.95   11.38
   1  10 -17   31.30   10.54
   1  16 -19   71.62   17.05
   1  23 -19   -2.51   21.50
  -4   4  19    4.96   13.99
  -5   2  21   15.41   11.96
  -6   8  25   -6.17   20.18
  -7   7  27    8.98   18.24
  -9   7  31   -7.88   17.99
 -10 -14  25    5.37   18.15
 -12 -14  29   -6.92   18.74
   1  12 -18  264.97   14.83
   1  17   3  -28.13   22.50
   1  23   3   -0.33   23.25
   1  24 -19   -0.78   19.64
   1  27 -18    1.68   24.98
   1  29   1  105.94   30.44
   1  31 -16  -10.92   26.05
   1  32  -1    6.21   27.40
   1  32 -15  -19.82   28.28
   1  33  -2   27.92   28.48
   1  33 -14   -8.91   29.12
   1  34 -13    5.45   27.02
   1  35  -5  -18.29   28.13
   1  35  -6   20.12   31.06
   0  15   8   36.45   22.47
   0  25   8   59.86   25.49
   0  26 -23    0.07   19.77
   0  32 -21   24.90   25.74
   0  35   4  -23.23   34.02
   0  42  -6   -6.70   30.95
   0  42  -7   -6.91   31.49
   0  42  -8  -14.81   32.75
   0  42  -9    8.46   30.77
  -1  -3 -18    9.27   15.23
  -1  -2 -19    9.41   14.04
  -1   2 -22    9.20   11.51
  -1  14  12   36.59   20.76
  -1  25  12   -4.19   28.86
  -1  30  11   26.53   28.94
  -1  37   8    9.71   32.51
  -1  41   5   15.31   38.11
  -1  42   4   -4.13   37.95
  -1  43   3    1.89   34.91
  -2 -11 -11    5.75   19.65
  -2  28  15  -22.91   33.63
  -2  32  14    9.39   32.97
  -2  37  12   -6.00   39.10
  -2  39  11   -1.23   36.60
  -2  42   9   18.93   43.37
  -3 -15  -4    7.27   23.04
  -3 -15  -8    9.16   22.60
  -3 -14   0  242.58   21.80
  -3 -11 -18  115.45   28.14
  -3  -9   8    5.98   15.46
  -3   3 -28    5.12   14.51
  -3  11  18  -11.92   18.60
  -3  28  18    4.73   37.31
  -3  38  15    4.54   41.87
  -4 -18  -8  127.51   26.83
  -4 -17   1   28.35   20.72
  -4 -13   8 1130.26   33.03
  -4  32  20   13.94   37.64
  -5 -20   1  -27.80   24.76
  -5 -18 -16    5.20   30.15
  -5 -16 -19    3.72   29.89
  -5 -15  10   24.60   20.03
  -5  30  23   -9.36   37.08
  -6 -23  -9  124.43   33.87
  -6 -19   9   20.06   23.35
  -6 -16 -22   -8.73   32.24
  -6 -15 -23  -27.69   32.18
  -6 -14 -24   -6.28   34.20
  -6 -11  17   93.93   14.86
  -6  -8  19   -5.71   10.84
  -6  15  26  -14.21   25.44
  -6  24  26   16.07   37.75
  -6  25  26  -14.61   32.30
  -7 -25 -10   25.48   35.56
  -7 -24 -13   10.89   33.33
  -7 -22 -17  103.57   34.37
  -7 -20 -20   63.27   41.44
  -7 -17  15  171.81   23.81
  -7  13  28    0.40   21.36
  -8 -27 -10   -7.63   37.55
  -8 -26 -13   13.53   38.23
  -8 -24 -17   11.75   38.90
  -8 -20  15   19.30   22.61
  -8 -18  17   10.78   20.28
  -8 -13  21   14.05   15.88
  -8  13  30   31.87   23.26
  -9 -29   3   25.96   31.58
  -9 -29  -9   54.37   34.82
  -9 -28   6   16.16   24.52
  -9 -25  12    8.18   26.37
  -9 -12  24    0.72   14.63
 -10   3  32    6.37   12.89
 -11 -33  -5    8.46   35.45
 -11 -32   6    8.82   34.54
 -11 -21  22   10.35   22.60
 -12 -34   5   -7.16   35.23
 -12 -33   8   30.48   30.83
 -12 -20  25   -3.41   22.23
 -12 -10  31    8.28   12.89
 -13 -36   2    2.93   34.53
 -13 -35   7   -4.32   29.90
 -13 -34  10    1.56   31.76
 -13 -20  27  -12.38   21.83
 -13 -17  29   -9.17   18.78
 -14 -32  17   -9.35   31.24
 -14 -28  22    8.87   26.73
 -14 -27  23   -0.71   24.78
   2  19  -8  121.66   10.60
   2  19  -9  180.45   11.41
   2  20  -8  238.49   12.95
   2  20  -9    2.47    8.18
   2  21  -8   15.50    8.76
   2  21  -9   51.34    9.39
   1  10   1 2430.38   37.85
   1  15 -19    9.07    5.79
   1  24   3    0.07    9.21
   1  28 -18   -1.72    8.80
   1  30 -17    5.79    9.52
   1  31   0    1.47   10.46
   1  34  -3   13.87   11.52
   1  35  -4    7.86   11.48
   1  36  -7  -12.89   10.99
   1  36  -8    0.00   10.79
   1  36  -9    5.10   10.85
   0  14   8  556.53   17.23
   0  26   8   27.10   11.00
   0  30 -22   -3.88    8.71
   0  34   5   -5.88   11.70
   0  37   3    7.93   12.38
   0  38   2   -7.38   12.30
   0  39   1   -0.87   11.96
   0  42  -5   -1.01   12.48
  -1  26  12    3.47   10.81
  -1  33  10   -5.54   12.88
  -1  39   7    3.18   13.59
  -1  40   6    3.14   13.67
  -2  -8 -17    8.95    7.90
  -2  -3 -22   23.92    6.99
  -2   0 -24   22.39    6.36
  -2   4 -26   10.84    4.94
  -2  11  15  201.04   11.07
  -2  29  15    2.69   12.89
  -2  35  13   -2.83   14.03
  -2  41  10    4.63   14.67
  -3 -15  -6   95.90   10.14
  -3 -15  -7   62.48    9.65
  -3 -14 -12   73.27    9.67
  -3 -12   4 1406.74   26.13
  -3 -10 -19    1.39    8.64
  -3  -3 -25    6.97    7.44
  -3  29  18   -2.63   13.36
  -4 -18  -4    1.68    8.88
  -4 -18  -5   96.27   11.30
  -4 -18  -6    6.34    9.12
  -4 -18  -7   17.63    9.50
  -4 -17 -12    5.77    9.61
  -4 -15   5   62.61    8.30
  -4  27  21   -4.98   12.73
  -4  36  19   12.39   15.42
  -5 -20 -11   17.23   11.11
  -5 -13  12   17.84    6.52
  -5 -12  13   52.29    6.87
  -5  -7 -27    0.00    9.56
  -5  18  24   -0.28   10.44
  -5  19  24    6.35   10.97
  -5  20  24    7.65   11.44
  -5  21  24   16.59   11.96
  -5  22  24    7.18   11.82
  -6 -23  -1  249.71   16.27
  -6 -23  -8   24.72   11.80
  -6 -22   3   30.52   10.60
  -6 -22 -12   36.72   11.91
  -6 -19 -18    3.19   12.08
  -6  14  26    6.58    9.57
  -6  26  26    6.47   13.29
  -7 -25   1   47.27   10.84
  -7 -23 -15    3.38   12.97
  -7 -21  10   39.25    9.80
  -7 -19 -21   -6.09   13.50
  -7  -9  21    3.40    4.77
  -7  13  28   10.20    9.17
  -8 -27   2   19.98   10.82
  -8 -27  -9   -8.56   13.04
  -8 -25 -15   -6.83   14.30
  -8 -23  11   33.38    9.96
  -9 -29   2   -3.44   11.13
  -9 -28 -12    8.91   14.10
  -9 -26  10   19.06    9.91
  -9 -25 -18    0.00   15.35
  -9 -15  22    2.08    6.98
 -10 -31   2   -2.29   11.73
 -10 -31  -7   -5.77   14.43
 -10 -30   6   15.49   11.34
 -10 -30 -11   -3.87   14.94
 -11 -33   0   22.53   13.86
 -11 -33  -1   -3.17   13.41
 -11 -33  -2   32.67   14.66
 -11 -33  -3   -6.16   13.92
 -11 -33  -4    2.41   14.24
 -11 -32 -10  -14.98   16.12
 -11 -28  14    0.08   10.12
 -11 -25  18    3.80    9.28
 -11 -24  19   -0.78    8.95
 -11 -22  21   17.12    9.19
 -12 -34   4   -7.55   12.74
 -12 -30  14    0.00   10.63
 -12 -28  17   -2.03   10.33
 -12 -12  30    1.85    5.77
 -13 -33  12   -6.13   10.99
 -13 -30  17    2.12   10.82
 -14 -33  15   -0.42   10.85
   2  17  -8   35.54    8.94
   2  17  -9   80.99    9.77
   2  18  -7  286.62   13.80
   2  18  -8  490.30   15.92
   2  18  -9  161.29   10.76
   2  18 -10   -3.38    8.64
   2  19  -7  301.73   13.48
   2  19 -10    4.51    7.74
   2  20  -7   61.36    9.50
   2  20 -10  108.46   10.19
   2  20 -11   83.04   10.44
   2  21  -7  231.93   13.80
   2  21 -10  152.76   11.71
   2  22  -7    0.82    9.71
   2  22  -8  128.68   11.23
   2  22  -9   -1.66    8.56
   2  22 -10  980.29   25.27
   2  23  -8    6.25    9.70
   2  23  -9   42.45   10.58
   1  12   2   60.84    8.79
   1  25   3   26.57   11.86
   1  28   2   19.14   12.58
   1  30   1    9.70   11.03
   1  32   0    3.68   12.14
   1  32 -16    2.33   11.65
   1  33  -1    0.37   12.69
   1  33 -15    1.30   10.00
   1  34  -2    3.84   12.79
   1  34 -14   -2.44   11.85
   1  35  -3    4.11   12.91
   1  35 -13   12.36   12.65
   1  36  -5    0.05   12.99
   1  36  -6    2.26   12.96
   1  36 -10    5.15   12.06
   1  36 -11    8.03   12.38
   0  27   8   -2.27   12.24
   0  27 -23   -0.30    7.91
   0  36   4   11.00   14.39
   0  40   0   14.24   14.72
   0  41  -1    3.58   14.47
  -1   9  11  416.35   13.51
  -1  13  12  111.07   10.86
  -1  27  12   14.10   13.34
  -1  31  11   64.16   16.19
  -1  34  10   -2.44   14.82
  -1  36   9    0.25   15.21
  -1  38   8    0.46   15.16
  -1  42   5   -1.15   15.56
  -1  43   4    1.90   15.92
  -2 -11  -3  337.62   13.00
  -2 -11 -10  202.68   12.14
  -2   7  14    2.83    5.79
  -2  20  16   14.30   11.53
  -2  21  16    9.03   12.00
  -2  22  16  194.43   16.79
  -2  33  14   -0.03   15.68
  -2  36  13   -1.42   16.20
  -3 -13   2  397.61   14.17
  -3 -12 -16    2.96    9.95
  -3  -9 -20   61.77    9.94
  -3  -8 -21    3.98    8.41
  -3  19  19   39.40   12.35
  -3  20  19    2.54   11.89
  -3  21  19    0.62   11.88
  -3  22  19   11.43   12.94
  -3  30  18    3.81   15.89
  -3  39  15   -1.72   18.04
  -4 -16   3  118.78   10.86
  -4 -16 -14   38.72   11.81
  -4 -15 -16   15.08   11.34
  -4 -13 -19   18.27   10.17
  -4  -5 -26   -2.45    8.57
  -4   7  20   83.94    7.56
  -4  28  21   13.32   13.78
  -4  33  20    1.92   16.88
  -5 -20 -10   10.38   12.37
  -5 -19   3   54.92   11.06
  -5 -17   7  393.99   15.59
  -5 -15 -20    0.00   10.96
  -5 -14 -21    3.32   12.64
  -5 -12 -23   -3.45   12.56
  -5 -11 -24   -2.02   11.01
  -5  16  24   31.90   11.88
  -5  17  24    7.22   10.47
  -5  23  24   -3.17   11.90
  -5  24  24   -2.63   14.28
  -5  31  23   10.11   16.96
  -6 -23  -2   82.40   13.77
  -6 -23  -3    7.21   12.13
  -6 -23  -7   48.72   13.36
  -6 -21   5    7.58   10.54
  -6 -21 -14    6.01   13.25
  -6 -20   7   51.91   10.93
  -6 -18  10   34.84    9.55
  -6  27  26    0.18   15.74
  -7 -25   0    0.63   11.36
  -7 -24 -12   15.95   14.17
  -7 -21 -18   17.43   13.71
  -7 -18 -22   -6.40   13.20
  -7  12  28    8.03    9.04
  -8 -27   1   -2.31   12.19
  -8 -26   5   32.20   11.72
  -8 -26 -12    3.24   15.28
  -8 -23 -18   24.61   15.08
  -8  12  30    6.32    8.82
  -9 -29  -8   11.14   15.94
  -9 -27 -14   -3.58   17.06
  -9 -26 -16    5.25   17.54
  -9 -24  13   28.05   11.23
 -10 -31   1   -1.10   13.72
 -10 -31   0    1.29   13.87
 -10 -31  -6   -6.59   16.20
 -10 -29   8    9.81   12.02
 -10 -27  12   -5.44   11.59
 -10 -25  15   -0.69    9.31
 -10 -18  22    3.09    7.77
 -11 -32   5    1.61   13.73
 -11 -31   8   13.25   12.70
 -11 -29  12   -2.05   12.45
 -11 -17  25    4.60    7.58
 -12 -33   7   -0.08   13.75
 -12 -32  10   -0.16   12.55
 -12 -31  12    6.79   12.52
 -12 -27  18   -2.18   11.64
 -12 -21  24   -0.77    8.38
 -12 -17  27   -0.91    7.70
 -13 -35   6    0.02   14.01
 -13 -34   9   -1.69   13.45
 -14 -34  13    3.42   13.27
 -14 -31  18    1.91   12.51
   2  16  -8  936.77   21.66
   2  16  -9  179.70   10.86
   2  17  -7  187.56   11.82
   2  17 -10   80.99    9.56
   2  18  -6   84.51   10.60
   2  18 -11   27.08    8.61
   2  19  -6  105.13   11.37
   2  19 -11   -1.91    8.45
   2  20  -6   71.78   10.85
   2  21  -6   93.51   11.46
   2  21 -11  130.97   11.79
   2  22  -6    9.41   10.37
   2  22 -11  220.93   13.56
   2  23  -6  230.43   14.95
   2  23  -7    9.12   10.33
   2  23 -11   15.32   10.52
   2  24  -7   52.19   11.76
   2  24  -8    8.27   10.19
   2  24  -9   67.82   11.64
   2  24 -10   -0.11    9.86
   1  26   3    1.57   11.56
   1  29   2    9.60   12.40
   1  29 -18    2.10   10.55
   1  31   1    0.10   12.19
   1  31 -17   21.80   11.83
   1  36  -4    3.91   13.22
   1  37  -7   -1.73   12.97
   1  37  -8    0.86   12.66
   1  37  -9   19.22   13.17
   0  -2  -4   60.75    3.37
   0   0 -15    0.00    4.34
   0  13   8   89.00   10.00
   0  28 -23    7.72    9.37
   0  31   7   28.05   14.59
   0  33   6   69.23   15.36
   0  35   5   -2.82   14.22
   0  38   3    8.43   14.38
   0  39   2    3.08   14.35
   0  40   1    4.12   14.49
   0  42  -2    0.66   14.95
   0  43  -5    4.08   15.03
   0  43  -6   -2.22   14.57
  -1  -7  -4  524.94   13.07
  -1  -7 -10   30.50    7.47
  -1  -6 -13  154.45    9.62
  -1  -5   1  646.76   11.82
  -1  -5 -15  102.60    8.88
  -1   4   9   82.23    6.39
  -1   4 -23   -3.08    4.10
  -1  28  12   -1.33   12.94
  -1  32  11   11.67   15.10
  -1  40   7   -3.96   15.68
  -1  41   6    5.86   15.81
  -2 -10   0   17.20    7.40
  -2 -10 -13   80.94   10.35
  -2  -9   2  509.81   13.29
  -2  -9 -15   66.88   10.11
  -2  -7 -18   -1.06    8.54
  -2   2 -25    7.87    5.57
  -2  17  16    3.36   10.34
  -2  23  16   15.13   13.21
  -2  24  16    1.17   13.05
  -2  30  15    2.20   14.41
  -2  34  14   21.06   16.88
  -3 -14  -1   45.28    9.18
  -3 -14 -11   10.35    6.37
  -3 -13 -14    8.08   10.43
  -3  -1 -26   24.14    7.30
  -3   1 -27   20.29    6.88
  -3  10  18   81.68    9.63
  -3  17  19   38.25   11.39
  -3  18  19   84.51   13.09
  -3  23  19   44.83   14.57
  -3  24  19   -2.87   13.87
  -3  37  16    0.66   17.21
  -4 -17   0    9.94    9.24
  -4 -17 -11  163.49   14.69
  -4 -12 -20   -0.21   10.98
  -4 -11  10  126.10    8.46
  -4 -11 -21   -2.06   11.35
  -4 -10  11   34.19    6.53
  -4 -10 -22    1.27   11.39
  -4  -9 -23   40.18   11.95
  -4   1  18   21.53    4.22
  -4  34  20    1.72   16.89
  -5 -19 -13    2.08   12.17
  -5 -17 -17   44.13   13.04
  -5 -13 -22  113.22   15.19
  -5  -5 -28    1.62    9.27
  -5  15  24   12.30   11.07
  -6 -23  -4    8.89   12.39
  -6 -23  -5   13.19   12.94
  -6 -23  -6    7.87   12.15
  -6 -18 -19    1.38   14.30
  -6  13  26   38.75    9.78
  -7 -25  -7    2.70   13.79
  -7 -23   6   -0.42   10.45
  -7 -23 -14    2.97   14.53
  -7 -22   8    0.65   10.11
  -7 -22 -16    2.54   14.98
  -8 -27   0   34.96   13.20
  -8 -27  -7    5.07   14.58
  -8 -27  -8    1.15   14.49
  -8 -25   7  116.76   14.22
  -8 -25 -14   33.34   16.52
  -8 -24   9    5.18   10.79
  -8 -24 -16    2.41   15.65
  -8   6  29   -5.31    6.39
  -9 -29   1   11.18   13.08
  -9 -29   0    7.24   13.49
  -9 -29  -7    4.70   15.67
  -9 -28   5    4.92   11.73
  -9 -28 -11    1.73   15.97
  -9  -1  29   -2.22    3.35
 -10 -31  -3   18.23   15.45
 -10 -31  -4   -1.32   15.05
 -10 -31  -5    1.39   15.22
 -10 -30   5    1.98   12.54
 -10 -30 -10   -0.10   16.48
 -10 -29 -13   -3.55   17.62
 -10 -24  16    5.81   10.77
 -11 -32   4   17.60   14.42
 -11 -32  -8   -3.63   17.03
 -11 -30  10    2.75   11.96
 -11 -27  15   -2.47   11.63
 -11   0  33    0.08    3.75
 -12 -34  -5    2.29   17.28
 -12 -26  19    0.70   11.20
 -13 -31  15    4.91   12.88
 -13 -29  18    9.16   12.35
 -13 -21  26   -0.79   10.02
   2  16 -10  330.01   13.13
   2  17 -11   19.69    8.27
   2  19 -12    8.68    8.69
   2  20  -5  125.67   11.82
   2  20 -12   23.79    9.49
   2  21  -5   10.66   10.17
   2  21 -12   18.83    9.43
   2  22  -5  188.69   14.88
   2  22 -12   67.11   10.80
   2  23  -5   99.32   13.56
   2  24  -6  121.72   13.43
   2  24 -11   82.60   12.15
   2  25  -7  141.78   13.40
   2  25  -8   -2.34   10.47
   2  25  -9   22.12   10.74
   2  25 -10   14.22   10.49
   2  26  -8    4.86   11.72
   2  26  -9    4.76   11.55
   1   6  -2   28.54    4.37
   1   8   0  955.45   18.36
   1  11   2  653.02   17.26
   1  14 -19   18.22    5.53
   1  18   4   20.08   10.75
   1  19   4   16.58   10.99
   1  20   4    3.57   11.08
   1  20 -20   -0.60    7.69
   1  21   4   15.58   12.14
   1  21 -20   11.51    8.05
   1  22   4  171.34   15.13
   1  22 -20    3.77    8.09
   1  23   4   42.60   13.29
   1  27   3  140.90   14.91
   1  30   2  228.70   18.92
   1  30 -18   -0.71   10.64
   1  32   1   -0.17   13.83
   1  33   0    0.30   14.20
   1  33 -16    0.72   11.94
   1  34  -1    9.30   13.20
   1  34 -15    1.13   11.94
   1  35  -2    4.69   14.61
   1  35 -14   -0.34   12.05
   1  36  -3    1.80   15.16
   1  37  -5   12.48   15.12
   1  37  -6   16.17   13.80
   1  37 -10   -0.43   12.56
   1  37 -11    0.35   13.74
   0   4   4   47.54    3.93
   0  18   9  120.14   13.42
   0  19   9  155.29   14.61
   0  20   9  583.50   21.63
   0  20 -24   10.27    7.56
   0  21   9   15.88   12.85
   0  21 -24    7.77    7.75
   0  22   9   26.62   12.89
   0  23   9   73.00   14.35
   0  34   6    0.95   15.63
   0  37   4   -1.25   15.95
   0  41   0    1.04   16.19
  -1  -6  -1  406.11   10.10
  -1  12  12  371.41   14.68
  -1  20  13  127.89   14.73
  -1  21  13   -0.92   12.51
  -1  29  12    4.44   14.64
  -1  35  10   -2.98   17.34
  -1  37   9   20.45   17.47
  -1  39   8    3.51   16.81
  -2 -11  -4  548.13   16.55
  -2  -6   6  471.88   10.17
  -2  -6 -19   -1.24    8.33
  -2  -5 -20    3.46    8.10
  -2  10  15  102.00    9.61
  -2  16  16  206.79   14.24
  -2  25  16   20.89   13.62
  -2  26  16   -1.58   15.50
  -2  31  15   14.99   17.40
  -2  37  13   -0.60   18.91
  -3  16  19    2.40   10.49
  -3  25  19    0.82   13.78
  -3  31  18    3.59   15.88
  -3  35  17    1.29   19.10
  -3  38  16    2.07   20.30
  -4  -3 -27   42.92   10.22
  -4   1 -29    3.20    7.31
  -4  30  21    3.71   15.71
  -5 -20  -9   44.23   13.96
  -5  -8 -26    0.57   11.59
  -5  27  24    4.25   15.31
  -6 -17  11  116.51   10.78
  -6 -17 -20    3.52   14.00
  -6 -12 -25    1.92   13.40
  -7 -25  -2   11.59   14.07
  -7 -25  -3   24.86   14.34
  -7 -25  -5   20.47   14.72
  -7 -25  -6    2.09   14.82
  -7 -24   3  152.26   15.47
  -7 -24 -11    5.21   15.37
  -7 -20  11   17.54   10.22
  -7 -20 -19   25.41   15.88
  -8 -27  -1   32.67   14.84
  -8 -26   4    2.60   13.01
  -8 -26 -11    6.52   16.79
  -8 -22  12    0.70    9.79
  -8 -22 -19   36.17   16.07
  -8  11  30    8.15    9.83
  -9 -29  -1    4.27   14.63
  -9 -29  -2   10.17   15.13
  -9 -29  -3    8.86   16.06
  -9 -27 -13   19.38   19.47
  -9 -25  11    1.81   11.93
  -9 -23  14    5.33   10.52
  -9 -16  21    7.67    8.26
  -9 -10  25    3.48    5.08
  -9  12  32    2.16   10.45
 -10 -30   4   20.15   15.06
 -10 -30  -9    0.31   18.91
 -10 -26  13   20.22   12.68
 -10 -23  17   16.11   10.78
 -10 -19  21    6.46    9.24
 -11 -32   3   12.00   15.70
 -11 -32  -7    1.55   18.35
 -11 -31   7   35.74   15.55
 -11 -12  28   16.19    6.13
 -12 -34   1   10.61   17.74
 -12 -34   0    0.00   17.43
 -12 -34  -1    2.45   18.12
 -12 -34  -2   -1.41   18.84
 -12 -34  -3   -4.86   19.55
 -12 -34  -4   -0.83   18.66
 -12 -33   6   -3.57   15.29
 -12 -32   9   -2.76   14.45
 -12 -29  15    0.58   11.93
 -12 -25  20   22.07   11.38
 -12 -22  23   10.79   10.61
 -13 -34   8   -1.75   15.12
 -13 -33  11    9.25   13.29
 -13 -32  13    0.80   12.35
 -13 -28  19    7.17   12.35
 -13 -15  30    2.21    8.14
 -14 -35  10   -4.60   13.93
 -14 -30  19    1.88   12.03
   2  15  -9  255.46   11.69
   2  16  -6  385.66   15.14
   2  16 -11    1.24    7.67
   2  17  -5    7.98    9.71
   2  18 -12   29.50    8.66
   2  21  -4    3.51   11.66
   2  23 -12  231.97   14.09
   2  24  -5   63.22   13.22
   2  24 -12   11.66   11.20
   2  25  -6  167.39   15.41
   2  25 -11   44.88   12.46
   2  26  -7   43.36   12.88
   2  26 -10   85.71   13.24
   2  27  -8    1.69   11.95
   2  27  -9   35.59   12.55
   1  13   3  391.32   14.89
   1  17   4  293.88   15.20
   1  18 -20   -0.34    7.05
   1  19 -20    5.14    7.58
   1  23 -20   12.69    8.71
   1  24   4  122.56   15.20
   1  25   4   92.14   14.86
   1  28 -19   14.71   10.64
   1  31   2   18.84   14.66
   1  32 -17   -0.28   11.33
   1  34   0    1.63   14.34
   1  35  -1   29.81   15.49
   1  37  -4    1.02   14.71
   1  37 -12   -0.08   13.66
   1  38  -8   -1.66   14.47
   0   7   6    6.02    7.16
   0  12   8   94.03    9.98
   0  17   9   16.35   11.26
   0  19 -24   -3.08    7.09
   0  22 -24    2.16    7.89
   0  23 -24    0.98    8.27
   0  24   9   21.74   13.17
   0  25   9   13.09   13.14
   0  29 -23    1.80    9.47
   0  32   7   35.66   16.42
   0  36   5    5.58   15.80
   0  39   3    3.26   16.08
   0  40   2    2.87   16.25
   0  41   1    3.51   16.44
   0  42  -1   -6.53   16.42
   0  43  -3    0.90   16.06
  -1  -7  -9  757.03   17.66
  -1  18  13    2.89   11.39
  -1  19  13   16.10   12.01
  -1  24  13    4.10   13.56
  -1  30  12   -1.69   15.14
  -1  33  11    2.73   16.82
  -1  41   7    1.33   17.79
  -1  42   6    0.81   17.47
  -1  43   5    4.13   17.75
  -2 -11  -5  402.70   14.60
  -2  -5   7   21.85    4.13
  -2   4  13  184.19    7.86
  -2  15  16   71.79   11.44
  -2  27  16    4.19   15.66
  -2  32  15    7.09   17.80
  -2  35  14    0.92   18.17
  -3 -14 -10  420.33   18.25
  -3 -11   5  185.19   10.36
  -3 -11 -17  110.72   12.32
  -3   6  17  206.19    9.83
  -3  26  19    1.20   15.82
  -3  27  19    3.66   16.51
  -4 -17  -1   40.04   11.11
  -4 -17 -10   -0.35   12.25
  -4  -1 -28   16.52    9.43
  -4  19  22   27.91   14.01
  -4  20  22   29.95   14.96
  -4  21  22    4.51   14.38
  -4  22  22   29.05   15.43
  -4  31  21    2.26   17.54
  -4  35  20   -0.13   19.32
  -5 -20  -2   56.97   12.95
  -5 -20  -8   50.11   14.43
  -5 -19   2  206.01   14.71
  -5 -19 -12    0.37   13.15
  -5 -16   8   36.69    9.95
  -5 -16 -18   50.46   13.48
  -5  14  24    0.86   10.40
  -5  28  24    1.73   17.70
  -6 -22   1    8.05   12.63
  -6 -22 -10    8.51   13.88
  -6 -21   4  307.91   17.53
  -6 -21 -13   28.93   15.24
  -6 -19   8    2.82   10.39
  -6 -19 -17    3.08   14.68
  -6 -16 -21    3.33   15.25
  -6 -13 -24    2.84   13.74
  -6 -12  16   79.98    8.11
  -7 -25  -4   20.81   14.25
  -7 -19 -20    6.81   17.20
  -7   6  27   22.35    7.70
  -7  11  28   38.27   10.45
  -8 -27  -2   20.54   14.97
  -8 -27  -4    6.47   14.85
  -8 -27  -5    5.78   15.52
  -8 -14  20  109.34    9.39
  -9 -28   4   10.37   13.59
  -9 -28 -10    6.43   17.99
  -9 -26   9   10.63   12.81
  -9 -26 -15    1.15   18.90
  -9   6  31    5.84    7.49
 -10 -29   7    7.65   13.30
 -10 -29 -12   -3.93   19.18
 -10 -22  18   63.86   11.45
 -10 -20  20    2.64    9.61
 -10 -15  24   10.23    8.21
 -10  -6  29   -0.35    2.71
 -11 -32   2   -4.72   15.09
 -11 -32  -6   -4.35   19.29
 -11 -28  13    4.59   13.43
 -11 -26  16    5.45   12.71
 -11 -18  24   11.38    9.25
 -11  -8  30   -3.61    4.59
 -12 -31  11   22.78   14.62
 -12 -23  22   -0.75   10.71
 -13 -35   3    0.97   16.85
 -13 -30  16   11.15   14.54
 -13 -27  20    6.66   13.02
 -13 -22  25    5.30   10.13
 -14 -34  12   -1.29   14.61
 -14 -33  14   19.72   15.01
 -14 -29  20    4.96   13.69
   2  15  -7   11.18    8.59
   2  17 -12    9.65    8.92
   2  18  -4  614.97   20.00
   2  19  -4   43.76   11.23
   2  19 -13   62.56   10.47
   2  20 -13  369.43   15.73
   2  21 -13   10.41   10.27
   2  22  -4  435.12   19.21
   2  22 -13   45.66   11.15
   2  23 -13    2.43   10.56
   2  25 -12    4.17   11.25
   2  26 -11   51.65   12.37
   2  27  -7   -0.70   12.21
   2  27 -10    2.67   11.94
   1   9   1  349.47   12.27
   1  11 -18   39.75    5.28
   1  16   4  911.00   24.27
   1  24 -20   26.29    9.22
   1  25 -20   38.02   10.12
   1  26   4  108.70   16.56
   1  29   3   24.14   15.47
   1  31 -18   -0.55   12.36
   1  33   1   18.61   16.16
   1  34 -16   22.78   14.11
   1  35 -15    6.28   13.80
   1  36  -2    8.29   15.28
   1  36 -14    0.42   13.88
   1  37  -3   -1.28   16.42
   1  38  -5   -2.28   16.81
   1  38  -6    7.84   15.22
   1  38  -7   14.93   15.40
   1  38  -9    5.25   14.91
   1  38 -10   18.44   14.81
   0  16   9   92.25   11.84
   0  18 -24   28.83    7.09
   0  24 -24   28.40    9.18
   0  30   8   -1.36   14.87
   0  35   6    2.22   17.51
   0  37   5    5.21   18.15
   0  38   4   -0.66   17.20
   0  42   0    1.84   18.18
   0  43  -2    6.45   16.29
  -1  -4 -16  100.18    8.98
  -1   1 -21   70.50    6.70
  -1  17  13   15.74   11.48
  -1  20 -27    2.96    6.86
  -1  25  13   21.08   14.22
  -1  26  13   64.28   17.53
  -1  31  12    0.15   17.79
  -1  34  11    4.84   19.15
  -1  38   9    1.23   17.84
  -1  40   8   -1.40   19.06
  -2 -11  -6  446.77   15.33
  -2 -11  -7   49.14    9.41
  -2 -10 -12  571.81   18.33
  -2  -8 -16   13.64   10.05
  -2  14  16    4.58   10.48
  -2  28  16    7.40   16.36
  -3 -14  -2   10.87    9.27
  -3 -13   1   10.50    9.84
  -3 -13 -13  170.69   14.68
  -3 -12 -15  249.88   15.75
  -3  28  19    8.00   16.76
  -3  36  17   -0.91   19.26
  -4 -17  -9   17.07   13.39
  -4 -16   2  574.31   18.87
  -4 -15 -15   30.88   12.99
  -4  -6 -25    3.81   10.17
  -4  18  22    6.97   12.99
  -4  23  22   41.58   16.51
  -4  24  22    5.40   15.76
  -4  25  22    0.00   15.86
  -4  32  21    1.60   18.29
  -5 -20  -3   12.90   13.59
  -5 -20  -4  136.61   16.37
  -5 -20  -6    1.36   14.80
  -5 -20  -7    2.33   13.11
  -5 -17 -16   -0.29   13.40
  -5 -15 -19  131.69   16.53
  -5   8  23  137.63   10.12
  -5  29  24    4.87   18.03
  -6 -22  -9   -2.98   15.23
  -6 -20   6   14.62   11.31
  -6 -20 -15    9.98   14.69
  -6 -15 -22   -3.56   14.96
  -6 -14 -23    3.09   14.64
  -7 -24   2   19.29   13.58
  -7 -24 -10    1.43   15.05
  -7 -23   5    3.46   13.74
  -7 -23 -13   29.92   16.42
  -7 -22 -15   13.72   17.68
  -7 -21   9    5.92   11.39
  -7 -19  12    8.52   10.76
  -7 -18 -21    6.49   16.87
  -7 -13  18   62.88    8.24
  -8 -26   3   33.34   15.44
  -8 -26 -10    3.56   16.55
  -8 -25 -13   -0.31   17.05
  -8 -24 -15    8.89   17.85
  -8 -23  10    9.12   12.17
  -8 -23 -17   26.18   18.97
  -8 -21  13   52.61   11.71
  -8  -1  27   -0.34    3.22
  -9 -28   3   -0.25   14.67
  -9 -28  -9    1.79   19.17
  -9 -22  15    0.86   11.18
  -9  -6  27   -1.55    3.16
  -9   2  30    1.00    4.84
  -9  11  32   12.44    9.89
 -10 -30   3    4.18   15.75
 -10 -30  -8    7.08   18.61
 -10 -27  11    4.23   12.54
 -11 -32   1    1.00   17.35
 -11 -32  -5    6.63   20.25
 -11 -31   6   -4.34   16.51
 -11 -31 -10   -2.38   21.11
 -11 -30   9    0.64   13.50
 -11 -10  29    4.00    5.30
 -12 -33   5    5.49   15.91
 -12 -28  16    8.20   13.37
 -12 -18  26   11.89    9.36
 -13 -35   2    3.74   19.08
 -13 -35   1    0.86   20.19
 -13 -34   7    1.52   16.64
 -13 -33  10   10.76   15.17
 -13 -26  21    5.52   12.83
 -13 -23  24    0.72   11.56
 -13 -18  28   -0.94    8.86
 -14 -35   9   -0.99   15.64
 -14 -31  17    4.84   14.41
 -14 -28  21   -0.30   13.09
 -14 -23  26    3.36   10.44
   2  14  -8  116.03    9.74
   2  15  -6  176.59   11.50
   2  15 -11    0.23    8.39
   2  16  -5   65.93   10.91
   2  16 -12  206.07   11.71
   2  17  -4  289.45   14.88
   2  18 -13  267.01   13.16
   2  24 -13    1.78   10.74
   2  25 -13    8.19   11.06
   2  26 -12   -1.81   11.19
   2  27  -5   47.46   14.41
   2  27 -11   -1.75   11.98
   2  28  -8    7.54   13.40
   2  28  -9   19.31   12.54
   2  28 -10   14.68   13.83
   1  17 -20    9.55    6.87
   1  26 -20    2.93   10.68
   1  27   4   -2.00   14.41
   1  29 -19    0.43   11.88
   1  30   3   -1.38   15.03
   1  32   2    4.41   15.59
   1  33 -17    5.69   13.19
   1  34   1    1.23   16.08
   1  35   0    4.59   16.61
   1  36  -1    4.87   16.49
   1  37  -2    3.58   16.96
   1  38  -4    5.63   16.98
   1  38 -11    1.97   13.78
   1  38 -12    2.29   14.93
   0  -1 -13  136.69    6.43
   0   1 -16  882.16   14.73
   0  15   9    3.02   10.51
   0  25 -24    1.33    8.81
   0  31   8   17.62   17.19
   0  34   7    4.41   17.73
   0  40   3    0.18   18.09
   0  41   2   -0.54   18.13
   0  43  -1   -0.06   18.12
  -1  -7  -7 1021.48   20.45
  -1  -7  -8  162.15    9.68
  -1  11  12   23.97    9.20
  -1  16  13  153.59   13.67
  -1  19 -27    7.83    6.57
  -1  27  13   -2.95   16.05
  -1  37  10    2.92   19.01
  -1  39   9   -1.16   19.56
  -1  42   7    1.58   19.88
  -1  43   6    0.00   19.79
  -2 -10  -1 1818.94   31.38
  -2  -1 -23   51.66    8.10
  -2  29  16    2.67   18.46
  -2  33  15    6.24   19.45
  -2  36  14    1.56   20.76
  -3 -14  -3  384.41   16.06
  -3 -14  -9   21.43   11.82
  -3 -12   3 1237.39   25.23
  -3 -10 -18   38.02   11.68
  -3   9  18   30.30    9.58
  -3  29  19   21.48   19.08
  -3  37  17   -0.89   21.04
  -4 -17  -2    6.15   11.90
  -4 -15   4   43.02   10.54
  -4  10  21    2.83    8.33
  -4  17  22   -4.23   12.43
  -4  26  22    2.51   16.65
  -5 -20  -5  389.75   21.02
  -5 -19 -11   15.77   15.29
  -5 -18   4   26.83   12.13
  -5  -6 -27    6.94   10.93
  -5  13  24   16.93   11.41
  -5  30  24    1.90   20.98
  -6 -22   0   21.84   14.47
  -6 -18 -18   11.25   15.40
  -6 -15  13   13.80    9.00
  -6 -14  14    8.11    8.72
  -6 -13  15  397.01   13.00
  -6   3  24    2.74    6.10
  -6  11  26    2.86    9.57
  -7 -22   7   14.18   13.02
  -7 -17 -22    0.87   16.48
  -7 -16 -23    8.59   16.69
  -7  21  29    0.01   15.91
  -7  22  29    1.15   16.23
  -8 -26  -9    1.19   17.41
  -8 -24   8   44.79   14.60
  -8 -19 -22    0.29   18.13
  -8 -11  22   12.34    6.27
  -8  10  30    7.81    9.50
  -9 -28  -8   27.30   19.54
  -9 -27   6   14.32   14.37
  -9 -27 -12    4.75   19.87
  -9 -24  12   13.07   13.49
  -9 -21  16   11.06   11.08
  -9 -17  20   36.42    9.21
  -9  -8  26    1.65    4.25
 -10 -30   2   -1.54   16.14
 -10 -29   6    0.86   15.05
 -10 -29 -11   27.90   21.46
 -10 -25  14    5.68   12.10
 -10 -10  27    1.50    6.05
 -11 -32  -1    0.97   18.43
 -11 -32  -2   10.60   19.68
 -11 -32  -3   18.04   19.80
 -11 -32  -4    9.76   19.74
 -11 -31  -9    0.00   20.98
 -11 -25  17   38.64   13.19
 -11 -15  26   20.55    8.57
 -12 -33   4   14.96   17.96
 -12 -33  -7    4.56   21.02
 -12 -32   8    2.57   16.66
 -13 -35   0   -2.16   20.15
 -13 -35  -1   -7.84   21.36
 -13 -32  12    0.00   15.65
 -13 -25  22    1.66   12.46
 -14 -35   8    0.92   17.14
 -14 -34  11    4.50   16.72
 -14 -27  22   -1.25   12.91
 -14 -24  25    1.24   11.83
   2  14  -7   19.93    9.06
   2  14 -10    4.48    7.97
   2  15  -5    2.97    9.88
   2  17 -13   42.24    9.57
   2  19  -3   36.98   12.08
   2  20  -3   91.39   13.28
   2  21 -14  117.55   12.10
   2  22 -14   78.91   11.53
   2  24  -3    2.41   12.72
   2  26  -4   34.53   14.02
   2  26 -13    4.91   12.89
   2  27  -4  142.25   16.96
   2  27 -12   51.46   13.90
   2  28  -5    1.55   13.34
   2  28 -11   -0.09   13.47
   2  29  -6   23.30   14.88
   2  29  -9    8.73   13.73
   2  29 -10   30.93   14.21
   1  12   3   13.49   10.58
   1  13 -19    9.95    5.72
   1  15   4 1754.20   34.47
   1  20   5 1278.32   32.40
   1  21   5    3.85   14.08
   1  22   5   24.91   14.80
   1  23   5   15.64   15.54
   1  28   4    0.14   14.97
   1  30 -19   -0.85   11.80
   1  31   3   29.34   17.14
   1  32 -18   10.61   12.81
   1  33   2    8.13   17.36
   1  34 -17    1.55   14.61
   1  35 -16    3.77   14.81
   1  36 -15    2.18   15.21
   1  37 -14   -1.24   15.42
   1  38  -3    0.00   17.60
   1  39  -5    8.22   18.80
   1  39  -6   -2.46   16.54
   1  39  -7   -2.45   16.66
   1  39  -8    2.22   16.43
   1  39  -9    0.49   16.20
   1  39 -10   -0.71   15.89
   0  -2 -10 4501.99   58.95
   0  11   8    4.47    8.95
   0  17 -24    0.93    6.44
   0  26 -24   11.91    9.21
   0  32   8   23.10   18.88
   0  36   6    0.50   17.82
   0  38   5    8.58   19.49
   0  39   4   11.19   18.24
   0  42   1   -0.47   18.17
   0  43   0    0.91   19.62
  -1   2   8  415.89    8.74
  -1  15  13  542.33   20.38
  -1  18 -27    0.00    5.87
  -1  28  13   27.17   17.11
  -1  32  12   11.12   18.41
  -1  35  11    4.46   19.42
  -1  41   8    5.86   21.25
  -2  -9 -14 1068.01   24.92
  -2   9  15  261.02   12.54
  -2  13  16   63.87   11.28
  -2  30  16    2.44   18.01
  -2  34  15    4.84   20.34
  -3 -14  -4  376.75   16.88
  -3 -14  -8    1.64   11.42
  -3  -9 -19   10.27   10.86
  -3   3  16  103.36    6.66
  -3  13  19    6.11   10.77
  -3  30  19    1.46   19.14
  -3  34  18   16.34   21.27
  -4 -17  -7   13.32   13.77
  -4 -17  -8  135.83   15.35
  -4 -16 -12   16.46   12.31
  -4  -7 -24    4.06   11.47
  -4   6  20   15.04    6.91
  -4  16  22   10.11   12.04
  -4  33  21   -1.00   20.65
  -5 -19   1   88.54   14.77
  -5 -15   9  107.15   11.20
  -5 -14 -20    3.91   13.81
  -5 -10 -24   16.58   13.73
  -6 -22  -1  123.32   17.80
  -6 -22  -7   27.06   17.11
  -6 -22  -8  101.27   17.33
  -7 -24   1   28.51   14.22
  -7 -23 -12    1.84   16.61
  -7 -20 -18   37.24   19.19
  -7 -18  13    2.45    9.76
  -7  10  28    2.00    9.46
  -7  20  29    1.62   15.67
  -8 -26   2   34.87   15.17
  -8 -26  -8    2.36   19.53
  -8 -25 -12   30.32   18.78
  -8 -20  14   60.50   11.87
  -8 -15  19   84.54   10.19
  -9 -28   2   -3.51   15.34
  -9 -28  -7    2.18   19.91
  -9 -26   8    2.82   14.91
  -9 -26 -14   -3.12   20.26
  -9 -25 -16   15.59   20.92
  -9 -19  18    2.20   10.24
  -9 -18  19    7.46    9.98
  -9 -13  23    8.08    7.21
 -10 -30   1   -2.99   17.34
 -10 -30   0   29.74   18.19
 -10 -30  -5    4.23   19.95
 -10 -30  -6   -0.88   18.83
 -10 -29 -10   -2.01   22.29
 -10 -28 -13   11.58   21.78
 -11 -31   5   -3.28   16.99
 -11 -30   8    1.30   15.00
 -11 -27  14   -3.95   14.30
 -11 -24  18    0.66   12.84
 -11 -19  23   29.95   10.72
 -12 -33   3   19.60   19.69
 -12 -33  -6    8.97   22.95
 -12 -31  10    0.15   15.70
 -12 -29  14    0.61   14.70
 -12 -27  17    3.80   14.60
 -13 -34   6    2.66   17.14
 -13 -33   9    4.82   18.17
 -13 -29  17    2.93   15.00
 -14 -33  13    4.98   16.17
 -14 -30  18    3.98   15.21
 -14 -26  23    1.40   12.63
   2  14  -6   12.13    9.28
   2  16  -4   -2.08   10.74
   2  18  -3  241.74   15.84
   2  19 -14    6.04    9.41
   2  20 -14    5.80    9.65
   2  23 -14    4.75   10.77
   2  24 -14  235.49   16.08
   2  25  -3    2.01   14.09
   2  26  -3   76.91   15.84
   2  27 -13    6.83   13.05
   2  28  -4   -1.30   14.99
   2  28 -12   37.99   14.07
   2  29  -5   -1.68   14.89
   2  29 -11    1.92   13.80
   2  30  -7    0.93   14.76
   2  30 -10   -1.05   15.37
   1  16 -20    2.87    6.54
   1  19   5  169.46   16.66
   1  24   5  215.35   18.90
   1  25   5   -2.54   15.29
   1  32   3    4.33   16.85
   1  35   1    7.87   18.04
   1  36   0   -1.09   18.46
   1  37  -1    5.51   18.27
   1  38  -2   -3.87   18.28
   1  39  -4    1.95   18.50
   1  39 -11    1.32   15.32
   0  14   9   44.07   11.91
   0  27 -24    5.74   10.18
   0  29   9    6.73   17.58
   0  35   7   17.37   19.57
   0  37   6    5.95   19.80
   0  40   4    1.88   19.98
   0  41   3    4.59   19.97
   0  42   2    0.57   20.08
  -1  -5 -14  310.83   12.22
  -1  -3 -17  641.41   15.85
  -1  29  13    7.20   18.24
  -1  33  12    5.32   19.74
  -1  36  11    4.07   21.24
  -1  38  10   27.58   20.82
  -1  40   9   -2.96   21.26
  -2 -10 -11   26.90   10.90
  -2  -8   3  363.48   11.52
  -2  -7 -17  174.26   12.25
  -2   6  14   40.32    7.52
  -2  31  16    8.67   20.22
  -3 -14  -7   11.38   11.85
  -3 -13 -12   11.96   12.23
  -3 -11 -16    2.36   12.51
  -3  -8 -20   21.23   11.06
  -3  -7 -21   14.87   10.58
  -3  -6 -22    7.75   10.56
  -3   4 -28    1.91    6.61
  -3  35  18    4.65   22.45
  -4 -17  -4   88.21   14.49
  -4 -17  -5  154.26   16.13
  -4 -17  -6    7.50   13.18
  -4 -16   1    9.60   11.69
  -4 -15 -14    4.01   13.28
  -4 -14 -16   55.84   14.34
  -4 -13   7  702.61   18.58
  -4  -8 -23   76.32   13.37
  -4  -4 -26    8.31   11.03
  -4  15  22   63.86   12.71
  -4  29  22   11.59   21.41
  -4  34  21   -2.69   22.88
  -5 -19 -10   37.09   16.40
  -5 -18 -13   32.14   16.35
  -5 -16 -17    1.47   15.02
  -5 -13 -21    8.58   13.87
  -5 -12 -22    6.11   14.05
  -5 -11 -23    1.98   13.66
  -5  -4 -28   -2.42   11.71
  -5   4  22   13.23    6.37
  -5  12  24    9.68   10.88
  -6 -22  -2   13.19   15.68
  -6 -22  -3   16.57   16.09
  -6 -22  -5  199.58   19.82
  -6 -22  -6    7.17   16.04
  -6 -21 -11   -1.89   16.62
  -6 -20 -14    6.08   15.86
  -6 -19 -16   -9.11   11.50
  -6 -18   9  466.94   18.33
  -6 -17 -19   28.94   17.54
  -6 -10 -26    1.70   14.19
  -6  19  27    3.32   14.16
  -6  20  27    0.73   15.25
  -6  23  27    0.00   17.64
  -6  24  27    2.29   17.86
  -6  25  27    9.19   18.88
  -7 -24  -8   85.54   19.41
  -7 -22 -14   72.64   20.40
  -7 -21 -16   -1.22   19.06
  -7 -14  17  337.38   13.53
  -8 -26   1   -0.42   15.53
  -8 -24 -14   -1.20   20.58
  -8 -23 -16   -2.35   19.12
  -8 -22  11   11.70   12.92
  -8 -21 -19    7.50   19.99
  -8 -16  18    7.96    9.08
  -9 -28  -6    3.36   19.63
  -9 -27   5    1.07   15.43
  -9 -27 -11    4.83   21.26
  -9 -25  10   -1.28   13.22
 -10 -30  -1    6.17   18.55
 -10 -30  -3    4.21   19.52
 -10 -30  -4    6.60   19.44
 -10 -29   5    4.76   16.20
 -10 -28   8   -2.03   15.05
 -10 -27  10    7.03   15.48
 -10 -26  12    1.77   13.85
 -10 -24  15    3.34   12.63
 -10 -16  23   -1.29    9.62
 -10  -8  28    6.78    5.19
 -11 -31   4   19.61   18.35
 -11 -29  10    3.02   15.64
 -11 -28  12   11.86   16.22
 -11 -23  19    4.95   12.29
 -11 -20  22    5.84   10.68
 -12 -33   1    0.69   20.37
 -12 -33  -4   -0.50   22.60
 -12 -33  -5    3.35   21.49
 -12 -32   7    0.60   18.43
 -12 -19  25    5.34   10.94
 -13 -34   5    0.67   18.96
 -13 -30  15    0.00   16.89
 -13 -19  27    3.37   10.53
 -14 -35   7   -4.80   18.59
   2  13  -8  284.56   12.22
   2  14 -11  229.15   11.11
   2  15  -4  364.56   15.52
   2  17  -3  141.63   13.64
   2  19  -2  582.92   21.32
   2  20  -2  249.49   17.29
   2  23  -2   -0.76   13.62
   2  24  -2   25.44   14.02
   2  25  -2   13.11   14.22
   2  25 -14   50.59   12.86
   2  26 -14   34.40   12.70
   2  27  -3    0.86   14.60
   2  28 -13   -0.48   12.99
   2  29  -4   17.14   14.91
   2  29 -12   32.82   15.43
   2  30  -5   38.58   16.13
   2  30  -6    2.75   15.15
   2  30 -11   16.24   14.94
   2  31  -7   18.29   15.71
   2  31  -8   29.29   16.13
   1   9 -17  175.57    5.82
   1  18   5   24.31   12.94
   1  26   5    1.14   15.21
   1  27   5    1.18   15.91
   1  30   4   18.29   16.89
   1  31 -19   -0.10   13.20
   1  33 -18    1.80   13.78
   1  34   2   -1.13   17.55
   1  35 -17   12.59   14.63
   1  36 -16    0.00   14.93
   1  37 -15    1.76   14.82
   1  39  -3    1.80   18.89
   1  39 -12    8.84   16.88
   1  40  -5   -0.98   18.74
   1  40  -6    8.10   18.91
   1  40  -7   -1.34   18.04
   1  40  -8    0.00   17.95
   1  40  -9   -0.23   18.15
   1  40 -10    1.52   17.52
   0  -2  -5 4944.85   62.23
   0  16 -24   26.55    6.21
   0  19  10  170.03   16.76
   0  20  10   29.39   14.98
   0  21  10   39.95   15.49
   0  22  10  474.24   23.24
   0  23  10   -2.68   15.13
   0  24  10  121.82   17.89
   0  28 -24    5.51   10.47
   0  30   9    0.00   17.36
   0  33   8   -0.09   19.21
   0  39   5   -4.25   19.47
   0  43   1   -1.36   20.66
  -1   0 -20  159.41    8.21
  -1  10  12   61.76   10.12
  -1  14  13   63.98   12.32
  -1  30  13   -2.66   18.84
  -1  34  12   -0.38   20.76
  -1  42   8    5.70   22.23
  -2  -9   1   34.72    8.86
  -2  -2 -22    0.91    8.63
  -2  19  17   10.77   14.50
  -2  20  17   26.75   15.25
  -2  21  17   48.34   16.22
  -2  22  17   15.76   16.43
  -2  23  17   43.82   17.53
  -2  24  17    3.11   17.55
  -2  25  17   10.78   17.76
  -2  32  16   -1.75   21.01
  -2  35  15    3.36   22.10
  -2  40  13   -6.88   22.74
  -3 -13   0   20.84   10.98
  -3 -12 -14  126.76   14.98
  -4 -16 -11   69.87   15.70
  -4 -11 -20    4.89   13.57
  -4 -10 -21    2.01   13.40
  -4  -9 -22  116.89   15.36
  -4   3  19    7.46    5.53
  -5 -19   0   62.24   14.65
  -5  -9  15   46.18    6.82
  -5  -7 -26   30.05   13.20
  -6 -22  -4  111.26   17.78
  -6 -20   5   24.40   14.13
  -6 -19   7   48.76   13.49
  -6 -16 -20    9.05   16.70
  -6 -11 -25   -0.38   16.17
  -6  10  26   30.86   10.93
  -6  17  27    5.35   14.88
  -6  18  27    2.46   13.96
  -7 -24  -1   32.15   16.59
  -7 -24  -6    6.74   17.42
  -7 -24  -7   17.57   17.32
  -7 -23 -11   23.31   17.90
  -7 -20  10   19.69   13.20
  -7 -19 -19   34.48   19.04
  -7 -16  15    4.28   10.55
  -7 -15  16    2.48    9.06
  -7   2  26   18.34    5.68
  -7  16  29    2.64   12.75
  -8 -26   0   10.74   16.57
  -8 -26  -6   -1.70   18.15
  -8 -25 -11   -2.13   19.89
  -8 -24   7   11.39   15.23
  -8 -23   9    9.70   14.21
  -8 -18  16   66.75   12.35
  -8 -17  17    2.95   10.30
  -8   5  29    1.53    6.76
  -9 -28   0   13.31   16.98
  -9 -28  -1   -2.71   17.10
  -9 -28  -2   15.12   18.24
  -9 -27 -10    0.61   20.19
  -9 -26 -13    0.98   21.79
  -9 -24 -17   -1.43   22.15
  -9 -23  13    8.32   13.50
  -9  10  32    9.87    9.53
 -10 -29  -9    2.09   21.35
 -10 -28 -12   10.05   22.93
 -10   6  33    0.08    7.46
 -11 -31   3   -1.65   17.67
 -11 -31  -7    1.44   21.83
 -11 -30   7    4.57   16.81
 -11 -30 -11   -1.28   23.16
 -11 -26  15    2.98   15.38
 -11 -21  21   -0.08   11.80
 -12 -33   0    4.74   20.57
 -12 -33  -1    2.52   20.95
 -12 -33  -2   12.54   21.91
 -12 -33  -3    0.00   22.54
 -12 -32   6   43.90   19.57
 -12 -28  15    5.88   16.04
 -12 -26  18   -3.08   14.17
 -13 -33   8    4.75   18.13
 -13 -32  11    0.39   16.93
 -13 -31  13    7.33   16.93
 -13 -28  18   -1.39   14.74
 -14 -34  10    2.48   18.32
 -14 -31  16   -0.71   17.00
 -14 -29  19    1.26   15.76
   2  13  -7  233.12   11.78
   2  13 -10  145.77   10.29
   2  14  -5 1374.37   27.52
   2  16  -3    3.24   11.07
   2  18  -2   67.33   13.18
   2  21 -15   26.31   10.93
   2  22 -15    9.42   11.28
   2  23 -15   18.04   11.49
   2  26  -2   92.29   15.94
   2  27 -14    0.12   13.42
   2  28  -3    2.50   14.33
   2  29 -13   -2.92   14.38
   2  30  -4    1.88   14.97
   2  30 -12    2.22   14.94
   2  31  -6   38.79   16.63
   2  31 -10   -0.01   15.62
   2  31 -11    5.92   15.44
   1   7   0  920.78   17.54
   1  11   3  609.60   17.87
   1  17   5   34.28   12.37
   1  22 -21   23.92    9.67
   1  23 -21    1.30    9.45
   1  28   5  159.26   19.20
   1  31   4   35.90   17.40
   1  32 -19   -0.21   13.23
   1  33   3    0.34   17.74
   1  34 -18    0.46   15.14
   1  38  -1   -5.56   19.11
   1  39  -2   -0.72   18.81
   1  39 -13    4.92   16.42
   1  40  -4    6.61   19.14
   1  40 -11    7.61   17.35
   0   8   7   54.28    9.77
   0  13   9  245.44   14.52
   0  18  10   18.58   13.29
   0  31   9   19.65   18.80
   0  36   7   -0.87   19.56
   0  38   6   10.58   20.04
   0  41   4   -2.95   21.10
   0  42   3   -6.35   20.81
   0  43   2    1.46   20.75
  -1  -2 -18   -0.87    7.28
  -1  -1 -19    3.24    6.96
  -1  17 -27    4.65    5.63
  -1  22  14    5.33   15.59
  -1  23  14    3.87   15.73
  -1  24  14   13.28   16.81
  -1  31  13   19.28   19.76
  -1  39  10   -0.29   20.40
  -1  41   9   10.25   22.29
  -2 -10  -2  516.16   16.38
  -2 -10 -10   15.69   11.11
  -2  -6 -18  124.99   11.60
  -2   1 -24    2.33    6.61
  -2  12  16  159.55   13.32
  -2  26  17   18.39   19.32
  -2  27  17   89.07   21.03
  -3 -13 -11   34.82   10.30
  -3   8  18  313.17   13.08
  -3  12  19  154.46   13.52
  -3  19  20    2.18   15.27
  -3  20  20   44.12   16.53
  -3  21  20   15.01   16.43
  -3  22  20   12.46   17.07
  -3  23  20   22.76   18.21
  -3  24  20   -3.30   18.16
  -3  25  20   10.85   18.59
  -3  36  18   -3.78   22.79
  -4 -16   0    0.50   11.55
  -4 -15   3  437.45   17.45
  -4 -14   5  558.74   18.25
  -4   9  21    2.56    8.89
  -4  14  22    1.80   12.28
  -4  31  22    5.38   21.62
  -5 -19  -9  113.56   17.27
  -5 -18   3  559.33   21.33
  -5 -15 -18    3.33   16.62
  -5  -1  20    1.22    2.77
  -5  19  25   -2.64   15.80
  -5  20  25    0.56   16.32
  -5  21  25   32.54   17.40
  -5  22  25    0.42   17.41
  -5  25  25    3.04   19.73
  -6 -21 -10   35.21   17.20
  -6 -18 -17   43.98   18.15
  -6 -15 -21    2.76   18.13
  -6 -12 -24    3.60   16.40
  -6  -9  18   25.79    5.82
  -7 -24  -2   28.76   16.36
  -7 -24  -3   13.38   16.87
  -7 -24  -4   91.10   18.15
  -7 -24  -5    0.75   16.58
  -7 -22   6   60.46   15.07
  -7 -21   8    6.62   13.62
  -7 -18 -20    8.45   19.69
  -7 -10  20   43.70    6.60
  -7   9  28  112.20   11.67
  -8 -26  -1   21.87   17.06
  -8 -26  -4   -1.00   17.58
  -8 -26  -5    2.38   17.52
  -8 -25   4   -2.40   15.22
  -8 -24 -13   10.50   19.70
  -8 -22 -17   -0.10   21.41
  -8 -20 -20   -6.59   21.94
  -8   9  30   12.20   10.10
  -9 -28  -3   43.12   19.24
  -9 -27   4   19.15   16.16
  -9 -25 -15    4.27   22.01
 -10 -29   4    1.83   16.95
 -10 -29  -8   -0.10   22.22
 -10 -28   7   -2.33   16.07
 -10 -27 -14    4.10   23.25
 -10 -23  16    9.57   13.62
 -11 -31   2   -4.59   18.37
 -11 -31  -6   -1.15   22.87
 -11 -30 -10   -1.33   22.84
 -12 -32  -8    9.71   22.68
 -12 -31   9    1.51   16.96
 -12 -25  19    2.10   14.32
 -12 -20  24    0.90   11.77
 -13 -27  19    4.91   15.63
 -13 -16  29   -0.40    9.24
 -14 -33  12   -0.24   17.47
 -14 -32  14    3.06   16.54
   2  13  -6    6.05    9.32
   2  17  -2  272.10   15.75
   2  22  -1  176.46   16.81
   2  24 -15   31.03   12.05
   2  25 -15   23.45   13.20
   2  27  -2    7.31   15.09
   2  28  -2   10.84   15.49
   2  28 -14   -0.04   13.89
   2  29  -3    5.74   15.37
   2  31  -5   12.15   16.69
   2  31 -12   16.12   14.90
   2  32  -6   -0.42   16.05
   2  32  -7   14.81   15.71
   2  32  -8   29.92   16.01
   1   6  -1  222.92    7.83
   1  15 -20   12.24    6.95
   1  16   5  106.54   13.14
   1  20 -21   -4.03    8.95
   1  21 -21    6.25    8.68
   1  24 -21    7.77   10.08
   1  25 -21   -2.09   11.13
   1  29   5   -1.17   16.81
   1  30 -20   -0.15   12.85
   1  36 -17    2.75   15.82
   1  37 -16   -0.41   16.00
   1  38 -15    0.48   16.38
   1  40  -3   18.18   20.25
   1  40 -12    1.63   16.62
   1  41  -5    8.60   18.96
   1  41  -6   -0.85   18.59
   1  41  -7    1.39   19.03
   1  41  -8   -0.88   18.12
   1  41  -9    5.49   18.63
   1  41 -10   -1.84   18.19
   0  -2  -9 2114.04   29.88
   0  10   8  529.02   16.57
   0  17  10   48.70   13.96
   0  27  10    2.12   16.84
   0  28  10   13.90   17.06
   0  32   9    4.86   18.53
   0  35   8    5.23   19.70
   0  37   7   -4.49   19.89
   0  40   5    3.80   20.66
  -1  -6 -11   72.63    9.44
  -1  13  13    3.93   12.07
  -1  19  14    0.00   14.31
  -1  25  14   13.24   16.59
  -1  26  14    3.24   16.96
  -1  32  13   -0.48   20.00
  -1  35  12    0.00   20.85
  -2  -9 -13   65.63   12.10
  -2  -8 -15    0.46   10.93
  -2  -5 -19   48.19   10.99
  -2  28  17   -2.16   19.96
  -2  33  16    0.37   21.35
  -2  39  14    3.57   23.76
  -3 -10 -17   -1.59   12.10
  -3   5  17   37.78    7.65
  -3  18  20   22.43   15.15
  -3  26  20   -1.18   18.46
  -3  27  20    5.79   20.03
  -3  33  19    1.32   21.59
  -4 -16 -10   89.18   15.55
  -4 -15 -13   30.07   12.47
  -4 -13 -17    1.54   13.91
  -4  -6  14  401.34    8.65
  -4  -2 -27    2.29   10.36
  -5 -19  -8    4.02   15.63
  -5 -18 -12    1.73   15.36
  -5 -17   5   45.71   13.18
  -5 -13  11   28.30   10.05
  -5  11  24   13.57   10.41
  -5  18  25   22.06   15.50
  -5  26  25   -2.54   20.04
  -5  27  25   12.58   20.56
  -6 -19 -15   20.82   13.97
  -6 -17  10   32.20   11.78
  -6 -14 -22    0.40   17.52
  -6 -13 -23    2.22   16.34
  -6   0  23   -2.03    4.22
  -6  16  27   -0.13   14.14
  -7 -22 -13   -1.47   17.85
  -7 -21 -15   13.38   19.15
  -7 -20 -17   -1.27   13.65
  -7 -17 -21    5.98   19.59
  -7  15  29    4.12   13.48
  -8 -25 -10   -1.20   18.31
  -8 -23 -15   -5.51   20.73
  -8 -21  12   14.55   13.01
  -9 -27  -9    1.63   19.97
  -9 -26 -12   -4.51   21.32
  -9 -25   9    9.33   14.64
  -9 -24  11    6.77   14.09
  -9 -22  14   28.05   13.83
  -9   5  31    1.73    6.83
 -10 -29   3    2.74   16.89
 -10 -29  -7    3.96   21.25
 -10 -28 -11   -0.64   21.82
 -10 -25  13    0.52   14.62
 -10 -22  17   10.68   13.32
 -10 -13  25   10.60    8.28
 -10   2  32    2.15    5.33
 -11 -31   1   11.70   19.04
 -11 -31  -4    3.06   20.81
 -11 -31  -5    4.45   21.88
 -11 -30   6    2.94   17.34
 -11 -29   9    0.00   15.77
 -11 -27  13   21.38   15.55
 -11 -16  25   13.90    9.68
 -12 -32   5    4.79   18.16
 -12 -32  -7    4.20   22.91
 -12 -30  11    0.00   16.31
 -12 -29  13   14.40   16.98
 -12 -24  20   -0.70   14.79
 -12 -21  23    4.40   12.35
 -12 -13  29    4.29    8.27
 -13 -34   2   23.80   22.29
 -13 -34   1    6.18   21.37
 -13 -34   0   -3.99   21.74
 -13 -34  -1    2.79   22.50
 -13 -34  -2    3.51   23.18
 -13 -34  -3    4.81   23.38
 -13 -33   7   -1.64   18.14
 -13 -32  10    0.61   17.25
 -13 -29  16    8.31   16.59
 -13 -20  26    0.35   12.22
 -14 -35   4   24.04   20.76
 -14 -34   9    5.32   18.29
 -14 -28  20    0.67   16.06
   2  13  -5 2144.94   36.32
   2  15  -3  242.46   14.19
   2  25  -1   -1.71   14.09
   2  26  -1   29.07   15.10
   2  26 -15    3.95   13.14
   2  27 -15   20.84   13.77
   2  29  -2   49.53   16.50
   2  29 -14    9.75   14.69
   2  30  -3   -1.48   15.35
   2  30 -13    1.87   14.60
   2  31  -4   -0.75   15.75
   2  32  -5  112.83   18.81
   2  32 -11    3.66   15.84
   2  33  -7    5.97   15.60
   2  33  -8    0.35   15.37
   2  33  -9    1.03   15.47
   1   9   2  260.55   11.81
   1  19 -21   23.84    8.82
   1  20   6   15.15   14.43
   1  21   6   28.17   14.41
   1  22   6  142.50   17.28
   1  23   6  179.58   18.71
   1  24   6   38.75   15.76
   1  25   6   37.18   15.89
   1  26 -21   -2.93   11.54
   1  33 -19    2.10   14.68
   1  35 -18    5.06   15.84
   1  40 -13    8.61   17.37
   1  41  -4   -1.49   19.05
   1  41 -11    6.84   17.55
   0   6   6   24.71    7.78
   0  16  10  555.10   21.17
   0  29  10   26.04   17.99
   0  33   9    4.11   19.12
   0  39   6    4.11   20.42
   0  42   4    4.26   20.85
   0  43   3    1.42   21.12
  -1   7  11   49.48    8.65
  -1  18  14    1.14   13.81
  -1  27  14   15.04   17.83
  -1  28  14   11.51   18.39
  -1  33  13   29.28   21.29
  -1  36  12    0.87   21.31
  -1  38  11    2.24   21.00
  -1  40  10   -5.07   20.89
  -2 -10  -3 6289.72   85.74
  -2  -4 -20   56.44    9.60
  -2   8  15   47.26    9.78
  -2  29  17    0.30   19.68
  -2  37  15    0.55   22.99
  -3 -12   2 1442.14   28.25
  -3 -11   4    5.93    9.68
  -3  -9   7  269.68   11.13
  -3  17  20   24.63   14.61
  -3  28  20   10.12   20.05
  -3  34  19    2.37   21.83
  -4 -14 -15  220.80   18.71
  -4  -5 -25   31.59   11.28
  -4   0 -28   43.32   10.25
  -4  13  22    1.47   11.60
  -4  32  22    2.34   21.63
  -5 -19  -2   23.12   14.30
  -5 -19  -3    5.26   13.82
  -5 -19  -7   40.25   15.32
  -5 -14 -19    3.35   16.35
  -5 -10  14   27.01    7.09
  -5  -8 -25   22.73   14.88
  -5  -5 -27    0.21   12.87
  -5  17  25    2.97   15.45
  -5  28  25   -1.74   21.34
  -6 -21  -9    7.16   16.21
  -6 -20   4   96.12   15.65
  -6 -17 -18    4.35   17.52
  -6  15  27   -0.77   13.56
  -7 -23   2   14.17   14.42
  -7 -19  11   86.09   14.36
  -7 -16 -22    5.45   19.37
  -7 -15 -23   22.28   19.56
  -8 -25   3  149.97   18.43
  -8 -25  -9   -1.44   18.78
  -8 -24   6    0.39   15.00
  -8 -17 -23   11.71   21.84
  -9 -27   3   20.22   16.15
  -9 -27  -8    4.42   19.93
  -9 -25 -14   11.01   21.74
  -9 -24 -16   19.75   22.46
  -9 -14  22   38.74    9.32
 -10 -29   2   28.34   17.61
 -10 -26  11   42.30   16.15
 -10 -25 -17    4.03   23.80
 -11 -31  -2    3.48   19.65
 -11 -31  -3    2.59   20.37
 -11 -30  -9    1.59   22.54
 -11 -29 -12    0.36   23.57
 -11 -25  16    0.82   14.42
 -12 -32   4    5.92   18.74
 -12 -32  -6   -6.56   22.74
 -12 -31   8    3.36   17.54
 -12 -27  16    6.89   15.58
 -12 -22  22   15.26   14.13
 -12 -16  27   18.94   10.18
 -13 -31  12    0.00   16.69
 -13 -26  20   -1.07   15.38
 -14 -34   8    0.62   18.46
 -14 -33  11    0.60   17.99
 -14 -30  17    1.35   16.68
 -14 -27  21    1.59   15.50
 -14 -21  27   -2.48   12.55
   2  12  -7  433.88   14.22
   2  12  -8  221.33   11.52
   2  12  -9    6.90    8.48
   2  16  -2   14.14   11.64
   2  16 -14   29.57    9.20
   2  18  -1  508.63   20.06
   2  27  -1   35.69   15.09
   2  28  -1   -0.43   14.30
   2  28 -15    2.93   14.13
   2  30  -2   -0.82   15.80
   2  30 -14   12.04   14.83
   2  31  -3    9.00   15.67
   2  31 -13   17.07   15.33
   2  32  -4   -2.41   16.03
   2  32 -12   -1.01   15.72
   2  33  -5   10.79   16.66
   2  33  -6    7.91   15.98
   2  34  -8   19.32   16.26
   1  15   5   91.74   12.47
   1  19   6  240.87   17.35
   1  26   6   28.36   15.86
   1  27   6  101.02   17.73
   1  27 -21    6.38   11.62
   1  31 -20    6.18   14.02
   1  37   2   20.28   19.53
   1  37 -17    4.71   16.28
   1  38   1    7.69   18.28
   1  38 -16    8.37   16.33
   1  39   0    1.32   18.70
   1  42  -5   -1.43   19.48
   1  42  -6   -2.36   19.09
   1  42  -7   -4.35   19.28
   1  42  -8    5.69   19.14
   1  42  -9    6.91   18.84
   0  -2  -6 6234.12   77.89
   0  -2  -8 2614.73   35.59
   0  12   9   17.40   10.55
   0  30  10   -3.82   18.00
   0  36   8   -0.97   19.92
   0  38   7    7.40   20.17
   0  40   6   -0.94   20.97
   0  41   5    5.93   21.06
  -1  -5   0  148.10    6.18
  -1  -4 -15  277.61   11.97
  -1   3 -22    5.70    5.20
  -1  17  14   19.85   13.85
  -1  29  14   89.48   21.73
  -1  39  11   -8.61   21.28
  -2   3 -25    7.18    6.34
  -2   5 -26    4.68    5.49
  -2  11  16   89.73   12.56
  -2  30  17    0.67   19.98
  -2  38  15    0.67   24.10
  -3 -12 -13    6.48   13.13
  -3 -11 -15  100.87   15.13
  -3  -9 -18  122.79   14.88
  -3  11  19   36.22   11.27
  -3  16  20   25.64   14.02
  -3  29  20   -1.67   21.00
  -3  35  19    3.23   22.57
  -4 -16  -1    9.94   11.84
  -4 -16  -9   89.64   15.55
  -4 -12 -18   14.25   14.54
  -4  21  23    0.19   17.12
  -4  22  23   -3.22   17.65
  -4  23  23   10.76   18.18
  -4  24  23   -1.19   18.73
  -4  33  22   -1.33   22.69
  -5 -19  -4   13.26   14.49
  -5 -19  -5    4.19   14.91
  -5 -19  -6  127.74   17.11
  -5 -18   2   18.44   13.32
  -5 -18 -11  208.28   19.33
  -5 -13 -20    6.24   16.18
  -5 -12  12   59.20    9.26
  -5 -11  13  172.56   10.39
  -5  -9 -24   -2.40   14.68
  -5  16  25    0.07   15.21
  -5  29  25    7.82   21.76
  -6 -21   0  123.13   16.73
  -6 -21  -8    1.99   16.43
  -6 -18   8   34.32   12.81
  -6 -16  11   41.81   11.69
  -6   9  26   18.94    9.98
  -7 -22   5    3.71   14.49
  -7 -22 -12    7.44   17.69
  -7 -19 -18   37.75   20.97
  -7  14  29    7.90   12.96
  -8 -25   2    1.29   14.99
  -8 -24 -12    8.24   19.60
  -8 -23   8    1.55   14.09
  -8 -22  10    0.50   13.69
  -8 -20  13   -1.73   12.64
  -8 -12  21    2.07    7.50
  -8  14  31    2.44   13.42
  -9 -27   2    2.08   16.46
  -9 -27  -7   18.38   20.35
  -9 -26   6    4.40   15.04
  -9 -26 -11    1.54   20.75
  -9 -21  15    1.95   12.89
  -9   9  32    2.67    9.87
 -10 -29   1    3.72   17.05
 -10 -29  -5    1.49   19.87
 -10 -28   6    6.68   16.01
 -10 -28 -10    0.54   21.15
 -10 -27 -13    4.77   22.67
 -10 -20  19   43.32   14.09
 -10 -19  20   15.58   12.51
 -10 -18  21   55.52   12.14
 -11 -30   5   18.61   17.58
 -12 -32   3    2.45   18.46
 -12 -30  10    3.90   16.54
 -13 -33   6    1.27   18.58
 -13 -28  17   -0.32   15.70
 -13 -25  21   17.82   15.30
 -13 -22  24   -1.97   13.85
 -13 -21  25    1.99   12.36
 -14 -32  13    1.51   16.73
   2  12  -6 1296.91   24.99
   2  14  -3    3.73   10.97
   2  21   0  146.82   15.88
   2  22   0   31.51   14.38
   2  22 -16  197.11   14.82
   2  23   0  258.09   18.67
   2  23 -16   21.96   12.32
   2  24 -16    2.32   12.27
   2  25 -16   21.53   13.03
   2  26   0   37.61   15.16
   2  29  -1   65.97   16.89
   2  29 -15    0.84   14.53
   2  31  -2    3.35   16.12
   2  31 -14    6.04   15.10
   2  32  -3   -2.08   16.48
   2  32 -13    2.48   15.48
   2  33  -4    8.50   16.88
   2  33 -12   10.76   16.00
   2  34  -6    2.51   16.28
   2  34  -7   -0.67   15.86
   2  34  -9   -2.61   15.62
   2  34 -10    0.59   15.59
   1  12   4  291.55   14.50
   1  12 -19    4.37    5.27
   1  18   6  178.64   15.79
   1  18 -21   38.69    8.48
   1  28   6   18.57   16.53
   1  28 -21   -0.53   12.62
   1  32 -20   13.54   14.46
   1  34 -19    0.89   14.88
   1  36   3    3.74   18.59
   1  36 -18   10.16   16.06
   0  -2  -7  781.91   13.59
   0  -1 -12  147.39    6.83
   0   0 -14  805.97   14.29
   0  15  10   72.20   13.02
   0  22  11    7.26   15.30
   0  23  11   43.29   16.38
   0  23 -25    9.30    9.24
   0  31  10   -1.64   18.99
   0  34   9   -1.03   19.93
   0  37   8    0.00   20.22
   0  39   7    1.90   20.44
   0  43   4   -0.42   21.13
  -1  -6  -3   58.63    6.86
  -1  -6 -10  139.38   10.43
  -1   9  12   10.23    9.64
  -1  12  13  295.48   15.70
  -1  16  14   36.55   13.45
  -1  16 -27   -0.21    5.12
  -1  30  14   -0.58   19.88
  -1  34  13    2.55   21.36
  -1  37  12    0.07   21.28
  -2 -10  -4  222.16   12.67
  -2  -9   0 4333.39   60.63
  -2  -9 -12   29.88   11.75
  -2  -7 -16    1.42   10.93
  -2  15  17    3.73   12.77
  -2  31  17   -3.61   20.93
  -3 -13  -2    5.70   11.10
  -3 -13  -9  182.56   14.85
  -4 -16  -2   21.31   12.46
  -4 -16  -8   74.43   14.99
  -4 -15   2  334.44   16.42
  -4 -11   9  622.57   16.47
  -4  -6 -24   29.06   12.49
  -4  12  22    8.94   12.45
  -4  19  23    4.43   16.93
  -4  20  23   21.22   17.52
  -5 -12 -21   14.66   16.15
  -5 -11 -22    2.08   16.22
  -5 -10 -23    5.65   15.71
  -5  10  24    5.47   10.77
  -6 -21  -1   26.63   15.84
  -6 -21  -7   53.23   17.18
  -6 -19   6   45.88   13.73
  -6 -19 -14    3.49   16.39
  -6 -18 -16    6.55   15.81
  -6 -16 -19   30.74   18.13
  -6  -9 -26    2.57   16.40
  -7 -23  -8   74.93   19.08
  -7 -21   7    2.32   13.75
  -7 -21 -14   -4.62   18.81
  -7 -20   9  236.36   17.14
  -7 -20 -16   28.19   15.42
  -7 -18  12   58.20   13.05
  -8 -23 -14   -6.23   20.62
  -8 -22 -16   14.22   20.74
  -8 -20 -19   33.58   21.89
  -9 -27   1  106.49   19.17
  -9 -27  -6   19.61   20.43
  -9 -23  12    4.83   14.07
  -9 -21 -20    7.58   22.74
  -9 -11  24   93.93    8.36
 -10 -29   0    3.65   17.91
 -10 -29  -1    4.37   18.25
 -10 -29  -2    3.36   18.56
 -10 -29  -4    4.69   19.64
 -10 -28   5    0.79   16.27
 -10 -24  14    3.65   14.36
 -11 -30   4   -2.76   17.61
 -11 -29   8   15.02   16.08
 -11 -29 -11    6.31   22.91
 -11 -26  14   46.63   15.94
 -11 -24  17    3.48   14.30
 -11 -17  24   -1.13   10.78
 -12 -32  -3    3.15   21.20
 -12 -32  -4    7.18   22.20
 -12 -31   7    7.47   18.08
 -12 -28  14    2.78   16.05
 -12 -26  17   -1.96   15.37
 -13 -33   5    0.86   18.62
 -13 -32   9    1.05   17.62
 -13 -23  23   -1.34   14.32
 -14 -34   7    6.16   18.23
 -14 -29  18    1.80   16.63
 -14 -26  22    4.28   14.74
 -14 -25  23   -3.68   14.74
 -14 -23  25    0.69   14.31
 -14 -22  26    4.84   13.66
   2  13  -4  862.78   21.09
   2  14 -13    1.76    8.18
   2  15  -2  738.29   21.06
   2  15 -14   11.03    9.04
   2  17  -1   23.42   12.00
   2  17 -15   34.50   10.80
   2  26 -16    1.55   13.33
   2  27 -16   -3.30   13.44
   2  30  -1   29.68   17.22
   2  30 -15    3.88   14.92
   2  33  -3   -1.17   16.76
   2  33 -13    3.22   15.53
   2  34  -5    1.29   16.62
   2  35  -6    3.99   16.18
   2  35  -7    4.62   16.44
   2  35  -8    0.00   16.50
   2  35  -9   10.70   15.85
   1  10   3  218.14   11.94
   1  14   5  286.87   15.15
   1  17   6   78.34   13.63
   1  29   6    6.64   16.77
   1  33   5    8.79   17.81
   1  35   4    3.96   18.71
   1  35 -19    1.88   15.24
   1  38   2   -4.35   19.12
   1  39   1   21.13   18.81
   1  40   0    6.08   18.92
   1  41  -1   -0.04   19.21
   1  43  -6   -1.29   19.50
   0  20  11   -1.61   14.34
   0  21  11    4.53   14.75
   0  21 -25    6.63    8.46
   0  22 -25    0.18    8.86
   0  24 -25    0.65   10.13
   0  25 -25   -0.75   10.32
   0  26  11    0.21   16.42
   0  26 -25    1.83   10.54
   0  27  11   13.58   17.48
   0  32  10   31.57   19.92
   0  41   6    3.38   20.46
   0  42   5   -1.57   20.47
  -1  31  14   -1.01   19.99
  -1  35  13    7.05   21.44
  -2 -10  -5   27.40   10.17
  -2 -10  -6  850.16   21.17
  -2 -10  -7  403.26   14.96
  -2  32  17    0.91   20.79
  -2  36  16    6.05   22.99
  -2  39  15    6.02   24.23
  -3  -8   8  706.69   15.34
  -3  -8 -19   55.76   13.61
  -3  15  20   97.05   15.23
  -3  32  20    7.45   22.30
  -3  36  19   -1.68   23.03
  -4 -16  -7    0.47   13.28
  -4 -14 -14  167.51   17.25
  -4 -13   6   33.01   10.51
  -4 -13 -16   58.03   15.46
  -4  -3 -26    1.94   11.25
  -4   5  20  104.10    8.29
  -4   8  21  155.75   11.42
  -4  18  23    6.89   16.32
  -4  28  23    1.19   20.58
  -4  29  23    3.82   21.38
  -5 -18   1   84.02   14.07
  -5 -18 -10  158.56   18.82
  -5 -17   4  118.72   14.08
  -5 -17 -13   24.83   14.83
  -5 -15 -17    4.72   15.73
  -5  -3 -28    8.07   12.67
  -5   1  21   24.46    4.91
  -5  15  25    0.04   14.49
  -6 -21  -2   17.17   15.52
  -6 -21  -3  120.57   17.71
  -6 -21  -5   37.03   16.79
  -6 -21  -6    8.61   16.37
  -6 -20 -11   -1.29   16.06
  -6 -15 -20    7.72   17.67
  -6 -10  17   10.19    7.58
  -7 -23  -7    5.89   16.96
  -7 -18 -19    4.95   19.24
  -7   8  28   43.33    9.70
  -7  13  29    0.07   12.66
  -8 -25   1   45.82   16.27
  -8 -24 -11   16.29   19.10
  -8   8  30    3.44    9.15
  -8  13  31   -1.49   12.74
  -9 -27   0   -5.04   16.71
  -9 -26   5   18.39   15.43
  -9 -26 -10    0.19   19.95
  -9 -25   8   -2.08   15.08
  -9 -25 -13    0.41   20.69
  -9 -24  10   -0.36   14.17
  -9 -24 -15    2.08   21.95
  -9 -23 -17    2.23   21.78
  -9 -20  16   15.99   13.02
  -9 -15  21    2.39    9.66
 -10 -28  -9    9.47   21.71
 -10 -27 -12   18.03   22.65
 -10 -25  12    1.41   15.36
 -11 -30  -7    5.35   21.99
 -11 -27  12    6.59   15.95
 -11 -23  18    2.98   13.92
 -12 -32   0    6.34   20.52
 -12 -32  -1   -3.24   20.72
 -12 -32  -2    4.98   21.33
 -12 -11  30    3.15    7.42
 -13 -33   4   28.58   20.10
 -13 -31  11    3.06   16.97
 -13 -29  15    7.70   16.58
 -13 -17  28    7.35   10.73
 -13 -14  30    2.47    8.78
 -14 -34   6    1.44   18.99
 -14 -33  10    9.80   18.05
   2  16  -1   31.92   11.81
   2  19 -16   74.30   11.85
   2  28   0   -1.57   15.67
   2  28 -16   16.19   13.75
   2  29   0   -1.38   15.29
   2  31  -1   70.97   17.81
   2  32  -2    0.07   16.90
   2  32 -14    2.59   15.25
   2  34  -4   21.62   17.21
   2  34 -12    0.00   16.29
   2  35  -5    8.22   16.91
   2  35 -10    1.28   15.76
   1   5  -2   61.46    4.98
   1  10 -18   78.63    5.25
   1  14 -20    7.72    6.60
   1  17 -21    2.01    7.51
   1  23   7   38.67   16.17
   1  24   7  209.12   18.94
   1  33 -20    4.57   14.67
   1  37   3    4.76   18.87
   1  42  -2    1.41   19.59
   0  14  10   28.46   12.01
   0  19  11  136.51   16.36
   0  20 -25    1.35    8.14
   0  28  11    3.60   17.32
   0  33  10   12.82   19.93
   0  36   9    4.11   20.31
   0  38   8   -4.97   19.99
   0  40   7   -1.19   21.29
  -1  -6  -9  758.95   18.04
  -1   3   9  309.58    9.23
  -1  15  14    4.01   13.04
  -1  32  14   -2.70   20.27
  -1  36  13    0.98   21.70
  -2  -8   2 2684.78   39.61
  -2  -8 -14    2.99   11.71
  -2   0 -23    2.50    8.06
  -2   5  14    9.79    7.40
  -2  10  16    4.41   11.02
  -2  14  17   22.55   12.76
  -2  21  18   44.12   17.03
  -2  22  18   44.29   17.31
  -2  23  18   -0.38   16.43
  -2  24  18   -0.90   17.99
  -2  25  18   28.10   19.41
  -2  26  18    2.30   18.52
  -2  37  16    3.98   22.67
  -3 -13  -3  354.99   16.30
  -3 -13  -8  669.85   21.93
  -3 -12   1  859.60   21.53
  -3 -12 -12    2.82   12.49
  -3 -10 -16  573.53   21.36
  -3  -7 -20   -2.25   11.88
  -3  -6 -21    8.92   11.78
  -3   7  18  630.94   17.08
  -4 -16  -5  147.37   15.43
  -4 -16  -6   62.63   14.16
  -4 -14   4   34.26   11.17
  -4  -9 -21    8.26   13.89
  -4  -8 -22   19.12   14.40
  -4  -7 -23   -0.01   14.01
  -4  17  23    2.85   14.88
  -4  30  23    2.28   21.45
  -5 -16   6   29.63   12.34
  -5  -6 -26    3.43   14.74
  -6 -21  -4   35.77   16.82
  -6 -17 -17   -0.40   17.14
  -6 -14 -21    6.37   17.70
  -6 -11 -24   38.27   18.08
  -6   5  25   30.89    8.32
  -6  13  27   10.70   13.81
  -7 -23  -1    0.24   16.17
  -7 -23  -5   48.59   17.95
  -7 -23  -6    1.92   16.55
  -7 -22   4    5.11   14.83
  -7 -22 -11    1.79   17.59
  -7 -11  19   21.10    8.18
  -8 -25   0   33.79   15.86
  -8 -25  -1    0.43   15.69
  -8 -25  -5    9.52   17.48
  -8 -25  -6  124.97   21.02
  -8 -23 -13   -1.56   19.05
  -8 -21  11    0.03   13.46
  -8 -21 -17   30.55   17.46
  -8 -19  14   16.40   12.37
  -8 -19 -20   52.38   22.28
  -9 -27  -1   -1.08   16.86
  -9 -27  -2   62.86   19.04
  -9 -27  -3   -0.52   18.42
  -9 -16  20   27.69   11.42
 -10 -28   4   12.10   16.45
 -10 -28  -8    0.00   20.94
 -10 -26  10   15.65   15.45
 -10 -26 -14    5.71   22.80
 -10 -23  15   13.60   13.96
 -10 -14  24   27.29   10.06
 -11 -30   3   -0.33   17.37
 -11 -30   2    7.49   17.52
 -11 -30  -5   -5.00   20.80
 -11 -30  -6   27.37   22.02
 -11 -29   7   10.12   16.65
 -11 -29 -10    2.24   22.22
 -11 -18  23   -4.97   12.16
 -12 -31   6    0.00   18.20
 -12 -31  -8    1.82   22.49
 -12 -25  18    1.29   14.37
 -12 -17  26    2.86   11.12
 -13 -33   2    3.37   21.12
 -13 -33  -3    3.32   23.15
 -13 -33  -4   -1.92   22.63
 -13 -32   8   -1.84   18.42
 -13 -27  18   12.73   16.44
 -14 -32  12   -2.98   16.51
 -14 -30  16   -2.93   17.19
 -14 -28  19    0.99   16.12
   2  16 -15  480.94   15.68
   2  21   1   15.29   14.63
   2  22   1   93.24   15.79
   2  23   1  145.19   16.62
   2  24   1   56.70   15.64
   2  25   1    5.22   14.64
   2  27   1   -1.50   15.40
   2  29 -16    7.72   14.42
   2  30   0   -2.48   15.90
   2  31 -15   16.76   14.86
   2  32  -1   10.60   16.56
   2  33  -2   84.44   18.69
   2  33 -14    1.88   15.51
   2  34  -3   -1.11   16.85
   2  34 -13    1.10   15.80
   2  35  -4    6.46   17.77
   2  36  -6   -1.63   17.18
   2  36  -7   -0.13   17.12
   2  36  -8    0.40   16.86
   2  36  -9   10.69   16.62
   2  36 -10   -0.27   16.07
   1  16   6    3.80   11.95
   1  21   7   30.57   14.87
   1  22   7  121.38   16.80
   1  25   7    0.06   15.17
   1  26   7   11.28   15.26
   1  27   7   26.64   16.15
   1  34   5    1.75   18.69
   1  34 -20   -0.30   14.62
   1  36   4   31.36   19.97
   1  38   3    7.76   19.48
   1  39   2   -2.36   19.07
   1  40   1    6.54   19.12
   1  41   0    0.99   19.22
   1  42  -1    4.91   19.38
   1  43  -3   -3.16   19.52
   0   7   7  236.10   11.16
   0  11   9  216.32   12.98
   0  18  11   25.59   13.65
   0  29  11   14.87   18.31
   0  30  11   10.25   18.83
   0  34  10    6.74   19.60
   0  39   8    9.63   20.64
   0  42   6   -0.47   21.43
   0  43   5    1.70   21.09
  -1  -3 -16 1057.42   21.29
  -1  11  13  421.27   16.74
  -1  21  15    6.65   15.50
  -1  22  15    5.17   15.63
  -1  23  15   32.47   16.48
  -1  24  15    9.27   16.50
  -1  25  15   20.92   17.76
  -1  26  15    2.67   17.57
  -1  33  14    5.53   20.62
  -2  20  18   19.56   15.89
  -2  27  18    0.02   19.17
  -2  28  18    0.61   19.45
  -3 -13  -4   38.77   11.62
  -3 -13  -5  277.11   15.44
  -3 -11 -14  643.87   23.08
  -3 -10   5  112.37   10.11
  -3  10  19   26.26   11.16
  -3  33  20    3.65   22.06
  -4 -15   1  795.31   22.63
  -4 -15 -11    9.64   13.64
  -4 -10  10  558.62   14.78
  -4  -7  13 1118.63   18.25
  -4  31  23    9.41   22.65
  -5 -18   0   66.99   14.35
  -5 -18  -9   11.20   15.20
  -5 -14 -18   76.53   16.53
  -5   6  23    2.06    9.31
  -5  14  25   11.52   13.88
  -6 -20   2   29.58   14.31
  -6 -20 -10   63.04   17.69
  -6 -19   5   27.27   13.18
  -6 -17   9    3.00   11.93
  -6 -14  13   12.32   10.56
  -6 -13 -22    2.85   17.55
  -6 -12 -23    7.41   17.28
  -6  -7 -27   10.84   15.74
  -6  22  28    6.36   18.98
  -6  23  28   -0.15   19.43
  -6  24  28   -2.86   19.66
  -7 -23  -2   -1.68   15.93
  -7 -23  -3   42.04   17.40
  -7 -21 -13    9.89   17.68
  -7 -19  10   10.29   12.93
  -7 -19 -17   34.62   18.62
  -7 -17  13   17.92   11.89
  -7 -16 -21    0.52   19.18
  -7 -12 -25   13.27   19.52
  -8 -25  -3    1.46   16.44
  -8 -25  -4    4.95   17.30
  -8 -24   4  126.23   17.48
  -8 -24 -10    6.31   18.93
  -8 -23   7    0.62   14.09
  -8 -22   9   11.96   13.95
  -8 -22 -15   34.20   20.89
  -8 -18 -21   -1.80   20.41
  -8 -13  20   54.51    9.92
  -9 -26   4   -1.44   15.64
  -9 -26  -9    1.72   19.63
  -9 -25 -12   19.13   20.88
  -9 -22  13    6.50   13.45
  -9 -22 -18   53.36   19.28
  -9 -18  18    3.68   11.78
  -9 -17  19   18.72   11.84
 -10 -28  -7    1.53   20.35
 -10 -27   7   40.31   16.20
 -10 -27 -11   -2.04   21.64
 -10   5  33    2.15    7.64
 -11 -30   1   18.80   18.38
 -11 -30  -4   -0.09   20.35
 -11 -25  15    7.66   15.18
 -11 -22  19   -1.31   13.51
 -11 -19  22   -2.01   12.29
 -12 -31   5    8.02   18.14
 -12 -31  -7    9.34   22.68
 -12 -29  11    2.26   16.14
 -12 -27  15   14.28   15.52
 -13 -33   1    1.13   20.87
 -13 -33   0    0.97   20.93
 -13 -33  -1    3.46   21.47
 -13 -33  -2   10.88   22.90
 -13 -32   7   -3.78   18.44
 -14 -34   4   -3.87   20.37
 -14 -33   9    4.60   18.04
 -14 -31  14    5.34   16.55
 -15 -32  15    2.59   16.39
   2  11  -7  149.53   10.50
   2  14  -2  105.67   12.25
   2  15  -1  603.76   19.41
   2  17   0   90.67   13.35
   2  18 -16    2.39   10.06
   2  20   1  967.90   28.07
   2  24 -17    0.97   12.49
   2  25 -17   19.40   13.03
   2  26 -17   18.25   13.00
   2  28   1   11.19   16.09
   2  30 -16   -0.47   14.77
   2  31   0    1.57   16.69
   2  32 -15   10.77   15.59
   2  33  -1    7.37   16.88
   2  34  -2   15.12   17.57
   2  35  -3    0.96   17.00
   2  35 -13   -0.92   16.55
   2  36  -4   -0.13   17.47
   2  36  -5   -6.17   17.64
   2  36 -11   -0.56   16.26
   2  37  -7   -3.25   17.55
   2  37  -8   -1.37   16.62
   2  37  -9    0.97   16.90
   1   4  -4   26.68    4.01
   1  11   4  627.56   18.16
   1  19   7   78.83   15.40
   1  20   7  308.87   19.22
   1  22 -22   -3.42   10.80
   1  23 -22   16.14   11.46
   1  24 -22    2.24   11.52
   1  25 -22    4.12   11.74
   1  26 -22    0.00   12.04
   1  28   7    0.34   16.25
   1  33   6    9.01   18.52
   1  35   5    2.47   18.86
   1  37   4   13.46   19.25
   1  40   2    7.05   19.60
   1  41   1    0.00   19.48
   1  43  -2    5.71   19.22
   0  17  11   29.45   14.10
   0  19 -25    1.15    7.82
   0  31  11    2.00   18.63
   0  37   9    0.00   19.90
   0  41   7    0.52   21.24
  -1  -6  -8  519.48   14.48
  -1  14  14   59.84   13.11
  -1  27  15   -0.46   17.65
  -1  28  15    5.54   18.52
  -1  34  14    0.86   20.95
  -1  37  13   -0.45   22.26
  -2  -9 -11  118.44   12.58
  -2   7  15  307.46   12.99
  -2  13  17   12.03   12.19
  -2  19  18   15.51   15.01
  -2  29  18    8.21   20.35
  -2  35  17   -5.46   22.90
  -2  38  16    4.48   23.00
  -3  -7   9   12.00    6.82
  -3  -5  11   21.88    4.62
  -3  21  21    1.42   17.26
  -3  22  21   15.64   17.95
  -3  23  21    0.80   17.91
  -3  24  21   10.28   18.48
  -3  25  21   -1.34   18.60
  -3  26  21   16.74   19.72
  -3  27  21   -3.97   19.84
  -3  34  20    1.65   22.11
  -4 -12 -17   12.77   14.44
  -4  -9  11    6.91    7.54
  -4  -1 -27   12.72   11.01
  -4  16  23    0.99   14.44
  -5 -18  -8  114.35   17.22
  -5 -17 -12    7.35   15.15
  -5 -14   9   26.36   10.61
  -5  -7 -25   -1.43   15.12
  -5  -6  17   73.42    4.85
  -6 -18   7   47.81   13.02
  -6 -11  16  126.05   10.40
  -6   8  26    0.77   10.19
  -6  21  28    1.19   18.94
  -7 -21   6    0.18   14.19
  -7 -20   8  113.35   15.28
  -7 -20 -15   46.71   19.65
  -7 -15 -22    2.93   18.20
  -7 -14 -23    6.87   18.87
  -7 -13 -24    1.06   18.61
  -7  12  29    4.30   13.00
  -8 -24  -9    8.14   19.08
  -8 -20 -18   13.40   20.28
  -8   4  29    2.08    7.07
  -8  12  31    7.14   13.42
  -9 -26  -8    4.99   19.28
  -9 -24 -14    0.64   21.37
  -9 -23 -16    0.88   22.07
  -9   8  32    1.72    9.20
 -10 -28   3   -3.04   17.09
 -10 -28  -6   -4.57   20.65
 -10 -26 -13    2.44   22.27
 -10 -24  13    1.49   14.60
 -10 -22  16   16.58   14.15
 -11 -30   0   11.20   18.99
 -11 -30  -2   -0.33   19.38
 -11 -30  -3    3.29   19.86
 -11 -29   6    3.79   16.67
 -11 -29  -9   -3.82   22.29
 -11 -28   9   -2.24   15.67
 -11 -28 -12    2.32   22.86
 -11 -20  21   10.89   12.97
 -11 -11  28   -1.78    7.47
 -12 -31   4    1.88   18.05
 -12 -31  -6    2.92   21.79
 -12 -30   8   21.53   17.19
 -12 -30 -10    3.05   23.73
 -12 -28  13    2.10   16.27
 -12 -24  19    4.87   14.37
 -12 -18  25    2.55   12.66
 -12  -9  31    0.98    6.59
 -12  -7  32    1.68    4.93
 -13 -31  10    0.09   16.66
 -13 -28  16   -0.73   16.04
 -13 -26  19    0.48   15.26
 -13 -18  27    0.93   12.09
 -14 -34   3    1.09   20.04
 -14 -34   2   -2.66   21.40
 -14 -33   8    0.86   18.47
 -14 -27  20    6.21   15.37
 -15 -28  21    5.41   16.21
   2  11  -6   63.95    9.68
   2  11  -9  974.00   19.75
   2  12  -4 1894.34   32.81
   2  13 -13   50.33    9.08
   2  14 -14   14.73    8.87
   2  19   1   40.09   13.56
   2  21 -17   49.15   11.84
   2  27 -17   88.34   14.87
   2  28 -17    0.31   13.99
   2  29   1   24.62   16.53
   2  30   1   -0.57   16.19
   2  31 -16    2.52   15.27
   2  32   0    0.92   16.21
   2  33 -15    3.19   15.40
   2  34  -1    8.17   17.65
   2  34 -14   20.76   16.54
   2  35  -2    3.13   17.61
   2  36  -3   43.76   19.39
   2  37  -5   25.38   18.19
   2  37  -6   -0.46   17.66
   2  37 -10   13.10   17.27
   2  37 -11    4.52   16.66
   1   8   2   10.71    8.03
   1  15   6  412.58   17.68
   1  21 -22    7.80    9.73
   1  27 -22    6.43   12.34
   1  32 -21   -1.71   14.46
   1  36   5    6.21   19.43
   1  39   3    2.40   19.34
   1  42   0    7.77   19.78
   1  43  -1   -5.57   19.85
   0   3   4 1661.08   23.66
   0  13  10   24.51   11.56
   0  32  11    4.07   19.12
   0  35  10    5.69   20.63
   0  38   9   -3.54   21.06
   0  40   8    7.37   20.97
   0  43   6    2.33   21.59
  -1  -6  -6  587.30   14.98
  -1  -6  -7   60.62    9.23
  -1   2 -21  142.67    7.83
  -1   6  11  958.24   19.49
  -1   8  12   25.15    9.46
  -1  29  15    8.27   19.69
  -1  30  15    4.65   19.82
  -1  35  14    2.02   22.00
  -2  -9  -1  155.04   10.97
  -2  -1 -22   61.01    9.57
  -2  18  18   99.51   15.98
  -2  30  18    5.67   20.75
  -2  31  18    1.23   20.69
  -2  36  17    7.54   22.48
  -3 -12 -11   24.60   12.98
  -3  -9 -17   92.99   14.09
  -3  20  21   53.00   17.72
  -3  35  20    3.81   22.87
  -4 -15 -10    7.39   13.52
  -4 -14 -13  177.82   17.21
  -4 -13 -15   68.57   15.59
  -4  -8  12  385.20   10.88
  -4  -4 -25    6.20   12.72
  -5 -18  -7   -0.06   14.91
  -5 -17   3   43.10   13.06
  -5 -16 -14   59.95   13.41
  -5 -13 -19   17.65   15.77
  -5  -4 -27    1.31   13.75
  -5  21  26    7.97   18.87
  -5  24  26   -4.87   19.60
  -5  25  26    7.74   19.88
  -5  26  26   -3.26   20.28
  -5  27  26   -0.26   20.35
  -6 -20  -9   52.12   16.85
  -6 -16 -18    0.88   17.15
  -6 -13  14  309.88   13.92
  -6 -12  15   20.75    9.65
  -6  12  27    4.49   13.14
  -7 -22  -9    8.68   17.09
  -7 -18 -18   26.11   19.49
  -7 -12  18   -1.37    9.48
  -8 -24   3   71.13   16.31
  -8 -23 -12    3.77   18.88
  -8 -20  12   61.82   14.16
  -8 -17  16  110.41   13.39
  -8 -14  19   19.61   10.58
  -9 -26   3    1.24   15.87
  -9 -25 -11   11.67   20.45
  -9 -24   9    0.87   14.36
  -9 -23  11    0.52   14.01
 -10 -28   2    0.75   16.83
 -10 -28   1   20.09   17.30
 -10 -27   6    5.53   16.10
 -10 -27 -10   15.88   21.42
 -10 -26   9    8.91   15.39
 -10 -25  11   12.39   14.91
 -10 -25 -15    1.95   22.90
 -11 -29   5   17.10   18.29
 -11 -29  -8   -0.22   22.10
 -11 -27  11    3.46   16.25
 -11 -26  13   -0.79   15.54
 -11 -24  16    0.23   14.33
 -11 -14  26    5.59   10.26
 -12 -31   3    3.20   17.99
 -12 -31  -5   23.68   23.23
 -12 -26  16   -0.70   15.35
 -12 -23  20    7.38   14.49
 -13 -32   6    0.30   18.38
 -13 -30  12    3.36   16.38
 -13 -29  14    0.58   16.40
 -13 -25  20   -0.69   15.05
 -14 -34   1    4.05   21.69
 -14 -34   0   -3.32   22.54
 -14 -32  11    3.30   17.27
 -14 -29  17    1.01   16.67
 -14 -19  28    2.23   12.62
 -15 -33  12    9.45   18.22
 -15 -30  18   -0.08   16.40
   2  12 -12  159.87    9.92
   2  16   0  376.85   16.98
   2  17 -16    0.44    9.79
   2  20 -17   29.12   10.86
   2  22   2    8.73   13.97
   2  23   2   45.56   14.78
   2  24   2   19.39   14.53
   2  25   2    3.95   14.84
   2  26   2    4.88   15.24
   2  29 -17   -2.10   14.24
   2  31   1   10.88   16.73
   2  32 -16   -1.82   15.56
   2  33   0    3.00   16.98
   2  34 -15    1.05   15.77
   2  35 -14   -0.29   16.38
   2  37  -4    0.79   17.63
   2  37 -12   -2.97   16.09
   2  38  -6    0.05   18.03
   2  38  -7    3.06   17.92
   2  38  -8    3.53   17.57
   2  38  -9   -2.03   17.25
   2  38 -10   -1.63   17.03
   1   6   0  157.25    7.22
   1   9   3   54.59    9.63
   1  16 -21   44.55    8.54
   1  18   7  230.32   16.88
   1  20 -22   -0.20    9.21
   1  28 -22    0.81   12.23
   1  29 -22   -0.59   12.56
   1  31   7    1.67   17.78
   1  33 -21    1.90   14.51
   1  34   6   16.98   19.38
   1  38   4   -3.48   18.71
   1  40   3   17.75   20.08
   1  41   2    0.64   19.95
   1  42   1   -4.28   19.89
   1  43   0    0.19   19.82
   0  16  11   77.96   13.79
   0  25  12   64.70   17.70
   0  26  12   22.91   16.91
   0  27  12    5.31   17.86
   0  33  11   14.74   20.34
   0  42   7    5.62   21.87
  -1  -4 -14  327.10   12.95
  -1  -2 -17   11.13    8.28
  -1   5 -23    3.04    4.50
  -1  18  15  171.21   18.06
  -1  31  15   52.01   22.02
  -2  -8 -13   98.09   12.49
  -2  -7 -15  468.94   17.54
  -2  -5 -18   24.32   11.71
  -2  17  18   56.63   15.06
  -3 -12   0 1831.95   33.78
  -3  19  21    5.73   15.50
  -3  30  21   -1.32   20.94
  -4 -15   0   30.01   11.90
  -4 -14   3  329.90   15.77
  -4 -12   7   72.86   10.62
  -4 -11 -18   35.72   14.65
  -4   1 -28   13.56   10.58
  -4  15  23    8.42   13.84
  -5 -18  -3   21.03   14.00
  -5 -18  -6   25.80   14.48
  -5 -17 -11   84.60   16.84
  -5 -16   5  855.89   23.75
  -5 -15   7   53.72   12.11
  -5 -12 -20    7.81   16.04
  -5   3  22    3.04    6.17
  -5  13  25    1.34   13.18
  -5  20  26   -0.09   17.51
  -6 -20  -8   25.90   16.06
  -6 -17 -16    1.67   16.87
  -6 -15 -19   30.64   17.98
  -6  -8 -26   -0.35   16.05
  -6   2  24   -0.03    6.01
  -6  18  28    1.53   16.35
  -7 -21 -12   -0.10   16.94
  -7 -15  15  654.41   19.86
  -7 -13  17  401.99   15.44
  -8 -24   2   56.02   15.85
  -8 -23   6    2.77   14.47
  -8 -22 -14    7.87   19.49
  -8 -21 -16   -1.34   19.36
  -8 -19 -19   -1.09   20.19
  -8 -16  17   14.36   11.16
  -8 -15  18   34.14   10.96
  -9 -26   2   63.29   17.57
  -9 -26  -7   52.93   20.69
  -9 -22 -17    7.58   21.03
  -9 -21  14    3.84   13.17
  -9   4  31    2.10    6.98
 -10 -28   0   13.30   18.03
 -10 -28  -1    1.81   17.86
 -10 -28  -2    2.51   18.21
 -10 -23 -18   -0.95   22.53
 -10 -21  17   -0.02   13.12
 -10 -15  23   70.76   12.20
 -11 -28   8   -1.58   16.38
 -11 -28 -11    4.36   22.67
 -12 -31   2    2.02   18.49
 -12 -31  -3   27.54   22.35
 -12 -31  -4   -2.69   22.40
 -12 -30   7   -1.37   17.30
 -12 -30  -9    6.11   23.62
 -12 -29  10   27.69   16.56
 -12 -20  23   -0.96   13.44
 -12 -19  24   -0.79   12.70
 -13 -32   5    0.90   18.93
 -13 -32  -6    5.28   23.02
 -13 -31   9   -1.58   17.43
 -13 -19  26   21.87   13.46
 -13 -12  31    0.56    8.07
 -14 -33   7   -2.72   18.32
 -14 -31  13   12.09   16.76
 -14 -26  21    0.34   15.06
 -15 -32  14    2.44   17.04
 -15 -27  22    0.06   15.72
   2  11  -5 1573.49   28.00
   2  13  -2   58.91   10.98
   2  14  -1   33.20   11.33
   2  15 -15   56.37    9.59
   2  19 -17   11.60   10.48
   2  21   2  639.44   24.36
   2  28   2   89.45   17.72
   2  29   2   14.10   16.50
   2  30 -17    1.34   14.75
   2  32   1   -5.31   17.19
   2  33 -16    4.93   15.22
   2  34   0    3.24   17.75
   2  35  -1   -1.25   17.90
   2  36  -2    3.59   17.93
   2  36 -14    5.87   16.22
   2  37  -3    3.53   18.16
   2  38  -4   -2.37   18.00
   2  38  -5    1.31   18.30
   2  38 -11    2.82   16.48
   2  39  -7    0.75   18.22
   2  39  -8    3.95   18.35
   1  14   6   36.12   11.40
   1  17   7   52.26   13.09
   1  23   8   37.32   15.61
   1  24   8    0.78   15.40
   1  25   8   84.58   16.76
   1  26   8    2.73   15.06
   1  30 -22    5.82   12.78
   1  32   7   -2.92   18.29
   1  35   6   -1.30   19.25
   1  37   5   -1.01   19.18
   1  39   4   -4.44   19.75
   0  10   9    5.70    9.42
   0  21  12   37.25   15.18
   0  28  12    0.42   18.11
   0  29  12   25.26   18.32
   0  34  11    1.29   20.42
   0  37  10    3.72   20.67
   0  39   9    8.83   20.81
   0  41   8    3.65   21.83
  -1  -5  -1 1989.47   28.87
  -1  10  13    5.84   10.50
  -1  13  14    0.70   11.77
  -1  15 -27    4.06    4.68
  -1  17  15  771.19   26.09
  -1  32  15   -1.24   20.82
  -1  36  14   -3.91   23.27
  -2  -6   5   86.96    7.34
  -2  -4 -19  546.49   17.74
  -2  -2 -21   60.31   10.35
  -2   2 -24    1.02    7.11
  -2   9  16   77.60   11.31
  -2  12  17  202.36   14.82
  -2  37  17   -1.61   22.67
  -3 -11 -13  108.66   14.63
  -3 -10 -15  135.54   15.23
  -3   9  19    1.83   10.32
  -3  18  21   16.95   15.10
  -3  31  21    2.11   21.18
  -3  32  21    2.05   21.39
  -4 -15  -9  393.66   19.91
  -4 -13   5 1540.03   30.07
  -4  -5 -24    0.67   12.77
  -4   7  21   41.92   10.19
  -4  24  24   -0.56   19.25
  -4  26  24    8.50   19.99
  -5 -18  -4    0.40   14.36
  -5 -18  -5   23.50   14.25
  -5 -17   2  282.90   16.97
  -5 -11 -21   14.60   15.78
  -5 -10 -22   71.21   16.98
  -5  -9 -23   -0.10   15.29
  -5  19  26    6.59   17.31
  -6 -20  -7    6.80   16.24
  -6 -16  10   -1.32   11.13
  -7 -22  -8    6.33   17.25
  -7 -21   5   11.62   14.70
  -7 -20 -14   28.45   18.56
  -7 -18  11  381.23   18.48
  -7 -17 -19    2.54   19.01
  -7 -14  16   16.58   10.53
  -7  -8  21   45.02    6.34
  -7  -1  25    0.00    2.91
  -7   7  28    9.79    9.45
  -7  11  29   17.42   12.94
  -8 -24  -7   84.26   20.17
  -8 -23 -11    3.89   18.78
  -8 -22   8   -1.27   14.08
  -8 -21  10   22.17   13.82
  -8 -18 -20   -2.90   21.08
  -8   1  28    0.69    4.91
  -8   7  30    4.88    9.37
  -9 -26   1   96.12   18.99
  -9 -26  -5    9.22   19.02
  -9 -25 -10   10.69   20.14
  -9 -24 -13   -2.88   21.09
  -9 -23 -15   43.38   22.41
  -9 -19 -21   -2.48   21.62
  -9 -12  23    1.51    8.71
 -10 -27   5   12.10   15.99
 -10 -27  -9    3.43   21.00
 -10 -26 -12    1.34   21.63
 -10 -25 -14    2.26   22.56
 -10 -23  14    2.96   14.07
 -11 -29   4   -1.34   17.06
 -11 -29  -6    7.56   21.39
 -11 -27 -13    1.67   23.49
 -11 -26 -15    0.43   23.72
 -12 -31  -1   -4.85   19.90
 -12 -31  -2    2.25   20.76
 -12 -27  14    5.58   15.97
 -12 -21  22   -2.34   13.98
 -13 -32   4    4.02   19.59
 -13 -32  -5   -0.84   22.37
 -13 -27  17   -0.03   15.77
 -13 -24  21    0.03   14.75
 -14 -33   6   19.84   19.01
 -14 -32  10   -2.78   18.14
 -14 -28  18    1.89   16.47
 -14 -25  22    1.94   14.76
 -14 -20  27    1.19   13.44
 -15 -33  11    0.20   18.08
 -15 -29  19    6.81   16.66
   2  12  -3    9.35   10.27
   2  15   0  118.19   13.06
   2  20   2 1069.18   30.06
   2  26 -18   -1.73   13.04
   2  27 -18   -0.31   13.24
   2  30   2   14.05   16.05
   2  31 -17   -1.83   14.46
   2  33   1    3.89   17.07
   2  35   0   11.42   17.92
   2  35 -15    4.61   15.83
   2  36  -1    5.08   18.48
   2  37  -2    5.78   18.97
   2  38  -3   16.76   18.74
   2  38 -12    0.98   16.08
   2  39  -5    0.64   18.26
   2  39  -6   -1.00   17.93
   2  39  -9   -2.36   17.27
   2  39 -10    1.42   17.24
   1   5 -13   84.30    2.02
   1  13 -20    7.76    6.12
   1  19 -22   49.00   10.20
   1  21   8    1.20   14.44
   1  22   8   33.14   15.56
   1  29   8    2.91   17.28
   1  31 -22    2.42   13.14
   1  36   6   15.35   19.63
   1  38   5    2.06   19.24
   1  41   3    2.34   19.96
   1  42   2    9.22   20.25
   1  43   1    2.97   19.88
   0  -1 -11   37.57    5.91
   0   1 -15  115.92    6.10
   0   2   3 5348.31   66.32
   0  12  10   37.87   11.14
   0  15  11  176.71   15.51
   0  20  12  350.72   20.61
   0  30  12   12.48   18.58
   0  35  11    5.00   20.85
   0  38  10   -3.57   20.43
   0  40   9    9.56   21.35
   0  42   8    0.47   21.89
  -1  -1 -18   19.23    7.77
  -1   1 -20    8.67    7.15
  -1  33  15   -2.52   20.79
  -2  -9  -2  268.79   12.44
  -2  -3 -20   29.73   10.76
  -2  34  18    0.24   21.82
  -3 -12  -1   71.51   11.45
  -3  -8 -18   32.64   13.37
  -3  -3 -23   25.48   11.56
  -3   4  17  520.09   13.20
  -3  17  21    6.87   14.63
  -3  33  21   -1.89   21.55
  -4 -15  -1  619.35   20.66
  -4 -15  -8   11.26   13.48
  -4 -14 -12   -1.42   10.16
  -4  14  23    3.98   13.81
  -4  22  24   -3.47   18.32
  -4  23  24   -2.40   18.16
  -4  27  24    3.31   20.38
  -4  28  24    3.86   20.82
  -5 -17 -10   36.88   15.93
  -5  -2 -28    8.81   13.76
  -5  18  26    0.00   16.27
  -6 -20  -1   16.66   15.09
  -6 -20  -6    6.07   15.97
  -6 -19 -11    3.10   16.17
  -6 -18   6   31.05   13.50
  -6 -14 -20   25.99   17.38
  -6  17  28   -0.38   16.27
  -7 -22   0    0.87   15.15
  -7 -22  -7   39.40   17.48
  -7 -20   7  278.06   18.38
  -7 -16 -20    1.54   18.41
  -8 -24   1   -0.35   15.22
  -8 -24  -6   23.96   18.64
  -8 -19  13   -0.62   12.44
  -8  11  31    4.09   12.50
  -9 -26   0   46.66   17.78
  -9 -26  -1   14.75   17.02
  -9 -26  -2    1.21   17.54
  -9 -26  -4    6.67   18.46
  -9 -25   5    8.33   14.80
  -9 -24   8   -0.26   14.69
  -9 -22  12   16.77   13.99
  -9 -20  15   21.45   13.09
  -9  -9  25    8.21    6.65
 -10 -27  -8    2.01   20.34
 -10 -16  22   47.44   12.47
 -11 -29   3    4.46   17.01
 -11 -29  -5   12.64   20.44
 -11 -28 -10    8.73   22.39
 -11 -26  12   -0.34   15.36
 -11 -25  14   -0.11   15.08
 -11 -23  17    2.94   14.35
 -12 -30   6   -1.53   17.64
 -12 -25  17   -1.47   14.81
 -13 -32  -3    4.14   22.64
 -13 -32  -4    1.65   21.72
 -13 -31   8   10.73   18.10
 -13 -30  11   -3.21   17.08
 -13 -28  15   10.69   16.13
 -13 -22  23   -0.06   13.90
 -13 -21  24    5.51   13.60
 -13 -20  25    6.87   13.45
 -14 -21  26    1.58   13.54
   2  16 -16  215.70   12.47
   2  18 -17   21.80   10.14
   2  19   2  326.51   18.37
   2  22 -18   41.79   11.68
   2  23   3    6.22   14.09
   2  24   3   26.84   15.01
   2  25   3   45.45   16.21
   2  26   3   -2.64   15.37
   2  27   3   38.24   16.80
   2  28 -18   -0.49   13.45
   2  29 -18    3.01   13.87
   2  31   2   17.09   16.98
   2  32   2   51.03   18.43
   2  32 -17   -2.72   14.83
   2  34   1    7.85   17.87
   2  34 -16   -0.63   15.82
   2  36 -15    5.32   16.42
   2  37  -1   -0.01   18.15
   2  37 -14    5.68   16.95
   2  38  -2   -0.84   18.54
   2  38 -13    1.22   16.62
   2  39  -4   14.06   19.29
   2  39 -11    2.59   16.60
   2  40  -6    0.75   18.48
   2  40  -7   -1.05   18.12
   2  40  -8   -9.24   18.18
   2  40  -9   -2.33   17.69
   1  10   4 1384.29   26.77
   1  16   7  118.52   14.07
   1  20   8  306.78   19.48
   1  30   8   37.00   18.30
   1  34   7   -1.14   19.77
   1  37   6   14.47   19.60
   1  39   5   10.72   20.41
   1  40   4   -5.88   20.47
   0   5   6  829.32   16.45
   0  19  12  126.48   16.29
   0  31  12   -3.86   19.31
  -1  -5 -11  183.65   10.93
  -1  -3   3   19.47    3.04
  -1   4  10  877.70   17.07
  -1  16  15   13.70   14.09
  -1  24  16    3.55   17.28
  -1  25  16   35.93   18.13
  -1  26  16    2.20   17.87
  -1  27  16   -2.44   19.06
  -1  34  15    1.59   22.00
  -2  -8   1 1021.02   20.13
  -2  23  19    1.88   17.48
  -2  24  19    2.56   18.20
  -2  25  19    1.24   18.53
  -2  26  19   -3.79   18.92
  -2  27  19    3.49   19.36
  -2  35  18   -2.02   22.87
  -3 -12  -9   60.19   11.49
  -3  -7 -19   69.32   13.45
  -3   2  16   37.24    6.45
  -3  12  20   59.19   12.92
  -4 -15  -2  180.76   14.81
  -4 -15  -7  145.82   15.62
  -4 -13 -14   51.14   14.84
  -4 -12 -16  230.99   18.14
  -4  -2 -26    3.38   11.91
  -4  20  24    1.39   17.34
  -4  21  24   13.46   18.30
  -4  29  24    7.28   21.28
  -4  30  24   -2.93   22.37
  -5 -15 -15    4.11   15.18
  -5  -5 -26    9.70   14.25
  -5  12  25    6.99   13.33
  -6 -20  -2  302.40   20.21
  -6 -20  -3   80.89   16.94
  -6 -20  -4   -2.58   15.32
  -6 -20  -5  191.97   18.81
  -6 -19   3  154.04   15.94
  -6 -17   8   95.52   13.84
  -6 -16 -17   90.79   18.38
  -6 -13 -21   20.22   17.50
  -6 -12 -22    5.81   17.12
  -6 -11 -23   23.38   17.52
  -6 -10 -24   11.46   17.48
  -6  11  27   32.07   13.02
  -7 -22  -1    7.57   15.92
  -7 -22  -5  129.35   18.93
  -7 -22  -6   33.60   17.00
  -7 -21   4   26.57   14.88
  -7 -19   9    1.31   13.40
  -7 -18 -17   20.81   18.75
  -7 -15 -21   36.31   19.13
  -7 -11 -25    2.57   18.19
  -7  16  30   12.16   15.27
  -8 -24   0   -0.18   15.29
  -8 -24  -4    7.23   17.38
  -8 -24  -5   55.40   17.95
  -8 -23 -10    2.67   17.86
  -8 -22 -13    0.19   18.38
  -8 -21 -15    0.54   19.71
  -8 -17 -21   -3.12   19.59
  -8 -16 -22    9.72   20.57
  -8 -10  22    1.05    7.32
  -9 -25  -9    3.06   19.05
  -9 -24 -12   -3.96   20.15
  -9 -23  10    0.64   14.15
 -10 -27   4    9.84   16.08
 -10 -27  -7    4.68   20.06
 -10 -26 -11    9.65   21.50
 -10 -25  10    3.75   14.90
 -10 -24  12   58.49   15.95
 -10 -19  19   29.80   13.03
 -10 -18  20    5.97   12.35
 -10 -17  21   -0.39   11.67
 -11 -29   2   -0.21   17.14
 -11 -29   1   15.89   17.70
 -11 -29  -4    0.95   19.81
 -11 -28   7    1.91   16.37
 -11 -28  -9    7.80   22.55
 -11 -27 -12    5.21   22.80
 -11 -15  25   -1.37   11.20
 -12 -30   5   -4.39   17.47
 -12 -30  -7   -6.37   22.27
 -12 -29   9   -1.96   16.08
 -12 -15  27    5.24   11.39
 -13 -32   1    5.49   20.13
 -13 -32   0    3.11   20.78
 -13 -32  -1    1.23   21.96
 -13 -32  -2    1.51   22.48
 -13 -26  18    1.38   16.18
 -14 -32   9   -1.60   17.66
 -14 -31  12    6.21   17.00
 -14 -29  16   10.74   16.69
 -14 -23  24    3.60   14.36
 -14 -22  25   -2.01   13.71
 -15 -33  10    8.84   18.66
 -15 -32  13    0.00   17.20
 -15 -31  15    1.74   16.76
 -15 -30  17    0.65   16.90
 -15 -28  20   10.18   16.41
   2  11  -4  923.99   20.64
   2  13 -14  189.92   10.67
   2  18   2  142.87   14.76
   2  21   3  634.96   24.12
   2  21 -18   43.75   11.80
   2  22   3    7.75   14.15
   2  29   3   14.73   16.51
   2  30 -18    1.70   14.14
   2  33   2   -4.25   17.82
   2  33 -17    2.48   15.63
   2  35   1    4.12   18.05
   2  35 -16    3.25   16.16
   2  36   0   -2.96   18.45
   2  39  -3    2.43   18.88
   2  39 -12    2.91   16.91
   2  40  -5    3.00   18.78
   2  40 -10   13.40   17.66
   2  40 -11    0.61   17.43
   1  11 -19   -1.43    5.18
   1  13   6   66.77   11.28
   1  15 -21  122.65    8.91
   1  19   8   47.24   15.05
   1  31   8    6.39   18.06
   1  32   8   29.28   19.36
   1  35   7    8.81   19.73
   1  41   4   13.18   21.27
   1  42   3   -1.28   20.83
   1  43   2   -6.18   21.15
   0  18  12    9.16   13.89
   0  32  12    1.91   19.57
   0  33  12    7.21   20.33
   0  36  11    0.23   21.36
   0  39  10   -0.43   20.31
   0  41   9   -4.93   21.82
  -1  12  14   94.56   12.71
  -1  22  16   15.23   16.15
  -1  23  16    3.81   16.68
  -1  28  16   -0.99   19.30
  -1  29  16   -0.70   19.35
  -2  -9  -3  650.89   17.52
  -2  -8 -12   12.61   10.73
  -2  -6 -16    1.99   10.79
  -2  21  19   26.38   16.18
  -2  22  19    5.86   17.05
  -2  28  19   -2.38   19.90
  -2  29  19    3.06   20.64
  -2  36  18   -6.77   22.99
  -3 -11   2  141.90   11.95
  -3 -11 -12  101.71   13.66
  -3  -6 -20    5.80   11.90
  -3   6  18   57.07   10.08
  -3  16  21    9.99   14.35
  -4 -15  -3  163.74   14.78
  -4 -15  -6   40.53   13.15
  -4 -14   2  393.53   16.89
  -4  -7 -22    0.44   13.62
  -4   2  19    9.42    5.57
  -4  19  24   10.73   16.82
  -5 -17   1  211.66   15.85
  -5 -17  -9   19.05   15.08
  -5 -13 -18   -0.44   15.26
  -5 -12  11   12.35    9.41
  -5  17  26    1.60   15.51
  -6 -19 -10  142.96   19.06
  -6 -17 -15   23.19   12.88
  -6 -15  11    2.61   11.00
  -6  -6 -27   -1.33   15.26
  -7 -22  -2   27.54   15.92
  -7 -22  -3    8.08   15.96
  -7 -22  -4   51.21   17.63
  -7 -21 -10   15.69   17.50
  -7 -20 -13   -2.63   17.02
  -7 -19 -15   25.31   18.21
  -7 -17  12    4.00   11.70
  -7 -14 -22    9.82   18.21
  -7 -13 -23   -1.35   17.95
  -7 -12 -24    0.89   18.15
  -8 -24  -2   20.98   17.52
  -8 -24  -3   19.10   17.28
  -8 -19 -18    4.07   19.92
  -8  -7  24    5.26    5.16
  -9 -25   4   70.55   16.59
  -9 -23 -14    7.02   21.09
  -9 -22 -16   66.08   22.87
  -9 -20 -19    0.19   22.05
  -9   7  32    3.48    9.59
 -10 -27   3    2.99   16.31
 -10 -26   7    6.37   15.26
 -10 -25 -13    7.26   22.33
 -10 -24 -15   -0.47   22.32
 -10 -22  15   -2.06   13.98
 -11 -29   0    3.50   18.33
 -11 -29  -3   22.68   20.25
 -11 -28   6    8.99   16.79
 -11 -22  18   15.17   14.13
 -11  -9  29    5.08    6.77
 -12 -30   4    7.53   17.87
 -12 -30  -6   -4.53   22.13
 -12 -29 -10    2.82   23.53
 -12 -26  15   -1.71   15.35
 -12 -24  18    0.49   14.04
 -13 -31   7    3.18   17.82
 -13 -31  -7    6.52   22.68
 -13 -30  10    4.99   16.75
 -14 -33   3    2.74   20.42
 -14 -33   2    4.27   21.41
 -14 -33  -1    6.45   22.58
 -14 -33  -2   -5.36   22.86
 -14 -27  19    5.49   15.86
   2  10  -7  730.62   16.73
   2  12  -2 1240.80   25.35
   2  12 -13   47.88    8.55
   2  13  -1  159.35   12.53
   2  14   0  371.92   16.08
   2  14 -15    0.93    8.39
   2  20   3  153.14   16.28
   2  20 -18   11.97   10.53
   2  30   3   43.67   17.50
   2  31   3    3.67   16.75
   2  31 -18    0.04   14.61
   2  34 -17   -0.38   15.65
   2  36 -16    2.58   16.02
   2  37 -15   -1.82   16.21
   2  39 -13   -0.75   16.16
   2  40  -3   11.21   19.88
   2  40  -4    0.41   19.40
   2  40 -12   -1.49   16.64
   2  41  -6   -0.35   19.14
   2  41  -7   -1.02   18.85
   2  41  -8   -3.74   18.34
   2  41  -9    1.39   18.60
   1   5  -1  668.40   12.49
   1  15   7 1272.82   29.66
   1  18 -22    1.63    9.21
   1  26 -23   -0.34   11.96
   1  33   8   -0.13   18.93
   1  36   7    5.54   19.47
   1  38   6   -0.37   19.81
   1  40   5   21.42   21.00
   1  43   3   -1.15   20.95
   0  14  11   79.47   13.61
   0  34  12   -0.12   20.48
   0  40  10    0.61   20.47
  -1  -3 -15  195.12   11.16
  -1  15  15  343.52   18.63
  -1  21  16    3.41   15.57
  -1  30  16   21.52   20.55
  -1  31  16    4.77   20.56
  -1  39  14   -2.51   24.04
  -2  -9  -8  376.49   13.94
  -2  11  17  217.27   14.66
  -2  20  19   12.24   15.65
  -2  30  19   -2.14   21.21
  -3 -12  -2  429.75   16.50
  -3 -12  -8  218.55   15.26
  -3 -10   4  340.40   13.11
  -3  -9 -16   22.58   13.36
  -3  -5 -21    8.76   11.42
  -3  24  22   21.00   18.91
  -3  25  22    7.66   19.27
  -3  26  22    1.14   19.69
  -4 -14 -11   17.80   11.21
  -4 -11 -17   64.51   14.89
  -4   4  20    6.86    7.32
  -4  13  23   13.86   13.41
  -5 -16   4   10.88   11.92
  -5 -16 -12    3.36   14.88
  -5  -6 -25    6.52   14.16
  -5   5  23   11.01    9.19
  -5  16  26    2.14   15.12
  -6 -15 -18   -1.86   17.05
  -6   7  26   22.67   10.66
  -6  15  28   -1.37   14.57
  -7 -17 -18    0.99   19.04
  -7  10  29   -3.83   12.05
  -7  15  30    2.56   14.78
  -8 -22   7   -1.04   13.53
  -8 -22 -12    6.02   17.80
  -8 -20  11  175.84   16.06
  -8 -18  14   38.18   12.83
  -9 -25  -8   -2.97   19.31
  -9 -24   7   97.42   17.19
  -9 -24 -11    2.43   19.93
  -9 -21  13   -1.08   13.12
  -9 -13  22   67.49   10.72
 -10 -27   2    4.10   16.47
 -10 -27  -6   12.10   19.95
 -10 -26 -10   -0.51   20.84
 -10 -12  25   -1.37    9.76
 -10  -9  27   -0.96    6.68
 -11 -28  -8    7.21   21.64
 -11 -27   9    9.10   15.41
 -11 -27 -11   12.07   22.47
 -11 -24  15   -2.83   14.42
 -11 -16  24    5.48   11.48
 -12 -30   3   -0.55   17.93
 -12 -30  -5   -3.10   22.03
 -12 -29   8   19.72   17.21
 -12 -29  -9    0.78   22.31
 -12 -27  13   -0.48   15.89
 -12 -12  29   -2.22    9.04
 -13 -31   6    0.77   18.10
 -13 -31  -6   -1.62   22.67
 -13 -27  16   11.83   16.06
 -13 -25  19    5.64   15.15
 -13 -16  28    0.19   11.71
 -14 -33   1    1.80   21.86
 -14 -33   0    4.14   21.65
 -14 -32   8    8.19   18.21
 -14 -31  11   -0.57   17.50
 -15 -33   9    2.04   18.48
 -15 -32  12   -0.78   17.71
 -15 -27  21    0.97   15.83
   3  25  -8    2.95   13.87
   3  26  -7   52.01   15.04
   3  26  -8    3.04   13.84
   3  27  -8   14.25   14.20
   2  10  -6  152.28    9.95
   2  15   1  115.12   13.06
   2  17   2   61.97   13.09
   2  17 -17  134.51   11.29
   2  25   4   98.17   17.40
   2  26   4  102.69   17.64
   2  27   4   27.63   16.40
   2  32   3    4.23   16.76
   2  32 -18    2.88   15.23
   2  38 -15   -1.20   16.46
   2  41  -4    5.44   19.27
   2  41  -5    1.25   19.20
   2  41 -10   -6.35   18.20
   2  41 -11    6.80   17.74
   1  18   8  162.27   16.11
   1  23   9   14.60   15.03
   1  23 -23    0.82   11.07
   1  24   9   22.26   15.37
   1  24 -23    0.93   11.58
   1  25   9    0.00   15.06
   1  25 -23    0.40   11.81
   1  27 -23    3.69   11.76
   1  28   9    9.44   17.04
   1  28 -23    1.08   12.11
   1  29   9   -0.64   16.99
   1  37   7   -0.41   19.76
   1  39   6    4.36   20.18
   1  41   5    0.01   20.92
   1  42   4    0.62   20.72
   0   6   7  843.46   17.82
   0  11  10   53.66   10.92
   0  17  12   12.32   13.46
   0  23  13    1.49   15.67
   0  23 -26   -0.22   10.35
   0  24  13   10.21   16.70
   0  24 -26    1.92   10.42
   0  25  13    1.58   16.73
   0  26  13   26.88   17.55
   0  27  13    1.27   17.21
   0  28  13   -2.47   18.46
   0  29  13   35.00   19.20
   0  35  12    5.00   20.69
   0  38  11   -2.04   20.96
  -1   7  12  256.23   11.89
  -1   7 -24   66.59    3.81
  -1   9  13  331.71   14.26
  -1  20  16   23.20   15.40
  -1  32  16   -1.54   20.99
  -1  37  15   -0.60   23.43
  -2  -9  -4  230.52   12.17
  -2  -9  -5    9.00    9.46
  -2  -9  -6   94.84   10.87
  -2  -7 -14   -0.80   11.37
  -2   1  12  535.90   10.34
  -2   4 -25   25.59    7.06
  -2   6  15  159.18   10.77
  -2  14  18  110.12   14.47
  -2  19  19   13.33   15.40
  -2  32  19    3.52   21.46
  -3 -12  -3 1012.42   24.27
  -3 -10 -14   35.18   13.83
  -3  15  21    6.43   13.88
  -3  22  22   17.08   17.79
  -3  23  22    4.38   17.90
  -3  29  22   -4.37   20.94
  -4   0 -27   -2.16   11.40
  -4   9  22  123.30   12.43
  -4  18  24   11.48   16.03
  -5 -17   0  121.86   14.59
  -5 -17  -8   10.84   14.59
  -5 -15   6  149.00   13.24
  -5 -15 -14    1.09   14.90
  -5 -12 -19   21.27   15.25
  -6 -19   2   59.29   14.67
  -6 -19  -9   -0.18   15.84
  -6 -18 -12   49.95   16.63
  -6  -7 -26   -2.11   15.68
  -6   4  25   14.30    8.11
  -7 -21  -9   21.14   16.89
  -7 -20   6   33.08   14.36
  -8 -23   3    0.46   14.41
  -8 -21   9   10.26   13.99
  -8 -21 -14   -0.68   18.75
  -8 -20 -16   -0.66   19.62
  -8 -18 -19    2.09   20.19
  -8  10  31    4.88   12.20
  -9 -25   3   32.55   16.34
  -9 -21 -17    3.34   21.99
  -9 -18  17  161.43   14.82
 -10 -27   1    3.39   17.04
 -10 -26   6   23.59   15.88
 -10 -25   9   14.14   15.41
 -10 -23  13    7.70   14.30
 -11 -28   5   33.25   17.42
 -11 -28  -7    7.69   21.39
 -11 -26  11    2.04   15.54
 -11 -26 -13   15.59   23.11
 -11 -25  13   26.19   15.89
 -11 -20  20   11.20   13.45
 -12 -30   2   -1.78   18.16
 -12 -30  -3   -2.33   21.46
 -12 -30  -4   -2.17   21.30
 -12 -23  19    3.48   13.64
 -12 -16  26    0.45   11.56
 -13 -31   5    1.49   18.62
 -13 -31  -5    6.13   21.93
 -13 -30   9    0.84   17.00
 -13 -29  12   11.43   16.73
 -13 -28  14   12.24   16.32
 -14 -32   7    1.08   18.67
 -14 -30  13    0.69   17.03
 -14 -28  17    5.38   16.39
 -14 -26  20   -0.40   15.11
 -14 -17  29    0.44   11.74
 -15 -31  14    6.39   17.01
 -15 -29  18    1.17   16.82
   3  23  -7   47.66   14.83
   3  23  -9   11.92   12.99
   3  24  -6   48.09   14.67
   3  24  -7   27.98   14.11
   3  24  -8   38.79   14.04
   3  24  -9   -0.08   13.46
   3  24 -10    1.70   13.53
   3  25  -6   -0.77   14.08
   3  25  -7    5.13   14.34
   3  25  -9   55.07   14.76
   3  25 -10   -1.30   13.45
   3  26  -9   14.68   13.99
   3  26 -10    2.35   13.83
   3  27  -9   -0.87   14.11
   3  27 -10   13.27   14.16
   3  28  -6   29.70   14.79
   3  28  -9   41.07   15.34
   3  28 -10    4.11   14.98
   3  29  -7   33.17   15.31
   3  29  -9   -0.98   14.96
   2  11  -3 3018.11   45.84
   2  11 -12    5.04    7.75
   2  15 -16   64.92    9.54
   2  19   3    2.93   13.06
   2  19 -18    9.52   10.13
   2  23   4   40.70   15.33
   2  24   4   47.03   15.89
   2  24 -19   -0.85   11.42
   2  28   4    1.52   15.94
   2  28 -19    0.76   13.33
   2  29 -19    6.19   13.74
   2  30   4   13.30   16.68
   2  33 -18   -2.06   15.08
   2  35 -17   -0.50   15.73
   2  37 -16    1.27   16.00
   2  40 -13    1.27   16.78
   2  42  -5   -0.08   19.18
   2  42  -6    4.34   19.37
   2  42  -7    3.51   19.24
   2  42  -8    0.36   18.93
   2  42  -9    1.04   18.02
   1   4  -3 2610.48   34.38
   1  17   8    2.19   12.69
   1  22   9   21.63   15.17
   1  29 -23   -0.22   12.25
   1  30   9   20.65   17.93
   1  30 -23    2.82   12.86
   1  31   9    7.85   18.84
   1  35   8    0.79   19.85
   1  40   6    2.01   20.63
   1  43   4   -2.65   20.91
   0   9   9  203.94   12.01
   0  22 -26   12.45   10.36
   0  30  13    1.42   19.03
   0  31  13   -3.05   19.46
   0  36  12   -0.16   21.12
   0  39  11   -3.29   21.60
  -1  -5 -10   20.35    8.70
  -1  33  16    8.74   21.79
  -1  38  15    2.02   23.44
  -2  -5 -17  338.85   15.18
  -2   1 -23   47.36    9.04
  -2   4  14  520.16   13.21
  -2   8  16   87.93   11.41
  -2  33  19   -1.81   21.39
  -3 -12  -4  123.22   12.76
  -3 -12  -5   -0.31   10.93
  -3 -12  -6   79.72   12.30
  -3   8  19   87.37   11.18
  -3  11  20  109.63   13.13
  -3  21  22   13.23   17.13
  -3  31  22    1.38   21.33
  -4 -14   1   30.19   11.53
  -4 -14 -10  102.22   14.70
  -4 -13   4   27.54   10.71
  -4 -13 -13  127.57   16.60
  -4 -12   6   35.46   10.08
  -4 -12 -15   53.17   15.33
  -4  -3 -25    4.83   12.41
  -4  17  24   11.73   15.60
  -5 -17  -1    1.76   12.65
  -5 -17  -7   11.82   14.43
  -5 -11  12   80.60    9.76
  -5 -11 -20   44.31   16.01
  -5  -7  16   39.44    6.37
  -5  -3 -27    0.32   13.70
  -5  25  27    0.00   19.43
  -6 -19   1   12.18   14.43
  -6 -19  -8    0.98   15.48
  -6 -16   9   72.86   12.56
  -6 -16 -16   29.30   16.20
  -6 -14 -19   32.21   17.55
  -6  10  27   -1.67   11.93
  -7 -21  -8  125.05   19.23
  -7 -19   8   40.16   13.93
  -7 -19 -14   10.23   17.42
  -7 -18  10  108.62   14.45
  -7 -18 -16   21.89   13.58
  -7 -16 -19    4.45   18.49
  -7   1  26    5.52    5.50
  -7  14  30    3.99   14.30
  -9 -25   2    2.01   15.17
  -9 -23   9  206.63   18.41
  -9 -23 -13    8.09   20.39
  -9 -22  11    0.80   14.03
  -9 -22 -15   18.16   21.76
  -9 -17  18   31.29   12.27
  -9 -14  21    1.33   10.54
 -10 -27   0   -2.69   17.21
 -10 -27  -1    6.00   17.44
 -10 -27  -2    6.63   18.23
 -10 -27  -3   18.03   18.76
 -10 -26  -9   -5.63   20.48
 -10 -25 -12   -2.66   21.62
 -10 -24  11   12.44   14.37
 -10 -24 -14   11.83   22.32
 -10 -23 -16   -3.79   22.24
 -10 -21  16   12.88   13.54
 -10 -21 -19   14.66   16.30
 -10   4  33    0.50    6.71
 -11 -28   4   18.53   17.32
 -11 -27   8    0.30   15.23
 -11 -27 -10    1.65   21.70
 -11 -19  21   20.44   13.41
 -11 -18  22   13.19   12.47
 -11 -17  23   35.85   12.63
 -12 -30   1   -0.46   18.12
 -12 -30  -1    3.29   19.71
 -12 -30  -2   14.77   20.69
 -12 -29   7   -2.92   17.41
 -12 -28  10    0.00   15.85
 -12 -28 -11    5.42   23.79
 -12 -25  16    0.75   14.79
 -13 -31   4   11.02   19.11
 -13 -31  -4    3.78   22.19
 -13 -24  20    7.67   14.64
 -14 -32   6   -0.09   18.41
 -14 -31  10   -0.09   17.13
 -14 -29  15   -0.04   16.86
 -15 -33   8    4.07   18.11
 -15 -26  22    3.62   15.38
   3  22  -7  222.73   17.26
   3  22  -8  242.39   16.89
   3  22  -9   68.93   14.41
   3  23  -6    2.33   13.66
   3  23 -10   25.51   13.38
   3  24 -11   88.93   14.96
   3  25 -11   45.73   14.59
   3  26 -11   59.87   14.82
   3  27  -5   56.78   15.52
   3  27 -11   -3.00   13.79
   3  28  -5    4.86   14.24
   3  28 -11    2.71   14.07
   3  29  -5    5.76   15.17
   3  29  -6    0.65   14.83
   3  29 -10   -1.24   15.12
   3  30  -6   47.14   16.55
   3  30  -7   33.57   16.18
   3  30 -10   57.48   16.05
   3  31  -7   33.34   16.28
   3  31  -8   23.26   15.68
   2  10  -5  314.50   12.17
   2  18   3 1373.35   32.04
   2  21   4   10.78   14.20
   2  22   4  285.36   19.25
   2  23 -19   -2.29   11.37
   2  30 -19   -2.19   14.07
   2  31   4    4.78   17.06
   2  34 -18    4.10   15.37
   2  36 -17   11.62   15.70
   2  38   1    3.97   18.82
   2  39   0   -5.66   18.65
   2  40  -1   -2.59   18.75
   2  41  -2    5.06   19.39
   1   7   2  158.25    9.00
   1   8   3    8.36    8.41
   1  12   6  261.37   13.89
   1  14   7  367.53   17.08
   1  21   9  130.19   16.74
   1  22 -23   12.92   10.81
   1  32   9    8.47   19.13
   1  36   8    2.88   19.71
   1  38   7   15.29   20.42
   1  42   5    3.75   20.80
   0  13  11  150.41   14.17
   0  16  12   13.08   12.87
   0  32  13    0.09   20.08
  -1  11  14   24.08   11.84
  -1  14  15   22.20   12.77
  -2  -8 -11  554.55   18.24
  -2   6 -26   -0.48    6.05
  -2  18  19   25.08   14.97
  -2  34  19   -0.61   21.56
  -2  35  19    1.54   22.66
  -3 -11   1 2497.09   40.90
  -3 -11 -11  252.25   15.81
  -3  -8 -17   10.14   12.77
  -3  20  22    2.34   16.90
  -3  32  22   -0.87   21.80
  -4 -10 -18   59.21   14.66
  -4   0  18   81.54    5.15
  -4   2 -28   13.32   11.01
  -4   6  21    0.00    9.08
  -4  12  23   27.09   12.64
  -5 -17  -6   10.05   13.75
  -5 -16   3  144.33   14.06
  -5 -16 -11   50.23   15.77
  -5 -10 -21    5.00   15.39
  -5  -9 -22    6.73   15.39
  -5  -8 -23    6.11   14.84
  -5  15  26   -1.81   14.73
  -5  23  27   -2.06   19.16
  -5  24  27   -3.74   18.64
  -6 -17   7   23.00   13.01
  -6  -8 -25    1.02   16.00
  -6  14  28    0.71   14.10
  -6  21  29    5.22   18.95
  -8 -23   2   42.42   15.50
  -8 -23  -7   34.09   18.19
  -8 -22   6    5.68   14.71
  -8 -22 -11    0.02   18.21
  -8 -19 -17   11.97   14.99
  -8 -17 -20   -2.03   20.22
  -8 -11  21    7.07    8.63
  -9 -25   1   -1.53   16.00
  -9 -25  -5    6.47   18.43
  -9 -24 -10  110.76   22.19
  -9 -20 -18    8.32   15.82
  -9 -16  19   16.38   11.69
  -9 -15  20   74.44   12.02
 -10 -26   5    6.57   15.91
 -10 -26  -8    6.04   20.18
 -11 -23  16   -5.21   14.32
 -12 -29   6    9.44   17.74
 -12 -27  12    1.05   16.20
 -12 -26  14    0.48   15.56
 -12 -22  20    4.10   13.77
 -13 -31   3    4.08   18.44
 -13 -31  -3   -2.21   22.08
 -13 -30   8    3.99   17.51
 -13 -30  -8    2.52   23.13
 -13 -29  11    3.23   16.23
 -13 -26  17   47.04   16.69
 -13 -17  27    6.61   12.40
 -13 -13  30   25.10   10.53
 -14 -32   5   -4.03   18.89
 -14 -25  21    6.18   15.29
 -15 -33   7    1.01   18.47
 -15 -32  11    5.82   18.14
 -15 -28  19    4.27   16.27
   3  21  -7    6.73   13.46
   3  21  -8    9.70   13.09
   3  21  -9   79.35   14.08
   3  22  -5  143.83   16.02
   3  22  -6   -1.28   13.28
   3  22 -10    3.30   13.08
   3  23  -5  129.37   16.26
   3  23 -11   30.04   14.05
   3  25  -4   44.67   15.13
   3  25 -12    2.28   13.28
   3  26  -4   11.08   14.62
   3  26 -12   -1.79   13.88
   3  27  -4    8.24   14.57
   3  27 -12   10.94   14.67
   3  28  -4   67.80   16.52
   3  28 -12    9.64   14.69
   3  29  -4   15.54   15.71
   3  29 -11    5.62   14.87
   3  30  -5   31.43   16.40
   3  30 -11    6.40   15.16
   3  31  -5   16.17   16.03
   3  31  -6    2.09   15.99
   3  32  -6   25.60   16.32
   3  32  -7    1.53   15.97
   3  32  -8   -3.05   15.30
   3  32  -9    0.00   15.13
   2  12  -1   70.78   11.04
   2  13   0  192.95   13.17
   2  22 -19    0.41   10.85
   2  31 -19    1.52   14.39
   2  35   3   12.33   19.21
   2  37   2   -2.68   19.14
   2  37 -17   -0.30   16.16
   2  38 -16   -0.97   16.33
   2  39   1   -0.60   18.43
   2  40   0   -2.05   19.08
   2  41  -1    7.86   19.35
   2  43  -6    1.68   19.29
   1   9   4 1064.05   22.23
   1  16   8   44.91   12.52
   1  17 -22    2.15    8.28
   1  20   9   90.05   16.14
   1  33   9    8.75   19.39
   1  37   8    0.53   20.32
   1  39   7    1.55   20.34
   1  41   6    4.00   20.99
   0  -1 -10  429.41   10.24
   0   2 -16  150.27    6.16
   0  20  13  100.65   16.73
   0  33  13   14.74   20.94
   0  37  12    7.19   22.03
  -2  -8   0  124.76    9.54
  -2  -5   6  920.96   15.24
  -3  -8   7 2227.75   33.63
  -3  -1 -24    4.70   11.06
  -3  14  21  122.01   15.00
  -3  19  22   -4.07   16.52
  -4 -14  -9    3.38   13.16
  -4 -10   9  139.49   10.26
  -4  16  24   20.68   15.19
  -4  26  25   12.53   20.13
  -4  27  25   -1.59   20.48
  -5 -17  -3   73.54   14.78
  -5 -17  -4    2.83   13.68
  -5 -17  -5  184.84   16.82
  -5 -10  13   58.30    8.90
  -5  -1 -28    1.74   13.42
  -6 -19  -7    7.54   16.14
  -6 -18   4  200.28   16.62
  -6 -18 -11   34.26   16.44
  -6 -13 -20    3.74   16.85
  -6  20  29   -1.99   18.08
  -7 -21   1    0.33   14.97
  -7 -21  -7   -0.38   16.74
  -7 -20   5   39.28   14.33
  -7 -15 -20    4.37   18.17
  -7 -10 -25    2.82   18.11
  -7  -9  20   13.80    7.95
  -7   6  28    8.77    9.58
  -8 -23   1    1.09   14.88
  -8 -23  -6    0.41   17.65
  -8 -21   8    0.43   13.48
  -8 -21 -13   16.94   18.60
  -8 -20 -15   11.80   18.52
  -8 -19  12  100.97   15.00
  -8 -16 -21    5.38   19.60
  -8 -15 -22   -2.87   20.06
  -8   6  30    0.66    8.52
  -9 -25   0   10.11   16.65
  -9 -25  -1   33.94   16.89
  -9 -25  -3   -1.12   17.95
  -9 -25  -4    1.15   18.12
  -9 -24  -9    6.90   18.56
  -9 -23 -12   -0.09   19.60
  -9 -20  14  175.34   15.90
 -10 -25 -11   50.00   21.96
 -10 -20  17    8.24   12.85
 -11 -28   3   -1.59   17.13
 -11 -28   2    1.28   16.71
 -11 -28  -4   -2.89   19.74
 -11 -28  -5    1.22   20.11
 -11 -27  -9   12.74   22.12
 -11 -26 -12    8.73   22.46
 -11 -24 -16   -5.10   23.13
 -12 -28 -10    1.75   22.37
 -12 -17  25    3.13   12.17
 -13 -31   1    0.90   20.12
 -13 -31   0   -6.69   20.83
 -13 -31  -1   -0.32   21.35
 -13 -31  -2   10.65   21.69
 -13 -27  15    0.00   15.83
 -13 -23  21    3.86   14.29
 -14 -32  -3    6.55   23.17
 -14 -31   9    1.55   18.24
 -14 -30  12   10.50   16.97
 -14 -27  18    0.00   15.39
 -14 -24  22    0.41   14.56
 -14 -18  28   -0.46   12.49
 -15 -31  13    8.58   17.06
 -15 -25  23    0.71   14.88
   3  20  -7    9.45   13.05
   3  20  -8   70.53   13.93
   3  21  -6  177.11   15.96
   3  21 -10    6.52   12.96
   3  22 -11   93.16   14.40
   3  24 -12    0.90   13.33
   3  25  -3   41.28   15.11
   3  26  -3   41.55   15.32
   3  27  -3   46.29   15.72
   3  28  -3   -0.85   15.28
   3  29 -12   58.22   15.70
   3  30  -4    1.16   15.92
   3  30 -12    6.98   15.11
   3  31  -4   10.00   15.94
   3  31 -11    7.74   15.19
   3  32  -5   -2.91   16.30
   3  32 -11   -1.24   15.79
   3  33  -6    1.28   16.05
   3  33  -7   38.59   16.80
   3  33  -8    4.97   15.64
   3  33  -9    4.30   15.53
   2  11  -2   34.99   10.47
   2  14   1   46.00   11.81
   2  16 -17   21.86    9.68
   2  17   3   25.93   12.65
   2  18 -18   90.28   11.04
   2  20   4   10.48   13.57
   2  21 -19   32.37   11.04
   2  24   5    4.68   15.01
   2  25   5    1.44   15.55
   2  26   5  119.56   18.03
   2  27   5   24.05   16.30
   2  28   5   20.50   16.40
   2  29   5    4.63   16.23
   2  32 -19    5.60   14.34
   2  34   4   15.88   18.64
   2  35 -18    9.96   15.79
   2  36   3   23.74   19.49
   2  38   2   12.62   19.38
   2  42  -2    8.54   20.03
   2  43  -3    4.14   19.36
   1   6   1  412.22   10.74
   1  19   9  290.03   18.95
   1  27  10   45.04   18.26
   1  28  10   18.06   18.02
   1  34   9   -1.44   19.87
   1  40   7   -2.98   20.62
[truncated: 5,554,417 more chars]
